# Supplementary material for: Insights into epidemiological trends of severe chest injuries: an analysis of age, period, and cohort from 1990 to 2019 using the Global Burden of Disease study 2019
Source: Scand J Trauma Resusc Emerg Med. 2024 Sep 16;32:89. doi: 10.1186/s13049-024-01258-2 (PMC11403847; doi:10.1186/s13049-024-01258-2)
Supplement: Supplementary file 1 — Additional file 1. [file 13049_2024_1258_MOESM1_ESM.zip]

Archive with 15 entries (15 files):
- additional file 1/Additional file 1-Table S1.xlsx
- additional file 1/Additional file 1-Table S10.xlsx
- additional file 1/Additional file 1-Table S11.xlsx
- additional file 1/Additional file 1-Table S12.xlsx
- additional file 1/Additional file 1-Table S13.xlsx
- additional file 1/Additional file 1-Table S14.xlsx
- additional file 1/Additional file 1-Table S15.xlsx
- additional file 1/Additional file 1-Table S2.xlsx
- additional file 1/Additional file 1-Table S3.xlsx
- additional file 1/Additional file 1-Table S4.xlsx
- additional file 1/Additional file 1-Table S5.xlsx
- additional file 1/Additional file 1-Table S6.xlsx
- additional file 1/Additional file 1-Table S7.xlsx
- additional file 1/Additional file 1-Table S8.xlsx
- additional file 1/Additional file 1-Table S9.xlsx
