# Supplementary material for: Insights into epidemiological trends of severe chest injuries: an analysis of age, period, and cohort from 1990 to 2019 using the Global Burden of Disease study 2019
Source: Scand J Trauma Resusc Emerg Med. 2024 Sep 16;32:89. doi: 10.1186/s13049-024-01258-2 (PMC11403847; doi:10.1186/s13049-024-01258-2)
Supplement: Supplementary file 1 — Additional file 1. [file 13049_2024_1258_MOESM1_ESM.zip › additional file 1/Additional file 1-Table S1.xlsx]

## Sheet: Sheet1
Region	incidence(95% UI)				EAPC (95% CI)	Prevalence(95% UI)				EAPC (95% CI)	YLDs(95% UI)				EAPC (95% CI)
	1990	2019	1990	2019		1990	2019	1990	2019		1990	2019	1990	2019
	ASR per 100000	ASR per 100000	Number	Number		ASR per 100000	ASR per 100000	Number	Number		ASR per 100000	ASR per 100000	Number	Number
Global	118.66 (90.89-154.47)	102 (78.66-130.57)	6406747 (4891130-8351529)	7953386 (6132771-10165826)	-0.41 (-0.54--0.28)	26.79 (22.08-32.61)	24.88 (20.79-29.88)	1291290 (1039137-1618843)	1976282 (1659145-2372715)	-0.26 (-0.35--0.17)	5.73 (3.48-8.67)	5.02 (3.11-7.69)	302179 (181236-458699)	392996 (244235-599630)	-0.37 (-0.49--0.25)
Africa	137.63 (84.52-240.29)	76.24 (58.21-98.45)	914854 (541554-1688970)	137.63 (84.52-240.29)	-1.42 (-1.96--0.87)	28.11 (20.6-40.53)	21.19 (17.33-26.44)	149991 (99114-238809)	212150 (166332-270384)	-0.64 (-0.91--0.36)	6.53 (3.57-11.85)	3.87 (2.43-5.74)	41668 (21511-80067)	47395 (28679-71247)	-1.25 (-1.73--0.76)
African Region	147.81 (88.87-263.02)	76.66 (58.11-99.31)	789293 (452604-1487284)	147.81 (88.87-263.02)	-1.65 (-2.29--1.02)	30.62 (22.34-44.56)	22.46 (18.41-27.99)	129676 (84011-208631)	178823 (140157-227986)	-0.73 (-1.04--0.42)	7.04 (3.79-12.97)	3.95 (2.49-5.87)	35997 (18306-69238)	39339 (23967-59088)	-1.44 (-2--0.88)
America	155.82 (116.92-204.74)	133.45 (101.2-175.33)	1133931 (851263-1488639)	155.82 (116.92-204.74)	-0.45 (-0.57--0.32)	35.6 (29.5-44.24)	31.54 (26.33-38.7)	242333 (198038-304587)	354631 (301122-427491)	-0.36 (-0.46--0.25)	7.54 (4.53-11.75)	6.51 (3.94-10.2)	54080 (32358-85181)	67965 (41433-104736)	-0.43 (-0.55--0.31)
Andean Latin America	107.92 (77.74-158.55)	76.01 (58.11-100.86)	44315 (31568-66518)	107.92 (77.74-158.55)	-0.82 (-1.12--0.51)	19.62 (14.57-27.64)	15.1 (11.97-19.47)	7059 (4969-10375)	9423 (7401-12234)	-0.7 (-0.87--0.52)	4.98 (2.88-8.3)	3.56 (2.14-5.56)	1998 (1132-3392)	2286 (1372-3580)	-0.8 (-1.08--0.52)
Asia	93.29 (72.58-118.27)	96.79 (74.93-123.1)	2982757 (2330963-3794170)	93.29 (72.58-118.27)	0.24 (0.09-0.4)	22.19 (18.42-26.85)	24.04 (20.06-28.87)	603896 (487398-744959)	1128452 (944036-1353828)	0.25 (0.14-0.36)	4.56 (2.83-6.85)	4.78 (3-7.22)	140909 (86073-214330)	222740 (139621-336622)	0.26 (0.11-0.4)
Australasia	259.68 (184.44-383.09)	247.36 (176.45-358.3)	51783 (36875-75455)	259.68 (184.44-383.09)	-0.23 (-0.28--0.18)	45.44 (33.42-63.59)	43.94 (32.64-61.17)	9406 (7027-13041)	13958 (10949-18314)	-0.17 (-0.22--0.12)	11.86 (6.58-19.68)	11.33 (6.32-18.8)	2381 (1322-3913)	3108 (1793-5090)	-0.22 (-0.27--0.17)
Caribbean	92.35 (72.27-121.55)	99.14 (76.58-132.52)	33992 (26474-44841)	92.35 (72.27-121.55)	0.62 (-0.51-1.76)	19.11 (15.53-24.02)	22.73 (17.82-29.45)	6323 (4994-8195)	11088 (8744-14221)	1.03 (0.22-1.86)	4.37 (2.63-6.84)	4.79 (2.9-7.44)	1576 (943-2494)	2268 (1378-3503)	0.71 (-0.38-1.82)
Central Asia	128.83 (98.66-171.46)	111.58 (83.94-151.64)	93249 (71247-123785)	128.83 (98.66-171.46)	-1.07 (-1.54--0.59)	24.83 (19.46-32.09)	22.06 (17.32-28.71)	16143 (12302-21391)	20190 (15639-26495)	-0.79 (-1.11--0.46)	6 (3.59-9.46)	5.22 (3.09-8.3)	4255 (2533-6754)	4969 (2927-7919)	-1.02 (-1.47--0.57)
Central Europe	245.68 (181.14-343.07)	209.61 (152.09-297.79)	296594 (218767-412552)	245.68 (181.14-343.07)	-0.83 (-1--0.66)	47.26 (36.39-62.94)	40.02 (30.73-53.43)	60282 (47276-79147)	52298 (42791-65878)	-0.77 (-0.89--0.66)	11.44 (6.62-18.57)	9.74 (5.62-16.03)	13960 (8105-22573)	10553 (6223-16862)	-0.83 (-0.99--0.66)
Central Latin America	151.56 (115.21-198.14)	121.69 (92.42-161.18)	261594 (198032-343804)	151.56 (115.21-198.14)	-0.02 (-0.28-0.24)	33.46 (27.17-41.59)	26.53 (21.61-33.21)	47589 (36429-62085)	66036 (53622-83014)	-0.01 (-0.26-0.24)	7.27 (4.39-11.32)	5.82 (3.51-9.16)	12077 (7184-19078)	14658 (8817-23089)	-0.02 (-0.27-0.24)
Central Sub-Saharan Africa	73.6 (51.32-114.33)	53.99 (41.48-71.82)	43867 (29672-70762)	73.6 (51.32-114.33)	-2.46 (-4.28--0.61)	16.42 (12.24-23.35)	16.01 (11.51-25.08)	7719 (5292-11972)	16155 (11296-24570)	-1 (-2.12-0.13)	3.55 (2.09-6.01)	2.77 (1.74-4.17)	2016 (1137-3548)	3520 (2130-5481)	-2.16 (-3.84--0.46)
Commonwealth High Income	142.31 (106.01-195.83)	136.49 (100.89-187.77)	152891 (115089-208680)	142.31 (106.01-195.83)	-0.21 (-0.28--0.14)	26.87 (20.8-35.28)	26.32 (20.4-34.56)	31710 (25256-40871)	44224 (36616-55232)	-0.13 (-0.18--0.07)	6.6 (3.86-10.55)	6.36 (3.74-10.27)	7232 (4247-11527)	8916 (5322-13936)	-0.19 (-0.26--0.13)
Commonwealth Low Income	81.66 (60.92-110.22)	73.28 (56.56-93.24)	170580 (126920-234865)	81.66 (60.92-110.22)	-1.31 (-2.09--0.53)	21.02 (17.14-26.41)	19.93 (16.57-24.61)	33184 (25461-43497)	62054 (49975-77632)	-0.92 (-1.33--0.51)	4.07 (2.5-6.13)	3.7 (2.33-5.56)	7992 (4729-12503)	13450 (8284-20350)	-1.24 (-1.95--0.53)
Commonwealth Middle Income	101.44 (78.7-130.05)	95.87 (73.92-122.43)	1158872 (893697-1491857)	101.44 (78.7-130.05)	-0.03 (-0.15-0.09)	23.81 (19.92-28.42)	24.56 (20.72-29.44)	220708 (175825-272579)	438149 (361734-535852)	0.21 (0.09-0.34)	4.94 (3.06-7.26)	4.77 (2.96-7.2)	54083 (32564-80335)	93839 (57419-142141)	0.03 (-0.09-0.15)
East Asia	72.86 (53.73-99.57)	86.42 (63.71-115.38)	896867 (660313-1221537)	72.86 (53.73-99.57)	0.09 (-0.26-0.45)	18.32 (15.34-22.32)	23.16 (19.7-27.78)	196034 (160021-245900)	416366 (359525-492962)	0.41 (0.09-0.73)	3.61 (2.22-5.53)	4.37 (2.66-6.73)	43139 (25931-67313)	72845 (44605-112588)	0.19 (-0.15-0.53)
East Asia & Pacific - WB	84.9 (64.73-111.33)	89.37 (67.09-116.57)	1606048 (1223814-2098822)	84.9 (64.73-111.33)	-0.13 (-0.37-0.11)	20.36 (17.04-24.6)	22.43 (18.93-26.98)	338852 (275554-420700)	614388 (526474-724549)	0.05 (-0.17-0.27)	4.16 (2.54-6.37)	4.44 (2.7-6.78)	76561 (46396-117684)	112418 (69340-170488)	-0.07 (-0.31-0.16)
Eastern Europe	246.75 (189.71-327.46)	189.92 (145.99-250.84)	550319 (422933-729007)	246.75 (189.71-327.46)	-0.97 (-1.12--0.81)	49.28 (39.18-63.03)	38.58 (30.87-49.16)	118251 (95981-149127)	93292 (77693-114995)	-0.88 (-1.03--0.73)	11.58 (6.83-18.14)	8.95 (5.38-13.98)	26214 (15614-41020)	18596 (11378-28884)	-0.95 (-1.1--0.79)
Eastern Mediterranean Region	107.69 (81.71-146.33)	106.61 (77.77-154.02)	414087 (312110-573614)	107.69 (81.71-146.33)	1.61 (1.03-2.18)	26.58 (18.7-42.41)	25.35 (18.22-37.8)	82000 (57547-124907)	163646 (116644-241076)	0.65 (0.31-1)	5.29 (3.32-8.18)	5.19 (3.12-8.27)	19448 (11867-30651)	37328 (22008-60255)	1.42 (0.89-1.95)
Eastern Sub-Saharan Africa	257.97 (125.49-546.66)	78.33 (59.97-100.85)	531168 (246460-1173361)	257.97 (125.49-546.66)	-2.54 (-3.59--1.48)	45.73 (27.81-78.79)	24.71 (19.08-35.67)	78495 (41121-148147)	71223 (53772-98089)	-1.28 (-1.83--0.74)	11.94 (5.59-25.82)	4.11 (2.62-6.07)	23828 (10363-52990)	15259 (9381-22982)	-2.26 (-3.2--1.31)
Europe	173.11 (130.28-231.42)	138.44 (104.23-187.88)	1367528 (1035095-1819452)	173.11 (130.28-231.42)	-0.99 (-1.08--0.89)	34.3 (27.12-43.96)	27.7 (22.07-35.37)	293428 (236326-370121)	278777 (232657-340146)	-0.91 (-0.98--0.84)	8.11 (4.81-12.71)	6.5 (3.86-10.22)	65155 (38860-100986)	54471 (32990-84119)	-0.97 (-1.06--0.88)
Europe & Central Asia - WB	170.06 (128.06-226.95)	135.79 (102.15-183.85)	1429770 (1081451-1906549)	170.06 (128.06-226.95)	-1.02 (-1.12--0.93)	33.78 (26.73-43.26)	27.29 (21.7-34.77)	303878 (244284-383970)	293186 (244742-360140)	-0.93 (-1--0.86)	7.97 (4.73-12.47)	6.38 (3.79-10.01)	67980 (40536-105434)	58124 (35171-89663)	-1 (-1.1--0.91)
European Region	169.91 (127.94-226.8)	135.66 (102.02-183.74)	1440674 (1089142-1922708)	169.91 (127.94-226.8)	-1.02 (-1.11--0.92)	33.73 (26.69-43.2)	27.26 (21.68-34.74)	305816 (245743-386496)	296174 (247233-363941)	-0.93 (-0.99--0.86)	7.97 (4.73-12.46)	6.38 (3.79-10.01)	68480 (40827-106208)	58785 (35568-90663)	-1 (-1.09--0.91)
High-income Asia Pacific	145.91 (107.08-200.81)	130.41 (94.96-180.97)	254250 (186163-350890)	145.91 (107.08-200.81)	-0.55 (-0.66--0.44)	29.78 (23.73-38.99)	26.26 (20.75-34.69)	54593 (44138-70835)	67117 (57504-81406)	-0.59 (-0.69--0.5)	6.89 (4.05-11.03)	6.14 (3.59-10.01)	12134 (7207-19400)	11729 (7167-18518)	-0.56 (-0.66--0.45)
High-income North America	178.07 (130.94-238)	154.82 (115.59-206.09)	505844 (372337-674762)	178.07 (130.94-238)	-0.9 (-1.19--0.61)	41.12 (34.09-51.61)	38.28 (32.11-47.01)	126983 (106782-156770)	185246 (160391-218955)	-0.56 (-0.8--0.32)	8.65 (5.15-13.83)	7.64 (4.65-12.04)	25037 (15097-39779)	31037 (19408-47838)	-0.82 (-1.09--0.54)
Latin America & Caribbean - WB	138.72 (104.77-180.41)	118.39 (89.47-155.75)	632670 (479508-821048)	138.72 (104.77-180.41)	-0.18 (-0.36-0)	29.62 (24-36.96)	25.72 (21.03-31.85)	116407 (90465-149402)	170689 (139843-211223)	-0.12 (-0.26-0.02)	6.61 (3.99-10.33)	5.66 (3.44-8.85)	29266 (17380-46416)	37152 (22623-58148)	-0.17 (-0.34-0.01)
Middle East & North Africa - WB	107.81 (83.22-138.57)	103.78 (75.44-146.19)	289311 (222109-375607)	107.81 (83.22-138.57)	1.91 (1.22-2.61)	26.34 (18.61-41.88)	23.58 (16.81-35.05)	55438 (39850-80640)	102887 (72912-151471)	0.77 (0.32-1.23)	5.3 (3.38-8.07)	4.99 (2.98-8.07)	13535 (8393-20922)	23157 (13719-37070)	1.7 (1.05-2.36)
North Africa and Middle East	108.24 (81.88-147.43)	108.69 (76.81-161.3)	390807 (294129-537596)	108.24 (81.88-147.43)	1.52 (0.9-2.13)	26.48 (18.03-43.22)	24.82 (17.01-38.3)	77342 (53450-119707)	143484 (97530-217875)	0.57 (0.19-0.96)	5.31 (3.34-8.25)	5.24 (3.08-8.58)	18350 (11190-28735)	32055 (18830-52987)	1.34 (0.77-1.91)
North America	178.04 (130.92-237.96)	154.81 (115.58-206.08)	505749 (372261-674639)	178.04 (130.92-237.96)	-0.9 (-1.19--0.61)	41.11 (34.08-51.6)	38.27 (32.1-47)	126965 (106768-156744)	185234 (160382-218939)	-0.56 (-0.8--0.32)	8.64 (5.15-13.83)	7.64 (4.65-12.04)	25033 (15095-39772)	31034 (19407-47834)	-0.81 (-1.09--0.54)
Oceania	60.22 (46.56-77.9)	66.13 (50.37-86.16)	3874 (2989-5024)	60.22 (46.56-77.9)	-0.01 (-0.61-0.6)	13.48 (11.08-16.6)	15.43 (12.7-19.04)	691 (538-891)	1679 (1321-2146)	0.26 (-0.1-0.63)	2.9 (1.78-4.48)	3.21 (1.99-4.94)	179 (108-278)	408 (248-639)	0.04 (-0.52-0.61)
Region of the Americas	155.82 (116.92-204.74)	133.45 (101.2-175.33)	1133931 (851263-1488639)	155.82 (116.92-204.74)	-0.45 (-0.57--0.32)	35.6 (29.5-44.24)	31.54 (26.33-38.7)	242333 (198038-304587)	354631 (301122-427491)	-0.36 (-0.46--0.25)	7.54 (4.53-11.75)	6.51 (3.94-10.2)	54080 (32358-85181)	67965 (41433-104736)	-0.43 (-0.55--0.31)
South-East Asia Region	99.09 (76.77-126.29)	91.74 (70.72-116.55)	1276329 (983358-1635469)	99.09 (76.77-126.29)	-0.31 (-0.52--0.11)	23.26 (19.37-27.63)	23.01 (19.31-27.67)	244140 (193743-300136)	439506 (364598-534002)	-0.09 (-0.24-0.05)	4.82 (2.99-7.08)	4.54 (2.81-6.88)	59612 (35737-88552)	91605 (56489-139482)	-0.26 (-0.45--0.07)
South Asia	98.48 (76.1-125.13)	95.79 (73.83-122.92)	1043393 (809448-1331719)	98.48 (76.1-125.13)	-0.12 (-0.31-0.08)	22.96 (19.15-27.5)	24.19 (20.4-28.99)	197853 (158457-244822)	395244 (326086-481699)	0.16 (0-0.31)	4.78 (2.97-7.11)	4.74 (2.94-7.18)	48624 (29303-72784)	84152 (51620-127798)	-0.05 (-0.24-0.14)
South Asia - WB	101.19 (78.51-129.72)	99.37 (75.91-127.3)	1106654 (852866-1431420)	101.19 (78.51-129.72)	-0.04 (-0.23-0.14)	23.82 (19.74-29.08)	25.08 (21-30.06)	213255 (169608-268935)	423007 (348555-518351)	0.16 (0.02-0.29)	4.92 (3.05-7.24)	4.92 (3.05-7.3)	51712 (31480-76632)	89871 (55221-133573)	0.01 (-0.16-0.18)
Southeast Asia	92.8 (71.14-120.41)	75.42 (58.22-95.92)	444262 (338569-583087)	92.8 (71.14-120.41)	-0.69 (-1.01--0.37)	21.35 (17.58-26.01)	18.11 (14.99-22.03)	84758 (66812-107142)	120137 (98766-147107)	-0.62 (-0.8--0.45)	4.5 (2.79-6.73)	3.69 (2.28-5.65)	20745 (12532-31584)	25091 (15446-38664)	-0.68 (-0.97--0.39)
Southern Latin America	152.5 (112.01-212.65)	150.6 (110.15-208.48)	76342 (56091-106360)	152.5 (112.01-212.65)	-0.22 (-0.3--0.13)	28.23 (21.68-37.9)	27.69 (21.21-37.21)	13774 (10476-18632)	19332 (15110-25529)	-0.23 (-0.3--0.16)	7.04 (4.04-11.44)	6.95 (4.03-11.26)	3509 (2004-5715)	4601 (2688-7447)	-0.22 (-0.3--0.14)
Southern Sub-Saharan Africa	97.4 (73.27-124.84)	80.11 (60.31-102.43)	50461 (38094-64814)	97.4 (73.27-124.84)	-0.51 (-0.68--0.35)	25.32 (21.39-30.38)	20.64 (17.49-24.66)	10495 (8532-13175)	14502 (11991-17721)	-0.44 (-0.66--0.23)	4.87 (2.97-7.41)	4 (2.43-6.06)	2402 (1447-3744)	3091 (1856-4753)	-0.49 (-0.67--0.32)
Sub-Saharan Africa - WB	154.62 (90.87-283.64)	78.55 (59.5-101.71)	829099 (464072-1606891)	154.62 (90.87-283.64)	-1.6 (-2.2--0.99)	31.66 (22.76-46.6)	23.17 (18.98-28.95)	135140 (85907-220994)	185111 (144388-236329)	-0.67 (-0.97--0.37)	7.35 (3.91-13.88)	4.06 (2.56-6.02)	37749 (18857-74766)	40857 (24849-61521)	-1.38 (-1.92--0.85)
Tropical Latin America	139.2 (103.32-185.7)	120.92 (89.44-162.49)	217623 (161389-291694)	139.2 (103.32-185.7)	-0.44 (-0.5--0.39)	31.75 (26.07-39.07)	27.77 (22.73-34.21)	41888 (33059-53374)	65205 (53713-79727)	-0.4 (-0.49--0.32)	6.73 (4.05-10.56)	5.87 (3.52-9.13)	10163 (5997-16184)	13419 (8072-20887)	-0.43 (-0.49--0.37)
Western Europe	122.36 (92.87-164.09)	108.26 (80.2-145.92)	454371 (344103-605646)	122.36 (92.87-164.09)	-0.63 (-0.71--0.55)	24.23 (19.2-31.07)	21.47 (16.82-27.84)	103436 (84514-129243)	118732 (99627-144948)	-0.63 (-0.71--0.55)	5.74 (3.44-9.15)	5.08 (3-8.18)	21956 (13210-34619)	22099 (13332-34632)	-0.63 (-0.7--0.55)
Western Pacific Region	84.64 (64.5-112.5)	91.92 (68.82-120.42)	1335612 (1008385-1770078)	84.64 (64.5-112.5)	-0.07 (-0.34-0.2)	20.21 (16.91-24.64)	23.05 (19.47-27.77)	283586 (231822-352413)	536913 (463233-632896)	0.14 (-0.11-0.39)	4.14 (2.55-6.31)	4.57 (2.76-6.97)	63751 (38838-97851)	96897 (59440-147250)	-0.01 (-0.27-0.25)
Western Sub-Saharan Africa	87.86 (64.38-118.08)	84.8 (62.91-111.95)	161772 (116426-220001)	87.86 (64.38-118.08)	-0.02 (-0.31-0.28)	23.62 (19.98-28.05)	24.57 (20.96-28.94)	32175 (25501-40582)	75574 (60879-93764)	0.24 (0.11-0.36)	4.44 (2.69-6.64)	4.38 (2.7-6.57)	7638 (4457-11844)	17251 (10251-26460)	0.05 (-0.2-0.3)
World Bank High Income	153.52 (114.72-205.55)	135.68 (101.35-181.43)	1522447 (1142803-2029633)	153.52 (114.72-205.55)	-0.66 (-0.8--0.52)	32.03 (25.86-41.01)	28.84 (23.28-36.75)	345528 (283631-434380)	444130 (379688-537997)	-0.58 (-0.7--0.46)	7.28 (4.31-11.56)	6.46 (3.84-10.31)	73531 (43992-117150)	80742 (49075-125365)	-0.64 (-0.78--0.51)
World Bank Low Income	183.89 (97.66-365.77)	87.37 (64.54-119.42)	650676 (332637-1358004)	183.89 (97.66-365.77)	-1.54 (-2.38--0.7)	36.37 (23.24-62.01)	25.76 (19.29-38.08)	105899 (60577-192368)	134496 (98599-192373)	-0.72 (-1.13--0.32)	8.67 (4.35-17.62)	4.5 (2.8-6.88)	29597 (13798-62282)	29039 (17697-45170)	-1.36 (-2.1--0.61)
World Bank Lower Middle Income	99.84 (77.77-127.52)	92.5 (72.18-117.5)	1894044 (1469193-2436766)	99.84 (77.77-127.52)	-0.13 (-0.28-0.02)	23.18 (19.21-27.85)	22.99 (19.29-27.45)	361673 (287282-450375)	654646 (536373-796742)	0.01 (-0.07-0.09)	4.85 (2.99-7.14)	4.56 (2.82-6.79)	88362 (53331-132015)	141924 (86588-211540)	-0.09 (-0.22-0.04)
World Bank Upper Middle Income	108.95 (83.6-139.83)	103.83 (78.22-135.38)	2336575 (1790224-3002462)	108.95 (83.6-139.83)	-0.1 (-0.24-0.03)	25.14 (20.77-30.57)	24.99 (20.87-30.34)	477625 (384275-592921)	742081 (629267-888692)	-0.04 (-0.17-0.09)	5.29 (3.21-8.16)	5.1 (3.1-7.85)	110548 (66588-170573)	141095 (86362-214818)	-0.08 (-0.21-0.05)
