# Supplementary material for: Insights into epidemiological trends of severe chest injuries: an analysis of age, period, and cohort from 1990 to 2019 using the Global Burden of Disease study 2019
Source: Scand J Trauma Resusc Emerg Med. 2024 Sep 16;32:89. doi: 10.1186/s13049-024-01258-2 (PMC11403847; doi:10.1186/s13049-024-01258-2)
Supplement: Supplementary file 1 — Additional file 1. [file 13049_2024_1258_MOESM1_ESM.zip › additional file 1/Additional file 1-Table S10.xlsx]

## Sheet: Sheet1
Number of global 1990																		ASR_1990_global (95% UI)																		Number_2019_global (95% UI)
incidence						prevalence						YLDs						incidence						prevalueence						YLDs						incidence						prevalence						YLDs
sex	age_name	cause	value	upper	lower	sex	age_name	cause	value	upper	lower	sex	age_name	cause	value	upper	lower	sex	age_name	cause	value	upper	lower	sex	age_name	cause	value	upper	lower	sex	age_name	cause	value	upper	lower	sex	age_name	cause	value	upper	lower	sex	age_name	cause	value	upper	lower	sex	age_name
Male	<5 years	Transport injuries	22838.1	36892.8	13604.2	Male	<5 years	Self-harm and interpersonal violence		8746.95	16541	4119.49	Male	<5 years	Unintentional injuries	16793.4	5253.03	Male	<5 years	Transport injuries	7.01868	11.338	4.1809	Male	<5 years	Self-harm and interpersonal violence	2.68814	5.08342	1.26601	Male	<5 years	Unintentional injuries	3.07353	5.16099	1.61438	Male	<5 years	Transport injuries	20024.2	33120.6	11966.3	Male	55-59 years	Unintentional injuries	38000.8	47398	31033	Male	<5 years
Female	<5 years	Transport injuries	11508.2	20444.2	6096.51	Female	<5 years	Self-harm and interpersonal violence		8776.72	20505.4	3046.21	Female	<5 years	Unintentional injuries	10530.8	3137.62	Female	<5 years	Transport injuries	3.75197	6.6653	1.98761	Female	<5 years	Self-harm and interpersonal violence	2.86142	6.68525	0.99314	Female	<5 years	Unintentional injuries	2.01208	3.4333	1.02294	Female	<5 years	Transport injuries	9604	17047.3	5106.63	Female	55-59 years	Unintentional injuries	22463.9	28433.9	18127.5	Female	<5 years
Male	5-9 years	Transport injuries	39723.9	67347.9	22236.2	Male	5-9 years	Self-harm and interpersonal violence		8873.44	17271.6	4001.38	Male	5-9 years	Unintentional injuries	17111.1	5302.74	Male	5-9 years	Transport injuries	13.218	22.4098	7.39901	Male	5-9 years	Self-harm and interpersonal violence	2.95261	5.74708	1.33145	Male	5-9 years	Unintentional injuries	3.3858	5.69366	1.76447	Male	5-9 years	Transport injuries	35985.1	60781.5	19682.9	Male	60-64 years	Unintentional injuries	36434.8	44633	30463	Male	5-9 years
Female	5-9 years	Transport injuries	20003.5	37086.9	10065.3	Female	5-9 years	Self-harm and interpersonal violence		7631.82	17594.9	2547.6	Female	5-9 years	Unintentional injuries	9346.38	2748.6	Female	5-9 years	Transport injuries	7.0278	13.0297	3.53622	Female	5-9 years	Self-harm and interpersonal violence	2.68128	6.1816	0.895046	Female	5-9 years	Unintentional injuries	1.90774	3.28366	0.965662	Female	5-9 years	Transport injuries	18535.7	34815.6	9163.73	Female	60-64 years	Unintentional injuries	24708.9	30779.7	20367.6	Female	5-9 years
Male	10-14 years	Transport injuries	56905	96010.7	33228.6	Male	10-14 years	Self-harm and interpersonal violence		13102.9	24792.6	6594.23	Male	10-14 years	Unintentional injuries	18780.8	5745.11	Male	10-14 years	Transport injuries	20.71	34.9421	12.0932	Male	10-14 years	Self-harm and interpersonal violence	4.76868	9.02301	2.3999	Male	10-14 years	Unintentional injuries	4.03405	6.83508	2.09087	Male	10-14 years	Transport injuries	63574.6	107607	36623.2	Male	65-69 years	Unintentional injuries	35176.9	42258.9	29873.1	Male	10-14 years
Female	10-14 years	Transport injuries	24198	45149.2	12086	Female	10-14 years	Self-harm and interpersonal violence		8647.2	20029.5	3081.53	Female	10-14 years	Unintentional injuries	8490.11	2497.85	Female	10-14 years	Transport injuries	9.23874	17.2379	4.61441	Female	10-14 years	Self-harm and interpersonal violence	3.30148	7.64721	1.17652	Female	10-14 years	Unintentional injuries	1.8908	3.2415	0.953673	Female	10-14 years	Transport injuries	25760.4	48455.9	12763.9	Female	65-69 years	Unintentional injuries	28294.8	34724	23520.9	Female	10-14 years
Male	15-19 years	Transport injuries	89828.2	154885	49941.1	Male	15-19 years	Self-harm and interpersonal violence		23538.5	43104.3	11965.9	Male	15-19 years	Unintentional injuries	21229.3	6487.69	Male	15-19 years	Transport injuries	34.0162	58.652	18.9117	Male	15-19 years	Self-harm and interpersonal violence	8.91356	16.3228	4.53125	Male	15-19 years	Unintentional injuries	4.75972	8.03914	2.45676	Male	15-19 years	Transport injuries	119129	210358	64625.3	Male	70-74 years	Unintentional injuries	31438.7	37174.9	26681.6	Male	15-19 years
Female	15-19 years	Transport injuries	30968	57941.2	14755.9	Female	15-19 years	Self-harm and interpersonal violence		7635.24	17141.3	3097.66	Female	15-19 years	Unintentional injuries	7942.59	2364.45	Female	15-19 years	Transport injuries	12.1192	22.6751	5.77464	Female	15-19 years	Self-harm and interpersonal violence	2.98802	6.70817	1.21226	Female	15-19 years	Unintentional injuries	1.75884	3.1083	0.925318	Female	15-19 years	Transport injuries	34131.6	64834	15898	Female	70-74 years	Unintentional injuries	29423.5	35719.3	24208.5	Female	15-19 years
Male	20-24 years	Transport injuries	108117	183993	62642.9	Male	20-24 years	Self-harm and interpersonal violence		29616.2	50474.3	15953.3	Male	20-24 years	Unintentional injuries	22931.4	7124.64	Male	20-24 years	Transport injuries	43.5414	74.0985	25.2278	Male	20-24 years	Self-harm and interpersonal violence	11.9272	20.3272	6.42477	Male	20-24 years	Unintentional injuries	5.33865	9.23505	2.86927	Male	20-24 years	Transport injuries	157077	269156	89380.2	Male	75-79 years	Unintentional injuries	26590.4	31384.3	22401.1	Male	20-24 years
Female	20-24 years	Transport injuries	33444	62534.9	16772.4	Female	20-24 years	Self-harm and interpersonal violence		6601.14	13260.2	3114.34	Female	20-24 years	Unintentional injuries	7345.31	2109.31	Female	20-24 years	Transport injuries	13.686	25.5906	6.86361	Female	20-24 years	Self-harm and interpersonal violence	2.70132	5.42635	1.27445	Female	20-24 years	Unintentional injuries	1.70609	3.00585	0.863174	Female	20-24 years	Transport injuries	39674	74133.5	19655.4	Female	75-79 years	Unintentional injuries	30427.4	36771.5	24641.7	Female	20-24 years
Male	25-29 years	Transport injuries	97493.5	166091	53571.2	Male	25-29 years	Self-harm and interpersonal violence		25184.4	41919.3	14690.6	Male	25-29 years	Unintentional injuries	21601	6504.67	Male	25-29 years	Transport injuries	43.7713	74.5695	24.0516	Male	25-29 years	Self-harm and interpersonal violence	11.3069	18.8204	6.59559	Male	25-29 years	Unintentional injuries	5.58847	9.69811	2.92038	Male	25-29 years	Transport injuries	153126	265318	82359.9	Male	80-84 years	Unintentional injuries	22579.9	26624.9	18884.1	Male	25-29 years
Female	25-29 years	Transport injuries	28671.5	55242.6	14226.3	Female	25-29 years	Self-harm and interpersonal violence		5282.52	9758.08	2928.86	Female	25-29 years	Unintentional injuries	6794.15	2026.25	Female	25-29 years	Transport injuries	13.026	25.0978	6.46328	Female	25-29 years	Self-harm and interpersonal violence	2.39995	4.43329	1.33064	Female	25-29 years	Unintentional injuries	1.72719	3.08672	0.920564	Female	25-29 years	Transport injuries	41355.7	81302.6	20302.2	Female	80-84 years	Unintentional injuries	32921.3	40335.3	26694	Female	25-29 years
Male	30-34 years	Transport injuries	81508.4	136855	45218.2	Male	30-34 years	Self-harm and interpersonal violence		19896.6	31508.8	12744.5	Male	30-34 years	Unintentional injuries	18544.3	6045.21	Male	30-34 years	Transport injuries	41.6997	70.0151	23.1336	Male	30-34 years	Self-harm and interpersonal violence	10.1791	16.1199	6.52009	Male	30-34 years	Unintentional injuries	5.61503	9.48729	3.09273	Male	30-34 years	Transport injuries	144071	246252	77655.3	Male	85-89 years	Unintentional injuries	14765.4	17602.8	12249.4	Male	30-34 years
Female	30-34 years	Transport injuries	25277.3	47462.4	12194	Female	30-34 years	Self-harm and interpersonal violence		4364.93	7602.72	2584.15	Female	30-34 years	Unintentional injuries	5874.72	1827.77	Female	30-34 years	Transport injuries	13.2924	24.9587	6.41236	Female	30-34 years	Self-harm and interpersonal violence	2.29535	3.99798	1.35891	Female	30-34 years	Unintentional injuries	1.77612	3.0893	0.961155	Female	30-34 years	Transport injuries	43547.4	82759	20528.9	Female	85-89 years	Unintentional injuries	29429.6	36071.7	23485.6	Female	30-34 years
Male	35-39 years	Transport injuries	70863.5	122750	40056.7	Male	35-39 years	Self-harm and interpersonal violence		16491.3	25127.5	11182.8	Male	35-39 years	Unintentional injuries	16406.5	5339.11	Male	35-39 years	Transport injuries	39.5875	68.5737	22.3775	Male	35-39 years	Self-harm and interpersonal violence	9.21278	14.0373	6.24721	Male	35-39 years	Unintentional injuries	5.34858	9.1654	2.98267	Male	35-39 years	Transport injuries	130130	227846	71773.3	Male	90-94 years	Unintentional injuries	6843.61	8229.25	5708.76	Male	35-39 years
Female	35-39 years	Transport injuries	25429.2	48164.4	12571	Female	35-39 years	Self-harm and interpersonal violence		3856.62	6318.34	2463.04	Female	35-39 years	Unintentional injuries	5301.58	1682.16	Female	35-39 years	Transport injuries	14.6366	27.7225	7.2356	Female	35-39 years	Self-harm and interpersonal violence	2.21979	3.63671	1.41768	Female	35-39 years	Unintentional injuries	1.76255	3.05148	0.968216	Female	35-39 years	Transport injuries	43510.7	83128.5	21022.5	Female	90-94 years	Unintentional injuries	19866.3	24963.8	15860.2	Female	35-39 years
Male	40-44 years	Transport injuries	56763.9	94548.1	29106.6	Male	40-44 years	Self-harm and interpersonal violence		12938.7	19108.7	9370.46	Male	40-44 years	Unintentional injuries	12237.6	4175.85	Male	40-44 years	Transport injuries	38.8305	64.6775	19.9109	Male	40-44 years	Self-harm and interpersonal violence	8.85098	13.0717	6.41004	Male	40-44 years	Unintentional injuries	4.99344	8.37138	2.85657	Male	40-44 years	Transport injuries	118044	198166	59284	Male	95+ years	Unintentional injuries	2481.89	2980.97	2049.56	Male	40-44 years
Female	40-44 years	Transport injuries	21015.7	38858.7	9519.13	Female	40-44 years	Self-harm and interpersonal violence		3181.76	5091.18	2187.86	Female	40-44 years	Unintentional injuries	4211.28	1364.26	Female	40-44 years	Transport injuries	14.9997	27.7348	6.79415	Female	40-44 years	Self-harm and interpersonal violence	2.27093	3.63376	1.56156	Female	40-44 years	Unintentional injuries	1.77182	3.00574	0.973723	Female	40-44 years	Transport injuries	42570.6	79771	18914.6	Female	95+ years	Unintentional injuries	9771.36	12180.6	7731.14	Female	40-44 years
Male	45-49 years	Transport injuries	43768.2	73394	23876.1	Male	45-49 years	Self-harm and interpersonal violence		10523.1	14823.7	8010.87	Male	45-49 years	Unintentional injuries	8800.33	3060.23	Male	45-49 years	Transport injuries	36.929	61.9255	20.1452	Male	45-49 years	Self-harm and interpersonal violence	8.87872	12.5074	6.75909	Male	45-49 years	Unintentional injuries	4.56844	7.4252	2.58204	Male	45-49 years	Transport injuries	108059	185248	58769.9	Male	<5 years	Self-harm and interpersonal violence	6314.13	11182.5	3144.24	Male	45-49 years
Female	45-49 years	Transport injuries	16214.6	30912.9	7858.71	Female	45-49 years	Self-harm and interpersonal violence		2795.85	4453.75	1989.96	Female	45-49 years	Unintentional injuries	3321.55	1136.73	Female	45-49 years	Transport injuries	14.2371	27.1428	6.90029	Female	45-49 years	Self-harm and interpersonal violence	2.45488	3.91058	1.74727	Female	45-49 years	Unintentional injuries	1.79155	2.91646	0.998101	Female	45-49 years	Transport injuries	41399.4	79296	19862.9	Female	<5 years	Self-harm and interpersonal violence	5098.9	11369.2	1888.83	Female	45-49 years
Male	50-54 years	Transport injuries	37457.9	66038.6	20042.8	Male	50-54 years	Self-harm and interpersonal violence		9789.56	12884.7	7820.54	Male	50-54 years	Unintentional injuries	7881.63	2782.16	Male	50-54 years	Transport injuries	34.7951	61.344	18.618	Male	50-54 years	Self-harm and interpersonal violence	9.09363	11.9688	7.26459	Male	50-54 years	Unintentional injuries	4.49799	7.32134	2.58438	Male	50-54 years	Transport injuries	92032.9	158541	48465.9	Male	5-9 years	Self-harm and interpersonal violence	5218.74	9386.64	2708.59	Male	50-54 years
Female	50-54 years	Transport injuries	15840.5	29910.3	7547.69	Female	50-54 years	Self-harm and interpersonal violence		2811.47	4347.08	2079.29	Female	50-54 years	Unintentional injuries	3325.12	1109.93	Female	50-54 years	Transport injuries	15.0951	28.5028	7.19251	Female	50-54 years	Self-harm and interpersonal violence	2.67916	4.14252	1.98145	Female	50-54 years	Unintentional injuries	1.88463	3.16864	1.0577	Female	50-54 years	Transport injuries	39156.9	73967.9	18376.4	Female	5-9 years	Self-harm and interpersonal violence	3344.15	7230.75	1379.77	Female	50-54 years
Male	55-59 years	Transport injuries	29033.2	49681.1	16058.9	Male	55-59 years	Self-harm and interpersonal violence		8528.31	10963.8	7024.56	Male	55-59 years	Unintentional injuries	6102.37	2237.93	Male	55-59 years	Transport injuries	31.2041	53.3958	17.2597	Male	55-59 years	Self-harm and interpersonal violence	9.16598	11.7836	7.5498	Male	55-59 years	Unintentional injuries	4.1531	6.55865	2.40526	Male	55-59 years	Transport injuries	70880.3	122796	38535.9	Male	10-14 years	Self-harm and interpersonal violence	9036.5	15852.3	4831.88	Male	55-59 years
Female	55-59 years	Transport injuries	14322	27316.2	6986.44	Female	55-59 years	Self-harm and interpersonal violence		2593.01	4092.02	1970.69	Female	55-59 years	Unintentional injuries	3004.77	1060.42	Female	55-59 years	Transport injuries	15.5046	29.5718	7.56333	Female	55-59 years	Self-harm and interpersonal violence	2.80713	4.42991	2.13342	Female	55-59 years	Unintentional injuries	2.00245	3.25288	1.14798	Female	55-59 years	Transport injuries	33328.7	63457.8	16025	Female	10-14 years	Self-harm and interpersonal violence	4265.51	8934.63	1890.64	Female	55-59 years
Male	60-64 years	Transport injuries	22369.9	38332.4	12441	Male	60-64 years	Self-harm and interpersonal violence		7612.76	9510.46	6330.35	Male	60-64 years	Unintentional injuries	4906.74	1863.58	Male	60-64 years	Transport injuries	28.4668	48.7799	15.8318	Male	60-64 years	Self-harm and interpersonal violence	9.68761	12.1025	8.05569	Male	60-64 years	Unintentional injuries	3.98141	6.24406	2.3715	Male	60-64 years	Transport injuries	55135	94775.5	29937.1	Male	15-19 years	Self-harm and interpersonal violence	17471.6	30119.7	9348.95	Male	60-64 years
Female	60-64 years	Transport injuries	12644.2	24108.6	6289.59	Female	60-64 years	Self-harm and interpersonal violence		2502.83	3934.76	1922.56	Female	60-64 years	Unintentional injuries	2952.42	1066.79	Female	60-64 years	Transport injuries	15.4084	29.379	7.66457	Female	60-64 years	Self-harm and interpersonal violence	3.04998	4.79494	2.34285	Female	60-64 years	Unintentional injuries	2.22661	3.59785	1.3	Female	60-64 years	Transport injuries	27498.7	52876.9	13492.3	Female	15-19 years	Self-harm and interpersonal violence	4769.29	9495.52	2291.85	Female	60-64 years
Male	65-69 years	Transport injuries	14051.2	23738.6	7588.32	Male	65-69 years	Self-harm and interpersonal violence		5775.82	7348.78	4855.78	Male	65-69 years	Unintentional injuries	3447.25	1351.39	Male	65-69 years	Transport injuries	24.5403	41.4592	13.2529	Male	65-69 years	Self-harm and interpersonal violence	10.0874	12.8346	8.48057	Male	65-69 years	Unintentional injuries	3.88551	6.02058	2.36018	Male	65-69 years	Transport injuries	41392.7	70351.2	21720.8	Male	20-24 years	Self-harm and interpersonal violence	23703.6	38892.9	13361.9	Male	65-69 years
Female	65-69 years	Transport injuries	9003.34	16627	4394.94	Female	65-69 years	Self-harm and interpersonal violence		2181.8	3495.48	1664.06	Female	65-69 years	Unintentional injuries	2731.35	1050.24	Female	65-69 years	Transport injuries	13.5939	25.1046	6.63579	Female	65-69 years	Self-harm and interpersonal violence	3.29423	5.27772	2.51251	Female	65-69 years	Unintentional injuries	2.61765	4.12399	1.58572	Female	65-69 years	Transport injuries	21393.7	39391	10302.4	Female	20-24 years	Self-harm and interpersonal violence	5239	10047.2	2708.17	Female	65-69 years
Male	70-74 years	Transport injuries	8530.02	14891.2	4728.68	Male	70-74 years	Self-harm and interpersonal violence		4112	5378.89	3437.16	Male	70-74 years	Unintentional injuries	2368.63	971.682	Male	70-74 years	Transport injuries	22.7336	39.6869	12.6025	Male	70-74 years	Self-harm and interpersonal violence	10.959	14.3354	9.16048	Male	70-74 years	Unintentional injuries	4.14436	6.31271	2.58966	Male	70-74 years	Transport injuries	26109.3	46062.2	14150.4	Male	25-29 years	Self-harm and interpersonal violence	23572.2	37780.3	14163.8	Male	70-74 years
Female	70-74 years	Transport injuries	5982.1	10946.6	3045.81	Female	70-74 years	Self-harm and interpersonal violence		1746.41	2971.61	1312.65	Female	70-74 years	Unintentional injuries	2448.86	939.487	Female	70-74 years	Transport injuries	12.7301	23.2948	6.48157	Female	70-74 years	Self-harm and interpersonal violence	3.71642	6.32368	2.79336	Female	70-74 years	Unintentional injuries	3.30342	5.21125	1.99926	Female	70-74 years	Transport injuries	13317.9	24709.5	6574.09	Female	25-29 years	Self-harm and interpersonal violence	5420.23	10134.8	2927.63	Female	70-74 years
Male	75-79 years	Transport injuries	5574.63	8980.29	3265.24	Male	75-79 years	Self-harm and interpersonal violence		2904.57	3752.72	2465.51	Male	75-79 years	Unintentional injuries	1849.28	748.875	Male	75-79 years	Transport injuries	22.2469	35.8379	13.0307	Male	75-79 years	Self-harm and interpersonal violence	11.5914	14.9761	9.8392	Male	75-79 years	Unintentional injuries	4.80731	7.37999	2.98856	Male	75-79 years	Transport injuries	15978.1	26543.1	8954.71	Male	30-34 years	Self-harm and interpersonal violence	22436.1	35450.6	14692.1	Male	75-79 years
Female	75-79 years	Transport injuries	4597.31	7840.66	2454.25	Female	75-79 years	Self-harm and interpersonal violence		1452.59	2319.46	1123.61	Female	75-79 years	Unintentional injuries	2606.03	983.652	Female	75-79 years	Transport injuries	12.6818	21.6287	6.77013	Female	75-79 years	Self-harm and interpersonal violence	4.00701	6.3983	3.09952	Female	75-79 years	Unintentional injuries	4.51366	7.18882	2.71344	Female	75-79 years	Transport injuries	8211.09	14216	4246.38	Female	30-34 years	Self-harm and interpersonal violence	5935.91	11930.4	3154.23	Female	75-79 years
Male	80-84 years	Transport injuries	2956.17	4697.66	1760.1	Male	80-84 years	Self-harm and interpersonal violence		1725.51	2308.29	1437.06	Male	80-84 years	Unintentional injuries	1159.03	481.522	Male	80-84 years	Transport injuries	22.4263	35.6378	13.3527	Male	80-84 years	Self-harm and interpersonal violence	13.0903	17.5113	10.9019	Male	80-84 years	Unintentional injuries	5.77723	8.79277	3.65296	Male	80-84 years	Transport injuries	9451.94	15442.8	5422.35	Male	35-39 years	Self-harm and interpersonal violence	21168.3	32339.1	14144.9	Male	80-84 years
Female	80-84 years	Transport injuries	2435.11	4097.68	1343.22	Female	80-84 years	Self-harm and interpersonal violence		1024.21	1692.47	768.072	Female	80-84 years	Unintentional injuries	2235.49	868.092	Female	80-84 years	Transport injuries	11.0496	18.5937	6.09503	Female	80-84 years	Self-harm and interpersonal violence	4.64748	7.6798	3.48522	Female	80-84 years	Unintentional injuries	6.43027	10.1438	3.93907	Female	80-84 years	Transport injuries	5158.04	8831.44	2800.1	Female	35-39 years	Self-harm and interpersonal violence	6482.87	14612.7	3386.08	Female	80-84 years
Male	85-89 years	Transport injuries	1131.72	1843.31	673.541	Male	85-89 years	Self-harm and interpersonal violence		847.869	1319.21	636.892	Male	85-89 years	Unintentional injuries	536.195	226.899	Male	85-89 years	Transport injuries	22.757	37.066	13.5438	Male	85-89 years	Self-harm and interpersonal violence	17.0492	26.5271	12.8069	Male	85-89 years	Unintentional injuries	7.12174	10.782	4.56256	Male	85-89 years	Transport injuries	4138.84	6892.02	2348.94	Male	40-44 years	Self-harm and interpersonal violence	19769	29376	13815.6	Male	85-89 years
Female	85-89 years	Transport injuries	938.66	1582	529.217	Female	85-89 years	Self-harm and interpersonal violence		666.203	1381.78	412.652	Female	85-89 years	Unintentional injuries	1390.45	556.91	Female	85-89 years	Transport injuries	9.29765	15.6701	5.24203	Female	85-89 years	Self-harm and interpersonal violence	6.5989	13.6868	4.08742	Female	85-89 years	Unintentional injuries	8.88431	13.7728	5.51633	Female	85-89 years	Transport injuries	2551.39	4407.07	1382.51	Female	40-44 years	Self-harm and interpersonal violence	5931.91	12964.6	3296.15	Female	85-89 years
Male	90-94 years	Transport injuries	327.987	519.513	197.051	Male	90-94 years	Self-harm and interpersonal violence		303.521	558.22	205.647	Male	90-94 years	Unintentional injuries	161.692	70.3743	Male	90-94 years	Transport injuries	26.3945	41.8075	15.8576	Male	90-94 years	Self-harm and interpersonal violence	24.4256	44.9224	16.5493	Male	90-94 years	Unintentional injuries	8.83382	13.0121	5.66332	Male	90-94 years	Transport injuries	1222.34	1992.82	725.608	Male	45-49 years	Self-harm and interpersonal violence	19811.2	29536.3	14457.5	Male	90-94 years
Female	90-94 years	Transport injuries	349.842	592.088	190.761	Female	90-94 years	Self-harm and interpersonal violence		293.514	706.891	149.751	Female	90-94 years	Unintentional injuries	580.421	241.053	Female	90-94 years	Transport injuries	11.0591	18.717	6.03029	Female	90-94 years	Self-harm and interpersonal violence	9.2785	22.3461	4.73388	Female	90-94 years	Unintentional injuries	12.098	18.3482	7.6201	Female	90-94 years	Transport injuries	1075.42	1836.91	604.558	Female	45-49 years	Self-harm and interpersonal violence	5986.19	12245.5	3511.04	Female	90-94 years
Male	95+ years	Transport injuries	85.5256	138.322	48.3615	Male	95+ years	Self-harm and interpersonal violence		81.0878	146.303	54.8457	Male	95+ years	Unintentional injuries	41.9197	18.4694	Male	95+ years	Transport injuries	33.5512	54.2629	18.9719	Male	95+ years	Self-harm and interpersonal violence	31.8103	57.394	21.5156	Male	95+ years	Unintentional injuries	11.1008	16.4449	7.24544	Male	95+ years	Transport injuries	297.957	486.616	166.974	Male	50-54 years	Self-harm and interpersonal violence	18806.8	27718.5	14093.4	Male	95+ years
Female	95+ years	Transport injuries	137.022	270.812	61.771	Female	95+ years	Self-harm and interpersonal violence		91.7317	228.325	44.4831	Female	95+ years	Unintentional injuries	188.507	78.3937	Female	95+ years	Transport injuries	17.6908	34.9645	7.97524	Female	95+ years	Self-harm and interpersonal violence	11.8435	29.479	5.7432	Female	95+ years	Unintentional injuries	15.9077	24.3381	10.1214	Female	95+ years	Transport injuries	375.352	642.959	195.292	Female	50-54 years	Self-harm and interpersonal violence	5462.95	10533.1	3481.52	Female	95+ years
Male	<5 years	Unintentional injuries	233319	328057	162401	Male	<5 years	Transport injuries		2816.05	4517.53	1560.87	Male	<5 years	Self-harm and interpersonal violence	6279.75	1287.33	Male	<5 years	Unintentional injuries	71.7044	100.819	49.9095	Male	<5 years	Transport injuries	0.865436	1.38834	0.47969	Male	<5 years	Self-harm and interpersonal violence	0.948535	1.92991	0.395625	Male	<5 years	Self-harm and interpersonal violence	51624.1	92588.8	26406	Male	55-59 years	Self-harm and interpersonal violence	16372.1	23298.9	12637.6	Male	<5 years
Female	<5 years	Unintentional injuries	143520	225746	89995.3	Female	<5 years	Transport injuries		1439.35	2530.82	756.854	Female	<5 years	Self-harm and interpersonal violence	7462.03	996.449	Female	<5 years	Unintentional injuries	46.7912	73.5986	29.3406	Female	<5 years	Transport injuries	0.469264	0.825108	0.246753	Female	<5 years	Self-harm and interpersonal violence	1.00098	2.4328	0.324867	Female	<5 years	Self-harm and interpersonal violence	40740.3	92641.2	15329.4	Female	55-59 years	Self-harm and interpersonal violence	4713.76	8402.83	3296.21	Female	<5 years
Male	5-9 years	Unintentional injuries	236515	333095	156188	Male	5-9 years	Transport injuries		5169	8798.57	2872.24	Male	5-9 years	Self-harm and interpersonal violence	6070.64	1113.91	Male	5-9 years	Unintentional injuries	78.6995	110.836	51.971	Male	5-9 years	Transport injuries	1.71997	2.92769	0.955728	Male	5-9 years	Self-harm and interpersonal violence	0.93908	2.01998	0.37065	Male	5-9 years	Self-harm and interpersonal violence	38165.5	69611.6	19343.4	Male	60-64 years	Self-harm and interpersonal violence	13743.3	18910.2	10970.1	Male	5-9 years
Female	5-9 years	Unintentional injuries	125386	193292	77747.4	Female	5-9 years	Transport injuries		2647.59	4755.42	1395.91	Female	5-9 years	Self-harm and interpersonal violence	5657.86	673.848	Female	5-9 years	Unintentional injuries	44.0519	67.9092	27.3149	Female	5-9 years	Transport injuries	0.930175	1.67072	0.490424	Female	5-9 years	Self-harm and interpersonal violence	0.790374	1.98777	0.236742	Female	5-9 years	Self-harm and interpersonal violence	21108.5	45576.2	8667.86	Female	60-64 years	Self-harm and interpersonal violence	4180.17	7074.54	3013.6	Female	5-9 years
Male	10-14 years	Unintentional injuries	256938	387822	173067	Male	10-14 years	Transport injuries		7928.68	12632.7	4740.22	Male	10-14 years	Self-harm and interpersonal violence	9114.23	1869.14	Male	10-14 years	Unintentional injuries	93.5099	141.144	62.9861	Male	10-14 years	Transport injuries	2.88556	4.59754	1.72515	Male	10-14 years	Self-harm and interpersonal violence	1.55965	3.31703	0.680254	Male	10-14 years	Self-harm and interpersonal violence	67207.2	120830	35563.2	Male	65-69 years	Self-harm and interpersonal violence	11357.5	15159.6	9241.01	Male	10-14 years
Female	10-14 years	Unintentional injuries	113503	181796	71743.1	Female	10-14 years	Transport injuries		3494.59	6055.21	2015.37	Female	10-14 years	Self-harm and interpersonal violence	6738.98	856.496	Female	10-14 years	Unintentional injuries	43.3352	69.4093	27.3914	Female	10-14 years	Transport injuries	1.33423	2.31187	0.769465	Female	10-14 years	Self-harm and interpersonal violence	0.989854	2.57293	0.327008	Female	10-14 years	Self-harm and interpersonal violence	26808.5	57409.8	11088.7	Female	65-69 years	Self-harm and interpersonal violence	3831.13	6354.43	2801.19	Female	10-14 years
Male	15-19 years	Unintentional injuries	289732	428312	195394	Male	15-19 years	Transport injuries		13144.5	20737.9	8014.6	Male	15-19 years	Self-harm and interpersonal violence	16177.1	3667.29	Male	15-19 years	Unintentional injuries	109.716	162.193	73.9919	Male	15-19 years	Transport injuries	4.97755	7.85304	3.03497	Male	15-19 years	Self-harm and interpersonal violence	2.9847	6.12597	1.38873	Male	15-19 years	Self-harm and interpersonal violence	131352	228642	68690.2	Male	70-74 years	Self-harm and interpersonal violence	8443.66	11070	7007.77	Male	15-19 years
Female	15-19 years	Unintentional injuries	101836	163653	64049.1	Female	15-19 years	Transport injuries		4818.65	8183.87	2858.09	Female	15-19 years	Self-harm and interpersonal violence	5410.18	813.744	Female	15-19 years	Unintentional injuries	39.8532	64.0448	25.0653	Female	15-19 years	Transport injuries	1.88576	3.20272	1.1185	Female	15-19 years	Self-harm and interpersonal violence	0.876025	2.11725	0.318455	Female	15-19 years	Self-harm and interpersonal violence	27623.5	56579.5	12605.6	Female	70-74 years	Self-harm and interpersonal violence	3118.12	5197.46	2279.64	Female	15-19 years
Male	20-24 years	Unintentional injuries	303915	443598	204118	Male	20-24 years	Transport injuries		17519.1	27752.1	11517.4	Male	20-24 years	Self-harm and interpersonal violence	17584.7	4568.28	Male	20-24 years	Unintentional injuries	122.394	178.648	82.2034	Male	20-24 years	Transport injuries	7.05536	11.1765	4.63833	Male	20-24 years	Self-harm and interpersonal violence	3.84766	7.0818	1.83976	Male	20-24 years	Self-harm and interpersonal violence	168167	274673	90032.2	Male	75-79 years	Self-harm and interpersonal violence	5752.39	7571.9	4811.35	Male	20-24 years
Female	20-24 years	Unintentional injuries	93404.6	148290	57775.3	Female	20-24 years	Transport injuries		5862.45	9731.03	3719.19	Female	20-24 years	Self-harm and interpersonal violence	4088.65	782.173	Female	20-24 years	Unintentional injuries	38.2231	60.6835	23.6428	Female	20-24 years	Transport injuries	2.39904	3.98214	1.52197	Female	20-24 years	Self-harm and interpersonal violence	0.761248	1.67316	0.320081	Female	20-24 years	Self-harm and interpersonal violence	26448.7	51098.4	12503.7	Female	75-79 years	Self-harm and interpersonal violence	2426.02	4105.44	1783.38	Female	20-24 years
Male	25-29 years	Unintentional injuries	283086	420169	189112	Male	25-29 years	Transport injuries		18637.7	28226.8	13120.3	Male	25-29 years	Self-harm and interpersonal violence	14127.7	3506.62	Male	25-29 years	Unintentional injuries	127.096	188.642	84.9049	Male	25-29 years	Transport injuries	8.36769	12.6729	5.89059	Male	25-29 years	Self-harm and interpersonal violence	3.31822	6.34286	1.57435	Male	25-29 years	Self-harm and interpersonal violence	147488	250925	77377	Male	80-84 years	Self-harm and interpersonal violence	3890.08	5122.21	3264.73	Male	25-29 years
Female	25-29 years	Unintentional injuries	84060.2	131301	52146.1	Female	25-29 years	Transport injuries		6062.44	9311.41	4256.79	Female	25-29 years	Self-harm and interpersonal violence	2920.41	608.657	Female	25-29 years	Unintentional injuries	38.1902	59.6525	23.691	Female	25-29 years	Transport injuries	2.75429	4.23035	1.93394	Female	25-29 years	Self-harm and interpersonal violence	0.632503	1.3268	0.276525	Female	25-29 years	Self-harm and interpersonal violence	23380.5	45362.1	11121.4	Female	80-84 years	Self-harm and interpersonal violence	1962.2	3311.54	1432.83	Female	25-29 years
Male	30-34 years	Unintentional injuries	247116	356117	171631	Male	30-34 years	Transport injuries		18708.9	26270.9	13844.8	Male	30-34 years	Self-harm and interpersonal violence	10289.1	2641.74	Male	30-34 years	Unintentional injuries	126.424	182.19	87.8063	Male	30-34 years	Transport injuries	9.57148	13.4402	7.08303	Male	30-34 years	Self-harm and interpersonal violence	2.68244	5.26389	1.35152	Male	30-34 years	Self-harm and interpersonal violence	117886	205975	61871.4	Male	85-89 years	Self-harm and interpersonal violence	2064.76	2819.81	1698.45	Male	30-34 years
Female	30-34 years	Unintentional injuries	73616.5	112056	46816.4	Female	30-34 years	Transport injuries		6185.65	8941.86	4516.52	Female	30-34 years	Self-harm and interpersonal violence	2140.71	479.159	Female	30-34 years	Unintentional injuries	38.7121	58.9261	24.619	Female	30-34 years	Transport injuries	3.2528	4.70219	2.37507	Female	30-34 years	Self-harm and interpersonal violence	0.555235	1.12572	0.251972	Female	30-34 years	Self-harm and interpersonal violence	20296.5	39318.1	9378.28	Female	85-89 years	Self-harm and interpersonal violence	1196.68	2105.59	875.425	Female	30-34 years
Male	35-39 years	Unintentional injuries	212729	312088	144339	Male	35-39 years	Transport injuries		19332.8	26660.9	15005.5	Male	35-39 years	Self-harm and interpersonal violence	6960.93	1894.45	Male	35-39 years	Unintentional injuries	118.84	174.346	80.6342	Male	35-39 years	Transport injuries	10.8002	14.894	8.38276	Male	35-39 years	Self-harm and interpersonal violence	2.12499	3.88869	1.05832	Male	35-39 years	Self-harm and interpersonal violence	87450.9	154515	45579.8	Male	90-94 years	Self-harm and interpersonal violence	826.364	1134.34	671.136	Male	35-39 years
Female	35-39 years	Unintentional injuries	65507.2	101237	41136.6	Female	35-39 years	Transport injuries		6859.25	9946.97	5165.47	Female	35-39 years	Self-harm and interpersonal violence	1571.85	369.536	Female	35-39 years	Unintentional injuries	37.7047	58.2701	23.6774	Female	35-39 years	Transport injuries	3.94805	5.72528	2.97314	Female	35-39 years	Self-harm and interpersonal violence	0.463047	0.904725	0.212698	Female	35-39 years	Self-harm and interpersonal violence	16255.2	31538.9	7651.99	Female	90-94 years	Self-harm and interpersonal violence	527.843	840.537	405.876	Female	35-39 years
Male	40-44 years	Unintentional injuries	158850	227591	105632	Male	40-44 years	Transport injuries		18221.8	23446.8	14447	Male	40-44 years	Self-harm and interpersonal violence	4500.9	1312.45	Male	40-44 years	Unintentional injuries	108.664	155.688	72.2599	Male	40-44 years	Transport injuries	12.465	16.0392	9.88273	Male	40-44 years	Self-harm and interpersonal violence	1.74889	3.07893	0.897804	Male	40-44 years	Self-harm and interpersonal violence	65680	112029	34286.3	Male	95+ years	Self-harm and interpersonal violence	248.69	328.776	202.311	Male	40-44 years
Female	40-44 years	Unintentional injuries	51760.2	79849.6	32174.9	Female	40-44 years	Transport injuries		6574.28	8855.04	5060.17	Female	40-44 years	Self-harm and interpersonal violence	1064.02	276.891	Female	40-44 years	Unintentional injuries	36.9431	56.9915	22.9644	Female	40-44 years	Transport injuries	4.6923	6.32016	3.61163	Female	40-44 years	Self-harm and interpersonal violence	0.407453	0.759426	0.197627	Female	40-44 years	Self-harm and interpersonal violence	13638.7	25884.9	6442.56	Female	95+ years	Self-harm and interpersonal violence	176.289	275.113	136.001	Female	40-44 years
Male	45-49 years	Unintentional injuries	114768	168234	76732.7	Male	45-49 years	Transport injuries		16703.8	20798.3	13798.8	Male	45-49 years	Self-harm and interpersonal violence	3179.83	959.38	Male	45-49 years	Unintentional injuries	96.8342	141.946	64.7424	Male	45-49 years	Transport injuries	14.0937	17.5484	11.6426	Male	45-49 years	Self-harm and interpersonal violence	1.50203	2.68295	0.809467	Male	45-49 years	Self-harm and interpersonal violence	53272.1	90754.7	28123.9	Male	<5 years	Unintentional injuries	24497.9	37164.8	14973.4	Male	45-49 years
Female	45-49 years	Unintentional injuries	41363.4	64375.3	25537.7	Female	45-49 years	Transport injuries		6101.16	7903.08	4918.71	Female	45-49 years	Self-harm and interpersonal violence	805.894	226.431	Female	45-49 years	Unintentional injuries	36.3189	56.5243	22.4232	Female	45-49 years	Transport injuries	5.35709	6.93925	4.31884	Female	45-49 years	Self-harm and interpersonal violence	0.392311	0.70761	0.198816	Female	45-49 years	Self-harm and interpersonal violence	13057.6	25462.1	6230.09	Female	<5 years	Unintentional injuries	15379.1	25146	8871.21	Female	45-49 years
Male	50-54 years	Unintentional injuries	99435.4	144672	66412.5	Male	50-54 years	Transport injuries		17539.2	21088.9	14935.2	Male	50-54 years	Self-harm and interpersonal violence	2342.89	790.565	Male	50-54 years	Unintentional injuries	92.3667	134.387	61.6914	Male	50-54 years	Transport injuries	16.2924	19.5897	13.8735	Male	50-54 years	Self-harm and interpersonal violence	1.29483	2.17634	0.734365	Male	50-54 years	Self-harm and interpersonal violence	40098.5	69833.1	21179.4	Male	5-9 years	Unintentional injuries	27361.6	42226.8	16563.1	Male	50-54 years
Female	50-54 years	Unintentional injuries	38911.3	59974.9	24507.5	Female	50-54 years	Transport injuries		6796.69	8571.49	5673.13	Female	50-54 years	Self-harm and interpersonal violence	695.054	209.45	Female	50-54 years	Unintentional injuries	37.0802	57.1526	23.3542	Female	50-54 years	Transport injuries	6.47685	8.16813	5.40616	Female	50-54 years	Self-harm and interpersonal violence	0.377041	0.662346	0.199594	Female	50-54 years	Self-harm and interpersonal violence	10908	19973	5394.89	Female	5-9 years	Unintentional injuries	15339	25276	9051.25	Female	50-54 years
Male	55-59 years	Unintentional injuries	75985.3	110512	50883.2	Male	55-59 years	Transport injuries		16875.1	19650	14584.9	Male	55-59 years	Self-harm and interpersonal violence	1684.11	593.644	Male	55-59 years	Unintentional injuries	81.6668	118.775	54.6878	Male	55-59 years	Transport injuries	18.1369	21.1192	15.6754	Male	55-59 years	Self-harm and interpersonal violence	1.1036	1.81004	0.638032	Male	55-59 years	Self-harm and interpersonal violence	26975	47370.2	14799	Male	10-14 years	Unintentional injuries	31001.1	47702.7	18506.6	Male	55-59 years
Female	55-59 years	Unintentional injuries	34928.9	54104	21953.3	Female	55-59 years	Transport injuries		7054.68	8731.96	5940.01	Female	55-59 years	Self-harm and interpersonal violence	527.8	171.575	Female	55-59 years	Unintentional injuries	37.8131	58.5716	23.7661	Female	55-59 years	Transport injuries	7.63721	9.45299	6.43049	Female	55-59 years	Self-harm and interpersonal violence	0.332905	0.571382	0.185742	Female	55-59 years	Self-harm and interpersonal violence	7823.26	14273.6	3880.93	Female	10-14 years	Unintentional injuries	15258.6	24674.3	9161.7	Female	55-59 years
Male	60-64 years	Unintentional injuries	57988.1	83639.8	38899.3	Male	60-64 years	Transport injuries		16333	18697.6	14528.4	Male	60-64 years	Self-harm and interpersonal violence	1262.65	470.323	Male	60-64 years	Unintentional injuries	73.7927	106.436	49.5013	Male	60-64 years	Transport injuries	20.7845	23.7936	18.4881	Male	60-64 years	Self-harm and interpersonal violence	1.0049	1.60679	0.598509	Male	60-64 years	Self-harm and interpersonal violence	18592.5	32750.3	9591.49	Male	15-19 years	Unintentional injuries	34571.3	54066.7	21509.9	Male	60-64 years
Female	60-64 years	Unintentional injuries	32754	50384.9	20430.3	Female	60-64 years	Transport injuries		7619.45	9106.82	6577.87	Female	60-64 years	Self-harm and interpersonal violence	448.445	146.315	Female	60-64 years	Unintentional injuries	39.9143	61.3996	24.8966	Female	60-64 years	Transport injuries	9.28515	11.0977	8.01587	Female	60-64 years	Self-harm and interpersonal violence	0.31596	0.546481	0.178301	Female	60-64 years	Self-harm and interpersonal violence	5884.13	10982.6	2859.83	Female	15-19 years	Unintentional injuries	14866.9	24061.8	9431.44	Female	60-64 years
Male	65-69 years	Unintentional injuries	38846.7	56437.2	25676.6	Male	65-69 years	Transport injuries		13022.4	14522.3	11734.4	Male	65-69 years	Self-harm and interpersonal violence	854.862	322.403	Male	65-69 years	Unintentional injuries	67.8453	98.567	44.8439	Male	65-69 years	Transport injuries	22.7435	25.3631	20.494	Male	65-69 years	Self-harm and interpersonal violence	0.931442	1.49301	0.563074	Male	65-69 years	Self-harm and interpersonal violence	13562.9	23927.1	7146.59	Male	20-24 years	Unintentional injuries	38216.8	57619.7	24265	Male	65-69 years
Female	65-69 years	Unintentional injuries	29374.2	45971.2	18663.6	Female	65-69 years	Transport injuries		7018.51	8046.4	6192.44	Female	65-69 years	Self-harm and interpersonal violence	345.993	117.818	Female	65-69 years	Unintentional injuries	44.3512	69.4106	28.1797	Female	65-69 years	Transport injuries	10.597	12.149	9.34979	Female	65-69 years	Self-harm and interpersonal violence	0.307944	0.522405	0.17789	Female	65-69 years	Self-harm and interpersonal violence	4972.68	9500.56	2350.62	Female	20-24 years	Unintentional injuries	15202.9	22913.8	9898.08	Female	65-69 years
Male	70-74 years	Unintentional injuries	25754.2	37946.7	16930.1	Male	70-74 years	Transport injuries		9799.21	10830.5	8881.01	Male	70-74 years	Self-harm and interpersonal violence	558.213	225.753	Male	70-74 years	Unintentional injuries	68.6383	101.133	45.1209	Male	70-74 years	Transport injuries	26.1162	28.8647	23.669	Male	70-74 years	Self-harm and interpersonal violence	0.945403	1.48771	0.601662	Male	70-74 years	Self-harm and interpersonal violence	9553.67	16327.3	5156.7	Male	25-29 years	Unintentional injuries	41374.9	63180.2	27260.8	Male	70-74 years
Female	70-74 years	Unintentional injuries	24937.7	39058.1	15534.3	Female	70-74 years	Transport injuries		5914.87	6656.72	5325.48	Female	70-74 years	Self-harm and interpersonal violence	256.839	91.2462	Female	70-74 years	Unintentional injuries	53.0682	83.1169	33.0574	Female	70-74 years	Transport injuries	12.587	14.1657	11.3328	Female	70-74 years	Self-harm and interpersonal violence	0.325666	0.546562	0.194175	Female	70-74 years	Self-harm and interpersonal violence	4040.3	7995.08	1988.8	Female	25-29 years	Unintentional injuries	16329.2	24787.2	10946.1	Female	70-74 years
Male	75-79 years	Unintentional injuries	18869.1	28928.4	12651	Male	75-79 years	Transport injuries		7451.2	8187.12	6828.08	Male	75-79 years	Self-harm and interpersonal violence	343.217	146.431	Male	75-79 years	Unintentional injuries	75.3014	115.446	50.4869	Male	75-79 years	Transport injuries	29.7357	32.6726	27.249	Male	75-79 years	Self-harm and interpersonal violence	0.900736	1.36969	0.584368	Male	75-79 years	Self-harm and interpersonal violence	5952.66	10238.2	3153.04	Male	30-34 years	Unintentional injuries	43764.7	64395.8	30387.7	Male	75-79 years
Female	75-79 years	Unintentional injuries	25193.6	41005.5	15166.4	Female	75-79 years	Transport injuries		5417.84	6073.45	4916.13	Female	75-79 years	Self-harm and interpersonal violence	188.339	72.7567	Female	75-79 years	Unintentional injuries	69.4973	113.115	41.837	Female	75-79 years	Transport injuries	14.9453	16.7538	13.5613	Female	75-79 years	Self-harm and interpersonal violence	0.323383	0.519539	0.200702	Female	75-79 years	Self-harm and interpersonal violence	2985.79	5755.12	1449.53	Female	30-34 years	Unintentional injuries	17554	25665.1	12456.5	Female	75-79 years
Male	80-84 years	Unintentional injuries	11395.2	17742.8	7591.3	Male	80-84 years	Transport injuries		4534.51	4981.89	4162.94	Male	80-84 years	Self-harm and interpersonal violence	222.603	86.3974	Male	80-84 years	Unintentional injuries	86.4472	134.602	57.5898	Male	80-84 years	Transport injuries	34.4001	37.794	31.5813	Male	80-84 years	Self-harm and interpersonal violence	1.02274	1.68873	0.655435	Male	80-84 years	Self-harm and interpersonal violence	4377.25	7828.94	2350.01	Male	35-39 years	Unintentional injuries	41684.2	58467	29786	Male	80-84 years
Female	80-84 years	Unintentional injuries	20758	34161.3	12681.5	Female	80-84 years	Transport injuries		3800.39	4202.53	3445.4	Female	80-84 years	Self-harm and interpersonal violence	142.039	49.1228	Female	80-84 years	Unintentional injuries	94.1917	155.011	57.5437	Female	80-84 years	Transport injuries	17.2447	19.0695	15.6339	Female	80-84 years	Self-harm and interpersonal violence	0.365176	0.64452	0.222901	Female	80-84 years	Self-harm and interpersonal violence	2577.66	5389.59	1148.8	Female	35-39 years	Unintentional injuries	17378.7	24318.5	12772.5	Female	80-84 years
Male	85-89 years	Unintentional injuries	5008.89	7588.39	3314.42	Male	85-89 years	Transport injuries		2004.77	2216.14	1839.38	Male	85-89 years	Self-harm and interpersonal violence	103.836	39.284	Male	85-89 years	Unintentional injuries	100.721	152.59	66.6475	Male	85-89 years	Transport injuries	40.3126	44.563	36.987	Male	85-89 years	Self-harm and interpersonal violence	1.27928	2.08797	0.789935	Male	85-89 years	Self-harm and interpersonal violence	2381.93	4292.15	1278.65	Male	40-44 years	Unintentional injuries	39651.2	54328.1	29439.5	Male	85-89 years
Female	85-89 years	Unintentional injuries	12095.3	19928.5	7234.57	Female	85-89 years	Transport injuries		2039.22	2257.48	1841.06	Female	85-89 years	Self-harm and interpersonal violence	82.2516	26.115	Female	85-89 years	Unintentional injuries	119.807	197.396	71.6601	Female	85-89 years	Transport injuries	20.1989	22.3609	18.2361	Female	85-89 years	Self-harm and interpersonal violence	0.448478	0.814722	0.258675	Female	85-89 years	Self-harm and interpersonal violence	1349.15	2594.4	646.939	Female	40-44 years	Unintentional injuries	17377.7	23362.4	13296	Female	85-89 years
Male	90-94 years	Unintentional injuries	1419.74	2134.4	960.012	Male	90-94 years	Transport injuries		625.694	693.048	568.881	Male	90-94 years	Self-harm and interpersonal violence	41.3483	14.7003	Male	90-94 years	Unintentional injuries	114.253	171.764	77.2563	Male	90-94 years	Transport injuries	50.3523	55.7726	45.7803	Male	90-94 years	Self-harm and interpersonal violence	1.96201	3.32747	1.183	Male	90-94 years	Self-harm and interpersonal violence	1124.58	1905.02	634.859	Male	45-49 years	Unintentional injuries	40600.4	53937.5	30990.6	Male	90-94 years
Female	90-94 years	Unintentional injuries	4617.6	7532.96	2775.68	Female	90-94 years	Transport injuries		808.516	908.677	724.294	Female	90-94 years	Self-harm and interpersonal violence	32.6518	9.06332	Female	90-94 years	Unintentional injuries	145.971	238.13	87.7442	Female	90-94 years	Transport injuries	25.5586	28.7249	22.8962	Female	90-94 years	Self-harm and interpersonal violence	0.532671	1.03218	0.286508	Female	90-94 years	Self-harm and interpersonal violence	481.359	890.047	247.305	Female	45-49 years	Unintentional injuries	19136.8	25193.5	14711.7	Female	90-94 years
Male	95+ years	Unintentional injuries	323.864	521.809	201.444	Male	95+ years	Transport injuries		177.143	198.733	157.169	Male	95+ years	Self-harm and interpersonal violence	13.2395	4.15663	Male	95+ years	Unintentional injuries	127.05	204.703	79.0255	Male	95+ years	Transport injuries	69.4924	77.9617	61.6566	Male	95+ years	Self-harm and interpersonal violence	2.8611	5.19378	1.63062	Male	95+ years	Self-harm and interpersonal violence	377.416	694.502	190.406	Male	50-54 years	Unintentional injuries	40311.7	52422.9	31811.7	Male	95+ years
Female	95+ years	Unintentional injuries	1297.11	2253.87	720.816	Female	95+ years	Transport injuries		297.573	358.139	248.461	Female	95+ years	Self-harm and interpersonal violence	13.7337	2.95564	Female	95+ years	Unintentional injuries	167.469	290.997	93.0643	Female	95+ years	Transport injuries	38.4195	46.2392	32.0788	Female	95+ years	Self-harm and interpersonal violence	0.794205	1.77316	0.381602	Female	95+ years	Self-harm and interpersonal violence	161.521	335.626	72.2506	Female	50-54 years	Unintentional injuries	21079.3	27411.7	16646.3	Female	95+ years
Male	<5 years	Self-harm and interpersonal violence	71093.9	140407	34330.5	Male	<5 years	Unintentional injuries		27435.1	41052.3	17194.5	Male	<5 years	Transport injuries	1783.23	468.874	Male	<5 years	Self-harm and interpersonal violence	21.8488	43.1504	10.5505	Male	<5 years	Unintentional injuries	8.43143	12.6163	5.28426	Male	<5 years	Transport injuries	0.307666	0.548027	0.144096	Male	<5 years	Unintentional injuries	208638	296630	142329	Male	<5 years	Transport injuries	2468.62	3979.19	1358.49	Male	<5 years
Female	<5 years	Self-harm and interpersonal violence	70217.6	168115	23714.2	Female	<5 years	Unintentional injuries		17014.3	27344.8	10011.8	Female	<5 years	Transport injuries	980.756	217.435	Female	<5 years	Self-harm and interpersonal violence	22.8927	54.8097	7.73142	Female	<5 years	Unintentional injuries	5.54707	8.91508	3.2641	Female	<5 years	Transport injuries	0.165721	0.31975	0.0708891	Female	<5 years	Unintentional injuries	129867	202728	81612	Female	<5 years	Transport injuries	1198.26	2113.65	615.333	Female	<5 years
Male	5-9 years	Self-harm and interpersonal violence	63941.4	132123	28577.4	Male	5-9 years	Unintentional injuries		28617.7	43185.6	17437.1	Male	5-9 years	Transport injuries	3194.51	809.345	Male	5-9 years	Self-harm and interpersonal violence	21.2763	43.9636	9.50904	Male	5-9 years	Unintentional injuries	9.52246	14.3699	5.80215	Male	5-9 years	Transport injuries	0.58397	1.06296	0.269307	Male	5-9 years	Unintentional injuries	226533	327820	145333	Male	5-9 years	Transport injuries	4680.69	8121.21	2565.63	Male	5-9 years
Female	5-9 years	Self-harm and interpersonal violence	50099.3	128602	15899.9	Female	5-9 years	Unintentional injuries		15577.3	25365.5	9328.37	Female	5-9 years	Transport injuries	1761.54	377.43	Female	5-9 years	Self-harm and interpersonal violence	17.6013	45.1816	5.5861	Female	5-9 years	Unintentional injuries	5.47276	8.91163	3.27733	Female	5-9 years	Transport injuries	0.311958	0.618881	0.132602	Female	5-9 years	Unintentional injuries	123708	193970	75451.2	Female	5-9 years	Transport injuries	2439.5	4406.37	1256.68	Female	5-9 years
Male	10-14 years	Self-harm and interpersonal violence	97440.2	190940	46996.4	Male	10-14 years	Unintentional injuries		31846.1	49626.1	19341.2	Male	10-14 years	Transport injuries	4796.41	1238.7	Male	10-14 years	Self-harm and interpersonal violence	35.4624	69.4908	17.1039	Male	10-14 years	Unintentional injuries	11.5901	18.0609	7.03904	Male	10-14 years	Transport injuries	0.928411	1.7456	0.450811	Male	10-14 years	Unintentional injuries	249981	376105	166121	Male	10-14 years	Transport injuries	8715.54	14229.5	5150.81	Male	10-14 years
Female	10-14 years	Self-harm and interpersonal violence	57788.4	145886	19404.4	Female	10-14 years	Unintentional injuries		14802	23661.6	8999.46	Female	10-14 years	Transport injuries	2166.48	486.404	Female	10-14 years	Self-harm and interpersonal violence	22.0635	55.6989	7.40856	Female	10-14 years	Unintentional injuries	5.65137	9.03393	3.43597	Female	10-14 years	Transport injuries	0.417078	0.827156	0.185708	Female	10-14 years	Unintentional injuries	117042	190495	72378.4	Female	10-14 years	Transport injuries	3659.62	6411.67	2057.65	Female	10-14 years
Male	15-19 years	Self-harm and interpersonal violence	179914	330293	93454.4	Male	15-19 years	Unintentional injuries		36958.3	57667.3	22895.3	Male	15-19 years	Transport injuries	7640.32	1916.21	Male	15-19 years	Self-harm and interpersonal violence	68.1299	125.076	35.3894	Male	15-19 years	Unintentional injuries	13.9954	21.8375	8.67001	Male	15-19 years	Transport injuries	1.54465	2.89324	0.725633	Male	15-19 years	Unintentional injuries	269988	403293	183324	Male	15-19 years	Transport injuries	16939.8	28079.9	9828.96	Male	15-19 years
Female	15-19 years	Self-harm and interpersonal violence	49788.2	115877	19336.7	Female	15-19 years	Unintentional injuries		14222.2	22784.2	9160.65	Female	15-19 years	Transport injuries	2850.04	602.639	Female	15-19 years	Self-harm and interpersonal violence	19.4844	45.3482	7.56735	Female	15-19 years	Unintentional injuries	5.56578	8.91649	3.58498	Female	15-19 years	Transport injuries	0.55672	1.11535	0.23584	Female	15-19 years	Unintentional injuries	106455	170944	65277.4	Female	15-19 years	Transport injuries	5207.4	9066.84	2997.13	Female	15-19 years
Male	20-24 years	Self-harm and interpersonal violence	216127	368865	115790	Male	20-24 years	Unintentional injuries		40080.9	60435.7	25536.1	Male	20-24 years	Transport injuries	9424.84	2453.12	Male	20-24 years	Self-harm and interpersonal violence	87.0398	148.551	46.6313	Male	20-24 years	Unintentional injuries	16.1416	24.3389	10.284	Male	20-24 years	Transport injuries	2.01262	3.79561	0.987933	Male	20-24 years	Unintentional injuries	287462	423433	193044	Male	20-24 years	Transport injuries	24550.9	40378.1	15676.1	Male	20-24 years
Female	20-24 years	Self-harm and interpersonal violence	40919.8	85070.4	17352.2	Female	20-24 years	Unintentional injuries		13961.8	21045.1	9156.21	Female	20-24 years	Transport injuries	3160.88	691.906	Female	20-24 years	Self-harm and interpersonal violence	16.7452	34.8125	7.10088	Female	20-24 years	Unintentional injuries	5.71348	8.61207	3.74691	Female	20-24 years	Transport injuries	0.642365	1.2935	0.283142	Female	20-24 years	Unintentional injuries	101348	162870	61881.2	Female	20-24 years	Transport injuries	6734.48	11528.3	4189.11	Female	20-24 years
Male	25-29 years	Self-harm and interpersonal violence	164137	277740	88024.7	Male	25-29 years	Unintentional injuries		39303.9	59937.3	26001.4	Male	25-29 years	Transport injuries	8463.59	2291.18	Male	25-29 years	Self-harm and interpersonal violence	73.6921	124.696	39.5201	Male	25-29 years	Unintentional injuries	17.6461	26.9098	11.6737	Male	25-29 years	Transport injuries	2.08357	3.79987	1.02866	Male	25-29 years	Unintentional injuries	295554	437424	198516	Male	25-29 years	Transport injuries	28193.2	43845.5	19369.3	Male	25-29 years
Female	25-29 years	Self-harm and interpersonal violence	30086.1	59773.7	13770.3	Female	25-29 years	Unintentional injuries		13533.8	20367.2	9147.63	Female	25-29 years	Transport injuries	2671.65	622.727	Female	25-29 years	Self-harm and interpersonal violence	13.6687	27.1563	6.25612	Female	25-29 years	Unintentional injuries	6.14866	9.25322	4.15595	Female	25-29 years	Transport injuries	0.633682	1.21378	0.282917	Female	25-29 years	Unintentional injuries	100956	159262	61931.3	Female	25-29 years	Transport injuries	8184.41	12806.9	5551	Female	25-29 years
Male	30-34 years	Self-harm and interpersonal violence	113974	190027	60838.3	Male	30-34 years	Unintentional injuries		36579.9	54354.4	25548	Male	30-34 years	Transport injuries	7131.34	1981.86	Male	30-34 years	Self-harm and interpersonal violence	58.3091	97.2181	31.1249	Male	30-34 years	Unintentional injuries	18.7143	27.8077	13.0703	Male	30-34 years	Transport injuries	2.0606	3.6484	1.01392	Male	30-34 years	Unintentional injuries	294034	430059	200536	Male	30-34 years	Transport injuries	31470	45257	22609.1	Male	30-34 years
Female	30-34 years	Self-harm and interpersonal violence	22347.6	44199.9	10079.5	Female	30-34 years	Unintentional injuries		12791.8	18480.8	9106.33	Female	30-34 years	Transport injuries	2393.9	564.722	Female	30-34 years	Self-harm and interpersonal violence	11.7518	23.2431	5.30045	Female	30-34 years	Unintentional injuries	6.72675	9.71834	4.78868	Female	30-34 years	Transport injuries	0.668666	1.25886	0.296966	Female	30-34 years	Unintentional injuries	100637	157235	62906.4	Female	30-34 years	Transport injuries	9751.54	14696.7	6860.29	Female	30-34 years
Male	35-39 years	Self-harm and interpersonal violence	80213.9	137530	43127.1	Male	35-39 years	Unintentional injuries		34259.8	48184.5	24488.5	Male	35-39 years	Transport injuries	6715.44	1886.11	Male	35-39 years	Self-harm and interpersonal violence	44.811	76.8307	24.0927	Male	35-39 years	Unintentional injuries	19.139	26.918	13.6804	Male	35-39 years	Transport injuries	2.03474	3.75155	1.05367	Male	35-39 years	Unintentional injuries	258013	379361	173188	Male	35-39 years	Transport injuries	33067.7	46710.7	25328.5	Male	35-39 years
Female	35-39 years	Self-harm and interpersonal violence	16365.7	32130.1	7418.51	Female	35-39 years	Unintentional injuries		12590.6	17697.2	9299.31	Female	35-39 years	Transport injuries	2648.59	628.394	Female	35-39 years	Self-harm and interpersonal violence	9.41976	18.4935	4.26995	Female	35-39 years	Unintentional injuries	7.24693	10.1862	5.3525	Female	35-39 years	Transport injuries	0.753632	1.52447	0.361691	Female	35-39 years	Unintentional injuries	89988.8	142030	56086.2	Female	35-39 years	Transport injuries	10783.1	16132	7880.44	Female	35-39 years
Male	40-44 years	Self-harm and interpersonal violence	51533.1	87361	27693.1	Male	40-44 years	Unintentional injuries		28713.7	39348.9	21473.7	Male	40-44 years	Transport injuries	5337.14	1569.89	Male	40-44 years	Self-harm and interpersonal violence	35.2522	59.761	18.944	Male	40-44 years	Unintentional injuries	19.6421	26.9174	14.6895	Male	40-44 years	Transport injuries	2.08329	3.65097	1.07391	Male	40-44 years	Unintentional injuries	219805	318993	145423	Male	40-44 years	Transport injuries	35049.7	45950.3	27063.1	Male	40-44 years
Female	40-44 years	Self-harm and interpersonal violence	11035.7	22013.3	5308.79	Female	40-44 years	Unintentional injuries		11237.1	14947.2	8621.42	Female	40-44 years	Transport injuries	2173.4	541.027	Female	40-44 years	Self-harm and interpersonal violence	7.87661	15.7117	3.78907	Female	40-44 years	Unintentional injuries	8.02031	10.6684	6.15342	Female	40-44 years	Transport injuries	0.802828	1.55123	0.38615	Female	40-44 years	Unintentional injuries	79412.5	122178	47975.4	Female	40-44 years	Transport injuries	11967.3	16724.3	8907.15	Female	40-44 years
Male	45-49 years	Self-harm and interpersonal violence	33950.5	58967.2	18571.4	Male	45-49 years	Unintentional injuries		23531	30791.9	18177.3	Male	45-49 years	Transport injuries	4146.79	1367.71	Male	45-49 years	Self-harm and interpersonal violence	28.6454	49.753	15.6694	Male	45-49 years	Unintentional injuries	19.854	25.9804	15.3369	Male	45-49 years	Transport injuries	2.08374	3.49882	1.15399	Male	45-49 years	Unintentional injuries	200917	300970	133817	Male	45-49 years	Transport injuries	37951.8	48052.1	30938.1	Male	45-49 years
Female	45-49 years	Self-harm and interpersonal violence	8242.98	16801.1	3982.04	Female	45-49 years	Unintentional injuries		10033	13025.7	7794.22	Female	45-49 years	Transport injuries	1707.47	474.431	Female	45-49 years	Self-harm and interpersonal violence	7.2377	14.7521	3.49641	Female	45-49 years	Unintentional injuries	8.80937	11.4371	6.84366	Female	45-49 years	Transport injuries	0.803952	1.49924	0.416571	Female	45-49 years	Unintentional injuries	78836.4	124221	47545.6	Female	45-49 years	Transport injuries	13777.9	18386.6	10763.9	Female	45-49 years
Male	50-54 years	Self-harm and interpersonal violence	24796.3	42205.1	13351.8	Male	50-54 years	Unintentional injuries		23481.9	30077.1	18656.2	Male	50-54 years	Transport injuries	3741.13	1292.33	Male	50-54 years	Self-harm and interpersonal violence	23.0335	39.2048	12.4026	Male	50-54 years	Unintentional injuries	21.8126	27.939	17.33	Male	50-54 years	Transport injuries	2.09909	3.47518	1.20046	Male	50-54 years	Unintentional injuries	175276	262015	117396	Male	50-54 years	Transport injuries	39374.8	48281.5	33290.1	Male	50-54 years
Female	50-54 years	Self-harm and interpersonal violence	6938.9	12957.5	3388.2	Female	50-54 years	Unintentional injuries		10601.8	13578.2	8447.19	Female	50-54 years	Transport injuries	1671.58	495.785	Female	50-54 years	Self-harm and interpersonal violence	6.61236	12.3477	3.22875	Female	50-54 years	Unintentional injuries	10.1029	12.9392	8.04968	Female	50-54 years	Transport injuries	0.886023	1.59291	0.472454	Female	50-54 years	Unintentional injuries	78288.5	123459	48858.3	Female	50-54 years	Transport injuries	15324	19787.2	12528.9	Female	50-54 years
Male	55-59 years	Self-harm and interpersonal violence	16790.5	28480.6	9378.19	Male	55-59 years	Unintentional injuries		21388.8	26404.8	17707.1	Male	55-59 years	Transport injuries	3075.54	1093.84	Male	55-59 years	Self-harm and interpersonal violence	18.0459	30.6102	10.0794	Male	55-59 years	Unintentional injuries	22.988	28.3791	19.0311	Male	55-59 years	Transport injuries	2.04421	3.3055	1.17563	Male	55-59 years	Unintentional injuries	140281	204248	91179.2	Male	55-59 years	Transport injuries	37567.1	44679.1	32197.7	Male	55-59 years
Female	55-59 years	Self-harm and interpersonal violence	4952.2	9320.42	2451.14	Female	55-59 years	Unintentional injuries		11033.3	13800.4	9013.46	Female	55-59 years	Transport injuries	1536.2	468.419	Female	55-59 years	Self-harm and interpersonal violence	5.36112	10.09	2.65354	Female	55-59 years	Unintentional injuries	11.9443	14.9399	9.75774	Female	55-59 years	Transport injuries	0.954512	1.66304	0.507099	Female	55-59 years	Unintentional injuries	72309.7	115399	43934.3	Female	55-59 years	Transport injuries	15574.7	19543.3	12978.9	Female	55-59 years
Male	60-64 years	Self-harm and interpersonal violence	11772.2	20474.3	6219.3	Male	60-64 years	Unintentional injuries		20151.8	24317.2	17201.5	Male	60-64 years	Transport injuries	2560.1	964.902	Male	60-64 years	Self-harm and interpersonal violence	14.9807	26.0546	7.91437	Male	60-64 years	Unintentional injuries	25.6442	30.9448	21.8897	Male	60-64 years	Transport injuries	2.05298	3.25785	1.22789	Male	60-64 years	Unintentional injuries	111242	161840	73037.1	Male	60-64 years	Transport injuries	36078	42394	31608.2	Male	60-64 years
Female	60-64 years	Self-harm and interpersonal violence	3839.77	7119.05	1838.4	Female	60-64 years	Unintentional injuries		12222.2	15008	10184.7	Female	60-64 years	Transport injuries	1429.54	469.429	Female	60-64 years	Self-harm and interpersonal violence	4.67919	8.67535	2.24029	Female	60-64 years	Unintentional injuries	14.8941	18.2889	12.4112	Female	60-64 years	Transport injuries	1.02343	1.74205	0.572051	Female	60-64 years	Unintentional injuries	67723.3	104653	40933.9	Female	60-64 years	Transport injuries	15818.4	19090.6	13528.2	Female	60-64 years
Male	65-69 years	Self-harm and interpersonal violence	7295.49	12888.8	3874.86	Male	65-69 years	Unintentional injuries		16361.3	19380.3	14186.5	Male	65-69 years	Transport injuries	1723.44	698.159	Male	65-69 years	Self-harm and interpersonal violence	12.7415	22.5102	6.76741	Male	65-69 years	Unintentional injuries	28.5749	33.8475	24.7766	Male	65-69 years	Transport injuries	1.97902	3.00998	1.21933	Male	65-69 years	Unintentional injuries	89550.3	134549	58336.6	Male	65-69 years	Transport injuries	33710.1	38300.2	29924.2	Male	65-69 years
Female	65-69 years	Self-harm and interpersonal violence	2809.47	5257.42	1343.7	Female	65-69 years	Unintentional injuries		12959.7	15675.4	10972.3	Female	65-69 years	Transport injuries	1079.92	388.535	Female	65-69 years	Self-harm and interpersonal violence	4.24194	7.93803	2.02882	Female	65-69 years	Unintentional injuries	19.5674	23.6678	16.5668	Female	65-69 years	Transport injuries	1.00759	1.63055	0.586637	Female	65-69 years	Unintentional injuries	65605.5	105457	39897.3	Female	65-69 years	Transport injuries	15692.2	18211.8	13682.8	Female	65-69 years
Male	70-74 years	Self-harm and interpersonal violence	4620.6	7850.52	2516.69	Male	70-74 years	Unintentional injuries		12650.7	14684.2	11019.2	Male	70-74 years	Transport injuries	1135.43	493.085	Male	70-74 years	Self-harm and interpersonal violence	12.3145	20.9227	6.70731	Male	70-74 years	Unintentional injuries	33.7158	39.1353	29.3675	Male	70-74 years	Transport injuries	2.0456	3.02607	1.31414	Male	70-74 years	Unintentional injuries	69475.3	105631	44271.8	Male	70-74 years	Transport injuries	27197.2	30234.7	24326.4	Male	70-74 years
Female	70-74 years	Self-harm and interpersonal violence	2015.49	3978.78	1020.6	Female	70-74 years	Unintentional injuries		12704.8	15252.8	10581.4	Female	70-74 years	Transport injuries	770.554	307.456	Female	70-74 years	Self-harm and interpersonal violence	4.28903	8.46696	2.17186	Female	70-74 years	Unintentional injuries	27.0361	32.4584	22.5175	Female	70-74 years	Transport injuries	1.0575	1.63976	0.654275	Female	70-74 years	Unintentional injuries	58260.7	93135.2	35205.1	Female	70-74 years	Transport injuries	13059.6	14775.3	11684	Female	70-74 years
Male	75-79 years	Self-harm and interpersonal violence	2665.36	4518.13	1407.1	Male	75-79 years	Unintentional injuries		10749.5	12296.2	9368.07	Male	75-79 years	Transport injuries	785.602	352.831	Male	75-79 years	Self-harm and interpersonal violence	10.6367	18.0306	5.61534	Male	75-79 years	Unintentional injuries	42.8985	49.0709	37.3854	Male	75-79 years	Transport injuries	2.1741	3.13513	1.40805	Male	75-79 years	Unintentional injuries	53327.4	86812.1	34027.5	Male	75-79 years	Transport injuries	19811.2	21809.5	17899.2	Male	75-79 years
Female	75-79 years	Self-harm and interpersonal violence	1437.41	2605.71	724.98	Female	75-79 years	Unintentional injuries		14217.3	16906	11711.9	Female	75-79 years	Transport injuries	633.95	262.306	Female	75-79 years	Self-harm and interpersonal violence	3.96513	7.18793	1.99988	Female	75-79 years	Unintentional injuries	39.2189	46.6358	32.3078	Female	75-79 years	Transport injuries	1.15448	1.74877	0.72358	Female	75-79 years	Unintentional injuries	55642.6	93137.4	32287.5	Female	75-79 years	Transport injuries	10329	11498.7	9373.88	Female	75-79 years
Male	80-84 years	Self-harm and interpersonal violence	1628.72	2933.96	881.085	Male	80-84 years	Unintentional injuries		7278.93	8311.1	6269.09	Male	80-84 years	Transport injuries	446.58	199.731	Male	80-84 years	Self-harm and interpersonal violence	12.3559	22.2579	6.68417	Male	80-84 years	Unintentional injuries	55.2201	63.0504	47.5591	Male	80-84 years	Transport injuries	2.36867	3.38788	1.51522	Male	80-84 years	Unintentional injuries	40898.7	66192.1	25516.6	Male	80-84 years	Transport injuries	13666.5	15077.8	12468.1	Male	80-84 years
Female	80-84 years	Self-harm and interpersonal violence	978.159	1941.53	479.121	Female	80-84 years	Unintentional injuries		13258.4	16043.3	10808	Female	80-84 years	Transport injuries	381.464	168.448	Female	80-84 years	Self-harm and interpersonal violence	4.43851	8.80992	2.17407	Female	80-84 years	Unintentional injuries	60.1616	72.7984	49.0424	Female	80-84 years	Transport injuries	1.17983	1.73094	0.764351	Female	80-84 years	Unintentional injuries	54087.6	92262.1	31610.7	Female	80-84 years	Transport injuries	8213.41	9112.08	7470	Female	80-84 years
Male	85-89 years	Self-harm and interpersonal violence	753.295	1390.03	388.512	Male	85-89 years	Unintentional injuries		3664.51	4238.54	3156.97	Male	85-89 years	Transport injuries	185.049	85.4234	Male	85-89 years	Self-harm and interpersonal violence	15.1475	27.9511	7.81233	Male	85-89 years	Unintentional injuries	73.6873	85.23	63.4814	Male	85-89 years	Transport injuries	2.61642	3.72103	1.71772	Male	85-89 years	Unintentional injuries	22748.7	36193.3	14179.7	Male	85-89 years	Transport injuries	6936.36	7679.33	6349.78	Male	85-89 years
Female	85-89 years	Self-harm and interpersonal violence	476.791	952.971	227.61	Female	85-89 years	Unintentional injuries		9428.67	11429.8	7648.85	Female	85-89 years	Transport injuries	174.489	82.1808	Female	85-89 years	Self-harm and interpersonal violence	4.72273	9.43941	2.25453	Female	85-89 years	Unintentional injuries	93.3933	113.215	75.7637	Female	85-89 years	Transport injuries	1.22495	1.72836	0.81402	Female	85-89 years	Unintentional injuries	39517.2	66284.1	23183.2	Female	85-89 years	Transport injuries	5054.44	5616.65	4603.12	Female	85-89 years
Male	90-94 years	Self-harm and interpersonal violence	316.958	581.759	167.156	Male	90-94 years	Unintentional injuries		1268.75	1487.41	1090.56	Male	90-94 years	Transport injuries	55.1575	26.5994	Male	90-94 years	Self-harm and interpersonal violence	25.507	46.8166	13.4518	Male	90-94 years	Unintentional injuries	102.102	119.698	87.7618	Male	90-94 years	Transport injuries	3.17589	4.43876	2.14057	Male	90-94 years	Unintentional injuries	8722.64	13439.3	5565.06	Male	90-94 years	Transport injuries	2415.56	2670.15	2212.76	Male	90-94 years
Female	90-94 years	Self-harm and interpersonal violence	140.4	268.862	67.9791	Female	90-94 years	Unintentional injuries		4607.33	5740.39	3718.23	Female	90-94 years	Transport injuries	69.1541	31.7286	Female	90-94 years	Self-harm and interpersonal violence	4.43831	8.4992	2.14894	Female	90-94 years	Unintentional injuries	145.646	181.464	117.54	Female	90-94 years	Transport injuries	1.52296	2.18609	1.003	Female	90-94 years	Unintentional injuries	20983.9	34740.1	12225.4	Female	90-94 years	Transport injuries	2448.47	2729.96	2221.13	Female	90-94 years
Male	95+ years	Self-harm and interpersonal violence	105.654	205.61	51.0224	Male	95+ years	Unintentional injuries		374.305	439.852	318.563	Male	95+ years	Transport injuries	15.2029	7.01185	Male	95+ years	Self-harm and interpersonal violence	41.4473	80.6597	20.0158	Male	95+ years	Unintentional injuries	146.838	172.551	124.97	Male	95+ years	Transport injuries	4.22934	5.964	2.75071	Male	95+ years	Unintentional injuries	2481.28	4194.77	1465.71	Male	95+ years	Transport injuries	663.126	728.147	600.368	Male	95+ years
Female	95+ years	Self-harm and interpersonal violence	67.9106	172.462	25.0719	Female	95+ years	Unintentional injuries		1707.65	2102.52	1371	Female	95+ years	Transport injuries	27.6229	11.2443	Female	95+ years	Self-harm and interpersonal violence	8.76791	22.2665	3.23703	Female	95+ years	Unintentional injuries	220.475	271.456	177.01	Female	95+ years	Transport injuries	2.32692	3.56638	1.45174	Female	95+ years	Unintentional injuries	7939.9	14104.2	4274.81	Female	95+ years	Transport injuries	923.165	1045	818.335	Female	95+ years
[truncated: 22 more columns]
