# Supplementary material for: Insights into epidemiological trends of severe chest injuries: an analysis of age, period, and cohort from 1990 to 2019 using the Global Burden of Disease study 2019
Source: Scand J Trauma Resusc Emerg Med. 2024 Sep 16;32:89. doi: 10.1186/s13049-024-01258-2 (PMC11403847; doi:10.1186/s13049-024-01258-2)
Supplement: Supplementary file 1 — Additional file 1. [file 13049_2024_1258_MOESM1_ESM.zip › additional file 1/Additional file 1-Table S11.xlsx]

## Sheet: Sheet1
Number_1990_China (95% UI)																		ASR_1990_China (95% UI)																		Number_2019_China (95% UI)
incidence						prevalence						YLDs						incidence						prevalence						YLDs						incidence						prevalence						YLDs
sex	age_name	cause	value	upper	lower	sex	age_name	cause	value	upper	lower	sex	age_name	cause	value	upper	lower	sex	age_name	cause	value	upper	lower	sex	age_name	cause	value	upper	lower	sex	age_name	cause	value	upper	lower	sex	age_name	cause	value	upper	lower	sex	age_name	cause	value	upper	lower	sex	age_name
Male	<5 years	Self-harm and interpersonal violence	3556.15	6576.87	1757.18	Male	<5 years	Self-harm and interpersonal violence	437.113	820.066	216.878	Male	<5 years	Self-harm and interpersonal violence	154.863	319.04	65.2466	Male	<5 years	Self-harm and interpersonal violence	5.83633	10.7939	2.88387	Male	<5 years	Self-harm and interpersonal violence	0.717387	1.34589	0.35594	Male	<5 years	Self-harm and interpersonal violence	0.254161	0.523607	0.107082	Male	<5 years	Self-harm and interpersonal violence	1220.7	2344.67	572.919	Male	<5 years	Unintentional injuries	2168	3542.82	1302.6	Male	<5 years
Female	<5 years	Self-harm and interpersonal violence	2104.15	4411.71	937.945	Female	<5 years	Self-harm and interpersonal violence	262.695	542.106	120.493	Female	<5 years	Self-harm and interpersonal violence	92.0963	204.998	34.6852	Female	<5 years	Self-harm and interpersonal violence	3.86355	8.10059	1.72221	Female	<5 years	Self-harm and interpersonal violence	0.482349	0.995391	0.221244	Female	<5 years	Self-harm and interpersonal violence	0.169103	0.376408	0.0636874	Female	<5 years	Self-harm and interpersonal violence	499.527	1052.05	213.409	Female	<5 years	Unintentional injuries	940.608	1574.23	544.663	Female	<5 years
Male	5-9 years	Self-harm and interpersonal violence	2309.51	4721.9	1036.12	Male	5-9 years	Self-harm and interpersonal violence	313.866	605.914	160.981	Male	5-9 years	Self-harm and interpersonal violence	102.026	223.264	40.2355	Male	5-9 years	Self-harm and interpersonal violence	4.23995	8.66879	1.90218	Male	5-9 years	Self-harm and interpersonal violence	0.576216	1.11238	0.29554	Male	5-9 years	Self-harm and interpersonal violence	0.187306	0.409883	0.0738671	Male	5-9 years	Self-harm and interpersonal violence	1281.41	2689.35	568.42	Male	5-9 years	Unintentional injuries	2507.9	4323.47	1410.36	Male	5-9 years
Female	5-9 years	Self-harm and interpersonal violence	643.182	1412.94	252.468	Female	5-9 years	Self-harm and interpersonal violence	102.323	203.575	55.4406	Female	5-9 years	Self-harm and interpersonal violence	29.19	66.2665	10.766	Female	5-9 years	Self-harm and interpersonal violence	1.27941	2.81059	0.502206	Female	5-9 years	Self-harm and interpersonal violence	0.203539	0.404949	0.110282	Female	5-9 years	Self-harm and interpersonal violence	0.0580643	0.131816	0.0214155	Female	5-9 years	Self-harm and interpersonal violence	302.092	712.231	117.26	Female	5-9 years	Unintentional injuries	888.32	1579.43	496.877	Female	5-9 years
Male	10-14 years	Self-harm and interpersonal violence	4931.66	9951.5	2266.16	Male	10-14 years	Self-harm and interpersonal violence	650.052	1269.44	312.661	Male	10-14 years	Self-harm and interpersonal violence	216.945	457.66	82.7955	Male	10-14 years	Self-harm and interpersonal violence	9.29601	18.7582	4.27163	Male	10-14 years	Self-harm and interpersonal violence	1.22533	2.39286	0.589356	Male	10-14 years	Self-harm and interpersonal violence	0.408934	0.862674	0.156067	Male	10-14 years	Self-harm and interpersonal violence	3539.97	7082.31	1564.98	Male	10-14 years	Unintentional injuries	2845.01	4701.37	1602.58	Male	10-14 years
Female	10-14 years	Self-harm and interpersonal violence	921.938	1922.04	413.89	Female	10-14 years	Self-harm and interpersonal violence	143.688	266.892	80.0511	Female	10-14 years	Self-harm and interpersonal violence	41.8381	92.7515	15.984	Female	10-14 years	Self-harm and interpersonal violence	1.85413	3.86545	0.832381	Female	10-14 years	Self-harm and interpersonal violence	0.288973	0.53675	0.160992	Female	10-14 years	Self-harm and interpersonal violence	0.0841414	0.186534	0.0321457	Female	10-14 years	Self-harm and interpersonal violence	587.891	1319.48	237.111	Female	10-14 years	Unintentional injuries	892.017	1550.23	507.608	Female	10-14 years
Male	15-19 years	Self-harm and interpersonal violence	13769.3	27481.3	6043.78	Male	15-19 years	Self-harm and interpersonal violence	1805.37	3416.8	863.291	Male	15-19 years	Self-harm and interpersonal violence	604.627	1283.46	234.991	Male	15-19 years	Self-harm and interpersonal violence	21.1315	42.1751	9.27529	Male	15-19 years	Self-harm and interpersonal violence	2.77066	5.24371	1.32488	Male	15-19 years	Self-harm and interpersonal violence	0.927911	1.9697	0.360637	Male	15-19 years	Self-harm and interpersonal violence	7317.05	14653.8	3200.19	Male	15-19 years	Unintentional injuries	3450.58	5682.02	2053.06	Male	15-19 years
Female	15-19 years	Self-harm and interpersonal violence	2190.96	4718.72	1005.34	Female	15-19 years	Self-harm and interpersonal violence	329.003	617.655	182.943	Female	15-19 years	Self-harm and interpersonal violence	99.1697	210.51	40.8675	Female	15-19 years	Self-harm and interpersonal violence	3.54971	7.6451	1.62882	Female	15-19 years	Self-harm and interpersonal violence	0.533039	1.0007	0.296398	Female	15-19 years	Self-harm and interpersonal violence	0.160671	0.34106	0.066212	Female	15-19 years	Self-harm and interpersonal violence	1135.02	2547.97	442.776	Female	15-19 years	Unintentional injuries	1071.55	1812.01	641.276	Female	15-19 years
Male	20-24 years	Self-harm and interpersonal violence	19270.1	36720.2	8318.43	Male	20-24 years	Self-harm and interpersonal violence	2670.8	4807.01	1333.46	Male	20-24 years	Self-harm and interpersonal violence	854.186	1764.23	331.146	Male	20-24 years	Self-harm and interpersonal violence	28.4683	54.2478	12.2891	Male	20-24 years	Self-harm and interpersonal violence	3.94565	7.10153	1.96995	Male	20-24 years	Self-harm and interpersonal violence	1.26191	2.60635	0.489212	Male	20-24 years	Self-harm and interpersonal violence	9922.65	18636.6	4446.24	Male	20-24 years	Unintentional injuries	4319.07	6912.87	2635.35	Male	20-24 years
Female	20-24 years	Self-harm and interpersonal violence	3154.2	6256	1460.77	Female	20-24 years	Self-harm and interpersonal violence	503.902	854.691	288.783	Female	20-24 years	Self-harm and interpersonal violence	144.709	298.33	62.1641	Female	20-24 years	Self-harm and interpersonal violence	4.87437	9.66774	2.2574	Female	20-24 years	Self-harm and interpersonal violence	0.778707	1.3208	0.446272	Female	20-24 years	Self-harm and interpersonal violence	0.223627	0.461025	0.0960656	Female	20-24 years	Self-harm and interpersonal violence	1721.8	3641.24	686.62	Female	20-24 years	Unintentional injuries	1441.74	2299.08	893.847	Female	20-24 years
Male	25-29 years	Self-harm and interpersonal violence	15094.9	29518	6878.5	Male	25-29 years	Self-harm and interpersonal violence	2363.1	4171.52	1338.45	Male	25-29 years	Self-harm and interpersonal violence	684.211	1412.78	281.079	Male	25-29 years	Self-harm and interpersonal violence	26.6913	52.1948	12.1628	Male	25-29 years	Self-harm and interpersonal violence	4.17852	7.37622	2.3667	Male	25-29 years	Self-harm and interpersonal violence	1.20985	2.49812	0.497013	Male	25-29 years	Self-harm and interpersonal violence	12488.7	24171	5720.57	Male	25-29 years	Unintentional injuries	6424.2	10576	4023.45	Male	25-29 years
Female	25-29 years	Self-harm and interpersonal violence	2845.97	5820.41	1292.47	Female	25-29 years	Self-harm and interpersonal violence	515.102	884.276	317.419	Female	25-29 years	Self-harm and interpersonal violence	133.835	279.688	56.6732	Female	25-29 years	Self-harm and interpersonal violence	5.30541	10.8503	2.4094	Female	25-29 years	Self-harm and interpersonal violence	0.960245	1.64845	0.591726	Female	25-29 years	Self-harm and interpersonal violence	0.249492	0.52139	0.105649	Female	25-29 years	Self-harm and interpersonal violence	2601.87	5690.77	1027.58	Female	25-29 years	Unintentional injuries	2346.3	3682.65	1512.7	Female	25-29 years
Male	30-34 years	Self-harm and interpersonal violence	10913.7	21394.3	4859.19	Male	30-34 years	Self-harm and interpersonal violence	1985.28	3387.69	1245.93	Male	30-34 years	Self-harm and interpersonal violence	508.57	1063.68	223.276	Male	30-34 years	Self-harm and interpersonal violence	23.6453	46.3523	10.5278	Male	30-34 years	Self-harm and interpersonal violence	4.30125	7.33967	2.69939	Male	30-34 years	Self-harm and interpersonal violence	1.10185	2.30454	0.483743	Male	30-34 years	Self-harm and interpersonal violence	12861	25180.1	5836.13	Male	30-34 years	Unintentional injuries	8368.23	13003.3	5545.48	Male	30-34 years
Female	30-34 years	Self-harm and interpersonal violence	2274.89	4832.07	985.775	Female	30-34 years	Self-harm and interpersonal violence	475.065	785.392	318.801	Female	30-34 years	Self-harm and interpersonal violence	110.086	233.095	49.8986	Female	30-34 years	Self-harm and interpersonal violence	5.37089	11.4083	2.32736	Female	30-34 years	Self-harm and interpersonal violence	1.1216	1.85427	0.752671	Female	30-34 years	Self-harm and interpersonal violence	0.259907	0.550325	0.117808	Female	30-34 years	Self-harm and interpersonal violence	3020.09	6845.26	1155.55	Female	30-34 years	Unintentional injuries	3212.77	4933.18	2159.94	Female	30-34 years
Male	35-39 years	Self-harm and interpersonal violence	9967.04	18595	4473.75	Male	35-39 years	Self-harm and interpersonal violence	2167.47	3322.2	1492.31	Male	35-39 years	Self-harm and interpersonal violence	481.445	964.337	215.294	Male	35-39 years	Self-harm and interpersonal violence	21.0627	39.2956	9.4541	Male	35-39 years	Self-harm and interpersonal violence	4.58037	7.02059	3.1536	Male	35-39 years	Self-harm and interpersonal violence	1.01741	2.03787	0.454967	Male	35-39 years	Self-harm and interpersonal violence	9169.09	17030.7	4157.72	Male	35-39 years	Unintentional injuries	7338.27	11106.7	4976.67	Male	35-39 years
Female	35-39 years	Self-harm and interpersonal violence	2267.48	4512.38	1010.17	Female	35-39 years	Self-harm and interpersonal violence	567.919	849.824	403.959	Female	35-39 years	Self-harm and interpersonal violence	114.305	223.413	52.6035	Female	35-39 years	Self-harm and interpersonal violence	5.13144	10.2118	2.28607	Female	35-39 years	Self-harm and interpersonal violence	1.28524	1.92321	0.914184	Female	35-39 years	Self-harm and interpersonal violence	0.258679	0.505597	0.119045	Female	35-39 years	Self-harm and interpersonal violence	2311.53	4963.68	909.269	Female	35-39 years	Unintentional injuries	2944.33	4397.26	2062.93	Female	35-39 years
Male	40-44 years	Self-harm and interpersonal violence	6790.63	12589	3152.91	Male	40-44 years	Self-harm and interpersonal violence	1767.9	2569.53	1299.16	Male	40-44 years	Self-harm and interpersonal violence	342.27	641.471	159.593	Male	40-44 years	Self-harm and interpersonal violence	19.258	35.7019	8.94154	Male	40-44 years	Self-harm and interpersonal violence	5.0137	7.2871	3.68437	Male	40-44 years	Self-harm and interpersonal violence	0.970667	1.81919	0.452601	Male	40-44 years	Self-harm and interpersonal violence	8681.53	16313.8	4075.97	Male	40-44 years	Unintentional injuries	8248.33	11985.6	5790.59	Male	40-44 years
Female	40-44 years	Self-harm and interpersonal violence	1572.24	3120.08	724.797	Female	40-44 years	Self-harm and interpersonal violence	471.3	657.38	357.7	Female	40-44 years	Self-harm and interpersonal violence	83.1833	161.511	41.0272	Female	40-44 years	Self-harm and interpersonal violence	4.91615	9.756	2.26632	Female	40-44 years	Self-harm and interpersonal violence	1.47368	2.05552	1.11847	Female	40-44 years	Self-harm and interpersonal violence	0.260101	0.505019	0.128285	Female	40-44 years	Self-harm and interpersonal violence	2300.72	4683.06	950.301	Female	40-44 years	Unintentional injuries	3454.15	4874.67	2484.99	Female	40-44 years
Male	45-49 years	Self-harm and interpersonal violence	4638.62	8803.86	2168.14	Male	45-49 years	Self-harm and interpersonal violence	1501.9	2028.64	1152.37	Male	45-49 years	Self-harm and interpersonal violence	248.186	470.154	124.928	Male	45-49 years	Self-harm and interpersonal violence	16.9943	32.2544	7.94332	Male	45-49 years	Self-harm and interpersonal violence	5.50247	7.43225	4.22188	Male	45-49 years	Self-harm and interpersonal violence	0.909271	1.72249	0.457694	Male	45-49 years	Self-harm and interpersonal violence	9714.88	18375.3	4519.11	Male	45-49 years	Unintentional injuries	11097.3	15886.9	7843.47	Male	45-49 years
Female	45-49 years	Self-harm and interpersonal violence	1115.9	2198.36	507.584	Female	45-49 years	Self-harm and interpersonal violence	411.796	546.064	327.17	Female	45-49 years	Self-harm and interpersonal violence	62.866	118.116	32.0956	Female	45-49 years	Self-harm and interpersonal violence	4.56874	9.00054	2.07816	Female	45-49 years	Self-harm and interpersonal violence	1.68598	2.2357	1.3395	Female	45-49 years	Self-harm and interpersonal violence	0.257387	0.483594	0.131406	Female	45-49 years	Self-harm and interpersonal violence	2657.08	5509.99	1084.26	Female	45-49 years	Unintentional injuries	4965.14	6911.24	3645.55	Female	45-49 years
Male	50-54 years	Self-harm and interpersonal violence	3372.01	6164.8	1597.34	Male	50-54 years	Self-harm and interpersonal violence	1466.66	1868.31	1189.4	Male	50-54 years	Self-harm and interpersonal violence	196.998	354.552	101.462	Male	50-54 years	Self-harm and interpersonal violence	13.3254	24.3619	6.3123	Male	50-54 years	Self-harm and interpersonal violence	5.79592	7.38312	4.70022	Male	50-54 years	Self-harm and interpersonal violence	0.778492	1.40111	0.400956	Male	50-54 years	Self-harm and interpersonal violence	8401.79	15148.8	3976.81	Male	50-54 years	Unintentional injuries	12425.1	17469.8	9163.54	Male	50-54 years
Female	50-54 years	Self-harm and interpersonal violence	844.558	1643.99	383.519	Female	50-54 years	Self-harm and interpersonal violence	415.593	522.733	341.966	Female	50-54 years	Self-harm and interpersonal violence	52.1243	93.2644	25.9124	Female	50-54 years	Self-harm and interpersonal violence	3.75411	7.30764	1.70477	Female	50-54 years	Self-harm and interpersonal violence	1.84734	2.32358	1.52006	Female	50-54 years	Self-harm and interpersonal violence	0.231696	0.414566	0.115182	Female	50-54 years	Self-harm and interpersonal violence	2444.84	4844.06	982.45	Female	50-54 years	Unintentional injuries	6301.3	8725.32	4762.37	Female	50-54 years
Male	55-59 years	Self-harm and interpersonal violence	2143.93	4062.49	1065.6	Male	55-59 years	Self-harm and interpersonal violence	1349.8	1642.36	1138.43	Male	55-59 years	Self-harm and interpersonal violence	143.919	252.625	78.9481	Male	55-59 years	Self-harm and interpersonal violence	9.41037	17.8315	4.67723	Male	55-59 years	Self-harm and interpersonal violence	5.92468	7.20882	4.99693	Male	55-59 years	Self-harm and interpersonal violence	0.631705	1.10885	0.346527	Male	55-59 years	Self-harm and interpersonal violence	4861.9	9110.53	2436.22	Male	55-59 years	Unintentional injuries	10507.1	14401.9	8118.41	Male	55-59 years
Female	55-59 years	Self-harm and interpersonal violence	597.9	1170.48	286.142	Female	55-59 years	Self-harm and interpersonal violence	406.385	493.254	342.34	Female	55-59 years	Self-harm and interpersonal violence	41.6895	71.9121	22.7654	Female	55-59 years	Self-harm and interpersonal violence	2.89121	5.65999	1.38367	Female	55-59 years	Self-harm and interpersonal violence	1.96512	2.38518	1.65542	Female	55-59 years	Self-harm and interpersonal violence	0.201594	0.347739	0.110085	Female	55-59 years	Self-harm and interpersonal violence	1526.5	3132.03	667.353	Female	55-59 years	Unintentional injuries	5981.44	8034.81	4632.49	Female	55-59 years
Male	60-64 years	Self-harm and interpersonal violence	1229.97	2410.58	582.282	Male	60-64 years	Self-harm and interpersonal violence	1114.46	1319.05	959.776	Male	60-64 years	Self-harm and interpersonal violence	97.8309	160.764	56.3547	Male	60-64 years	Self-harm and interpersonal violence	6.74078	13.2111	3.19117	Male	60-64 years	Self-harm and interpersonal violence	6.10774	7.22901	5.26001	Male	60-64 years	Self-harm and interpersonal violence	0.536158	0.881062	0.30885	Male	60-64 years	Self-harm and interpersonal violence	2958.57	5894.46	1369.87	Male	60-64 years	Unintentional injuries	10233.3	13323.4	8062.9	Male	60-64 years
Female	60-64 years	Self-harm and interpersonal violence	397.803	784.931	193.128	Female	60-64 years	Self-harm and interpersonal violence	362.266	427.656	313.177	Female	60-64 years	Self-harm and interpersonal violence	31.8294	53.8224	17.6	Female	60-64 years	Self-harm and interpersonal violence	2.31632	4.57048	1.12454	Female	60-64 years	Self-harm and interpersonal violence	2.1094	2.49014	1.82356	Female	60-64 years	Self-harm and interpersonal violence	0.185336	0.313396	0.102481	Female	60-64 years	Self-harm and interpersonal violence	1019	2130.79	436.039	Female	60-64 years	Unintentional injuries	6571.02	8585.13	5175.42	Female	60-64 years
Male	65-69 years	Self-harm and interpersonal violence	756.42	1489.17	360.041	Male	65-69 years	Self-harm and interpersonal violence	868.045	997.865	759.515	Male	65-69 years	Self-harm and interpersonal violence	67.8705	109.412	40.8038	Male	65-69 years	Self-harm and interpersonal violence	5.62169	11.0675	2.67582	Male	65-69 years	Self-harm and interpersonal violence	6.45129	7.41611	5.6447	Male	65-69 years	Self-harm and interpersonal violence	0.504412	0.813148	0.303253	Male	65-69 years	Self-harm and interpersonal violence	2117.13	4122.18	1002.2	Male	65-69 years	Unintentional injuries	10762.4	13561.6	8794.34	Male	65-69 years
Female	65-69 years	Self-harm and interpersonal violence	287.916	563.692	138.628	Female	65-69 years	Self-harm and interpersonal violence	321.076	372.753	281.83	Female	65-69 years	Self-harm and interpersonal violence	25.4877	42.0573	15.0455	Female	65-69 years	Self-harm and interpersonal violence	2.06954	4.05181	0.996455	Female	65-69 years	Self-harm and interpersonal violence	2.30789	2.67934	2.02579	Female	65-69 years	Self-harm and interpersonal violence	0.183205	0.302307	0.108147	Female	65-69 years	Self-harm and interpersonal violence	803.209	1737.01	355.593	Female	65-69 years	Unintentional injuries	8229.43	10369.1	6597.97	Female	65-69 years
Male	70-74 years	Self-harm and interpersonal violence	473.11	869.367	234.203	Male	70-74 years	Self-harm and interpersonal violence	603.618	690.566	533.687	Male	70-74 years	Self-harm and interpersonal violence	44.8548	69.9469	27.7649	Male	70-74 years	Self-harm and interpersonal violence	5.41108	9.94319	2.67864	Male	70-74 years	Self-harm and interpersonal violence	6.90374	7.89819	6.10392	Male	70-74 years	Self-harm and interpersonal violence	0.513017	0.800002	0.317555	Male	70-74 years	Self-harm and interpersonal violence	1355.47	2443.24	677.133	Male	70-74 years	Unintentional injuries	9281.17	11333	7556.72	Male	70-74 years
Female	70-74 years	Self-harm and interpersonal violence	214.863	409.069	106.373	Female	70-74 years	Self-harm and interpersonal violence	258.886	297.479	228.63	Female	70-74 years	Self-harm and interpersonal violence	19.7523	30.4335	12.0191	Female	70-74 years	Self-harm and interpersonal violence	2.1246	4.04495	1.05184	Female	70-74 years	Self-harm and interpersonal violence	2.55992	2.94153	2.26073	Female	70-74 years	Self-harm and interpersonal violence	0.195314	0.300932	0.118847	Female	70-74 years	Self-harm and interpersonal violence	547.484	1083.77	260.873	Female	70-74 years	Unintentional injuries	7973.66	9973.99	6320.3	Female	70-74 years
Male	75-79 years	Self-harm and interpersonal violence	220.097	388.814	109.34	Male	75-79 years	Self-harm and interpersonal violence	359.417	405.319	319.262	Male	75-79 years	Self-harm and interpersonal violence	24.1176	35.7976	15.0208	Male	75-79 years	Self-harm and interpersonal violence	4.48221	7.91808	2.22668	Male	75-79 years	Self-harm and interpersonal violence	7.31943	8.25421	6.50167	Male	75-79 years	Self-harm and interpersonal violence	0.491147	0.729009	0.305895	Male	75-79 years	Self-harm and interpersonal violence	692.638	1246.9	336.202	Male	75-79 years	Unintentional injuries	7524.13	9185.49	6074.42	Male	75-79 years
Female	75-79 years	Self-harm and interpersonal violence	133.505	241.587	65.0356	Female	75-79 years	Self-harm and interpersonal violence	184.222	206.689	163.432	Female	75-79 years	Self-harm and interpersonal violence	13.1786	20.3309	7.88997	Female	75-79 years	Self-harm and interpersonal violence	2.05392	3.71671	1.00054	Female	75-79 years	Self-harm and interpersonal violence	2.83417	3.17981	2.51433	Female	75-79 years	Self-harm and interpersonal violence	0.202747	0.312782	0.121384	Female	75-79 years	Self-harm and interpersonal violence	344.273	655.438	163.664	Female	75-79 years	Unintentional injuries	7733.84	9612.13	6041.69	Female	75-79 years
Male	80-84 years	Self-harm and interpersonal violence	77.3616	145.377	37.6155	Male	80-84 years	Self-harm and interpersonal violence	168	189.57	151.075	Male	80-84 years	Self-harm and interpersonal violence	10.1632	15.0655	6.48821	Male	80-84 years	Self-harm and interpersonal violence	3.55599	6.68238	1.72903	Male	80-84 years	Self-harm and interpersonal violence	7.72225	8.71373	6.94428	Male	80-84 years	Self-harm and interpersonal violence	0.46716	0.692501	0.298236	Male	80-84 years	Self-harm and interpersonal violence	342.911	642.056	165.937	Male	80-84 years	Unintentional injuries	6453.52	7947.27	5155.68	Male	80-84 years
Female	80-84 years	Self-harm and interpersonal violence	68.3829	125.281	33.0487	Female	80-84 years	Self-harm and interpersonal violence	110.289	122.94	98.3929	Female	80-84 years	Self-harm and interpersonal violence	7.37955	11.5026	4.68875	Female	80-84 years	Self-harm and interpersonal violence	1.97447	3.61734	0.954239	Female	80-84 years	Self-harm and interpersonal violence	3.18446	3.54973	2.84097	Female	80-84 years	Self-harm and interpersonal violence	0.213075	0.332122	0.135382	Female	80-84 years	Self-harm and interpersonal violence	232.59	449.365	106.451	Female	80-84 years	Unintentional injuries	8743.65	10987.5	6751.99	Female	80-84 years
Male	85-89 years	Self-harm and interpersonal violence	20.3732	38.88	9.97696	Male	85-89 years	Self-harm and interpersonal violence	49.2906	55.4174	44.3038	Male	85-89 years	Self-harm and interpersonal violence	2.86698	4.17175	1.90587	Male	85-89 years	Self-harm and interpersonal violence	3.40543	6.49889	1.66767	Male	85-89 years	Self-harm and interpersonal violence	8.23904	9.26316	7.40548	Male	85-89 years	Self-harm and interpersonal violence	0.479223	0.697318	0.318571	Male	85-89 years	Self-harm and interpersonal violence	115.037	219.115	56.2782	Male	85-89 years	Unintentional injuries	3413.47	4239.44	2690.13	Male	85-89 years
Female	85-89 years	Self-harm and interpersonal violence	25.819	49.5707	12.2127	Female	85-89 years	Self-harm and interpersonal violence	47.5387	52.5795	43.0035	Female	85-89 years	Self-harm and interpersonal violence	2.99512	4.63016	1.97861	Female	85-89 years	Self-harm and interpersonal violence	1.95701	3.75733	0.925688	Female	85-89 years	Self-harm and interpersonal violence	3.60331	3.98539	3.25955	Female	85-89 years	Self-harm and interpersonal violence	0.227022	0.350954	0.149974	Female	85-89 years	Self-harm and interpersonal violence	119.896	228.019	55.4836	Female	85-89 years	Unintentional injuries	7556.24	9674.12	5816.91	Female	85-89 years
Male	90-94 years	Self-harm and interpersonal violence	2.99529	5.24679	1.54501	Male	90-94 years	Self-harm and interpersonal violence	6.41681	7.16316	5.77007	Male	90-94 years	Self-harm and interpersonal violence	0.383719	0.547609	0.254988	Male	90-94 years	Self-harm and interpersonal violence	4.17639	7.31571	2.15423	Male	90-94 years	Self-harm and interpersonal violence	8.94709	9.98774	8.04533	Male	90-94 years	Self-harm and interpersonal violence	0.535027	0.763542	0.355536	Male	90-94 years	Self-harm and interpersonal violence	17.4075	30.9205	9.04564	Male	90-94 years	Unintentional injuries	695.32	872.039	544.236	Male	90-94 years
Female	90-94 years	Self-harm and interpersonal violence	5.82802	10.3605	2.93601	Female	90-94 years	Self-harm and interpersonal violence	12.1623	13.3895	11.0411	Female	90-94 years	Self-harm and interpersonal violence	0.724363	1.07579	0.48263	Female	90-94 years	Self-harm and interpersonal violence	1.93658	3.44266	0.975599	Female	90-94 years	Self-harm and interpersonal violence	4.04137	4.44916	3.6688	Female	90-94 years	Self-harm and interpersonal violence	0.240696	0.357472	0.160372	Female	90-94 years	Self-harm and interpersonal violence	41.6556	77.2704	20.16	Female	90-94 years	Unintentional injuries	4076.06	5312.6	3130.1	Female	90-94 years
Male	95+ years	Self-harm and interpersonal violence	0.485962	0.978788	0.221758	Male	95+ years	Self-harm and interpersonal violence	0.861682	0.959954	0.774417	Male	95+ years	Self-harm and interpersonal violence	0.0543697	0.0848364	0.0352496	Male	95+ years	Self-harm and interpersonal violence	5.66801	11.4161	2.58647	Male	95+ years	Self-harm and interpersonal violence	10.0502	11.1964	9.03239	Male	95+ years	Self-harm and interpersonal violence	0.63414	0.989487	0.411132	Male	95+ years	Self-harm and interpersonal violence	2.1286	4.37323	0.964178	Male	95+ years	Unintentional injuries	101.326	130.41	78.2447	Male	95+ years
Female	95+ years	Self-harm and interpersonal violence	1.06868	2.18397	0.491277	Female	95+ years	Self-harm and interpersonal violence	2.40769	2.64835	2.17905	Female	95+ years	Self-harm and interpersonal violence	0.137595	0.203154	0.0918314	Female	95+ years	Self-harm and interpersonal violence	1.99149	4.06982	0.915497	Female	95+ years	Self-harm and interpersonal violence	4.48673	4.9352	4.06067	Female	95+ years	Self-harm and interpersonal violence	0.256409	0.378578	0.171128	Female	95+ years	Self-harm and interpersonal violence	9.80841	20.6488	4.42126	Female	95+ years	Unintentional injuries	1408.77	1803.2	1067.86	Female	95+ years
Male	<5 years	Transport injuries	3551.78	5935.37	1947.22	Male	<5 years	Transport injuries	442.73	757.912	231.727	Male	<5 years	Transport injuries	156.361	293.876	70.0515	Male	<5 years	Transport injuries	5.82915	9.7411	3.19576	Male	<5 years	Transport injuries	0.726605	1.24388	0.380309	Male	<5 years	Transport injuries	0.256618	0.482307	0.114968	Male	<5 years	Unintentional injuries	18385.5	28829.8	11877.4	Male	<5 years	Transport injuries	398.267	665.905	215.178	Male	<5 years
Female	<5 years	Transport injuries	1615.26	3037.88	833.514	Female	<5 years	Transport injuries	207.242	368.593	107.084	Female	<5 years	Transport injuries	72.0536	144.276	30.2398	Female	<5 years	Transport injuries	2.96587	5.57803	1.53046	Female	<5 years	Transport injuries	0.380529	0.676794	0.196622	Female	<5 years	Transport injuries	0.132302	0.264913	0.0555249	Female	<5 years	Unintentional injuries	7858.83	12432.2	4783.25	Female	<5 years	Transport injuries	207.539	361.763	105.824	Female	<5 years
Male	5-9 years	Transport injuries	4709.05	8222.79	2482.35	Male	5-9 years	Transport injuries	633.748	1091.81	350.175	Male	5-9 years	Transport injuries	209.911	387.378	95.613	Male	5-9 years	Transport injuries	8.6452	15.0959	4.55727	Male	5-9 years	Transport injuries	1.16348	2.00442	0.642874	Male	5-9 years	Transport injuries	0.385369	0.711175	0.175533	Male	5-9 years	Unintentional injuries	20636.8	33706.6	11999.9	Male	5-9 years	Transport injuries	655.278	1127.66	358.893	Male	5-9 years
Female	5-9 years	Transport injuries	1946.54	3538.99	941.936	Female	5-9 years	Transport injuries	275.888	479.117	151.825	Female	5-9 years	Transport injuries	87.9517	167.057	37.8781	Female	5-9 years	Transport injuries	3.87202	7.03971	1.87368	Female	5-9 years	Transport injuries	0.548793	0.953052	0.302009	Female	5-9 years	Transport injuries	0.174952	0.332307	0.0753464	Female	5-9 years	Unintentional injuries	6996.19	11986.5	3924.34	Female	5-9 years	Transport injuries	289.986	505.728	157.959	Female	5-9 years
Male	10-14 years	Transport injuries	5454.14	9567.32	2993.81	Male	10-14 years	Transport injuries	818.385	1300.17	501.147	Male	10-14 years	Transport injuries	248.366	471.427	121.433	Male	10-14 years	Transport injuries	10.2809	18.0341	5.64323	Male	10-14 years	Transport injuries	1.54263	2.45077	0.944645	Male	10-14 years	Transport injuries	0.468162	0.888624	0.228897	Male	10-14 years	Unintentional injuries	22723.8	37114	13506.8	Male	10-14 years	Transport injuries	872.699	1415.76	518.619	Male	10-14 years
Female	10-14 years	Transport injuries	2256.06	4227.22	1116.55	Female	10-14 years	Transport injuries	357.34	592.981	214.874	Female	10-14 years	Transport injuries	104.034	201.834	47.8502	Female	10-14 years	Transport injuries	4.5372	8.50144	2.24552	Female	10-14 years	Transport injuries	0.718653	1.19255	0.432136	Female	10-14 years	Transport injuries	0.209225	0.405913	0.0962323	Female	10-14 years	Unintentional injuries	6618.16	11687.2	3518.48	Female	10-14 years	Transport injuries	336.301	575.273	197.586	Female	10-14 years
Male	15-19 years	Transport injuries	8015.32	14536.8	4060.88	Male	15-19 years	Transport injuries	1330.81	2098.55	828.19	Male	15-19 years	Transport injuries	373.783	699.124	165.223	Male	15-19 years	Transport injuries	12.301	22.3094	6.23216	Male	15-19 years	Transport injuries	2.04238	3.22061	1.27101	Male	15-19 years	Transport injuries	0.573639	1.07293	0.253565	Male	15-19 years	Unintentional injuries	26512.2	43335.5	16127.1	Male	15-19 years	Transport injuries	1488.79	2436.36	878.519	Male	15-19 years
Female	15-19 years	Transport injuries	4150.01	8269.4	1939.13	Female	15-19 years	Transport injuries	688.715	1175.3	406.108	Female	15-19 years	Transport injuries	193.957	398.073	81.2243	Female	15-19 years	Transport injuries	6.7237	13.3978	3.1417	Female	15-19 years	Transport injuries	1.11583	1.90418	0.657962	Female	15-19 years	Transport injuries	0.314241	0.644944	0.131597	Female	15-19 years	Unintentional injuries	7399.49	13210.4	4100.47	Female	15-19 years	Transport injuries	545.676	952.167	323.394	Female	15-19 years
Male	20-24 years	Transport injuries	12311.1	22233	6477.93	Male	20-24 years	Transport injuries	2163.17	3508.5	1403.9	Male	20-24 years	Transport injuries	580.48	1159.56	264.913	Male	20-24 years	Transport injuries	18.1876	32.8455	9.57004	Male	20-24 years	Transport injuries	3.19571	5.1832	2.07402	Male	20-24 years	Transport injuries	0.857559	1.71305	0.391364	Male	20-24 years	Unintentional injuries	31859.4	51942.1	18902.2	Male	20-24 years	Transport injuries	2526.27	4154.5	1590.85	Male	20-24 years
Female	20-24 years	Transport injuries	5417.42	10187.3	2624.98	Female	20-24 years	Transport injuries	997.152	1667.04	637.502	Female	20-24 years	Transport injuries	258.047	528.136	110.12	Female	20-24 years	Transport injuries	8.37183	15.743	4.05652	Female	20-24 years	Transport injuries	1.54095	2.57617	0.985167	Female	20-24 years	Transport injuries	0.398774	0.816158	0.170174	Female	20-24 years	Unintentional injuries	9404.53	16319.4	5298.11	Female	20-24 years	Transport injuries	943.579	1623.53	579.161	Female	20-24 years
Male	25-29 years	Transport injuries	15008.5	26794.7	7502.73	Male	25-29 years	Transport injuries	2786.72	4356	1843.61	Male	25-29 years	Transport injuries	714.748	1366.4	328.218	Male	25-29 years	Transport injuries	26.5386	47.3792	13.2666	Male	25-29 years	Transport injuries	4.92758	7.70242	3.25994	Male	25-29 years	Transport injuries	1.26384	2.41611	0.580366	Male	25-29 years	Unintentional injuries	45321.5	74259.9	27232	Male	25-29 years	Transport injuries	4403.73	7033.25	2936.24	Male	25-29 years
Female	25-29 years	Transport injuries	4282.88	8523.74	2014.98	Female	25-29 years	Transport injuries	958.523	1501.51	659.479	Female	25-29 years	Transport injuries	212.095	408.054	93.99	Female	25-29 years	Transport injuries	7.98406	15.8898	3.75629	Female	25-29 years	Transport injuries	1.78686	2.79908	1.22939	Female	25-29 years	Transport injuries	0.395384	0.760687	0.175215	Female	25-29 years	Unintentional injuries	14467	24884.2	8096.62	Female	25-29 years	Transport injuries	1749.25	2864.38	1135.39	Female	25-29 years
Male	30-34 years	Transport injuries	13096.8	23563.3	6657.76	Male	30-34 years	Transport injuries	2854.15	4322.7	2005.43	Male	30-34 years	Transport injuries	644.469	1188.42	298.364	Male	30-34 years	Transport injuries	28.3752	51.0514	14.4245	Male	30-34 years	Transport injuries	6.18372	9.36543	4.34492	Male	30-34 years	Transport injuries	1.39629	2.5748	0.646426	Male	30-34 years	Unintentional injuries	56446.7	93288.7	33655	Male	30-34 years	Transport injuries	6205.82	9410.09	4346.44	Male	30-34 years
Female	30-34 years	Transport injuries	4074.17	8301.91	1846.87	Female	30-34 years	Transport injuries	986.152	1493.54	702.093	Female	30-34 years	Transport injuries	205.604	404.507	91.2562	Female	30-34 years	Transport injuries	9.61889	19.6004	4.36036	Female	30-34 years	Transport injuries	2.32825	3.52617	1.6576	Female	30-34 years	Transport injuries	0.485421	0.95502	0.215451	Female	30-34 years	Unintentional injuries	18794.1	32216	10535.3	Female	30-34 years	Transport injuries	2533.77	3920.75	1738.47	Female	30-34 years
Male	35-39 years	Transport injuries	11160.6	20124.7	5629.33	Male	35-39 years	Transport injuries	3170.42	4404.82	2402.38	Male	35-39 years	Transport injuries	584.352	1089.64	288.183	Male	35-39 years	Transport injuries	23.5851	42.5283	11.8961	Male	35-39 years	Transport injuries	6.69985	9.30844	5.0768	Male	35-39 years	Transport injuries	1.23488	2.30266	0.609	Male	35-39 years	Unintentional injuries	46253.2	75321.3	27820.5	Male	35-39 years	Transport injuries	6016.83	8662.27	4457.24	Male	35-39 years
Female	35-39 years	Transport injuries	6047.18	11824.8	2851.51	Female	35-39 years	Transport injuries	1459.27	2217.52	1051.43	Female	35-39 years	Transport injuries	305.104	618.797	138.259	Female	35-39 years	Transport injuries	13.6851	26.7603	6.45316	Female	35-39 years	Transport injuries	3.30241	5.01839	2.37946	Female	35-39 years	Transport injuries	0.690468	1.40038	0.312889	Female	35-39 years	Unintentional injuries	15669.9	26033	8841.8	Female	35-39 years	Transport injuries	2513.76	3809.34	1799.24	Female	35-39 years
Male	40-44 years	Transport injuries	8079.24	13760.2	3780.24	Male	40-44 years	Transport injuries	2754.03	3559.28	2161.66	Male	40-44 years	Transport injuries	444.159	800.361	212.944	Male	40-44 years	Transport injuries	22.9125	39.0236	10.7206	Male	40-44 years	Transport injuries	7.81034	10.094	6.1304	Male	40-44 years	Transport injuries	1.25962	2.2698	0.603902	Male	40-44 years	Unintentional injuries	47639.1	76943.7	29035.2	Male	40-44 years	Transport injuries	7425.69	9946.8	5573.97	Male	40-44 years
Female	40-44 years	Transport injuries	4488.22	8470.23	1898.31	Female	40-44 years	Transport injuries	1301.11	1814.58	960.727	Female	40-44 years	Transport injuries	237.011	470.77	107.786	Female	40-44 years	Transport injuries	14.0339	26.485	5.93571	Female	40-44 years	Transport injuries	4.06836	5.67389	3.00404	Female	40-44 years	Transport injuries	0.741095	1.47202	0.337031	Female	40-44 years	Unintentional injuries	16314.7	27587.6	9231.02	Female	40-44 years	Transport injuries	3129.13	4446.32	2285.47	Female	40-44 years
Male	45-49 years	Transport injuries	6829.42	11816.4	3498.32	Male	45-49 years	Transport injuries	2581.56	3281.58	2076.12	Male	45-49 years	Transport injuries	387.082	683.195	201.198	Male	45-49 years	Transport injuries	25.0207	43.2914	12.8166	Male	45-49 years	Transport injuries	9.45795	12.0226	7.6062	Male	45-49 years	Transport injuries	1.41814	2.503	0.737119	Male	45-49 years	Unintentional injuries	58360.7	98116.3	34665.7	Male	45-49 years	Transport injuries	10554	13736.9	8389.06	Male	45-49 years
Female	45-49 years	Transport injuries	2538.18	4742.47	1155.21	Female	45-49 years	Transport injuries	1058.51	1343.05	851.483	Female	45-49 years	Transport injuries	149.288	280.119	76.6874	Female	45-49 years	Transport injuries	10.3919	19.4167	4.72968	Female	45-49 years	Transport injuries	4.33375	5.49875	3.48615	Female	45-49 years	Transport injuries	0.611216	1.14687	0.313974	Female	45-49 years	Unintentional injuries	21434.8	36930	11802.3	Female	45-49 years	Transport injuries	4465.79	6016.81	3470.04	Female	45-49 years
Male	50-54 years	Transport injuries	6500.43	11471.2	3269.12	Male	50-54 years	Transport injuries	2869.09	3562.2	2407.58	Male	50-54 years	Transport injuries	386.969	663.686	208.807	Male	50-54 years	Transport injuries	25.6882	45.3317	12.9188	Male	50-54 years	Transport injuries	11.338	14.077	9.5142	Male	50-54 years	Transport injuries	1.52921	2.62274	0.825156	Male	50-54 years	Unintentional injuries	57251.1	95570.9	34611.7	Male	50-54 years	Transport injuries	12858.7	16234.5	10568.7	Male	50-54 years
Female	50-54 years	Transport injuries	2261.56	4401.8	1018.18	Female	50-54 years	Transport injuries	1134.73	1413	944.267	Female	50-54 years	Transport injuries	141.393	256.395	75.7007	Female	50-54 years	Transport injuries	10.0528	19.5663	4.52586	Female	50-54 years	Transport injuries	5.04396	6.28088	4.19733	Female	50-54 years	Transport injuries	0.628499	1.13969	0.336494	Female	50-54 years	Unintentional injuries	24419	43535.3	13940.1	Female	50-54 years	Transport injuries	5561.93	7257.8	4505.64	Female	50-54 years
Male	55-59 years	Transport injuries	5848.96	10278.5	2969.43	Male	55-59 years	Transport injuries	3098.02	3743.89	2627.1	Male	55-59 years	Transport injuries	372.384	633.757	204.617	Male	55-59 years	Transport injuries	25.6729	45.1153	13.0338	Male	55-59 years	Transport injuries	13.5982	16.4331	11.5311	Male	55-59 years	Transport injuries	1.63451	2.78175	0.898126	Male	55-59 years	Unintentional injuries	40842.2	66519.7	23865.6	Male	55-59 years	Transport injuries	11680.6	14241.9	9733.56	Male	55-59 years
Female	55-59 years	Transport injuries	2651.63	5062.66	1233.54	Female	55-59 years	Transport injuries	1315.83	1656.73	1095.92	Female	55-59 years	Transport injuries	164.535	303.685	84.6887	Female	55-59 years	Transport injuries	12.8223	24.4811	5.96491	Female	55-59 years	Transport injuries	6.36283	8.01129	5.29946	Female	55-59 years	Transport injuries	0.795626	1.4685	0.409522	Female	55-59 years	Unintentional injuries	19890	34688.2	10901.2	Female	55-59 years	Transport injuries	5069.21	6420.17	4189.82	Female	55-59 years
Male	60-64 years	Transport injuries	4026.9	7085.65	2029.35	Male	60-64 years	Transport injuries	2859.69	3362.74	2478.51	Male	60-64 years	Transport injuries	289.751	482.657	166.29	Male	60-64 years	Transport injuries	22.0692	38.8326	11.1217	Male	60-64 years	Transport injuries	15.6724	18.4294	13.5834	Male	60-64 years	Transport injuries	1.58797	2.64518	0.911347	Male	60-64 years	Unintentional injuries	32489.4	51170.4	18742.6	Male	60-64 years	Transport injuries	11447.4	13820.1	9731.24	Male	60-64 years
Female	60-64 years	Transport injuries	2106.85	4037.81	991.205	Female	60-64 years	Transport injuries	1311.31	1594.17	1128.18	Female	60-64 years	Transport injuries	142.788	251.834	75.7332	Female	60-64 years	Transport injuries	12.2677	23.5113	5.77156	Female	60-64 years	Transport injuries	7.63546	9.28252	6.56915	Female	60-64 years	Transport injuries	0.831422	1.46637	0.440978	Female	60-64 years	Unintentional injuries	18440.9	30636	9917.87	Female	60-64 years	Transport injuries	5039.13	6164.41	4269.97	Female	60-64 years
Male	65-69 years	Transport injuries	2154.7	3839.48	1044.91	Male	65-69 years	Transport injuries	2343.97	2658.6	2082.67	Male	65-69 years	Transport injuries	190.687	300.77	115.784	Male	65-69 years	Transport injuries	16.0137	28.5349	7.76571	Male	65-69 years	Transport injuries	17.4203	19.7586	15.4783	Male	65-69 years	Transport injuries	1.41718	2.23532	0.8605	Male	65-69 years	Unintentional injuries	27764.5	45755	16146.5	Male	65-69 years	Transport injuries	11634.4	13636.4	10056	Male	65-69 years
Female	65-69 years	Transport injuries	1225.01	2312.16	562.779	Female	65-69 years	Transport injuries	1191.58	1357.43	1054.91	Female	65-69 years	Transport injuries	101.607	164.425	58.3498	Female	65-69 years	Transport injuries	8.80533	16.6198	4.04525	Female	65-69 years	Transport injuries	8.56508	9.75715	7.58265	Female	65-69 years	Transport injuries	0.73035	1.18188	0.419417	Female	65-69 years	Unintentional injuries	19105.6	33494.6	10617.4	Female	65-69 years	Transport injuries	5477.17	6425.1	4712.73	Female	65-69 years
Male	70-74 years	Transport injuries	1167.94	2149.52	581.621	Male	70-74 years	Transport injuries	1703.89	1908.88	1542.24	Male	70-74 years	Transport injuries	122.007	183.299	76.7117	Male	70-74 years	Transport injuries	13.3581	24.5846	6.65215	Male	70-74 years	Transport injuries	19.4879	21.8323	17.6391	Male	70-74 years	Transport injuries	1.39543	2.09644	0.877373	Male	70-74 years	Unintentional injuries	19966.9	32442.7	11648.5	Male	70-74 years	Transport injuries	9217.91	10445.6	8077.39	Male	70-74 years
Female	70-74 years	Transport injuries	854.895	1651.37	392.127	Female	70-74 years	Transport injuries	1002.64	1123.87	896.373	Female	70-74 years	Transport injuries	78.1991	122.381	47.0279	Female	70-74 years	Transport injuries	8.45336	16.329	3.87742	Female	70-74 years	Transport injuries	9.91429	11.113	8.86351	Female	70-74 years	Transport injuries	0.773248	1.21012	0.465021	Female	70-74 years	Unintentional injuries	15194.3	25471.2	8509.12	Female	70-74 years	Transport injuries	4423.74	5035.44	3894.72	Female	70-74 years
Male	75-79 years	Transport injuries	675.241	1159.85	363.446	Male	75-79 years	Transport injuries	1093.74	1215.47	993.874	Male	75-79 years	Transport injuries	74.9998	109.961	46.4458	Male	75-79 years	Transport injuries	13.7511	23.62	7.40148	Male	75-79 years	Transport injuries	22.2737	24.7527	20.24	Male	75-79 years	Transport injuries	1.52735	2.23932	0.945856	Male	75-79 years	Unintentional injuries	14946.1	26270.7	8370.89	Male	75-79 years	Transport injuries	6365.08	7179.5	5590.41	Male	75-79 years
Female	75-79 years	Transport injuries	799.116	1439.92	411.769	Female	75-79 years	Transport injuries	803.337	911.628	713.266	Female	75-79 years	Transport injuries	67.0651	106.41	39.6169	Female	75-79 years	Transport injuries	12.294	22.1525	6.33488	Female	75-79 years	Transport injuries	12.359	14.025	10.9733	Female	75-79 years	Transport injuries	1.03177	1.63707	0.609487	Female	75-79 years	Unintentional injuries	14036.2	25114.4	7409.43	Female	75-79 years	Transport injuries	3261.23	3704.52	2905.27	Female	75-79 years
Male	80-84 years	Transport injuries	308.955	532.421	170.503	Male	80-84 years	Transport injuries	559.989	621.473	509.323	Male	80-84 years	Transport injuries	36.5948	53.5909	23.1842	Male	80-84 years	Transport injuries	14.2014	24.4732	7.8373	Male	80-84 years	Transport injuries	25.7404	28.5665	23.4115	Male	80-84 years	Transport injuries	1.68211	2.46335	1.06568	Male	80-84 years	Unintentional injuries	11928.8	20968.1	6659.04	Male	80-84 years	Transport injuries	4445.28	4959.72	3916.57	Male	80-84 years
Female	80-84 years	Transport injuries	451.154	810.137	232.269	Female	80-84 years	Transport injuries	537.27	615.645	469.2	Female	80-84 years	Transport injuries	41.2446	63.2052	25.2888	Female	80-84 years	Transport injuries	13.0265	23.3917	6.70648	Female	80-84 years	Transport injuries	15.513	17.776	13.5476	Female	80-84 years	Transport injuries	1.19089	1.82497	0.730182	Female	80-84 years	Unintentional injuries	14681.6	26408.6	7888.26	Female	80-84 years	Transport injuries	2643.19	3015.67	2325.6	Female	80-84 years
Male	85-89 years	Transport injuries	85.177	149.359	45.1124	Male	85-89 years	Transport injuries	178.485	199.208	163.095	Male	85-89 years	Transport injuries	11.0478	15.9843	7.15626	Male	85-89 years	Transport injuries	14.2375	24.9656	7.54064	Male	85-89 years	Transport injuries	29.8341	33.298	27.2617	Male	85-89 years	Transport injuries	1.84667	2.67182	1.19619	Male	85-89 years	Unintentional injuries	5306.52	9444.93	2926.15	Male	85-89 years	Transport injuries	1897.17	2135.55	1694.11	Male	85-89 years
Female	85-89 years	Transport injuries	128.567	233.306	68.1272	Female	85-89 years	Transport injuries	240.572	278.615	210.312	Female	85-89 years	Transport injuries	15.2624	22.4461	9.90258	Female	85-89 years	Transport injuries	9.74505	17.684	5.16386	Female	85-89 years	Transport injuries	18.2347	21.1183	15.9411	Female	85-89 years	Transport injuries	1.15685	1.70136	0.750589	Female	85-89 years	Unintentional injuries	10212.9	18716	5417.35	Female	85-89 years	Transport injuries	1635.04	1887.34	1437.13	Female	85-89 years
Male	90-94 years	Transport injuries	11.7905	20.4516	6.66297	Male	90-94 years	Transport injuries	25.4199	28.1558	23.1572	Male	90-94 years	Transport injuries	1.55452	2.22771	1.00811	Male	90-94 years	Transport injuries	16.4397	28.5161	9.29031	Male	90-94 years	Transport injuries	35.4435	39.2582	32.2886	Male	90-94 years	Transport injuries	2.16751	3.10614	1.40563	Male	90-94 years	Unintentional injuries	968.756	1661.15	539.574	Male	90-94 years	Transport injuries	297.443	336.539	268.226	Male	90-94 years
Female	90-94 years	Transport injuries	22.7981	41.1866	12.1122	Female	90-94 years	Transport injuries	63.1876	73.4452	55.2457	Female	90-94 years	Transport injuries	3.51545	4.94314	2.27784	Female	90-94 years	Transport injuries	7.57553	13.6858	4.02472	Female	90-94 years	Transport injuries	20.9964	24.4049	18.3574	Female	90-94 years	Transport injuries	1.16814	1.64254	0.756897	Female	90-94 years	Unintentional injuries	4145.5	7427.53	2217.69	Female	90-94 years	Transport injuries	661.348	774.191	577.858	Female	90-94 years
Male	95+ years	Transport injuries	1.81944	3.15919	0.9115	Male	95+ years	Transport injuries	3.87381	4.31589	3.49035	Male	95+ years	Transport injuries	0.236777	0.348143	0.153282	Male	<5 years	Unintentional injuries	57.2794	85.8991	38.3467	Male	95+ years	Transport injuries	45.182	50.3382	40.7096	Male	95+ years	Transport injuries	2.76164	4.06055	1.7878	Male	95+ years	Unintentional injuries	112.774	213.792	53.8907	Male	95+ years	Transport injuries	33.3261	37.7875	29.8944	Male	95+ years
Male	<5 years	Unintentional injuries	34901.1	52339.4	23365.1	Female	95+ years	Transport injuries	13.2675	15.4362	11.5777	Female	95+ years	Transport injuries	0.676436	0.949021	0.439548	Female	<5 years	Unintentional injuries	30.175	46.469	18.8552	Female	95+ years	Transport injuries	24.7241	28.7653	21.5751	Female	95+ years	Transport injuries	1.26054	1.7685	0.819099	Female	95+ years	Unintentional injuries	1047.27	2070.67	466.797	Female	95+ years	Transport injuries	186.132	220.832	160.713	Female	95+ years
Female	<5 years	Unintentional injuries	16433.8	25307.8	10268.8	Male	<5 years	Unintentional injuries	4124.27	6453.26	2539.53	Male	<5 years	Unintentional injuries	1500.3	2605.63	782.477	Male	5-9 years	Unintentional injuries	58.6181	98.7511	34.775	Male	<5 years	Unintentional injuries	6.76873	10.5911	4.16786	Male	<5 years	Unintentional injuries	2.46228	4.27635	1.2842	Male	<5 years	Transport injuries	3220.51	5293.98	1843.39	Male	<5 years	Self-harm and interpersonal violence	149.328	284.447	70.7882	Male	<5 years
Male	5-9 years	Unintentional injuries	31929.4	53789.9	18942	Female	<5 years	Unintentional injuries	1975.71	3231.79	1177.27	Female	<5 years	Unintentional injuries	711.363	1305.32	364.567	Female	5-9 years	Unintentional injuries	24.8942	42.1795	14.495	Female	<5 years	Unintentional injuries	3.6277	5.93408	2.16166	Female	<5 years	Unintentional injuries	1.30617	2.39677	0.669402	Female	<5 years	Transport injuries	1647.52	2940.18	859.249	Female	<5 years	Self-harm and interpersonal violence	61.8762	131.242	27.0449	Female	<5 years
Female	5-9 years	Unintentional injuries	12514.8	21204.4	7286.92	Male	5-9 years	Unintentional injuries	3922.69	6614.74	2206.86	Male	5-9 years	Unintentional injuries	1379.44	2532.37	684.546	Male	10-14 years	Unintentional injuries	62.707	103.989	36.9458	Male	5-9 years	Unintentional injuries	7.20153	12.1438	4.0515	Male	5-9 years	Unintentional injuries	2.53246	4.6491	1.25674	Male	5-9 years	Transport injuries	4965.81	8314.22	2647.36	Male	5-9 years	Self-harm and interpersonal violence	165.721	337.457	78.1455	Male	5-9 years
Male	10-14 years	Unintentional injuries	33266.9	55167.8	19600.3	Female	5-9 years	Unintentional injuries	1618.71	2767.69	935.714	Female	5-9 years	Unintentional injuries	547.729	1037.12	265.263	Female	10-14 years	Unintentional injuries	24.4835	42.5037	13.3429	Female	5-9 years	Unintentional injuries	3.21991	5.50544	1.86131	Female	5-9 years	Unintentional injuries	1.08953	2.06301	0.527658	Female	5-9 years	Transport injuries	2119.46	3785.29	1069.91	Female	5-9 years	Self-harm and interpersonal violence	41.9147	94.0859	19.5928	Female	5-9 years
Female	10-14 years	Unintentional injuries	12174.1	21134.4	6634.56	Male	10-14 years	Unintentional injuries	4229.09	7010.85	2430.91	Male	10-14 years	Unintentional injuries	1440.28	2608.23	706.916	Male	15-19 years	Unintentional injuries	66.7526	112.848	39.9831	Male	10-14 years	Unintentional injuries	7.97169	13.2152	4.58219	Male	10-14 years	Unintentional injuries	2.71487	4.91643	1.33251	Male	10-14 years	Transport injuries	6006.51	10735.1	3320.1	Male	10-14 years	Self-harm and interpersonal violence	447.291	902.105	203.733	Male	10-14 years
Male	15-19 years	Unintentional injuries	43496	73531.6	26053	Female	10-14 years	Unintentional injuries	1676.68	2859.81	990.382	Female	10-14 years	Unintentional injuries	536.752	993.889	259.739	Female	15-19 years	Unintentional injuries	23.3729	40.7773	13.0163	Female	10-14 years	Unintentional injuries	3.372	5.75141	1.99177	Female	10-14 years	Unintentional injuries	1.07947	1.99883	0.522366	Female	10-14 years	Transport injuries	2181.91	4104.23	1087.41	Female	10-14 years	Self-harm and interpersonal violence	79.3471	163.759	36.092	Female	10-14 years
Female	15-19 years	Unintentional injuries	14426.3	25168.6	8033.96	Male	15-19 years	Unintentional injuries	5772.72	9501.81	3454.88	Male	15-19 years	Unintentional injuries	1897.52	3498.07	925.626	Male	20-24 years	Unintentional injuries	74.9123	123.854	44.4741	Male	15-19 years	Unintentional injuries	8.8593	14.5823	5.30214	Male	15-19 years	Unintentional injuries	2.91209	5.36843	1.42054	Male	15-19 years	Transport injuries	9718.43	17665.1	4826.63	Male	15-19 years	Self-harm and interpersonal violence	943.385	1812.93	437.821	Male	15-19 years
Male	20-24 years	Unintentional injuries	50707.9	83836.2	30104.4	Female	15-19 years	Unintentional injuries	2159.55	3581.26	1331	Female	15-19 years	Unintentional injuries	645.197	1249.53	312.8	Female	20-24 years	Unintentional injuries	24.6116	42.0489	13.8456	Female	15-19 years	Unintentional injuries	3.49883	5.80222	2.15644	Female	15-19 years	Unintentional injuries	1.04532	2.02444	0.506788	Female	15-19 years	Transport injuries	3355.29	6635.39	1553.43	Female	15-19 years	Self-harm and interpersonal violence	155.366	314.985	71.5631	Female	15-19 years
Female	20-24 years	Unintentional injuries	15926.2	27209.9	8959.48	Male	20-24 years	Unintentional injuries	6982.32	11652	4265.65	Male	20-24 years	Unintentional injuries	2223.89	4132.97	1101.1	Male	25-29 years	Unintentional injuries	80.8988	135.212	47.2848	Male	20-24 years	Unintentional injuries	10.3152	17.2138	6.30177	Male	20-24 years	Unintentional injuries	3.28541	6.10575	1.62668	Male	20-24 years	Transport injuries	15322.1	27433	8227.78	Male	20-24 years	Self-harm and interpersonal violence	1359.74	2445.19	675.708	Male	20-24 years
Male	25-29 years	Unintentional injuries	45751.2	76467.3	26741.3	Female	20-24 years	Unintentional injuries	2548.08	4098.86	1642.25	Female	20-24 years	Unintentional injuries	720.357	1371.62	346.939	Female	25-29 years	Unintentional injuries	26.6019	46.4478	14.4559	Female	20-24 years	Unintentional injuries	3.93769	6.3342	2.53786	Female	20-24 years	Unintentional injuries	1.11321	2.11963	0.536143	Female	20-24 years	Transport injuries	5470.44	10442.2	2563.22	Female	20-24 years	Self-harm and interpersonal violence	250.144	491.041	124.473	Female	20-24 years
Female	25-29 years	Unintentional injuries	14270	24915.9	7754.55	Male	25-29 years	Unintentional injuries	6583.66	10920.1	4092.38	Male	25-29 years	Unintentional injuries	2019.86	3793.01	1014.69	Male	30-34 years	Unintentional injuries	84.8826	146.105	49.8911	Male	25-29 years	Unintentional injuries	11.6414	19.3093	7.23628	Male	25-29 years	Unintentional injuries	3.57158	6.70693	1.7942	Male	25-29 years	Transport injuries	23551	42168.8	11823.6	Male	25-29 years	Self-harm and interpersonal violence	1911.92	3410.6	1071.04	Male	25-29 years
Male	30-34 years	Unintentional injuries	39178.3	67435.9	23027.7	Female	25-29 years	Unintentional injuries	2423.62	3841.91	1599.26	Female	25-29 years	Unintentional injuries	652.317	1227.27	323.355	Female	30-34 years	Unintentional injuries	29.0353	51.1217	16.2318	Female	25-29 years	Unintentional injuries	4.51807	7.16201	2.98131	Female	25-29 years	Unintentional injuries	1.21604	2.28785	0.602792	Female	25-29 years	Transport injuries	8988.66	17875.5	4203.55	Female	25-29 years	Self-harm and interpersonal violence	418.526	775.969	224.168	Female	25-29 years
Female	30-34 years	Unintentional injuries	12298.2	21653.1	6875.14	Male	30-34 years	Unintentional injuries	5931.86	9463.53	3900.85	Male	30-34 years	Unintentional injuries	1744.42	3207.09	906.234	Male	35-39 years	Unintentional injuries	84.6407	147.392	48.152	Male	30-34 years	Unintentional injuries	12.8518	20.5034	8.45147	Male	30-34 years	Unintentional injuries	3.77942	6.94839	1.96342	Male	30-34 years	Transport injuries	28747.2	51721.5	14607.5	Male	30-34 years	Self-harm and interpersonal violence	2272.64	3925.94	1412.1	Male	30-34 years
Male	35-39 years	Unintentional injuries	40052.6	69746.9	22785.9	Female	30-34 years	Unintentional injuries	2217.3	3409.23	1503.84	Female	30-34 years	Unintentional injuries	568.848	1068.6	280.218	Female	35-39 years	Unintentional injuries	29.3653	53.8818	16.2179	Female	30-34 years	Unintentional injuries	5.23494	8.04901	3.55048	Female	30-34 years	Unintentional injuries	1.34302	2.5229	0.661578	Female	30-34 years	Transport injuries	11455.2	22433.7	5083.38	Female	30-34 years	Self-harm and interpersonal violence	554.703	1012.13	331.64	Female	30-34 years
Female	35-39 years	Unintentional injuries	12975.9	23809.3	7166.34	Male	35-39 years	Unintentional injuries	6550.71	10117.9	4426.74	Male	35-39 years	Unintentional injuries	1806.75	3354.23	912.304	Male	40-44 years	Unintentional injuries	81.5522	140.819	47.3952	Male	35-39 years	Unintentional injuries	13.8432	21.3815	9.35476	Male	35-39 years	Unintentional injuries	3.8181	7.08828	1.92792	Male	35-39 years	Transport injuries	24256.7	43995.3	12715.5	Male	35-39 years	Self-harm and interpersonal violence	1919.45	2950.67	1295.3	Male	35-39 years
Male	40-44 years	Unintentional injuries	28756.4	49654.7	16712.2	Female	35-39 years	Unintentional injuries	2597.28	3951.26	1859.72	Female	35-39 years	Unintentional injuries	612.835	1153.57	307.442	Female	40-44 years	Unintentional injuries	29.4075	55.8705	16.0551	Female	35-39 years	Unintentional injuries	5.87781	8.94195	4.20865	Female	35-39 years	Unintentional injuries	1.38688	2.61059	0.695761	Female	35-39 years	Transport injuries	10191.4	19667.6	4727.37	Female	35-39 years	Self-harm and interpersonal violence	496.211	822.674	318.574	Female	35-39 years
Female	40-44 years	Unintentional injuries	9404.86	17868	5134.62	Male	40-44 years	Unintentional injuries	5220.53	7990.17	3663.57	Male	40-44 years	Unintentional injuries	1321.95	2412.61	681.036	Male	45-49 years	Unintentional injuries	78.0929	140.708	44.4039	Male	40-44 years	Unintentional injuries	14.8053	22.6599	10.3898	Male	40-44 years	Unintentional injuries	3.749	6.84208	1.9314	Male	40-44 years	Transport injuries	26032.1	44774.7	12286.1	Male	40-44 years	Self-harm and interpersonal violence	2128.86	3147.2	1539.35	Male	40-44 years
Male	45-49 years	Unintentional injuries	21315.5	38406.5	12120.1	Female	40-44 years	Unintentional injuries	2135.22	3164.68	1553.71	Female	40-44 years	Unintentional injuries	456.579	862.958	231.633	Female	45-49 years	Unintentional injuries	31.125	59.8928	16.4862	Female	40-44 years	Unintentional injuries	6.6765	9.89545	4.8582	Female	40-44 years	Unintentional injuries	1.42765	2.69833	0.724279	Female	40-44 years	Transport injuries	11214.6	21242.2	4625.37	Female	40-44 years	Self-harm and interpersonal violence	572.906	883.377	402.985	Female	40-44 years
Female	45-49 years	Unintentional injuries	7602.19	14628.7	4026.71	Male	45-49 years	Unintentional injuries	4337.36	6426.83	3110.46	Male	45-49 years	Unintentional injuries	1004.92	1798.77	501.214	Male	50-54 years	Unintentional injuries	72.659	130.784	41.8075	Male	45-49 years	Unintentional injuries	15.8906	23.5457	11.3957	Male	45-49 years	Unintentional injuries	3.68169	6.59007	1.83628	Male	45-49 years	Transport injuries	31868.3	54797.9	16362.6	Male	45-49 years	Self-harm and interpersonal violence	2825.32	3920.96	2126.62	Male	45-49 years
Male	50-54 years	Unintentional injuries	18386.4	33095.1	10579.4	Female	45-49 years	Unintentional injuries	1897.18	2827.57	1385.18	Female	45-49 years	Unintentional injuries	378.695	733.654	193.846	Female	50-54 years	Unintentional injuries	32.4213	66.1175	17.1619	Female	45-49 years	Unintentional injuries	7.76747	11.5767	5.67122	Female	45-49 years	Unintentional injuries	1.55046	3.00373	0.793648	Female	45-49 years	Transport injuries	13371.9	25488.4	6040.27	Female	45-49 years	Self-harm and interpersonal violence	789.207	1146.16	586.429	Female	45-49 years
Female	50-54 years	Unintentional injuries	7293.77	14874.4	3860.89	Male	50-54 years	Unintentional injuries	4294.95	6083.18	3175.97	Male	50-54 years	Unintentional injuries	895.255	1701.93	464.007	Male	55-59 years	Unintentional injuries	65.5443	114.663	36.583	Male	50-54 years	Unintentional injuries	16.9726	24.0393	12.5507	Male	50-54 years	Unintentional injuries	3.53784	6.72563	1.83365	Male	50-54 years	Transport injuries	32528.5	58277.3	16115.9	Male	50-54 years	Self-harm and interpersonal violence	3072.52	4018.95	2442.53	Male	50-54 years
Male	55-59 years	Unintentional injuries	14932.7	26123.3	8334.57	Female	50-54 years	Unintentional injuries	2045.03	2980.82	1541.65	Female	50-54 years	Unintentional injuries	374.63	705.593	185.092	Female	55-59 years	Unintentional injuries	33.3913	62.4521	17.1543	Female	50-54 years	Unintentional injuries	9.09029	13.25	6.85273	Female	50-54 years	Unintentional injuries	1.66525	3.13641	0.822746	Female	50-54 years	Transport injuries	13985.7	26780.4	6257.66	Female	50-54 years	Self-harm and interpersonal violence	911.452	1249.01	699.638	Female	50-54 years
Female	55-59 years	Unintentional injuries	6905.29	12915	3547.49	Male	55-59 years	Unintentional injuries	4215.91	5808.34	3283.85	Male	55-59 years	Unintentional injuries	762.545	1449.64	399.383	Male	60-64 years	Unintentional injuries	60.2348	102.628	33.2679	Male	55-59 years	Unintentional injuries	18.5049	25.4946	14.4138	Male	55-59 years	Unintentional injuries	3.34704	6.3629	1.75301	Male	55-59 years	Transport injuries	24242.8	42740.7	12558.5	Male	55-59 years	Self-harm and interpersonal violence	2432.22	3061.34	2015.62	Male	55-59 years
Male	60-64 years	Unintentional injuries	10990.8	18726.1	6070.29	Female	55-59 years	Unintentional injuries	2273.8	3147.11	1781.99	Female	55-59 years	Unintentional injuries	370.978	710.818	189.013	Female	60-64 years	Unintentional injuries	36.5002	68.0641	18.6282	Female	55-59 years	Unintentional injuries	10.9952	15.2182	8.61701	Female	55-59 years	Unintentional injuries	1.79391	3.43724	0.913992	Female	55-59 years	Transport injuries	10781.9	20665.6	4938.04	Female	55-59 years	Self-harm and interpersonal violence	754.449	959.645	606.901	Female	55-59 years
Female	60-64 years	Unintentional injuries	6268.52	11689.3	3199.19	Male	60-64 years	Unintentional injuries	3812.3	5006.93	3011.6	Male	60-64 years	Unintentional injuries	596.288	1062.07	328.401	Male	65-69 years	Unintentional injuries	57.3831	98.4872	32.5672	Male	60-64 years	Unintentional injuries	20.8932	27.4403	16.5049	Male	60-64 years	Unintentional injuries	3.26793	5.82063	1.79979	Male	60-64 years	Transport injuries	19033.9	34227.8	9541.17	Male	60-64 years	Self-harm and interpersonal violence	2091.18	2516.33	1762.01	Male	60-64 years
Male	65-69 years	Unintentional injuries	7721.11	13251.8	4382.04	Female	60-64 years	Unintentional injuries	2388.48	3144.06	1884.9	Female	60-64 years	Unintentional injuries	353.846	657.029	185.255	Female	65-69 years	Unintentional injuries	40.4696	73.4943	21.6653	Female	60-64 years	Unintentional injuries	13.9076	18.3072	10.9753	Female	60-64 years	Unintentional injuries	2.06037	3.82574	1.0787	Female	60-64 years	Transport injuries	8896.64	17135.9	4141.83	Female	60-64 years	Self-harm and interpersonal violence	677.326	836.12	567.694	Female	60-64 years
Female	65-69 years	Unintentional injuries	5630.18	10224.6	3014.1	Male	65-69 years	Unintentional injuries	3283.43	4124.26	2668.12	Male	65-69 years	Unintentional injuries	446.158	755.488	242.267	Male	70-74 years	Unintentional injuries	58.6272	94.376	34.9654	Male	65-69 years	Unintentional injuries	24.4023	30.6514	19.8294	Male	65-69 years	Unintentional injuries	3.31583	5.61476	1.80053	Male	65-69 years	Transport injuries	14966.7	26159.1	7490.39	Male	65-69 years	Self-harm and interpersonal violence	1923.39	2249.22	1669.03	Male	65-69 years
Male	70-74 years	Unintentional injuries	5125.98	8251.62	3057.14	Female	65-69 years	Unintentional injuries	2566.71	3264.64	2069.02	Female	65-69 years	Unintentional injuries	337.255	587.414	185.542	Female	70-74 years	Unintentional injuries	46.866	80.8237	25.6767	Female	65-69 years	Unintentional injuries	18.4495	23.4662	14.8721	Female	65-69 years	Unintentional injuries	2.42418	4.22232	1.33367	Female	65-69 years	Transport injuries	7644.38	14328.4	3593.38	Female	65-69 years	Self-harm and interpersonal violence	673.32	810.847	576.121	Female	65-69 years
Female	70-74 years	Unintentional injuries	4739.59	8173.76	2596.71	Male	70-74 years	Unintentional injuries	2602.22	3153.61	2159.03	Male	70-74 years	Unintentional injuries	315.199	507.163	185.533	Male	75-79 years	Unintentional injuries	62.1751	107.956	35.9241	Male	70-74 years	Unintentional injuries	29.7623	36.0687	24.6935	Male	70-74 years	Unintentional injuries	3.60502	5.80056	2.12199	Male	70-74 years	Transport injuries	8862.89	16086.4	4671.54	Male	70-74 years	Self-harm and interpersonal violence	1392.39	1613.96	1219	Male	70-74 years
Male	75-79 years	Unintentional injuries	3053.08	5301.11	1764.03	Female	70-74 years	Unintentional injuries	2572.02	3201.58	2053.64	Female	70-74 years	Unintentional injuries	303.078	497.533	173.66	Female	75-79 years	Unintentional injuries	60.2857	109.402	32.0462	Female	70-74 years	Unintentional injuries	25.4326	31.6578	20.3067	Female	70-74 years	Unintentional injuries	2.99689	4.9197	1.71718	Female	70-74 years	Transport injuries	4674.88	8717.04	2185.7	Female	70-74 years	Self-harm and interpersonal violence	511.63	604.759	440.903	Female	70-74 years
Female	75-79 years	Unintentional injuries	3918.59	7111.14	2083.01	Male	75-79 years	Unintentional injuries	1825.49	2185.75	1509.91	Male	75-79 years	Unintentional injuries	200.294	326.657	121.348	Male	80-84 years	Unintentional injuries	66.0141	114.075	38.6033	Male	75-79 years	Unintentional injuries	37.1755	44.5122	30.7489	Male	75-79 years	Unintentional injuries	4.07894	6.65228	2.47122	Male	75-79 years	Transport injuries	4769.85	8408.45	2536	Male	75-79 years	Self-harm and interpersonal violence	890.295	1013.34	785.415	Male	75-79 years
Male	80-84 years	Unintentional injuries	1436.15	2481.73	839.825	Female	75-79 years	Unintentional injuries	2381.52	2916.45	1910.82	Female	75-79 years	Unintentional injuries	262.672	439.416	147.466	Female	80-84 years	Unintentional injuries	76.8314	136.972	42.0888	Female	75-79 years	Unintentional injuries	36.6386	44.8682	29.397	Female	75-79 years	Unintentional injuries	4.04108	6.76021	2.2687	Female	75-79 years	Transport injuries	2729.4	4964.81	1354.13	Female	75-79 years	Self-harm and interpersonal violence	362.504	417.739	315.852	Female	75-79 years
Female	80-84 years	Unintentional injuries	2660.94	4743.82	1457.68	Male	80-84 years	Unintentional injuries	1034.69	1247.7	858.175	Male	80-84 years	Unintentional injuries	101.773	163.505	61.6124	Male	85-89 years	Unintentional injuries	68.5717	118.811	40.3736	Male	80-84 years	Unintentional injuries	47.5605	57.3518	39.4468	Male	80-84 years	Unintentional injuries	4.6781	7.51563	2.83207	Male	80-84 years	Transport injuries	2958.67	5111.67	1626.67	Male	80-84 years	Self-harm and interpersonal violence	568.539	641.75	505.948	Male	80-84 years
Male	85-89 years	Unintentional injuries	410.235	710.794	241.538	Female	80-84 years	Unintentional injuries	1905.8	2355.06	1493.45	Female	80-84 years	Unintentional injuries	191.248	309.375	112.36	Female	85-89 years	Unintentional injuries	89.8621	166.261	49.1691	Female	80-84 years	Unintentional injuries	55.0277	67.9995	43.1215	Female	80-84 years	Unintentional injuries	5.52205	8.9328	3.24426	Female	80-84 years	Transport injuries	1859.06	3391.95	948.822	Female	80-84 years	Self-harm and interpersonal violence	283.782	321.5	250.708	Female	80-84 years
Female	85-89 years	Unintentional injuries	1185.56	2193.49	648.691	Male	85-89 years	Unintentional injuries	365.497	441.901	302.634	Male	85-89 years	Unintentional injuries	32.0639	51.9071	19.4604	Male	90-94 years	Unintentional injuries	75.9374	125.271	46.4045	Male	85-89 years	Unintentional injuries	61.0937	73.8648	50.5859	Male	85-89 years	Unintentional injuries	5.35955	8.6764	3.25285	Male	85-89 years	Transport injuries	1188.91	2107.95	627.131	Male	85-89 years	Self-harm and interpersonal violence	221.286	247.846	198.255	Male	85-89 years
Male	90-94 years	Unintentional injuries	54.4619	89.8437	33.2811	Female	85-89 years	Unintentional injuries	1074.78	1335.01	847.495	Female	85-89 years	Unintentional injuries	94.4971	154.257	57.2256	Female	90-94 years	Unintentional injuries	103.688	185.48	56.1103	Female	85-89 years	Unintentional injuries	81.4655	101.19	64.2379	Female	85-89 years	Unintentional injuries	7.16263	11.6923	4.33755	Female	85-89 years	Transport injuries	988.433	1863.42	488.289	Female	85-89 years	Self-harm and interpersonal violence	168.813	189.729	150.99	Female	85-89 years
Female	90-94 years	Unintentional injuries	312.043	558.191	168.861	Male	90-94 years	Unintentional injuries	56.984	69.2318	47.2667	Male	90-94 years	Unintentional injuries	4.61727	7.00459	2.92592	Male	95+ years	Unintentional injuries	85.0936	151.879	44.6994	Male	90-94 years	Unintentional injuries	79.454	96.5313	65.905	Male	90-94 years	Unintentional injuries	6.43795	9.76664	4.07967	Male	90-94 years	Transport injuries	164.45	281.911	93.2012	Male	90-94 years	Self-harm and interpersonal violence	32.1827	35.9137	28.8063	Male	90-94 years
Male	95+ years	Unintentional injuries	7.29574	13.0218	3.83243	Female	90-94 years	Unintentional injuries	353.602	455.109	280.155	Female	90-94 years	Unintentional injuries	27.6964	43.2358	17.1786	Female	95+ years	Unintentional injuries	115.991	223.243	54.4277	Female	90-94 years	Unintentional injuries	117.497	151.227	93.0919	Female	90-94 years	Unintentional injuries	9.20314	14.3667	5.70821	Female	90-94 years	Transport injuries	361.584	690.553	185.688	Female	90-94 years	Self-harm and interpersonal violence	65.1953	72.997	58.4394	Female	90-94 years
Female	95+ years	Unintentional injuries	62.2437	119.797	29.2072	Male	95+ years	Unintentional injuries	9.108	10.9807	7.57044	Male	95+ years	Unintentional injuries	0.678683	1.05749	0.428204	Male	95+ years	Transport injuries	21.221	36.8471	10.6312	Male	95+ years	Unintentional injuries	106.231	128.073	88.2975	Male	95+ years	Unintentional injuries	7.91579	12.334	4.99435	Male	95+ years	Transport injuries	15.8025	27.7185	7.78086	Male	95+ years	Self-harm and interpersonal violence	3.4372	3.84535	3.07146	Male	95+ years
Female	95+ years	Transport injuries	3.52574	6.33163	1.79576	Female	95+ years	Unintentional injuries	90.3788	114.569	70.7952	Female	95+ years	Unintentional injuries	6.28448	10.0854	3.83925	Female	95+ years	Transport injuries	6.57022	11.799	3.3464	Female	95+ years	Unintentional injuries	168.421	213.499	131.927	Female	95+ years	Unintentional injuries	11.7111	18.7942	7.15445	Female	95+ years	Transport injuries	91.9873	174.801	43.0332	Female	95+ years	Self-harm and interpersonal violence	16.686	18.5416	14.9155	Female	95+ years
[truncated: 22 more columns]
