# Supplementary material for: Insights into epidemiological trends of severe chest injuries: an analysis of age, period, and cohort from 1990 to 2019 using the Global Burden of Disease study 2019
Source: Scand J Trauma Resusc Emerg Med. 2024 Sep 16;32:89. doi: 10.1186/s13049-024-01258-2 (PMC11403847; doi:10.1186/s13049-024-01258-2)
Supplement: Supplementary file 1 — Additional file 1. [file 13049_2024_1258_MOESM1_ESM.zip › additional file 1/Additional file 1-Table S12.xlsx]

## Sheet: Sheet1
Number_1990_global (95% UI)																		ASR_1990_global (95% UI)																		Number_2019_global (95% UI)
incidence						prevalence						YLDs						incidence						prevalence						YLDs						incidence						prevalence						YLDs
sex	age_name	cause	value	upper	lower	sex	age_name	cause	value	upper	lower	sex	age_name	cause	value	upper	lower	sex	age_name	cause	value	upper	lower	sex	age_name	cause	value	upper	lower	sex	age_name	cause	value	upper	lower	sex	age_name	cause	value	upper	lower	sex	age_name	cause	value	upper	lower	sex	age_name
Male	<5 years	Road injuries	13402.8	23605.1	6461.45	Male	<5 years	Road injuries	1638.26	2985.94	800.971	Male	<5 years	Road injuries	587.304	1146	242.363	Male	<5 years	Road injuries	4.119	7.25439	1.98575	Male	<5 years	Road injuries	0.503476	0.917648	0.246157	Male	<5 years	Road injuries	0.180492	0.352192	0.0744836	Male	<5 years	Animal contact	8532.01	17983.2	3383.92	Male	<5 years	Fire, heat, and hot substances	116.63	238.547	51.768	Male	<5 years
Female	<5 years	Road injuries	7892.58	16101.1	3432.92	Female	<5 years	Road injuries	964.454	1889.81	425.62	Female	<5 years	Road injuries	346.045	730.317	126.528	Female	<5 years	Road injuries	2.57317	5.24933	1.11921	Female	<5 years	Road injuries	0.314435	0.616123	0.138763	Female	<5 years	Road injuries	0.112819	0.238101	0.0412511	Female	<5 years	Animal contact	5259.62	13221	1612.43	Female	<5 years	Fire, heat, and hot substances	65.0792	136.158	28.5916	Female	<5 years
Male	5-9 years	Road injuries	35932.9	63719	19024.4	Male	5-9 years	Road injuries	4582.12	8001.36	2389.32	Male	5-9 years	Road injuries	1582.04	3007.25	690.632	Male	5-9 years	Road injuries	11.9565	21.2023	6.33032	Male	5-9 years	Road injuries	1.52468	2.66243	0.795038	Male	5-9 years	Road injuries	0.526418	1.00065	0.229806	Male	5-9 years	Animal contact	9127.19	20337.4	3380.37	Male	5-9 years	Fire, heat, and hot substances	204.046	410.621	86.6659	Male	5-9 years
Female	5-9 years	Road injuries	18010.6	33964.1	8460.57	Female	5-9 years	Road injuries	2308.55	4376.35	1075.4	Female	5-9 years	Road injuries	793.908	1601.31	298.126	Female	5-9 years	Road injuries	6.32764	11.9326	2.97244	Female	5-9 years	Road injuries	0.811059	1.53754	0.377819	Female	5-9 years	Road injuries	0.278923	0.562588	0.10474	Female	5-9 years	Animal contact	5983.62	15694.7	1725.8	Female	5-9 years	Fire, heat, and hot substances	120.526	248.975	53.6348	Female	5-9 years
Male	10-14 years	Road injuries	54407.6	93546.6	30698.2	Male	10-14 years	Road injuries	7448.23	12068.3	4332.42	Male	10-14 years	Road injuries	2432.12	4645.36	1159.91	Male	10-14 years	Road injuries	19.8011	34.0453	11.1723	Male	10-14 years	Road injuries	2.71071	4.39215	1.57674	Male	10-14 years	Road injuries	0.885146	1.69063	0.422137	Male	10-14 years	Animal contact	11276.5	24555.8	4413.44	Male	10-14 years	Fire, heat, and hot substances	267.033	540.387	116.8	Male	10-14 years
Female	10-14 years	Road injuries	22848.1	43419.8	10963.4	Female	10-14 years	Road injuries	3188.63	5674.01	1761.02	Female	10-14 years	Road injuries	1024.68	2093.54	439.055	Female	10-14 years	Road injuries	8.72337	16.5776	4.18582	Female	10-14 years	Road injuries	1.21741	2.16632	0.672354	Female	10-14 years	Road injuries	0.391219	0.799309	0.16763	Female	10-14 years	Animal contact	7116.56	17969.5	2104.89	Female	10-14 years	Fire, heat, and hot substances	160.311	325.094	74.2495	Female	10-14 years
Male	15-19 years	Road injuries	87412.5	150686	47452.2	Male	15-19 years	Road injuries	12607.2	20070.8	7538.63	Male	15-19 years	Road injuries	3959.69	7513.53	1828.74	Male	15-19 years	Road injuries	33.1014	57.0619	17.9692	Male	15-19 years	Road injuries	4.77412	7.60041	2.85473	Male	15-19 years	Road injuries	1.49946	2.84523	0.692507	Male	15-19 years	Animal contact	12528.9	27812.4	4765.13	Male	15-19 years	Fire, heat, and hot substances	298.984	617.981	134.683	Male	15-19 years
Female	15-19 years	Road injuries	29853.4	56156.2	13786.9	Female	15-19 years	Road injuries	4482.79	7916.84	2533.7	Female	15-19 years	Road injuries	1362.13	2797.54	558.134	Female	15-19 years	Road injuries	11.683	21.9765	5.39546	Female	15-19 years	Road injuries	1.75432	3.09822	0.991551	Female	15-19 years	Road injuries	0.533065	1.09481	0.218423	Female	15-19 years	Animal contact	7545.77	19752.4	2189.45	Female	15-19 years	Fire, heat, and hot substances	186.173	392.281	90.2124	Female	15-19 years
Male	20-24 years	Road injuries	105681	181410	59715.1	Male	20-24 years	Road injuries	16904.9	27126.5	10934.4	Male	20-24 years	Road injuries	4872.63	9156.05	2352.41	Male	20-24 years	Road injuries	42.5601	73.0581	24.0487	Male	20-24 years	Road injuries	6.80802	10.9245	4.40356	Male	20-24 years	Road injuries	1.96233	3.68737	0.947371	Male	20-24 years	Animal contact	13210.6	29444.4	4871.19	Male	20-24 years	Fire, heat, and hot substances	319.151	647.708	148.929	Male	20-24 years
Female	20-24 years	Road injuries	32475.7	60926.8	16019.2	Female	20-24 years	Road injuries	5489.25	9280.06	3402.48	Female	20-24 years	Road injuries	1512.76	3113.25	650.798	Female	20-24 years	Road injuries	13.2897	24.9325	6.5554	Female	20-24 years	Road injuries	2.24631	3.79759	1.39237	Female	20-24 years	Road injuries	0.619053	1.27401	0.26632	Female	20-24 years	Animal contact	7733.58	19556.8	2128.88	Female	20-24 years	Fire, heat, and hot substances	197.981	417.634	104.224	Female	20-24 years
Male	25-29 years	Road injuries	95335.8	164146	51894.2	Male	25-29 years	Road injuries	17991.5	27522.5	12552.6	Male	25-29 years	Road injuries	4524.64	8277.09	2203.42	Male	25-29 years	Road injuries	42.8026	73.6962	23.2987	Male	25-29 years	Road injuries	8.07756	12.3567	5.63568	Male	25-29 years	Road injuries	2.03141	3.71613	0.98926	Male	25-29 years	Animal contact	12472.5	27569.1	4508.1	Male	25-29 years	Fire, heat, and hot substances	344.577	646.017	175.656	Male	25-29 years
Female	25-29 years	Road injuries	27845.5	53623.4	13645	Female	25-29 years	Road injuries	5668.16	8910.54	3878.56	Female	25-29 years	Road injuries	1342.18	2609.05	578.856	Female	25-29 years	Road injuries	12.6508	24.3621	6.1992	Female	25-29 years	Road injuries	2.57516	4.04823	1.76211	Female	25-29 years	Road injuries	0.60978	1.18534	0.262986	Female	25-29 years	Animal contact	7133.41	19337.4	1945.61	Female	25-29 years	Fire, heat, and hot substances	211.489	367.105	125.11	Female	25-29 years
Male	30-34 years	Road injuries	79687.4	135088	42334.1	Male	30-34 years	Road injuries	18035.6	25642.4	13151.5	Male	30-34 years	Road injuries	3922.9	6970.76	1886.4	Male	30-34 years	Road injuries	40.7681	69.1112	21.6581	Male	30-34 years	Road injuries	9.22702	13.1186	6.72831	Male	30-34 years	Road injuries	2.00696	3.56625	0.965083	Male	30-34 years	Animal contact	11019.1	24238.3	4224.27	Male	30-34 years	Fire, heat, and hot substances	375.81	672.814	201.889	Male	30-34 years
Female	30-34 years	Road injuries	24565.6	46913.2	11463.9	Female	30-34 years	Road injuries	5771.22	8529.07	4144.28	Female	30-34 years	Road injuries	1222.27	2336.07	526.534	Female	30-34 years	Road injuries	12.9181	24.6699	6.02843	Female	30-34 years	Road injuries	3.03487	4.48511	2.17932	Female	30-34 years	Road injuries	0.642745	1.22845	0.276885	Female	30-34 years	Animal contact	6467.04	17563.6	1914.41	Female	30-34 years	Fire, heat, and hot substances	234.769	396.643	147.487	Female	30-34 years
Male	35-39 years	Road injuries	69293.2	121398	38653.7	Male	35-39 years	Road injuries	18609.2	25816.6	14288.1	Male	35-39 years	Road injuries	3544.44	6592.37	1800.41	Male	35-39 years	Road injuries	38.7103	67.8181	21.5937	Male	35-39 years	Road injuries	10.3959	14.4223	7.98196	Male	35-39 years	Road injuries	1.98008	3.6828	1.00579	Male	35-39 years	Animal contact	10176.7	23050.9	3930.64	Male	35-39 years	Fire, heat, and hot substances	355.057	628.091	202.24	Male	35-39 years
Female	35-39 years	Road injuries	24806.1	47484.6	11871.7	Female	35-39 years	Road injuries	6414.76	9497.08	4749.25	Female	35-39 years	Road injuries	1262.17	2616.52	586.182	Female	35-39 years	Road injuries	14.2779	27.3312	6.83311	Female	35-39 years	Road injuries	3.69221	5.46633	2.73357	Female	35-39 years	Road injuries	0.726479	1.50602	0.337395	Female	35-39 years	Animal contact	6416.03	18178.6	1889.2	Female	35-39 years	Fire, heat, and hot substances	236.14	381.143	155.719	Female	35-39 years
Male	40-44 years	Road injuries	55576.2	93716.1	28229.5	Male	40-44 years	Road injuries	17512.5	22741.9	13766.5	Male	40-44 years	Road injuries	2963.5	5256.11	1485.46	Male	40-44 years	Road injuries	38.018	64.1083	19.3109	Male	40-44 years	Road injuries	11.9798	15.5571	9.41721	Male	40-44 years	Road injuries	2.02724	3.59555	1.01616	Male	40-44 years	Animal contact	8944.28	19985.7	3473.59	Male	40-44 years	Fire, heat, and hot substances	322.948	535.535	207.541	Male	40-44 years
Female	40-44 years	Road injuries	20516.6	38542.2	8898.73	Female	40-44 years	Road injuries	6133.89	8434.39	4636.33	Female	40-44 years	Road injuries	1082.92	2127.1	493.778	Female	40-44 years	Road injuries	14.6434	27.509	6.35134	Female	40-44 years	Road injuries	4.37798	6.01993	3.30912	Female	40-44 years	Road injuries	0.772918	1.51819	0.352427	Female	40-44 years	Animal contact	5703.25	15448.6	1718.36	Female	40-44 years	Fire, heat, and hot substances	233.767	360.864	164.702	Female	40-44 years
Male	45-49 years	Road injuries	42843.3	72372.8	23054.7	Male	45-49 years	Road injuries	16018.5	20086.6	13115.4	Male	45-49 years	Road injuries	2399.37	4052.74	1314.97	Male	45-49 years	Road injuries	36.1486	61.0638	19.4521	Male	45-49 years	Road injuries	13.5154	16.9479	11.066	Male	45-49 years	Road injuries	2.02444	3.41946	1.10949	Male	45-49 years	Animal contact	7884.63	18241.8	2981.03	Male	45-49 years	Fire, heat, and hot substances	325.185	501.302	222.995	Male	45-49 years
Female	45-49 years	Road injuries	15788.4	30470.4	7405.18	Female	45-49 years	Road injuries	5673.93	7455.91	4501.31	Female	45-49 years	Road injuries	877.279	1639.92	436.883	Female	45-49 years	Road injuries	13.8629	26.7543	6.50207	Female	45-49 years	Road injuries	4.98195	6.54662	3.95235	Female	45-49 years	Road injuries	0.770289	1.43992	0.383603	Female	45-49 years	Animal contact	5096.43	13079.9	1592.91	Female	45-49 years	Fire, heat, and hot substances	256.244	362.868	187.345	Female	45-49 years
Male	50-54 years	Road injuries	36648.3	65295.1	19358.2	Male	50-54 years	Road injuries	16803.8	20306.9	14267.5	Male	50-54 years	Road injuries	2191.72	3666.72	1235.74	Male	50-54 years	Road injuries	34.0431	60.6534	17.9821	Male	50-54 years	Road injuries	15.6092	18.8633	13.2533	Male	50-54 years	Road injuries	2.03592	3.40606	1.1479	Male	50-54 years	Animal contact	6540.78	14926.6	2584.59	Male	50-54 years	Fire, heat, and hot substances	315.565	451.139	230.179	Male	50-54 years
Female	50-54 years	Road injuries	15441	29419.1	7211.91	Female	50-54 years	Road injuries	6334.4	8116.18	5229.56	Female	50-54 years	Road injuries	891.115	1617.95	460.503	Female	50-54 years	Road injuries	14.7144	28.0347	6.87253	Female	50-54 years	Road injuries	6.03631	7.73425	4.98346	Female	50-54 years	Road injuries	0.849181	1.54181	0.438833	Female	50-54 years	Animal contact	4500.46	11554.7	1436.62	Female	50-54 years	Fire, heat, and hot substances	269.192	360.472	204.278	Female	50-54 years
Male	55-59 years	Road injuries	28393.7	48983.7	15472.3	Male	55-59 years	Road injuries	16113.3	18855	13835.9	Male	55-59 years	Road injuries	1839.84	3001.88	1051.63	Male	55-59 years	Road injuries	30.5167	52.6463	16.6292	Male	55-59 years	Road injuries	17.3182	20.2648	14.8704	Male	55-59 years	Road injuries	1.97741	3.22634	1.13027	Male	55-59 years	Animal contact	5385.73	12724.5	1985.51	Male	55-59 years	Fire, heat, and hot substances	300.054	417.847	229.184	Male	55-59 years
Female	55-59 years	Road injuries	13970.9	26987.9	6699.03	Female	55-59 years	Road injuries	6553.74	8207.91	5467.85	Female	55-59 years	Road injuries	843.486	1495.21	443.232	Female	55-59 years	Road injuries	15.1245	29.2164	7.2522	Female	55-59 years	Road injuries	7.0949	8.88567	5.91935	Female	55-59 years	Road injuries	0.913136	1.61867	0.479831	Female	55-59 years	Animal contact	3744.59	9874.85	1068.9	Female	55-59 years	Fire, heat, and hot substances	270.392	357.985	212.562	Female	55-59 years
Male	60-64 years	Road injuries	21856.4	37946.9	11889.9	Male	60-64 years	Road injuries	15529.9	17905.7	13725.9	Male	60-64 years	Road injuries	1554.77	2477.04	923.277	Male	60-64 years	Road injuries	27.8133	48.2893	15.1305	Male	60-64 years	Road injuries	19.7625	22.7859	17.4668	Male	60-64 years	Road injuries	1.97852	3.15215	1.17492	Male	60-64 years	Animal contact	4578.11	10265.1	1734.3	Male	60-64 years	Fire, heat, and hot substances	271.756	357.453	210.105	Male	60-64 years
Female	60-64 years	Road injuries	12302.1	23898.3	5952.45	Female	60-64 years	Road injuries	7035.58	8513.19	5975.23	Female	60-64 years	Road injuries	798.436	1384.8	438.712	Female	60-64 years	Road injuries	14.9915	29.1227	7.25372	Female	60-64 years	Road injuries	8.57363	10.3743	7.28148	Female	60-64 years	Road injuries	0.972984	1.68754	0.53462	Female	60-64 years	Animal contact	3272.21	8657.38	963.777	Female	60-64 years	Fire, heat, and hot substances	260.635	331.833	207.692	Female	60-64 years
Male	65-69 years	Road injuries	13637.8	23197.4	7149.51	Male	65-69 years	Road injuries	12269.5	13811.4	10979.4	Male	65-69 years	Road injuries	1081.55	1656.76	659.99	Male	65-69 years	Road injuries	23.8182	40.514	12.4865	Male	65-69 years	Road injuries	21.4286	24.1214	19.1755	Male	65-69 years	Road injuries	1.88891	2.89351	1.15267	Male	65-69 years	Animal contact	3631.48	8403.32	1323.66	Male	65-69 years	Fire, heat, and hot substances	245.195	305.654	197.135	Male	65-69 years
Female	65-69 years	Road injuries	8662.06	16196.9	4173.08	Female	65-69 years	Road injuries	6387.29	7428.65	5597.35	Female	65-69 years	Road injuries	624.122	1032.68	355.091	Female	65-69 years	Road injuries	13.0786	24.4553	6.30081	Female	65-69 years	Road injuries	9.64398	11.2163	8.45127	Female	65-69 years	Road injuries	0.942343	1.55921	0.536142	Female	65-69 years	Animal contact	2780.08	7333.23	790.251	Female	65-69 years	Fire, heat, and hot substances	255.243	309.897	207.955	Female	65-69 years
Male	70-74 years	Road injuries	8186.65	14420.6	4400.99	Male	70-74 years	Road injuries	9141.51	10185.5	8225.89	Male	70-74 years	Road injuries	723.492	1075.67	459.499	Male	70-74 years	Road injuries	21.8185	38.4327	11.7292	Male	70-74 years	Road injuries	24.3633	27.1456	21.9231	Male	70-74 years	Road injuries	1.9282	2.8668	1.22462	Male	70-74 years	Animal contact	2350.46	5153.16	847.044	Male	70-74 years	Fire, heat, and hot substances	202.607	241.995	165.946	Male	70-74 years
Female	70-74 years	Road injuries	5650.29	10604.1	2660.97	Female	70-74 years	Road injuries	5283.94	6045.72	4713.72	Female	70-74 years	Road injuries	454.406	724.449	273.9	Female	70-74 years	Road injuries	12.024	22.5659	5.66263	Female	70-74 years	Road injuries	11.2444	12.8655	10.0309	Female	70-74 years	Road injuries	0.966989	1.54165	0.582867	Female	70-74 years	Animal contact	1829.93	4956.32	524.664	Female	70-74 years	Fire, heat, and hot substances	223.312	266.494	182.811	Female	70-74 years
Male	75-79 years	Road injuries	5285.15	8759.69	2980.43	Male	75-79 years	Road injuries	6874.23	7621.89	6238.31	Male	75-79 years	Road injuries	506.937	735.18	325.968	Male	75-79 years	Road injuries	21.0916	34.9576	11.8941	Male	75-79 years	Road injuries	27.4332	30.4169	24.8954	Male	75-79 years	Road injuries	2.02305	2.9339	1.30085	Male	75-79 years	Animal contact	1409.79	3155.9	522.833	Male	75-79 years	Fire, heat, and hot substances	158.802	191.918	128.768	Male	75-79 years
Female	75-79 years	Road injuries	4259.04	7447.55	2127.5	Female	75-79 years	Road injuries	4750.11	5401.78	4257.5	Female	75-79 years	Road injuries	374.327	578.107	230.702	Female	75-79 years	Road injuries	11.7487	20.5443	5.86877	Female	75-79 years	Road injuries	13.1033	14.901	11.7444	Female	75-79 years	Road injuries	1.03259	1.59473	0.636398	Female	75-79 years	Animal contact	1085.09	2802.46	314.284	Female	75-79 years	Fire, heat, and hot substances	191.078	230.449	153.149	Female	75-79 years
Male	80-84 years	Road injuries	2736.45	4490.88	1569.21	Male	80-84 years	Road injuries	4124.5	4570.48	3763.29	Male	80-84 years	Road injuries	284.866	409.944	184.696	Male	80-84 years	Road injuries	20.7595	34.0691	11.9045	Male	80-84 years	Road injuries	31.2897	34.673	28.5494	Male	80-84 years	Road injuries	2.16107	3.10996	1.40116	Male	80-84 years	Animal contact	838.065	1940.79	315.839	Male	80-84 years	Fire, heat, and hot substances	125.527	150.747	104.029	Male	80-84 years
Female	80-84 years	Road injuries	2113.86	3701.55	1092.24	Female	80-84 years	Road injuries	3216.24	3612.03	2885.71	Female	80-84 years	Road injuries	220.547	325.826	138.905	Female	80-84 years	Road injuries	9.59187	16.7962	4.95615	Female	80-84 years	Road injuries	14.5941	16.39	13.0942	Female	80-84 years	Road injuries	1.00076	1.47848	0.6303	Female	80-84 years	Animal contact	673.939	1656.65	199.18	Female	80-84 years	Fire, heat, and hot substances	165.223	197.791	136.106	Female	80-84 years
Male	85-89 years	Road injuries	998.396	1693.21	553.174	Male	85-89 years	Road injuries	1765.28	1963.13	1605.22	Male	85-89 years	Road injuries	114.031	163.439	74.1917	Male	85-89 years	Road injuries	20.0761	34.0476	11.1234	Male	85-89 years	Road injuries	35.4969	39.4754	32.2783	Male	85-89 years	Road injuries	2.29298	3.28649	1.49187	Male	85-89 years	Animal contact	405.361	878.958	151.411	Male	85-89 years	Fire, heat, and hot substances	81.3238	99.772	65.8156	Male	85-89 years
Female	85-89 years	Road injuries	687.261	1247.44	351.372	Female	85-89 years	Road injuries	1599.38	1805.01	1436.46	Female	85-89 years	Road injuries	93.7258	135.577	61.9964	Female	85-89 years	Road injuries	6.80749	12.3562	3.48043	Female	85-89 years	Road injuries	15.8423	17.8791	14.2285	Female	85-89 years	Road injuries	0.928377	1.34292	0.614089	Female	85-89 years	Animal contact	370.188	900.707	109.128	Female	85-89 years	Fire, heat, and hot substances	121.019	148.994	97.9123	Female	85-89 years
Male	90-94 years	Road injuries	263.236	439.348	148.13	Male	90-94 years	Road injuries	514.835	574.038	464.798	Male	90-94 years	Road injuries	31.9338	45.6608	21.078	Male	90-94 years	Road injuries	21.1837	35.3562	11.9206	Male	90-94 years	Road injuries	41.431	46.1954	37.4043	Male	90-94 years	Road injuries	2.56985	3.67452	1.69624	Male	90-94 years	Animal contact	159.719	348.994	62.7969	Male	90-94 years	Fire, heat, and hot substances	43.5743	54.7397	33.9603	Male	90-94 years
Female	90-94 years	Road injuries	164.044	309.197	81.9539	Female	90-94 years	Road injuries	536.831	605.717	477.698	Female	90-94 years	Road injuries	28.3821	40.7559	18.8866	Female	90-94 years	Road injuries	5.18572	9.77427	2.59071	Female	90-94 years	Road injuries	16.9702	19.1478	15.1009	Female	90-94 years	Road injuries	0.897209	1.28837	0.597039	Female	90-94 years	Animal contact	169.032	427.143	50.4133	Female	90-94 years	Fire, heat, and hot substances	73.4657	91.8757	57.4554	Female	90-94 years
Male	95+ years	Road injuries	58.2992	102.627	28.9322	Male	95+ years	Road injuries	127.545	142.289	114.119	Male	95+ years	Road injuries	7.53898	10.7955	4.93384	Male	95+ years	Road injuries	22.8705	40.2598	11.35	Male	95+ years	Road injuries	50.0352	55.8191	44.7684	Male	95+ years	Road injuries	2.9575	4.23501	1.93552	Male	95+ years	Animal contact	49.0462	109.956	18.6322	Male	95+ years	Fire, heat, and hot substances	17.9572	22.8065	14.0886	Male	95+ years
Female	95+ years	Road injuries	34.7641	67.2995	15.8089	Female	95+ years	Road injuries	145.819	163.696	129.735	Female	95+ years	Road injuries	7.17805	10.0051	4.85144	Female	95+ years	Road injuries	4.48839	8.68902	2.04108	Female	95+ years	Road injuries	18.8267	21.1347	16.7501	Female	95+ years	Road injuries	0.926755	1.29176	0.626367	Female	95+ years	Animal contact	60.1056	153.235	17.9966	Female	95+ years	Fire, heat, and hot substances	34.0092	42.4888	26.6532	Male	<5 years
Male	<5 years	Other transport injuries	9435.29	18193.9	4354.8	Male	<5 years	Other transport injuries	1177.78	2271.52	546.443	Male	<5 years	Other transport injuries	413.812	851.241	162.875	Male	<5 years	Other transport injuries	2.89968	5.59142	1.33833	Male	<5 years	Other transport injuries	0.361959	0.698091	0.167934	Male	<5 years	Other transport injuries	0.127174	0.261606	0.0500553	Male	<5 years	Other unintentional injuries	41507.3	78588.6	19034	Male	<5 years	Exposure to mechanical forces	8680.66	17748.1	3279.68	Female	<5 years
Female	<5 years	Other transport injuries	3615.67	8144.96	1471.31	Female	<5 years	Other transport injuries	474.9	1020.2	208.043	Female	<5 years	Other transport injuries	162.265	370.4	59.3711	Female	<5 years	Other transport injuries	1.1788	2.65546	0.479682	Female	<5 years	Other transport injuries	0.154829	0.332609	0.0678272	Female	<5 years	Other transport injuries	0.0529024	0.12076	0.0193564	Female	<5 years	Other unintentional injuries	28609.8	63403.2	11190.1	Female	<5 years	Exposure to mechanical forces	5486.98	12957	1713.78	Male	5-9 years
Male	5-9 years	Other transport injuries	3791.02	7922.26	1549.97	Male	5-9 years	Other transport injuries	586.881	1094.42	302.089	Male	5-9 years	Other transport injuries	172.961	371.276	67.9105	Male	5-9 years	Other transport injuries	1.26145	2.63611	0.515748	Male	5-9 years	Other transport injuries	0.195283	0.364166	0.100519	Male	5-9 years	Other transport injuries	0.0575522	0.123541	0.022597	Male	5-9 years	Other unintentional injuries	34623.2	68130.2	15137.2	Male	5-9 years	Exposure to mechanical forces	7883.3	17729.3	3083.98	Female	5-9 years
Female	5-9 years	Other transport injuries	1992.86	4766.53	739.136	Female	5-9 years	Other transport injuries	339.042	671.51	176.678	Female	5-9 years	Other transport injuries	94.0304	222.967	35.8747	Female	5-9 years	Other transport injuries	0.700151	1.67462	0.25968	Female	5-9 years	Other transport injuries	0.119115	0.235921	0.0620721	Female	5-9 years	Other transport injuries	0.0330356	0.0783349	0.0126038	Female	5-9 years	Other unintentional injuries	21927.3	49269	7695.69	Female	5-9 years	Exposure to mechanical forces	4340.15	10974.4	1369.55	Male	10-14 years
Male	10-14 years	Other transport injuries	2497.44	5051.46	1105.27	Male	10-14 years	Other transport injuries	480.454	830.986	288.306	Male	10-14 years	Other transport injuries	118.879	254.753	52.2703	Male	10-14 years	Other transport injuries	0.908916	1.83843	0.402252	Male	10-14 years	Other transport injuries	0.174856	0.302429	0.104926	Male	10-14 years	Other transport injuries	0.0432648	0.0927148	0.0190232	Male	10-14 years	Other unintentional injuries	32052	61512.2	13326.6	Male	10-14 years	Exposure to mechanical forces	8816.24	19495.7	3532.69	Female	10-14 years
Female	10-14 years	Other transport injuries	1349.85	3168.52	545.423	Female	10-14 years	Other transport injuries	305.954	535.216	191.221	Female	10-14 years	Other transport injuries	67.7296	152.46	28.465	Female	10-14 years	Other transport injuries	0.515368	1.20973	0.208241	Female	10-14 years	Other transport injuries	0.116812	0.204344	0.0730076	Female	10-14 years	Other transport injuries	0.025859	0.0582087	0.0108679	Female	10-14 years	Other unintentional injuries	17836.1	41300.5	6059.61	Female	10-14 years	Exposure to mechanical forces	3804.28	9853.26	1304.59	Male	15-19 years
Male	15-19 years	Other transport injuries	2415.71	4761.35	1064.98	Male	15-19 years	Other transport injuries	537.217	865.486	343.667	Male	15-19 years	Other transport injuries	119.353	239.264	53.7088	Male	15-19 years	Other transport injuries	0.914782	1.80303	0.403286	Male	15-19 years	Other transport injuries	0.203434	0.327743	0.13014	Male	15-19 years	Other transport injuries	0.0451968	0.0906046	0.0203385	Male	15-19 years	Other unintentional injuries	31846	63867.3	14215.2	Male	15-19 years	Exposure to mechanical forces	10319.6	21405.4	4349.79	Female	15-19 years
Female	15-19 years	Other transport injuries	1114.57	2611.73	429.279	Female	15-19 years	Other transport injuries	335.864	528.838	222.737	Female	15-19 years	Other transport injuries	60.4453	130.713	26.1355	Female	15-19 years	Other transport injuries	0.436184	1.02209	0.167997	Female	15-19 years	Other transport injuries	0.131439	0.206959	0.087167	Female	15-19 years	Other transport injuries	0.023655	0.0511541	0.010228	Female	15-19 years	Other unintentional injuries	15106.1	36056.8	5261.04	Female	15-19 years	Exposure to mechanical forces	3378.58	8004.83	1226.5	Male	20-24 years
Male	20-24 years	Other transport injuries	2436.55	4867.86	1099.19	Male	20-24 years	Other transport injuries	614.186	932.802	417.576	Male	20-24 years	Other transport injuries	124.883	248.362	58.0145	Male	20-24 years	Other transport injuries	0.981258	1.96041	0.442671	Male	20-24 years	Other transport injuries	0.247348	0.375662	0.168168	Male	20-24 years	Other transport injuries	0.0502934	0.100021	0.0233638	Male	20-24 years	Other unintentional injuries	32223.6	66469.6	13776.9	Male	20-24 years	Exposure to mechanical forces	11582.7	22463.1	5208.39	Female	20-24 years
Female	20-24 years	Other transport injuries	968.375	2199.18	355.265	Female	20-24 years	Other transport injuries	373.204	554.565	261.244	Female	20-24 years	Other transport injuries	56.9678	125.259	26.0517	Female	20-24 years	Other transport injuries	0.396279	0.899951	0.145382	Female	20-24 years	Other transport injuries	0.152723	0.226939	0.106907	Female	20-24 years	Other transport injuries	0.0233124	0.0512586	0.0106609	Female	20-24 years	Other unintentional injuries	13925.5	36296.8	4625.1	Female	20-24 years	Exposure to mechanical forces	3227.97	7401.59	1250.49	Male	25-29 years
Male	25-29 years	Other transport injuries	2157.64	4191.98	958.632	Male	25-29 years	Other transport injuries	646.219	911.92	467.2	Male	25-29 years	Other transport injuries	116.182	222.94	55.7861	Male	25-29 years	Other transport injuries	0.968707	1.88206	0.430393	Male	25-29 years	Other transport injuries	0.290131	0.409421	0.209757	Male	25-29 years	Other transport injuries	0.0521618	0.100093	0.0250461	Male	25-29 years	Other unintentional injuries	30375.6	61602.2	12958.9	Male	25-29 years	Exposure to mechanical forces	12306.1	24324.4	5828.14	Female	25-29 years
Female	25-29 years	Other transport injuries	825.938	1822.04	305.918	Female	25-29 years	Other transport injuries	394.283	542.082	291.882	Female	25-29 years	Other transport injuries	52.6111	102.741	24.9989	Female	25-29 years	Other transport injuries	0.37524	0.82779	0.138984	Female	25-29 years	Other transport injuries	0.179131	0.246278	0.132608	Female	25-29 years	Other transport injuries	0.0239022	0.0466774	0.0113575	Female	25-29 years	Other unintentional injuries	12880	31810.7	4329.68	Female	25-29 years	Exposure to mechanical forces	3406.95	7565.11	1428.14	Male	30-34 years
Male	30-34 years	Other transport injuries	1821	3610.06	840.451	Male	30-34 years	Other transport injuries	673.29	912.083	500.386	Male	30-34 years	Other transport injuries	104.853	197.652	52.2951	Male	30-34 years	Other transport injuries	0.931626	1.84691	0.429975	Male	30-34 years	Other transport injuries	0.344455	0.466622	0.255997	Male	30-34 years	Other transport injuries	0.0536427	0.101119	0.0267542	Male	30-34 years	Other unintentional injuries	27686	56646	11963	Male	30-34 years	Exposure to mechanical forces	12535.2	23100	6573.51	Female	30-34 years
Female	30-34 years	Other transport injuries	711.735	1586.32	283.309	Female	30-34 years	Other transport injuries	414.433	544.236	318.567	Female	30-34 years	Other transport injuries	49.2928	95.5988	25.1453	Female	30-34 years	Other transport injuries	0.374275	0.834185	0.148981	Female	30-34 years	Other transport injuries	0.217935	0.286193	0.167523	Female	30-34 years	Other transport injuries	0.0259212	0.0502718	0.013223	Female	30-34 years	Other unintentional injuries	11947.2	30092.8	3976.16	Female	30-34 years	Exposure to mechanical forces	3546.69	7566.13	1646.34	Male	35-39 years
Male	35-39 years	Other transport injuries	1570.36	2972.36	726.593	Male	35-39 years	Other transport injuries	723.667	939.884	560.442	Male	35-39 years	Other transport injuries	97.8473	179.302	50.8761	Male	35-39 years	Other transport injuries	0.877271	1.66049	0.405907	Male	35-39 years	Other transport injuries	0.404273	0.525061	0.313088	Male	35-39 years	Other transport injuries	0.0546618	0.100166	0.0284217	Male	35-39 years	Other unintentional injuries	24113.6	49378.5	10279.1	Male	35-39 years	Exposure to mechanical forces	12186.5	22223	6542.93	Female	35-39 years
Female	35-39 years	Other transport injuries	623.134	1312.66	238.764	Female	35-39 years	Other transport injuries	444.493	567.246	345.791	Female	35-39 years	Other transport injuries	47.1754	86.0023	24.2408	Female	35-39 years	Other transport injuries	0.358664	0.755539	0.137428	Female	35-39 years	Other transport injuries	0.255842	0.326496	0.199031	Female	35-39 years	Other transport injuries	0.0271532	0.0495012	0.0139525	Female	35-39 years	Other unintentional injuries	11007.7	27028.3	3774.72	Female	35-39 years	Exposure to mechanical forces	3506.15	7475.76	1676.47	Male	40-44 years
Male	40-44 years	Other transport injuries	1187.72	2119.34	571.803	Male	40-44 years	Other transport injuries	709.275	888.029	565.856	Male	40-44 years	Other transport injuries	81.9366	141.189	45.7901	Male	40-44 years	Other transport injuries	0.812486	1.44977	0.391153	Male	40-44 years	Other transport injuries	0.485193	0.607473	0.387085	Male	40-44 years	Other transport injuries	0.0560503	0.0965828	0.0313236	Male	40-44 years	Other unintentional injuries	19313	38108.5	8354.91	Male	40-44 years	Exposure to mechanical forces	11505.3	20011.4	6682.38	Female	40-44 years
Female	40-44 years	Other transport injuries	499.154	991.44	208.698	Female	40-44 years	Other transport injuries	440.387	547.267	345.386	Female	40-44 years	Other transport injuries	41.9064	73.8353	23.1423	Female	40-44 years	Other transport injuries	0.356264	0.707627	0.148955	Female	40-44 years	Other transport injuries	0.31432	0.390604	0.246515	Female	40-44 years	Other transport injuries	0.0299101	0.0526989	0.0165175	Female	40-44 years	Other unintentional injuries	9408.25	22554.5	3354.16	Female	40-44 years	Exposure to mechanical forces	3410.43	6749.36	1765.23	Male	45-49 years
Male	45-49 years	Other transport injuries	924.952	1642.34	477.123	Male	45-49 years	Other transport injuries	685.371	832.422	555.06	Male	45-49 years	Other transport injuries	70.283	113.4	40.2963	Male	45-49 years	Other transport injuries	0.780419	1.3857	0.402568	Male	45-49 years	Other transport injuries	0.578275	0.702348	0.468327	Male	45-49 years	Other transport injuries	0.0593006	0.0956805	0.0339996	Male	45-49 years	Other unintentional injuries	14810.5	30455	6461.05	Male	45-49 years	Exposure to mechanical forces	11061.6	18239.1	6767.82	Female	45-49 years
Female	45-49 years	Other transport injuries	426.148	814.864	187.224	Female	45-49 years	Other transport injuries	427.235	516.297	347.438	Female	45-49 years	Other transport injuries	38.3388	63.5823	21.7137	Female	45-49 years	Other transport injuries	0.374177	0.715486	0.164391	Female	45-49 years	Other transport injuries	0.375131	0.453331	0.305065	Female	45-49 years	Other transport injuries	0.0336631	0.055828	0.0190656	Female	45-49 years	Other unintentional injuries	7751.53	18595.5	2800.56	Female	45-49 years	Exposure to mechanical forces	3413.61	6546.34	1828.72	Male	50-54 years
Male	50-54 years	Other transport injuries	809.56	1438.61	399.806	Male	50-54 years	Other transport injuries	735.431	887.41	612.82	Male	50-54 years	Other transport injuries	68.0117	108.535	39.9777	Male	50-54 years	Other transport injuries	0.75201	1.33634	0.371385	Male	50-54 years	Other transport injuries	0.68315	0.824325	0.569255	Male	50-54 years	Other transport injuries	0.0631768	0.10082	0.0371358	Male	50-54 years	Other unintentional injuries	11001.8	22108.5	4646.99	Male	50-54 years	Exposure to mechanical forces	10241.8	16751.3	6767.02	Female	50-54 years
Female	50-54 years	Other transport injuries	399.492	788.842	176.611	Female	50-54 years	Other transport injuries	462.29	555.309	387.113	Female	50-54 years	Other transport injuries	38.6615	62.8113	22.1911	Female	50-54 years	Other transport injuries	0.380693	0.75172	0.1683	Female	50-54 years	Other transport injuries	0.440535	0.529177	0.368897	Female	50-54 years	Other transport injuries	0.0368422	0.0598555	0.0211468	Female	50-54 years	Other unintentional injuries	6183.96	14315.6	2165.72	Female	50-54 years	Exposure to mechanical forces	3290.58	6188.52	1927.68	Male	55-59 years
Male	55-59 years	Other transport injuries	639.555	1082.79	327.793	Male	55-59 years	Other transport injuries	761.769	900.602	645.698	Male	55-59 years	Other transport injuries	62.154	95.8879	37.9085	Male	55-59 years	Other transport injuries	0.687375	1.16375	0.352302	Male	55-59 years	Other transport injuries	0.818727	0.967941	0.693978	Male	55-59 years	Other transport injuries	0.0668014	0.103058	0.040743	Male	55-59 years	Other unintentional injuries	8103.86	15943.1	3278.79	Male	55-59 years	Exposure to mechanical forces	9391.12	14321.2	6471.65	Female	55-59 years
Female	55-59 years	Other transport injuries	351.157	646.37	152.025	Female	55-59 years	Other transport injuries	500.946	592.963	424.856	Female	55-59 years	Other transport injuries	38.2199	60.1477	23.2813	Female	55-59 years	Other transport injuries	0.380154	0.699743	0.164579	Female	55-59 years	Other transport injuries	0.542311	0.641926	0.459938	Female	55-59 years	Other transport injuries	0.0413759	0.0651144	0.0252038	Female	55-59 years	Other unintentional injuries	4940.04	11166.2	1725.4	Female	55-59 years	Exposure to mechanical forces	3176.76	5833.81	1957.13	Male	60-64 years
Male	60-64 years	Other transport injuries	513.562	891.968	251.737	Male	60-64 years	Other transport injuries	803.127	958.528	666.07	Male	60-64 years	Other transport injuries	58.5111	88.7111	35.1627	Male	60-64 years	Other transport injuries	0.653532	1.13507	0.320347	Male	60-64 years	Other transport injuries	1.02202	1.21977	0.847606	Male	60-64 years	Other transport injuries	0.0744583	0.112889	0.0447463	Male	60-64 years	Other unintentional injuries	5515.63	11049.4	2336.84	Male	60-64 years	Exposure to mechanical forces	8364.1	12019.2	6171.51	Female	60-64 years
Female	60-64 years	Other transport injuries	342.082	664.775	150.614	Female	60-64 years	Other transport injuries	583.872	707.656	485.776	Female	60-64 years	Other transport injuries	41.3976	65.9706	24.4467	Female	60-64 years	Other transport injuries	0.416865	0.810102	0.18354	Female	60-64 years	Other transport injuries	0.711513	0.862357	0.591972	Female	60-64 years	Other transport injuries	0.0504477	0.0803925	0.029791	Female	60-64 years	Other unintentional injuries	3640.75	7944.23	1285.91	Female	60-64 years	Exposure to mechanical forces	2994.34	5184.85	1955.07	Male	65-69 years
Male	65-69 years	Other transport injuries	413.456	765.534	197.119	Male	65-69 years	Other transport injuries	752.9	906.12	639.572	Male	65-69 years	Other transport injuries	51.5955	78.6264	31.7133	Male	65-69 years	Other transport injuries	0.722096	1.337	0.344266	Male	65-69 years	Other transport injuries	1.31493	1.58253	1.11701	Male	65-69 years	Other transport injuries	0.090111	0.13732	0.0553869	Male	65-69 years	Other unintentional injuries	3725.26	7630.87	1558.37	Male	65-69 years	Exposure to mechanical forces	6983.89	9700.8	5421.32	Female	65-69 years
Female	65-69 years	Other transport injuries	341.278	703.858	142.439	Female	65-69 years	Other transport injuries	631.226	770.81	527.296	Female	65-69 years	Other transport injuries	43.2125	68.6072	25.4899	Female	65-69 years	Other transport injuries	0.515286	1.06273	0.215065	Female	65-69 years	Other transport injuries	0.953069	1.16382	0.796149	Female	65-69 years	Other transport injuries	0.0652453	0.103588	0.0384865	Female	65-69 years	Other unintentional injuries	2704.02	6208.56	989.767	Female	65-69 years	Exposure to mechanical forces	2659.85	4190.99	1888.84	Male	70-74 years
Male	70-74 years	Other transport injuries	343.371	629.166	166.053	Male	70-74 years	Other transport injuries	657.704	794.907	556.484	Male	70-74 years	Other transport injuries	44.0506	67.1029	27.3634	Male	70-74 years	Other transport injuries	0.915128	1.67681	0.442552	Male	70-74 years	Other transport injuries	1.75287	2.11853	1.4831	Male	70-74 years	Other transport injuries	0.1174	0.178838	0.0729271	Male	70-74 years	Other unintentional injuries	2545.79	5029.55	1054.86	Male	70-74 years	Exposure to mechanical forces	5344.53	7153.08	4311.55	Female	70-74 years
Female	70-74 years	Other transport injuries	331.809	693.173	142.076	Female	70-74 years	Other transport injuries	630.929	763.832	533.488	Female	70-74 years	Other transport injuries	42.5323	69.0815	25.9241	Female	70-74 years	Other transport injuries	0.706098	1.47509	0.302343	Female	70-74 years	Other transport injuries	1.34264	1.62546	1.13528	Female	70-74 years	Other transport injuries	0.0905101	0.147008	0.0551673	Female	70-74 years	Other unintentional injuries	2058.77	4593.68	770.716	Female	70-74 years	Exposure to mechanical forces	2158.38	3250.67	1612.4	Male	75-79 years
Male	75-79 years	Other transport injuries	289.481	546.188	132.111	Male	75-79 years	Other transport injuries	576.971	722.013	469.56	Male	75-79 years	Other transport injuries	37.8511	58.6923	23.9035	Male	75-79 years	Other transport injuries	1.15524	2.17969	0.527218	Male	75-79 years	Other transport injuries	2.30254	2.88136	1.87389	Male	75-79 years	Other transport injuries	0.151054	0.234225	0.0953923	Male	75-79 years	Other unintentional injuries	1774.17	3522.03	756.812	Male	75-79 years	Exposure to mechanical forces	3786.81	4752.49	3102.6	Female	75-79 years
Female	75-79 years	Other transport injuries	338.271	689.454	135.319	Female	75-79 years	Other transport injuries	667.74	845.797	536.943	Female	75-79 years	Other transport injuries	44.1836	72.1328	26.7617	Female	75-79 years	Other transport injuries	0.933133	1.90188	0.373281	Female	75-79 years	Other transport injuries	1.84198	2.33316	1.48117	Female	75-79 years	Other transport injuries	0.121882	0.198981	0.0738229	Female	75-79 years	Other unintentional injuries	1680.47	3530.81	662.637	Female	75-79 years	Exposure to mechanical forces	1726.21	2413.49	1331.58	Male	80-84 years
Male	80-84 years	Other transport injuries	219.715	410.617	99.2266	Male	80-84 years	Other transport injuries	410.011	511.323	340.821	Male	80-84 years	Other transport injuries	27.3644	43.0905	16.866	Male	80-84 years	Other transport injuries	1.66682	3.11506	0.752762	Male	80-84 years	Other transport injuries	3.11046	3.87904	2.58556	Male	80-84 years	Other transport injuries	0.207594	0.326897	0.127951	Male	80-84 years	Other unintentional injuries	1252.97	2442.91	574.719	Male	80-84 years	Exposure to mechanical forces	2687.8	3270.22	2252.89	Female	80-84 years
Female	80-84 years	Other transport injuries	321.251	656.373	134.155	Female	80-84 years	Other transport injuries	584.15	735.32	480.028	Female	80-84 years	Other transport injuries	39.4635	63.2799	23.8688	Female	80-84 years	Other transport injuries	1.45772	2.97837	0.608744	Female	80-84 years	Other transport injuries	2.65065	3.3366	2.17818	Female	80-84 years	Other transport injuries	0.17907	0.28714	0.108308	Female	80-84 years	Other unintentional injuries	1388.42	2972.45	584.771	Female	80-84 years	Exposure to mechanical forces	1435.89	1942.15	1128.03	Male	85-89 years
Male	85-89 years	Other transport injuries	133.325	265.749	52.5262	Male	85-89 years	Other transport injuries	239.487	297.02	195.56	Male	85-89 years	Other transport injuries	16.085	26.1918	9.63113	Male	85-89 years	Other transport injuries	2.68094	5.34376	1.05621	Male	85-89 years	Other transport injuries	4.8157	5.97258	3.93238	Male	85-89 years	Other transport injuries	0.323442	0.526675	0.193666	Male	85-89 years	Other unintentional injuries	687.941	1367.94	308.763	Male	85-89 years	Exposure to mechanical forces	1487.91	1820.29	1250.11	Female	85-89 years
Female	85-89 years	Other transport injuries	251.398	533.529	92.1606	Female	85-89 years	Other transport injuries	439.835	551.874	354.391	Female	85-89 years	Other transport injuries	29.9406	49.3771	17.7407	Female	85-89 years	Other transport injuries	2.49016	5.28473	0.912873	Female	85-89 years	Other transport injuries	4.35668	5.46644	3.51033	Female	85-89 years	Other transport injuries	0.296568	0.489092	0.175726	Female	85-89 years	Other unintentional injuries	935.787	2021.4	367.514	Female	85-89 years	Exposure to mechanical forces	983.159	1365.72	784.738	Male	90-94 years
Male	90-94 years	Other transport injuries	64.7512	127.887	25.6719	Male	90-94 years	Other transport injuries	110.859	142.206	88.2287	Male	90-94 years	Other transport injuries	7.53083	12.1445	4.48002	Male	90-94 years	Other transport injuries	5.21081	10.2916	2.06593	Male	90-94 years	Other transport injuries	8.9213	11.444	7.10015	Male	90-94 years	Other transport injuries	0.606038	0.977317	0.360526	Male	90-94 years	Other unintentional injuries	297.207	559.955	138.121	Male	90-94 years	Exposure to mechanical forces	631.784	758.792	530.212	Female	90-94 years
Female	90-94 years	Other transport injuries	185.798	394.171	69.6893	Female	90-94 years	Other transport injuries	271.685	352.983	211.503	Female	90-94 years	Other transport injuries	19.7949	33.6197	11.3608	Female	90-94 years	Other transport injuries	5.87342	12.4604	2.203	Female	90-94 years	Other transport injuries	8.58846	11.1584	6.68597	Female	90-94 years	Other transport injuries	0.625751	1.06278	0.359134	Female	90-94 years	Other unintentional injuries	502.042	1033.55	214.057	Female	90-94 years	Exposure to mechanical forces	554.23	729.443	438.439	Male	95+ years
Male	95+ years	Other transport injuries	27.2264	61.2838	9.16479	Male	95+ years	Other transport injuries	49.5985	66.2166	35.5695	Male	95+ years	Other transport injuries	3.24207	5.402	1.86705	Male	<5 years	Falls	18.0553	33.8389	8.91301	Male	95+ years	Other transport injuries	19.4572	25.9764	13.9537	Male	95+ years	Other transport injuries	1.27184	2.11917	0.732432	Male	95+ years	Other unintentional injuries	94.8951	187.798	39.805	Male	95+ years	Exposure to mechanical forces	197.878	243.486	165.745	Female	95+ years
Male	<5 years	Falls	58750.3	110109	29002.1	Female	95+ years	Other transport injuries	151.753	208.635	103.508	Female	95+ years	Other transport injuries	10.8448	19.1824	6.09514	Female	<5 years	Falls	9.53481	19.5068	4.01025	Female	95+ years	Other transport injuries	19.5928	26.9368	13.3639	Female	95+ years	Other transport injuries	1.40017	2.47664	0.786941	Female	95+ years	Other unintentional injuries	195.773	412.581	78.3242	Female	95+ years	Exposure to mechanical forces	234.081	307.543	185.966	Male	<5 years
Female	<5 years	Falls	29245.7	59832.2	12300.5	Male	<5 years	Fire, heat, and hot substances	141.253	284.961	64.3552	Male	<5 years	Fire, heat, and hot substances	50.1847	109.324	19.4498	Male	5-9 years	Falls	29.7955	55.3935	14.6381	Male	<5 years	Fire, heat, and hot substances	0.0434103	0.0875752	0.0197778	Male	<5 years	Fire, heat, and hot substances	0.0154229	0.0335977	0.00597737	Male	<5 years	Road injuries	10877.9	19700.7	5218.73	Male	<5 years	Adverse effects of medical treatment	0	0	0	Female	<5 years
Male	5-9 years	Falls	89544.2	166474	43991.8	Female	<5 years	Fire, heat, and hot substances	79.8196	166.919	37	Female	<5 years	Fire, heat, and hot substances	27.3486	60.9596	10.2579	Female	5-9 years	Falls	14.719	30.2778	6.26888	Female	<5 years	Fire, heat, and hot substances	0.0260231	0.0544197	0.0120629	Female	<5 years	Fire, heat, and hot substances	0.0089163	0.0198743	0.00334433	Female	<5 years	Road injuries	6724.39	13917.6	2881.48	Female	<5 years	Adverse effects of medical treatment	0	0	0	Male	5-9 years
Female	5-9 years	Falls	41895.2	86180.6	17843.3	Male	5-9 years	Fire, heat, and hot substances	224.414	447.814	101.552	Male	5-9 years	Fire, heat, and hot substances	75.9459	170.862	26.6557	Male	10-14 years	Falls	37.1863	70.2205	18.5404	Male	5-9 years	Fire, heat, and hot substances	0.074673	0.149009	0.033791	Male	5-9 years	Fire, heat, and hot substances	0.0252708	0.0568538	0.0088696	Male	5-9 years	Road injuries	32013.5	57451.2	16526.1	Male	5-9 years	Adverse effects of medical treatment	0	0	0	Female	5-9 years
Male	10-14 years	Falls	102177	192946	50943.6	Female	5-9 years	Fire, heat, and hot substances	131.647	269.368	61.1875	Female	5-9 years	Fire, heat, and hot substances	41.0203	93.1026	13.7716	Female	10-14 years	Falls	16.26	33.2534	6.7793	Female	5-9 years	Fire, heat, and hot substances	0.0462516	0.0946368	0.0214969	Female	5-9 years	Fire, heat, and hot substances	0.0144116	0.0327096	0.00483837	Female	5-9 years	Road injuries	16647.2	31919.2	7583.33	Female	5-9 years	Adverse effects of medical treatment	0	0	0	Male	10-14 years
Female	10-14 years	Falls	42587.9	87096.9	17756.3	Male	10-14 years	Fire, heat, and hot substances	279.2	565.252	124.469	Male	10-14 years	Fire, heat, and hot substances	91.0627	208.552	31.4294	Male	15-19 years	Falls	44.5836	81.9605	22.5528	Male	10-14 years	Fire, heat, and hot substances	0.101612	0.205718	0.0452994	Male	10-14 years	Fire, heat, and hot substances	0.0331413	0.0759004	0.0114384	Male	10-14 years	Road injuries	60973.4	103942	33797	Male	10-14 years	Adverse effects of medical treatment	0	0	0	Female	10-14 years
Male	15-19 years	Falls	117734	216437	59556.2	Female	10-14 years	Fire, heat, and hot substances	160.124	320.44	77.8097	Female	10-14 years	Fire, heat, and hot substances	45.9265	114.821	15.2082	Female	15-19 years	Falls	15.623	32.9463	6.66748	Female	10-14 years	Fire, heat, and hot substances	0.0611351	0.122343	0.0297076	Female	10-14 years	Fire, heat, and hot substances	0.0175346	0.0438383	0.00580645	Female	10-14 years	Road injuries	24388.4	46665.3	11564	Female	10-14 years	Adverse effects of medical treatment	0	0	0	Male	15-19 years
Female	15-19 years	Falls	39921.3	84187.1	17037.3	Male	15-19 years	Fire, heat, and hot substances	319.892	647.292	149.833	Male	15-19 years	Fire, heat, and hot substances	101.275	234.851	34.8023	Male	20-24 years	Falls	50.8484	92.9015	26.0013	Male	15-19 years	Fire, heat, and hot substances	0.121137	0.245117	0.0567387	Male	15-19 years	Fire, heat, and hot substances	0.0383509	0.0889334	0.013179	Male	15-19 years	Road injuries	116787	206794	62329.3	Male	15-19 years	Adverse effects of medical treatment	0	0	0	Female	15-19 years
Male	20-24 years	Falls	126261	230682	64563.4	Female	15-19 years	Fire, heat, and hot substances	181.137	369.85	91.4903	Female	15-19 years	Fire, heat, and hot substances	48.6402	126.442	15.7396	Female	20-24 years	Falls	15.1251	31.3522	6.40775	Female	15-19 years	Fire, heat, and hot substances	0.0708872	0.144739	0.0358043	Female	15-19 years	Fire, heat, and hot substances	0.0190351	0.0494826	0.00615964	Female	15-19 years	Road injuries	33031	62671.7	14851.6	Female	15-19 years	Adverse effects of medical treatment	0	0	0	Male	20-24 years
Female	20-24 years	Falls	36960.7	76614.3	15658.4	Male	20-24 years	Fire, heat, and hot substances	345.166	681.528	165.688	Male	20-24 years	Fire, heat, and hot substances	105.959	240.587	36.9274	Male	25-29 years	Falls	53.0548	96.599	26.247	Male	20-24 years	Fire, heat, and hot substances	0.139007	0.274468	0.0667266	Male	20-24 years	Fire, heat, and hot substances	0.0426724	0.0968902	0.0148716	Male	20-24 years	Road injuries	154752	267805	87342.2	Male	20-24 years	Adverse effects of medical treatment	0	0	0	Female	20-24 years
Male	25-29 years	Falls	118171	215159	58460.9	Female	20-24 years	Fire, heat, and hot substances	188.18	381.495	101.843	Female	20-24 years	Fire, heat, and hot substances	46.8009	118.421	15.147	Female	25-29 years	Falls	15.0288	31.8303	5.95618	Female	20-24 years	Fire, heat, and hot substances	0.0770073	0.156116	0.0416761	Female	20-24 years	Fire, heat, and hot substances	0.0191519	0.0484602	0.00619848	Female	20-24 years	Road injuries	38718.6	73069.4	18939.9	Female	20-24 years	Adverse effects of medical treatment	0	0	0	Male	25-29 years
Female	25-29 years	Falls	33079.9	70061.5	13110.1	Male	25-29 years	Fire, heat, and hot substances	358.794	666.971	184.696	Male	25-29 years	Fire, heat, and hot substances	105.562	227.161	38.4306	Male	30-34 years	Falls	53.8676	99.3627	27.685	Male	25-29 years	Fire, heat, and hot substances	0.161086	0.299447	0.0829222	Male	25-29 years	Fire, heat, and hot substances	0.0473939	0.101988	0.017254	Male	25-29 years	Road injuries	150945	262941	80671.9	Male	25-29 years	Adverse effects of medical treatment	0	0	0	Female	25-29 years
Male	30-34 years	Falls	105292	194219	54114.5	Female	25-29 years	Fire, heat, and hot substances	186.421	318.985	110.554	Female	25-29 years	Fire, heat, and hot substances	42.18	99.2055	14.1835	Female	30-34 years	Falls	15.5395	32.2426	6.82042	Female	25-29 years	Fire, heat, and hot substances	0.0846949	0.144921	0.0502267	Female	25-29 years	Fire, heat, and hot substances	0.0191632	0.045071	0.00644383	Female	25-29 years	Road injuries	40470.1	79742.4	19674.2	Female	25-29 years	Adverse effects of medical treatment	0	0	0	Male	30-34 years
Female	30-34 years	Falls	29550.6	61313.7	12970	Male	30-34 years	Fire, heat, and hot substances	358.651	640.792	191.267	Male	30-34 years	Fire, heat, and hot substances	100.339	222.9	36.2413	Male	35-39 years	Falls	49.7618	86.5018	26.1859	Male	30-34 years	Fire, heat, and hot substances	0.183486	0.327829	0.0978521	Male	30-34 years	Fire, heat, and hot substances	0.0513337	0.114036	0.018541	Male	30-34 years	Road injuries	142081	244499	74926.1	Male	30-34 years	Adverse effects of medical treatment	0	0	0	Female	30-34 years
Male	35-39 years	Falls	89076	154842	46873.9	Female	30-34 years	Fire, heat, and hot substances	184.277	310.692	116.763	Female	30-34 years	Fire, heat, and hot substances	38.682	89.6668	13.6949	Female	35-39 years	Falls	14.59	28.5445	6.54241	Female	30-34 years	Fire, heat, and hot substances	0.0969041	0.163381	0.0614012	Female	30-34 years	Fire, heat, and hot substances	0.0203414	0.0471524	0.00720163	Female	30-34 years	Road injuries	42710.7	82068.5	19628.3	Female	30-34 years	Adverse effects of medical treatment	0	0	0	Male	35-39 years
Female	35-39 years	Falls	25348.3	49592.5	11366.6	Male	35-39 years	Fire, heat, and hot substances	327.889	567.975	188.833	Male	35-39 years	Fire, heat, and hot substances	82.6576	178.961	30.075	Male	40-44 years	Falls	42.7639	76.5822	22.5253	Male	35-39 years	Fire, heat, and hot substances	0.183173	0.317296	0.10549	Male	35-39 years	Fire, heat, and hot substances	0.0461762	0.0999756	0.0168012	Male	35-39 years	Road injuries	128460	225933	70044.2	Male	35-39 years	Adverse effects of medical treatment	0	0	0	Female	35-39 years
Male	40-44 years	Falls	62513.9	111951	32928.4	Female	35-39 years	Fire, heat, and hot substances	183.285	290.82	122.57	Female	35-39 years	Fire, heat, and hot substances	33.8669	76.2435	12.8299	Female	40-44 years	Falls	13.2157	25.4132	5.9679	Female	35-39 years	Fire, heat, and hot substances	0.105495	0.16739	0.0705487	Female	35-39 years	Fire, heat, and hot substances	0.0194931	0.0438843	0.00738461	Female	35-39 years	Road injuries	42773.4	82474	20189.4	Female	35-39 years	Adverse effects of medical treatment	0	0	0	Male	40-44 years
Female	40-44 years	Falls	18516.2	35605.9	8361.49	Male	40-44 years	Fire, heat, and hot substances	267.464	435.007	173.634	Male	40-44 years	Fire, heat, and hot substances	59.2963	131.435	23.4652	Male	45-49 years	Falls	38.3925	70.2042	19.4661	Male	40-44 years	Fire, heat, and hot substances	0.182964	0.297575	0.118778	Male	40-44 years	Fire, heat, and hot substances	0.0405628	0.0899105	0.0160518	Male	40-44 years	Road injuries	116675	196639	57967.9	Male	40-44 years	Adverse effects of medical treatment	0	0	0	Female	40-44 years
Male	45-49 years	Falls	45502.7	83205.9	23071.2	Female	40-44 years	Fire, heat, and hot substances	164.53	252.029	117.313	Female	40-44 years	Fire, heat, and hot substances	26.9172	59.7193	10.957	Female	45-49 years	Falls	13.8344	27.5751	6.11818	Female	40-44 years	Fire, heat, and hot substances	0.117431	0.179882	0.0837303	Female	40-44 years	Fire, heat, and hot substances	0.0192118	0.0426238	0.00782043	Female	40-44 years	Road injuries	41916.4	79173.9	18290.5	Female	40-44 years	Adverse effects of medical treatment	0	0	0	Male	45-49 years
Female	45-49 years	Falls	15756	31405.2	6967.97	Male	45-49 years	Fire, heat, and hot substances	223.429	339.873	152.812	Male	45-49 years	Fire, heat, and hot substances	43.1879	95.0361	17.8728	Male	50-54 years	Falls	38.437	68.7575	20.377	Male	45-49 years	Fire, heat, and hot substances	0.188516	0.286764	0.128934	Male	45-49 years	Fire, heat, and hot substances	0.0364394	0.0801858	0.01508	Male	45-49 years	Road injuries	106787	184379	57217.2	Male	45-49 years	Adverse effects of medical treatment	0	0	0	Female	45-49 years
Male	50-54 years	Falls	41378.5	74019.5	21936.5	Female	45-49 years	Fire, heat, and hot substances	151.758	216.03	111.532	Female	45-49 years	Fire, heat, and hot substances	22.0452	48.3973	9.3701	Female	50-54 years	Falls	15.9615	30.0505	7.58365	Female	45-49 years	Fire, heat, and hot substances	0.13325	0.189684	0.0979297	Female	45-49 years	Fire, heat, and hot substances	0.0193567	0.042495	0.00822735	Female	45-49 years	Road injuries	40694.2	78646.7	19295.2	Female	45-49 years	Adverse effects of medical treatment	0	0	0	Male	50-54 years
Female	50-54 years	Falls	16749.7	31534.5	7958.15	Male	50-54 years	Fire, heat, and hot substances	226.466	331.152	162.747	Male	50-54 years	Fire, heat, and hot substances	39.4021	80.8376	17.1293	Male	55-59 years	Falls	35.2808	63.0134	18.5913	Male	50-54 years	Fire, heat, and hot substances	0.210367	0.30761	0.151177	Male	50-54 years	Fire, heat, and hot substances	0.036601	0.075091	0.0159116	Male	50-54 years	Road injuries	90834.1	157750	46746.5	Male	50-54 years	Adverse effects of medical treatment	0	0	0	Female	50-54 years
Male	55-59 years	Falls	32826.3	58629.6	17297.9	Female	50-54 years	Fire, heat, and hot substances	161.427	220.404	121.045	Female	50-54 years	Fire, heat, and hot substances	21.0585	42.3583	9.5084	Female	55-59 years	Falls	18.0577	34.3887	8.68524	Female	50-54 years	Fire, heat, and hot substances	0.15383	0.210032	0.115349	Female	50-54 years	Fire, heat, and hot substances	0.0200676	0.0403649	0.00906095	Female	50-54 years	Road injuries	38402.6	73476.4	17581.5	Female	50-54 years	Adverse effects of medical treatment	0	0	0	Male	55-59 years
Female	55-59 years	Falls	16680.3	31765.7	8022.77	Male	55-59 years	Fire, heat, and hot substances	204.532	286.467	156.471	Male	55-59 years	Fire, heat, and hot substances	30.0211	62.9497	13.9101	Male	60-64 years	Falls	32.6669	56.7533	17.6857	Male	55-59 years	Fire, heat, and hot substances	0.219825	0.307887	0.168171	Male	55-59 years	Fire, heat, and hot substances	0.0322658	0.0676565	0.0149502	Male	55-59 years	Road injuries	69874.1	121769	37687.6	Male	55-59 years	Adverse effects of medical treatment	0	0	0	Female	55-59 years
Male	60-64 years	Falls	25670.4	44598.2	13897.9	Female	55-59 years	Fire, heat, and hot substances	161.071	213.413	127.125	Female	55-59 years	Fire, heat, and hot substances	18.0245	37.2215	9.03142	Female	60-64 years	Falls	21.0775	38.5444	10.7171	Female	55-59 years	Fire, heat, and hot substances	0.174372	0.231036	0.137622	Female	55-59 years	Fire, heat, and hot substances	0.0195128	0.040295	0.00977718	Female	55-59 years	Road injuries	32603.3	62755.6	15293.8	Female	55-59 years	Adverse effects of medical treatment	0	0	0	Male	60-64 years
Female	60-64 years	Falls	17296.3	31629.8	8794.48	Male	60-64 years	Fire, heat, and hot substances	189.039	251.146	147.58	Male	60-64 years	Fire, heat, and hot substances	24.1825	47.7957	11.8589	Male	65-69 years	Falls	33.3776	58.2309	17.3671	Male	60-64 years	Fire, heat, and hot substances	0.240561	0.319595	0.187803	Male	60-64 years	Fire, heat, and hot substances	0.0307734	0.0608224	0.015091	Male	60-64 years	Road injuries	54303.9	94195.8	29042.8	Male	60-64 years	Adverse effects of medical treatment	0	0	0	Female	60-64 years
Male	65-69 years	Falls	19111.3	33341.7	9944.03	Female	60-64 years	Fire, heat, and hot substances	164.719	210.581	130.936	Female	60-64 years	Fire, heat, and hot substances	16.6234	31.6906	8.68025	Female	65-69 years	Falls	26.8513	47.3247	13.9026	Female	60-64 years	Fire, heat, and hot substances	0.200729	0.256616	0.15956	Female	60-64 years	Fire, heat, and hot substances	0.0202575	0.0386186	0.0105778	Female	60-64 years	Road injuries	26840.7	52224.3	13047	Female	60-64 years	Adverse effects of medical treatment	0	0	0	Male	65-69 years
Female	65-69 years	Falls	17783.9	31343.6	9207.82	Male	65-69 years	Fire, heat, and hot substances	151.189	188.804	122.802	Male	65-69 years	Fire, heat, and hot substances	16.0593	28.5082	8.59658	Male	70-74 years	Falls	39.0497	68.235	21.0035	Male	65-69 years	Fire, heat, and hot substances	0.26405	0.329744	0.214473	Male	65-69 years	Fire, heat, and hot substances	0.0280474	0.0497893	0.0150138	Male	65-69 years	Road injuries	40718.5	69768.1	21271.6	Male	65-69 years	Adverse effects of medical treatment	0	0	0	Female	65-69 years
Male	70-74 years	Falls	14652.1	25602.9	7880.85	Female	65-69 years	Fire, heat, and hot substances	155.868	190.059	127.164	Female	65-69 years	Fire, heat, and hot substances	13.8438	24.6788	7.82014	Female	70-74 years	Falls	36.7619	66.5412	18.6944	Female	65-69 years	Fire, heat, and hot substances	0.23534	0.286965	0.192001	Female	65-69 years	Fire, heat, and hot substances	0.0209024	0.0372618	0.0118074	Female	65-69 years	Road injuries	20800.5	38897.3	9840.78	Female	65-69 years	Adverse effects of medical treatment	0	0	0	Male	70-74 years
Female	70-74 years	Falls	17275.1	31268.9	8784.84	Male	70-74 years	Fire, heat, and hot substances	114.299	135.792	94.3009	Male	70-74 years	Fire, heat, and hot substances	10.5273	17.8932	6.18289	Male	75-79 years	Falls	48.347	88.4804	26.1085	Male	70-74 years	Fire, heat, and hot substances	0.304623	0.361904	0.251324	Male	70-74 years	Fire, heat, and hot substances	0.0280566	0.0476878	0.0164782	Male	70-74 years	Road injuries	25584.4	45413.5	13620.1	Male	70-74 years	Adverse effects of medical treatment	0	0	0	Female	70-74 years
Male	75-79 years	Falls	12114.8	22171.5	6542.29	Female	70-74 years	Fire, heat, and hot substances	133.522	158.408	109.468	Female	70-74 years	Fire, heat, and hot substances	10.6773	17.8793	6.47027	Female	75-79 years	Falls	54.11	97.3869	27.8782	Female	70-74 years	Fire, heat, and hot substances	0.284138	0.337098	0.232952	Female	70-74 years	Fire, heat, and hot substances	0.0227217	0.0380477	0.0137689	Female	70-74 years	Road injuries	12798.3	24015.3	6002.73	Female	70-74 years	Adverse effects of medical treatment	0	0	0	Male	75-79 years
Female	75-79 years	Falls	19615.5	35303.9	10106.2	Male	75-79 years	Fire, heat, and hot substances	97.8436	119.304	79.6784	Male	75-79 years	Fire, heat, and hot substances	8.62947	14.8342	4.87321	Male	80-84 years	Falls	60.1263	106.529	32.9285	Male	75-79 years	Fire, heat, and hot substances	0.390467	0.476112	0.317975	Male	75-79 years	Fire, heat, and hot substances	0.0344379	0.0591994	0.0194477	Male	75-79 years	Road injuries	15589.2	26159.1	8500.59	Male	75-79 years	Adverse effects of medical treatment	0	0	0	Female	75-79 years
Male	80-84 years	Falls	7925.65	14042.3	4340.53	Female	75-79 years	Fire, heat, and hot substances	133.019	161.177	105.896	Female	75-79 years	Fire, heat, and hot substances	10.0712	16.6333	6.00002	Female	80-84 years	Falls	78.2995	135.21	42.1199	Female	75-79 years	Fire, heat, and hot substances	0.366936	0.444612	0.292117	Female	75-79 years	Fire, heat, and hot substances	0.0277817	0.0458835	0.0165513	Female	75-79 years	Road injuries	7769.88	13659.7	3881.81	Female	75-79 years	Adverse effects of medical treatment	0	0	0	Male	80-84 years
Female	80-84 years	Falls	17255.6	29797.5	9282.39	Male	80-84 years	Fire, heat, and hot substances	66.956	81.5428	55.9058	Male	80-84 years	Fire, heat, and hot substances	5.97973	9.88203	3.44018	Male	85-89 years	Falls	72.6409	121.968	39.9516	Male	80-84 years	Fire, heat, and hot substances	0.507947	0.618607	0.424118	Male	80-84 years	Fire, heat, and hot substances	0.045364	0.0749679	0.0260982	Male	80-84 years	Road injuries	9148.58	15202	5133.33	Male	80-84 years	Adverse effects of medical treatment	0	0	0	Female	80-84 years
Male	85-89 years	Falls	3612.48	6065.56	1986.82	Female	80-84 years	Fire, heat, and hot substances	102.706	125.153	83.9764	Female	80-84 years	Fire, heat, and hot substances	7.40943	11.7135	4.54597	Female	85-89 years	Falls	102.416	177.354	56.1656	Female	80-84 years	Fire, heat, and hot substances	0.46604	0.567896	0.381053	Female	80-84 years	Fire, heat, and hot substances	0.0336212	0.0531515	0.0206279	Female	80-84 years	Road injuries	4751.56	8435.09	2437.5	Female	80-84 years	Adverse effects of medical treatment	0	0	0	Male	85-89 years
Female	85-89 years	Falls	10339.5	17905.1	5670.3	Male	85-89 years	Fire, heat, and hot substances	36.2929	45.1709	29.147	Male	85-89 years	Fire, heat, and hot substances	3.10371	5.24954	1.78183	Male	90-94 years	Falls	80.5456	135.307	45.7634	Male	85-89 years	Fire, heat, and hot substances	0.729791	0.908312	0.586097	Male	85-89 years	Fire, heat, and hot substances	0.0624104	0.10556	0.0358296	Male	85-89 years	Road injuries	3932.53	6705.78	2153.87	Male	85-89 years	Adverse effects of medical treatment	0	0	0	Female	85-89 years
Male	90-94 years	Falls	1000.89	1681.37	568.67	Female	85-89 years	Fire, heat, and hot substances	63.9283	79.2134	51.6437	Female	85-89 years	Fire, heat, and hot substances	4.35571	7.01301	2.68644	Female	90-94 years	Falls	125.098	214.189	68.0304	Female	85-89 years	Fire, heat, and hot substances	0.633225	0.784628	0.511543	Female	85-89 years	Fire, heat, and hot substances	0.0431444	0.0694656	0.0266099	Female	85-89 years	Road injuries	2200.05	4093.31	1099.19	Female	85-89 years	Adverse effects of medical treatment	0	0	0	Male	90-94 years
Female	90-94 years	Falls	3957.31	6775.59	2152.06	Male	90-94 years	Fire, heat, and hot substances	14.4146	18.2304	11.1565	Male	90-94 years	Fire, heat, and hot substances	1.19846	1.93729	0.701575	Male	95+ years	Falls	85.2929	161.403	42.9794	Male	90-94 years	Fire, heat, and hot substances	1.16	1.46708	0.897809	Male	90-94 years	Fire, heat, and hot substances	0.0964456	0.155902	0.0564588	Male	90-94 years	Road injuries	1111.66	1873.87	621.571	Male	90-94 years	Adverse effects of medical treatment	0	0	0	Female	90-94 years
Male	95+ years	Falls	217.421	411.433	109.559	Female	90-94 years	Fire, heat, and hot substances	28.2818	35.6326	22.0518	Female	90-94 years	Fire, heat, and hot substances	1.85069	2.92392	1.14125	Female	95+ years	Falls	142.007	261.578	68.4153	Female	90-94 years	Fire, heat, and hot substances	0.894037	1.12641	0.697097	Female	90-94 years	Fire, heat, and hot substances	0.0585035	0.0924303	0.0360769	Female	90-94 years	Road injuries	810.118	1511.13	403.486	Female	90-94 years	Adverse effects of medical treatment	0	0	0	Male	95+ years
Female	95+ years	Falls	1099.9	2026.01	529.901	Male	95+ years	Fire, heat, and hot substances	5.07387	6.44315	3.9919	Male	95+ years	Fire, heat, and hot substances	0.394746	0.669484	0.223584	Male	95+ years	Other transport injuries	10.6808	24.0413	3.59529	Male	95+ years	Fire, heat, and hot substances	1.99045	2.52761	1.566	Male	95+ years	Fire, heat, and hot substances	0.154856	0.262635	0.0877108	Male	95+ years	Road injuries	253.504	443.126	125.429	Male	95+ years	Adverse effects of medical treatment	0	0	0	Female	95+ years
Female	95+ years	Other transport injuries	102.258	230.195	31.5547	Female	95+ years	Fire, heat, and hot substances	10.166	12.775	7.87601	Female	95+ years	Fire, heat, and hot substances	0.638039	1.06995	0.375708	Female	95+ years	Other transport injuries	13.2025	29.7204	4.07402	Female	95+ years	Fire, heat, and hot substances	1.31253	1.64937	1.01687	Female	95+ years	Fire, heat, and hot substances	0.082377	0.138141	0.0485076	Female	95+ years	Road injuries	225.577	437.148	103.929	Female	95+ years	Adverse effects of medical treatment	0	0	0	Female	95+ years
Male	<5 years	Drowning	311	577.709	146.081	Male	<5 years	Drowning	47.0169	84.0747	24.9774	Male	<5 years	Exposure to mechanical forces	3415.26	6897.08	1242.98	Male	<5 years	Drowning	0.0955773	0.177543	0.044894	Male	<5 years	Drowning	0.0144494	0.0258381	0.00767613	Male	<5 years	Exposure to mechanical forces	1.04959	2.11963	0.381997	Male	<5 years	Other transport injuries	9146.36	17963.5	4185.44	Male	<5 years	Foreign body	3089.89	6980.93	1356.2	Male	<5 years
Female	<5 years	Drowning	227.008	472.599	89.5049	Female	<5 years	Drowning	34.7615	67.9141	16.285	Female	<5 years	Exposure to mechanical forces	2134.91	4943.14	611.093	Female	<5 years	Drowning	0.0740102	0.154079	0.0291808	Female	<5 years	Drowning	0.0113331	0.0221417	0.00530932	Female	<5 years	Exposure to mechanical forces	0.696033	1.61158	0.199231	Female	<5 years	Other transport injuries	2879.6	6685.99	1151.76	Female	<5 years	Foreign body	2175.68	5634.3	842.678	Female	<5 years
Male	5-9 years	Drowning	266.997	526.492	125.504	Male	5-9 years	Drowning	53.7069	89.6559	33.0539	Male	5-9 years	Exposure to mechanical forces	2991.31	6505.34	1057.1	Male	5-9 years	Drowning	0.0888423	0.175189	0.0417612	Male	5-9 years	Drowning	0.0178708	0.0298327	0.0109986	Male	5-9 years	Exposure to mechanical forces	0.99535	2.16463	0.351747	Male	5-9 years	Other transport injuries	3971.55	8409.56	1570.59	Male	5-9 years	Foreign body	2620.57	5651.07	1160.92	Male	5-9 years
Female	5-9 years	Drowning	172.509	371.308	65.9064	Female	5-9 years	Drowning	36.3837	64.275	21.1641	Female	5-9 years	Exposure to mechanical forces	1558.54	4001.01	445.363	Female	5-9 years	Drowning	0.0606076	0.130451	0.0231548	Female	5-9 years	Drowning	0.0127827	0.0225817	0.00743557	Female	5-9 years	Exposure to mechanical forces	0.547561	1.40567	0.156469	Female	5-9 years	Other transport injuries	1888.48	4487.8	685.689	Female	5-9 years	Foreign body	1587.65	3747.43	678.815	Female	5-9 years
Male	10-14 years	Drowning	213.797	442.061	94.6232	Male	10-14 years	Drowning	53.6802	84.0478	34.3698	Male	10-14 years	Exposure to mechanical forces	3460.76	7919.26	1172.33	Male	10-14 years	Drowning	0.0778091	0.160883	0.0344371	Male	10-14 years	Drowning	0.0195364	0.0305883	0.0125085	Male	10-14 years	Exposure to mechanical forces	1.25951	2.88213	0.426656	Male	10-14 years	Other transport injuries	2601.28	5310.76	1139.11	Male	10-14 years	Foreign body	2264.62	4636.19	1030.15	Male	10-14 years
Female	10-14 years	Drowning	131.943	307.996	45.972	Female	10-14 years	Drowning	35.852	59.2031	22.2087	Female	10-14 years	Exposure to mechanical forces	1294.81	3473.63	355.104	Female	10-14 years	Drowning	0.0503756	0.117592	0.017552	Female	10-14 years	Drowning	0.0136882	0.0226036	0.00847925	Female	10-14 years	Exposure to mechanical forces	0.494356	1.32623	0.135578	Female	10-14 years	Other transport injuries	1372.02	3204.72	553.18	Female	10-14 years	Foreign body	1327.97	2878.53	628.625	Female	10-14 years
Male	15-19 years	Drowning	253.727	530.74	104.577	Male	15-19 years	Drowning	67.3963	105.05	45.0742	Male	15-19 years	Exposure to mechanical forces	4171.58	9423.79	1451.1	Male	15-19 years	Drowning	0.0960816	0.200981	0.0396013	Male	15-19 years	Drowning	0.0255217	0.0397805	0.0170687	Male	15-19 years	Exposure to mechanical forces	1.57969	3.5686	0.549502	Male	15-19 years	Other transport injuries	2342.11	4622.82	1029.86	Male	15-19 years	Foreign body	2144.74	4309.15	1046.6	Male	15-19 years
Female	15-19 years	Drowning	137.467	343.184	45.3783	Female	15-19 years	Drowning	42.462	68.5657	27.0915	Female	15-19 years	Exposure to mechanical forces	1110.7	2834.45	309.752	Female	15-19 years	Drowning	0.053797	0.134304	0.0177586	Female	15-19 years	Drowning	0.0166173	0.0268329	0.0106021	Female	15-19 years	Exposure to mechanical forces	0.43467	1.10925	0.12122	Female	15-19 years	Other transport injuries	1100.62	2597.04	415.914	Female	15-19 years	Foreign body	1251.83	2509.29	642.743	Female	15-19 years
Male	20-24 years	Drowning	284.954	604.054	120.295	Male	20-24 years	Drowning	76.3824	118.868	51.6508	Male	20-24 years	Exposure to mechanical forces	4402.36	9289.85	1542.26	Male	20-24 years	Drowning	0.114758	0.243267	0.0484456	Male	20-24 years	Drowning	0.030761	0.0478712	0.020801	Male	20-24 years	Exposure to mechanical forces	1.77294	3.74125	0.621106	Male	20-24 years	Other transport injuries	2324.36	4594.3	1072.9	Male	20-24 years	Foreign body	2325.86	4707.92	1127.01	Male	20-24 years
Female	20-24 years	Drowning	131.377	337.378	42.6225	Female	20-24 years	Drowning	44.7838	69.7403	29.8974	Female	20-24 years	Exposure to mechanical forces	980.369	2646.1	267.599	Female	20-24 years	Drowning	0.0537623	0.138062	0.017442	Female	20-24 years	Drowning	0.0183264	0.0285392	0.0122346	Female	20-24 years	Exposure to mechanical forces	0.401187	1.08284	0.109507	Female	20-24 years	Other transport injuries	955.419	2218.01	341.318	Female	20-24 years	Foreign body	1348.54	3015.99	690.711	Female	20-24 years
Male	25-29 years	Drowning	296.584	661.213	119.709	Male	25-29 years	Drowning	80.9924	129.49	55.1623	Male	25-29 years	Exposure to mechanical forces	4175.19	8936.65	1536.15	Male	25-29 years	Drowning	0.133156	0.296862	0.0537455	Male	25-29 years	Drowning	0.0363629	0.0581367	0.024766	Male	25-29 years	Exposure to mechanical forces	1.87452	4.01225	0.689678	Male	25-29 years	Other transport injuries	2181.42	4201.37	969.489	Male	25-29 years	Foreign body	2706.08	6153.03	1235.45	Male	25-29 years
Female	25-29 years	Drowning	124.165	321.99	38.4809	Female	25-29 years	Drowning	44.5183	70.7866	30.5286	Female	25-29 years	Exposure to mechanical forces	914.749	2406.5	266.66	Female	25-29 years	Drowning	0.0564107	0.146287	0.0174826	Female	25-29 years	Drowning	0.0202255	0.0321597	0.0138698	Female	25-29 years	Exposure to mechanical forces	0.415588	1.09332	0.121149	Female	25-29 years	Other transport injuries	885.595	2009.12	317.191	Female	25-29 years	Foreign body	1499.18	3432.62	746.426	Female	25-29 years
Male	30-34 years	Drowning	294.297	638.228	112.637	Male	30-34 years	Drowning	82.4252	129.013	56.8574	Male	30-34 years	Exposure to mechanical forces	3639.06	7649.91	1477.2	Male	30-34 years	Drowning	0.150563	0.326517	0.0576252	Male	30-34 years	Drowning	0.0421687	0.0660033	0.0290882	Male	30-34 years	Exposure to mechanical forces	1.86174	3.9137	0.755734	Male	30-34 years	Other transport injuries	1989.33	3887.98	913.161	Male	30-34 years	Foreign body	3116.44	7157.83	1341.35	Male	30-34 years
Female	30-34 years	Drowning	114.794	304.919	33.8486	Female	30-34 years	Drowning	42.5014	66.1933	29.3964	Female	30-34 years	Exposure to mechanical forces	810.255	2011.82	265.844	Female	30-34 years	Drowning	0.0603658	0.160345	0.0177997	Female	30-34 years	Drowning	0.0223499	0.0348085	0.0154584	Female	30-34 years	Exposure to mechanical forces	0.426083	1.05794	0.139798	Female	30-34 years	Other transport injuries	836.73	1839.36	328.738	Female	30-34 years	Foreign body	1653.14	3856.74	817.221	Female	30-34 years
Male	35-39 years	Drowning	289.349	641.956	109.802	Male	35-39 years	Drowning	86.7364	129.22	61.6935	Male	35-39 years	Exposure to mechanical forces	3145.44	6544.5	1258.06	Male	35-39 years	Drowning	0.161643	0.358625	0.0613405	Male	35-39 years	Drowning	0.0484548	0.0721881	0.0344648	Male	35-39 years	Exposure to mechanical forces	1.75718	3.65605	0.702808	Male	35-39 years	Other transport injuries	1669.4	3103.38	756.352	Male	35-39 years	Foreign body	3079.82	6795.56	1330.06	Male	35-39 years
Female	35-39 years	Drowning	113.319	292.993	32.053	Female	35-39 years	Drowning	44.1017	67.4395	31.6725	Female	35-39 years	Exposure to mechanical forces	724.991	1744.59	244.064	Female	35-39 years	Drowning	0.0652241	0.168641	0.0184491	Female	35-39 years	Drowning	0.0253841	0.0388169	0.0182301	Female	35-39 years	Exposure to mechanical forces	0.41729	1.00415	0.140478	Female	35-39 years	Other transport injuries	737.227	1585.25	275.721	Female	35-39 years	Foreign body	1673.04	3827.22	826.544	Female	35-39 years
Male	40-44 years	Drowning	230.704	506.392	86.9933	Male	40-44 years	Drowning	76.5231	112.419	56.1786	Male	40-44 years	Exposure to mechanical forces	2475.56	5122.86	981.119	Male	40-44 years	Drowning	0.157818	0.346407	0.0595095	Male	40-44 years	Drowning	0.0523471	0.0769026	0.0384301	Male	40-44 years	Exposure to mechanical forces	1.69345	3.50439	0.671154	Male	40-44 years	Other transport injuries	1368.29	2432.6	665.961	Male	40-44 years	Foreign body	3167.76	7522.99	1403.94	Male	40-44 years
Female	40-44 years	Drowning	89.1872	231.038	25.255	Female	40-44 years	Drowning	38.0803	56.9491	28.07	Female	40-44 years	Exposure to mechanical forces	602.806	1431.41	199.619	Female	40-44 years	Drowning	0.0636561	0.1649	0.0180254	Female	40-44 years	Drowning	0.0271793	0.0406466	0.0200346	Female	40-44 years	Exposure to mechanical forces	0.430245	1.02165	0.142475	Female	40-44 years	Other transport injuries	654.125	1328.67	266	Female	40-44 years	Foreign body	1719.43	4030.67	856.313	Female	40-44 years
Male	45-49 years	Drowning	176.336	395.81	66.7449	Male	45-49 years	Drowning	66.8966	95.5034	49.6353	Male	45-49 years	Exposure to mechanical forces	1795.35	3698.1	725.662	Male	45-49 years	Drowning	0.148781	0.333961	0.0563153	Male	45-49 years	Drowning	0.0564434	0.0805801	0.0418793	Male	45-49 years	Exposure to mechanical forces	1.51481	3.12024	0.61227	Male	45-49 years	Other transport injuries	1272.86	2255.95	654.807	Male	45-49 years	Foreign body	3303.6	7456.49	1497.33	Male	45-49 years
Female	45-49 years	Drowning	72.4742	190.321	20.9675	Female	45-49 years	Drowning	33.3991	47.6993	25.0856	Female	45-49 years	Exposure to mechanical forces	469.693	1199.12	151.324	Female	45-49 years	Drowning	0.0636355	0.167111	0.0184104	Female	45-49 years	Drowning	0.0293259	0.041882	0.0220263	Female	45-49 years	Exposure to mechanical forces	0.412411	1.05288	0.132869	Female	45-49 years	Other transport injuries	705.208	1369.55	299.497	Female	45-49 years	Foreign body	1818.91	4206.58	918.947	Female	45-49 years
Male	50-54 years	Drowning	153.232	336.628	57.0857	Male	50-54 years	Drowning	70.6805	94.8311	54.2029	Male	50-54 years	Exposure to mechanical forces	1606.1	3288.74	678.869	Male	50-54 years	Drowning	0.142339	0.312698	0.0530276	Male	50-54 years	Drowning	0.0656559	0.0880897	0.0503497	Male	50-54 years	Exposure to mechanical forces	1.49192	3.05495	0.630609	Male	50-54 years	Other transport injuries	1198.81	2150.74	586.553	Male	50-54 years	Foreign body	2990.88	6851.84	1486.73	Male	50-54 years
Female	50-54 years	Drowning	67.6847	167.821	19.7849	Female	50-54 years	Drowning	34.9224	48.6383	26.6272	Female	50-54 years	Exposure to mechanical forces	432.914	1061.27	149.655	Female	50-54 years	Drowning	0.0644995	0.159924	0.0188539	Female	50-54 years	Drowning	0.033279	0.0463495	0.0253742	Female	50-54 years	Exposure to mechanical forces	0.412542	1.01133	0.142612	Female	50-54 years	Other transport injuries	754.358	1476.03	322.062	Female	50-54 years	Foreign body	1780.16	4003.1	958.59	Female	50-54 years
Male	55-59 years	Drowning	117.323	241.84	42.4124	Male	55-59 years	Drowning	66.2263	85.8585	51.8661	Male	55-59 years	Exposure to mechanical forces	1231.42	2436.18	525.426	Male	55-59 years	Drowning	0.126096	0.259922	0.0455836	Male	55-59 years	Drowning	0.0711782	0.0922783	0.0557442	Male	55-59 years	Exposure to mechanical forces	1.32349	2.61834	0.564713	Male	55-59 years	Other transport injuries	1006.2	1684.03	514.147	Male	55-59 years	Foreign body	2407.18	4966.09	1368.48	Male	55-59 years
Female	55-59 years	Drowning	63.8354	158.591	19.227	Female	55-59 years	Drowning	35.3861	48.4941	27.4048	Female	55-59 years	Exposure to mechanical forces	375.038	906.473	128.302	Female	55-59 years	Drowning	0.0691065	0.171686	0.0208147	Female	55-59 years	Drowning	0.038308	0.0524985	0.0296677	Female	55-59 years	Exposure to mechanical forces	0.406006	0.981323	0.138896	Female	55-59 years	Other transport injuries	725.425	1357.13	306.732	Female	55-59 years	Foreign body	1594.13	3403.86	942.554	Female	55-59 years
Male	60-64 years	Drowning	92.2261	190.374	35.4568	Male	60-64 years	Drowning	64.5095	80.9851	52.3562	Male	60-64 years	Exposure to mechanical forces	958.538	1918.74	436.62	Male	60-64 years	Drowning	0.117362	0.24226	0.0451206	Male	60-64 years	Drowning	0.0820915	0.103058	0.0666259	Male	60-64 years	Exposure to mechanical forces	1.21979	2.44169	0.55562	Male	60-64 years	Other transport injuries	831.181	1464.7	410.922	Male	60-64 years	Foreign body	2160.92	4200.42	1357.59	Male	60-64 years
Female	60-64 years	Drowning	66.7003	164.581	21.5502	Female	60-64 years	Drowning	38.572	52.5397	30.2994	Female	60-64 years	Exposure to mechanical forces	334.792	802.847	125.332	Female	60-64 years	Drowning	0.0812817	0.200561	0.0262613	Female	60-64 years	Drowning	0.0470043	0.0640255	0.0369232	Female	60-64 years	Exposure to mechanical forces	0.407981	0.978358	0.152731	Female	60-64 years	Other transport injuries	658.026	1294.36	288.4	Female	60-64 years	Foreign body	1550.42	3008.31	994.967	Female	60-64 years
Male	65-69 years	Drowning	65.316	140.131	25.7599	Male	65-69 years	Drowning	51.1719	62.5835	41.509	Male	65-69 years	Exposure to mechanical forces	582.252	1123.87	274.173	Male	65-69 years	Drowning	0.114074	0.244737	0.0449893	Male	65-69 years	Drowning	0.0893711	0.109301	0.072495	Male	65-69 years	Exposure to mechanical forces	1.0169	1.96283	0.478839	Male	65-69 years	Other transport injuries	674.162	1236.36	326.135	Male	65-69 years	Foreign body	1955.21	3582.19	1308.16	Male	65-69 years
Female	65-69 years	Drowning	69.6399	169.632	22.9816	Female	65-69 years	Drowning	39.9578	53.2626	31.4239	Female	65-69 years	Exposure to mechanical forces	245.951	565.117	98.1539	Female	65-69 years	Drowning	0.105147	0.256123	0.0346993	Female	65-69 years	Drowning	0.0603312	0.0804197	0.047446	Female	65-69 years	Exposure to mechanical forces	0.371354	0.853253	0.1482	Female	65-69 years	Other transport injuries	593.14	1234.03	244.66	Female	65-69 years	Foreign body	1512.29	2858.82	1012.97	Female	65-69 years
Male	70-74 years	Drowning	48.7396	99.0681	18.7151	Male	70-74 years	Drowning	39.9694	48.6576	32.901	Male	70-74 years	Exposure to mechanical forces	333.531	642.456	164.479	Male	70-74 years	Drowning	0.129897	0.264029	0.0498781	Male	70-74 years	Drowning	0.106524	0.129679	0.0876854	Male	70-74 years	Exposure to mechanical forces	0.888903	1.71223	0.438357	Male	70-74 years	Other transport injuries	524.9	950.325	256.231	Male	70-74 years	Foreign body	1581.62	2484.72	1158.63	Male	70-74 years
Female	70-74 years	Drowning	73.7349	166.874	23.9239	Female	70-74 years	Drowning	40.5342	54.1926	31.546	Female	70-74 years	Exposure to mechanical forces	161.449	357.422	66.9347	Female	70-74 years	Drowning	0.15691	0.355112	0.0509109	Female	70-74 years	Drowning	0.086258	0.115324	0.0671308	Female	70-74 years	Exposure to mechanical forces	0.343568	0.760604	0.142439	Female	70-74 years	Other transport injuries	519.597	1096.37	219.954	Female	70-74 years	Foreign body	1298.55	2125.52	945.261	Female	70-74 years
Male	75-79 years	Drowning	35.9063	74.3793	14.1811	Male	75-79 years	Drowning	32.5875	39.1564	26.7921	Male	75-79 years	Exposure to mechanical forces	225.118	409.004	117.852	Male	75-79 years	Drowning	0.143292	0.296828	0.056593	Male	75-79 years	Drowning	0.130048	0.156263	0.10692	Male	75-79 years	Exposure to mechanical forces	0.898385	1.63223	0.470317	Male	75-79 years	Other transport injuries	388.895	703.38	183.37	Male	75-79 years	Foreign body	1240.72	1725.77	946.673	Male	75-79 years
Female	75-79 years	Drowning	73.2688	165.726	24.485	Female	75-79 years	Drowning	44.8104	58.8118	34.4432	Female	75-79 years	Exposure to mechanical forces	127.594	270.837	57.3516	Female	75-79 years	Drowning	0.202114	0.457161	0.0675426	Female	75-79 years	Drowning	0.123611	0.162234	0.0950128	Female	75-79 years	Exposure to mechanical forces	0.351972	0.747113	0.158206	Female	75-79 years	Other transport injuries	441.213	892.662	179.234	Female	75-79 years	Foreign body	1111.37	1631.7	846.722	Female	75-79 years
Male	80-84 years	Drowning	19.238	38.9746	7.62954	Male	80-84 years	Drowning	21.3838	27.2279	17.0004	Male	80-84 years	Exposure to mechanical forces	118.446	205.063	64.1414	Male	80-84 years	Drowning	0.145945	0.295673	0.0578799	Male	80-84 years	Drowning	0.162224	0.206559	0.12897	Male	80-84 years	Exposure to mechanical forces	0.898564	1.55567	0.486595	Male	80-84 years	Other transport injuries	303.359	564.035	142.133	Male	80-84 years	Foreign body	919.897	1209.09	728.145	Male	80-84 years
Female	80-84 years	Drowning	51.027	114.765	17.0963	Female	80-84 years	Drowning	39.6908	54.9173	29.3865	Female	80-84 years	Exposure to mechanical forces	83.1893	169.789	38.6449	Female	80-84 years	Drowning	0.231541	0.520759	0.0775765	Female	80-84 years	Drowning	0.180102	0.249194	0.133345	Female	80-84 years	Exposure to mechanical forces	0.377481	0.770439	0.175356	Female	80-84 years	Other transport injuries	406.485	823.74	169.539	Female	80-84 years	Foreign body	922.108	1240.68	734.565	Female	80-84 years
Male	85-89 years	Drowning	7.48708	15.1572	2.88945	Male	85-89 years	Drowning	9.94929	12.6251	8.00759	Male	85-89 years	Exposure to mechanical forces	48.4024	85.1761	27.0127	Male	85-89 years	Drowning	0.150553	0.304787	0.058102	Male	85-89 years	Drowning	0.200064	0.253871	0.161019	Male	85-89 years	Exposure to mechanical forces	0.973293	1.71275	0.543182	Male	85-89 years	Other transport injuries	206.311	410.059	88.7527	Male	85-89 years	Foreign body	561.419	702.76	459.502	Male	85-89 years
Female	85-89 years	Drowning	26.2549	59.3215	8.64302	Female	85-89 years	Drowning	26.352	35.0728	19.8866	Female	85-89 years	Exposure to mechanical forces	43.8224	91.1958	20.6584	Female	85-89 years	Drowning	0.260061	0.587594	0.0856112	Female	85-89 years	Drowning	0.261023	0.347404	0.196981	Female	85-89 years	Exposure to mechanical forces	0.434071	0.903316	0.204627	Female	85-89 years	Other transport injuries	351.346	754.691	133.411	Female	85-89 years	Foreign body	669.659	846.472	547.308	Female	85-89 years
Male	90-94 years	Drowning	1.80637	3.6328	0.676428	Male	90-94 years	Drowning	2.97866	3.64266	2.38816	Male	90-94 years	Exposure to mechanical forces	14.4192	24.2743	8.21133	Male	90-94 years	Drowning	0.145367	0.292347	0.0544351	Male	90-94 years	Drowning	0.239706	0.293141	0.192185	Male	90-94 years	Exposure to mechanical forces	1.16038	1.95346	0.660801	Male	90-94 years	Other transport injuries	110.678	213.543	47.1803	Male	90-94 years	Foreign body	274.122	343.13	224.833	Male	90-94 years
Female	90-94 years	Drowning	8.29577	19.3728	2.59126	Female	90-94 years	Drowning	11.2562	14.2888	8.73543	Female	90-94 years	Exposure to mechanical forces	16.976	33.0687	8.12934	Female	90-94 years	Drowning	0.262244	0.612408	0.0819142	Female	90-94 years	Drowning	0.355827	0.451696	0.276143	Female	90-94 years	Exposure to mechanical forces	0.536642	1.04536	0.256983	Female	90-94 years	Other transport injuries	265.299	540.625	101.686	Female	90-94 years	Foreign body	412.352	521.072	340.435	Female	90-94 years
Male	95+ years	Drowning	0.349068	0.724299	0.127773	Male	95+ years	Drowning	0.731928	0.895042	0.580019	Male	95+ years	Exposure to mechanical forces	3.59331	6.30136	1.97498	Male	95+ years	Drowning	0.136938	0.284139	0.0501244	Male	95+ years	Drowning	0.287131	0.35112	0.227538	Male	95+ years	Exposure to mechanical forces	1.40964	2.47199	0.774773	Male	95+ years	Other transport injuries	44.4526	98.8319	15.5462	Male	95+ years	Foreign body	108.883	137.855	87.4951	Male	95+ years
Female	95+ years	Drowning	1.77341	4.39576	0.542584	Female	95+ years	Drowning	3.32407	4.17994	2.52315	Female	95+ years	Exposure to mechanical forces	5.16001	10.6398	2.41995	Female	95+ years	Drowning	0.228964	0.567536	0.0700528	Female	95+ years	Drowning	0.42917	0.53967	0.325762	Female	95+ years	Exposure to mechanical forces	0.666207	1.37369	0.312439	Male	<5 years	Executions and police conflict	236.416	593.35	72.6078	Female	95+ years	Foreign body	202.619	253.495	165.895	Female	95+ years
Male	<5 years	Poisonings	186.572	354.186	87.7341	Male	<5 years	Falls	6932.41	13151.3	3309.41	Male	<5 years	Drowning	15.1704	29.8491	6.63082	Male	<5 years	Poisonings	0.0573378	0.108849	0.0269627	Male	<5 years	Falls	2.13049	4.04168	1.01706	Male	<5 years	Drowning	0.00466222	0.00917331	0.0020378	Female	<5 years	Executions and police conflict	248.021	672.415	54.0487	Male	<5 years	Drowning	19.6609	34.8241	10.4959	Male	<5 years
Female	<5 years	Poisonings	144.95	311.406	61.8563	Female	<5 years	Falls	3530.25	6950.31	1528.58	Female	<5 years	Drowning	11.1528	25.7114	4.05058	Female	<5 years	Poisonings	0.0472573	0.101526	0.0201667	Female	<5 years	Falls	1.15095	2.26597	0.498353	Female	<5 years	Drowning	0.00363607	0.00838253	0.00132059	Male	5-9 years	Executions and police conflict	185.88	468.468	54.3899	Female	<5 years	Drowning	26.5505	52.7225	12.5984	Female	<5 years
Male	5-9 years	Poisonings	249.467	552.902	101.599	Male	5-9 years	Falls	10871.8	20104.6	5213.5	Male	5-9 years	Drowning	13.3693	26.4022	6.07823	Male	5-9 years	Poisonings	0.0830095	0.183976	0.0338068	Male	5-9 years	Falls	3.61756	6.68974	1.73478	Male	5-9 years	Drowning	0.00444859	0.00878524	0.00202251	Female	5-9 years	Executions and police conflict	166.047	470.785	36.5719	Male	5-9 years	Drowning	24.7969	40.9588	15.3574	Male	5-9 years
Female	5-9 years	Poisonings	208.215	503.834	75.1038	Female	5-9 years	Falls	5329.69	10399.4	2505.01	Female	5-9 years	Drowning	8.75616	19.673	3.43281	Female	5-9 years	Poisonings	0.0731521	0.177011	0.0263862	Female	5-9 years	Falls	1.87247	3.65361	0.880081	Female	5-9 years	Drowning	0.00307629	0.00691168	0.00120604	Male	10-14 years	Executions and police conflict	380.965	960.028	118.984	Female	5-9 years	Drowning	30.672	55.3922	17.7322	Female	5-9 years
Male	10-14 years	Poisonings	302.65	682.763	109.858	Male	10-14 years	Falls	12774.3	23247.2	6423.94	Male	10-14 years	Drowning	11.0131	21.8756	4.91993	Male	10-14 years	Poisonings	0.110146	0.248485	0.0399817	Male	10-14 years	Falls	4.64906	8.46059	2.33793	Male	10-14 years	Drowning	0.00400812	0.00796141	0.00179056	Female	10-14 years	Executions and police conflict	203.095	577.443	46.2083	Male	10-14 years	Drowning	30.401	48.6277	19.4344	Male	10-14 years
Female	10-14 years	Poisonings	264.316	671.144	84.5785	Female	10-14 years	Falls	5753.81	11070.6	2807.25	Female	10-14 years	Drowning	6.94968	15.6931	2.72881	Female	10-14 years	Poisonings	0.100915	0.256241	0.0322919	Female	10-14 years	Falls	2.19679	4.22673	1.0718	Female	10-14 years	Drowning	0.00265337	0.00599161	0.00104185	Male	15-19 years	Executions and police conflict	1476.43	3768.65	421.134	Female	10-14 years	Drowning	35.9588	61.981	21.5264	Female	10-14 years
Male	15-19 years	Poisonings	322.307	727.821	114.142	Male	15-19 years	Falls	15347.5	27402.4	8269.07	Male	15-19 years	Drowning	13.0639	26.8362	5.7492	Male	15-19 years	Poisonings	0.122051	0.275612	0.0432233	Male	15-19 years	Falls	5.8118	10.3768	3.13134	Male	15-19 years	Drowning	0.00494704	0.0101624	0.00217711	Female	15-19 years	Executions and police conflict	259.507	752.17	56.1517	Male	15-19 years	Drowning	39.6629	62.5661	25.8992	Male	15-19 years
Female	15-19 years	Poisonings	275.009	766.657	77.1308	Female	15-19 years	Falls	5965.09	11144.1	3199.16	Female	15-19 years	Drowning	7.38529	16.6781	2.98398	Female	15-19 years	Poisonings	0.107624	0.300028	0.0301848	Female	15-19 years	Falls	2.33441	4.36118	1.25198	Female	15-19 years	Drowning	0.0028902	0.00652688	0.00116777	Male	20-24 years	Executions and police conflict	1507.04	3763.98	442.688	Female	15-19 years	Drowning	42.4011	73.7902	26.2913	Female	15-19 years
Male	20-24 years	Poisonings	321.765	720.794	117.591	Male	20-24 years	Falls	17214.2	30996	9708.72	Male	20-24 years	Drowning	14.5706	30.3032	6.54013	Male	20-24 years	Poisonings	0.129582	0.290281	0.0473567	Male	20-24 years	Falls	6.93258	12.4829	3.90994	Male	20-24 years	Drowning	0.00586795	0.0122038	0.00263387	Female	20-24 years	Executions and police conflict	193.946	561.138	42.4928	Male	20-24 years	Drowning	47.7069	77.7862	30.9661	Male	20-24 years
Female	20-24 years	Poisonings	251.273	665.672	70.521	Female	20-24 years	Falls	6129.96	11031.1	3502.13	Female	20-24 years	Drowning	7.1942	16.8892	2.89039	Female	20-24 years	Poisonings	0.102826	0.272407	0.0288586	Female	20-24 years	Falls	2.5085	4.51414	1.43314	Female	20-24 years	Drowning	0.00294401	0.00691142	0.00118281	Male	25-29 years	Executions and police conflict	962.221	2428.49	304.441	Female	20-24 years	Drowning	48.4772	81.2617	31.146	Female	20-24 years
Male	25-29 years	Poisonings	292.137	675.955	103.559	Male	25-29 years	Falls	17161.2	30248.5	9916.57	Male	25-29 years	Drowning	15.1663	30.9804	6.55121	Male	25-29 years	Poisonings	0.131159	0.303481	0.0464944	Male	25-29 years	Falls	7.70479	13.5805	4.4522	Male	25-29 years	Drowning	0.00680914	0.0139092	0.00294127	Female	25-29 years	Executions and police conflict	145.047	405.891	34.7104	Male	25-29 years	Drowning	59.3372	96.8268	38.6534	Male	25-29 years
Female	25-29 years	Poisonings	207.499	540.783	57.9962	Female	25-29 years	Falls	6121.16	10722.4	3701.3	Female	25-29 years	Drowning	6.87103	16.3477	2.80606	Female	25-29 years	Poisonings	0.0942707	0.245688	0.0263488	Female	25-29 years	Falls	2.78096	4.87141	1.68157	Female	25-29 years	Drowning	0.00312164	0.00742707	0.00127485	Male	30-34 years	Executions and police conflict	582.279	1451.32	178.576	Female	25-29 years	Drowning	57.7817	95.3247	38.1703	Female	25-29 years
Male	30-34 years	Poisonings	233.779	529.523	80.9731	Male	30-34 years	Falls	16392.1	26284.2	10216	Male	30-34 years	Drowning	15.0896	32.522	6.55477	Male	30-34 years	Poisonings	0.119602	0.270904	0.0414258	Male	30-34 years	Falls	8.3862	13.447	5.22652	Male	30-34 years	Drowning	0.00771982	0.0166383	0.00335342	Female	30-34 years	Executions and police conflict	108.855	296.503	25.2948	Male	30-34 years	Drowning	71.1023	114.23	47.3545	Male	30-34 years
Female	30-34 years	Poisonings	157.202	435.789	43.0747	Female	30-34 years	Falls	6007.08	9648.98	3805.9	Female	30-34 years	Drowning	6.39737	14.8906	2.61733	Female	30-34 years	Poisonings	0.0826667	0.229165	0.0226513	Female	30-34 years	Falls	3.1589	5.07404	2.00138	Female	30-34 years	Drowning	0.00336414	0.00783042	0.00137635	Male	35-39 years	Executions and police conflict	385.768	976.572	120.21	Female	30-34 years	Drowning	65.5947	107.423	44.512	Female	30-34 years
Male	35-39 years	Poisonings	173.901	409.603	61.7407	Male	35-39 years	Falls	15597.3	23755.3	10318.9	Male	35-39 years	Drowning	15.0518	31.5879	6.48334	Male	35-39 years	Poisonings	0.097149	0.228822	0.0344911	Male	35-39 years	Falls	8.71334	13.2708	5.76462	Male	35-39 years	Drowning	0.00840863	0.0176464	0.00362188	Female	35-39 years	Executions and police conflict	86.891	248.746	19.3344	Male	35-39 years	Drowning	74.7746	115.685	51.6347	Male	35-39 years
Female	35-39 years	Poisonings	115.585	332.348	32.8224	Female	35-39 years	Falls	6080.79	9154.44	4230.98	Female	35-39 years	Drowning	6.39614	15.2631	2.62121	Female	35-39 years	Poisonings	0.0665286	0.191293	0.018892	Female	35-39 years	Falls	3.49999	5.26912	2.43527	Female	35-39 years	Drowning	0.00368149	0.00878513	0.00150872	Male	40-44 years	Executions and police conflict	255.803	659.688	77.0575	Female	35-39 years	Drowning	65.3327	102.71	46.177	Female	35-39 years
Male	40-44 years	Poisonings	107.355	269.876	38.5115	Male	40-44 years	Falls	12987.6	18945.8	9234.82	Male	40-44 years	Drowning	12.329	25.8823	5.40991	Male	40-44 years	Poisonings	0.0734382	0.184614	0.0263446	Male	40-44 years	Falls	8.88441	12.9602	6.31726	Male	40-44 years	Drowning	0.00843391	0.0177053	0.00370075	Female	40-44 years	Executions and police conflict	67.7508	199.759	15.9047	Male	40-44 years	Drowning	77.8125	117.938	55.404	Male	40-44 years
Female	40-44 years	Poisonings	74.3618	211.007	20.9378	Female	40-44 years	Falls	5485.54	7757.42	4061.96	Female	40-44 years	Drowning	5.18797	11.9111	2.15157	Female	40-44 years	Poisonings	0.0530747	0.150603	0.0149441	Female	40-44 years	Falls	3.91523	5.53675	2.89916	Female	40-44 years	Drowning	0.00370284	0.0085014	0.00153565	Male	45-49 years	Executions and police conflict	173.097	454.194	51.374	Female	40-44 years	Drowning	65.9264	100.412	47.7016	Female	40-44 years
Male	45-49 years	Poisonings	62.1331	157.245	22.553	Male	45-49 years	Falls	11036.2	15699	8011.24	Male	45-49 years	Drowning	9.82073	20.528	4.48058	Male	45-49 years	Poisonings	0.0524242	0.132674	0.0190289	Male	45-49 years	Falls	9.31172	13.2459	6.75941	Male	45-49 years	Drowning	0.00828614	0.0173203	0.00378044	Female	45-49 years	Executions and police conflict	58.1961	170.413	13.5284	Male	45-49 years	Drowning	83.6904	125.678	59.5333	Male	45-49 years
Female	45-49 years	Poisonings	45.3303	130.44	13.6231	Female	45-49 years	Falls	5194.24	7121.97	3874.55	Female	45-49 years	Drowning	4.33184	9.97606	1.84815	Female	45-49 years	Poisonings	0.0398019	0.114532	0.0119617	Female	45-49 years	Falls	4.56077	6.2534	3.40202	Female	45-49 years	Drowning	0.00380355	0.00875942	0.00162276	Male	50-54 years	Executions and police conflict	119.036	303.874	36.501	Female	45-49 years	Drowning	73.1118	107.776	52.3893	Female	45-49 years
Male	50-54 years	Poisonings	47.7327	105.592	17.9907	Male	50-54 years	Falls	11517.1	16091.5	8645.53	Male	50-54 years	Drowning	9.12778	18.0346	4.33845	Male	50-54 years	Poisonings	0.0443394	0.0980859	0.0167117	Male	50-54 years	Falls	10.6983	14.9476	8.03093	Male	50-54 years	Drowning	0.0084789	0.0167526	0.00403004	Female	50-54 years	Executions and police conflict	49.5922	140.815	12.4697	Male	50-54 years	Drowning	86.0716	123.002	63.311	Male	50-54 years
Female	50-54 years	Poisonings	35.4778	87.8292	12.0051	Female	50-54 years	Falls	5909.8	8003.2	4484.34	Female	50-54 years	Drowning	4.2088	9.41964	1.86509	Female	50-54 years	Poisonings	0.0338083	0.0836961	0.0114401	Female	50-54 years	Falls	5.6317	7.62658	4.27331	Female	50-54 years	Drowning	0.00401074	0.00897636	0.00177732	Male	55-59 years	Executions and police conflict	90.6654	226.266	26.9787	Female	50-54 years	Drowning	79.4329	116.392	58.3921	Female	50-54 years
Male	55-59 years	Poisonings	36.2568	79.4544	13.5843	Male	55-59 years	Falls	11062.7	14640.9	8640.78	Male	55-59 years	Drowning	7.54779	13.9859	3.80977	Male	55-59 years	Poisonings	0.0389678	0.0853953	0.0146	Male	55-59 years	Falls	11.8899	15.7356	9.28686	Male	55-59 years	Drowning	0.00811215	0.0150317	0.00409464	Female	55-59 years	Executions and police conflict	45.2744	125.365	10.4605	Male	55-59 years	Drowning	82.759	112.019	63.0522	Male	55-59 years
Female	55-59 years	Poisonings	28.3864	66.8469	9.75497	Female	55-59 years	Falls	6672.12	8744.18	5241.66	Female	55-59 years	Drowning	4.08174	8.84471	1.8412	Female	55-59 years	Poisonings	0.0307304	0.0723667	0.0105605	Female	55-59 years	Falls	7.22306	9.46622	5.67448	Female	55-59 years	Drowning	0.00441878	0.00957505	0.00199324	Male	60-64 years	Executions and police conflict	55.854	143.975	16.321	Female	55-59 years	Drowning	82.3446	118.059	61.5388	Female	55-59 years
Male	60-64 years	Poisonings	29.5454	66.5336	11.3946	Male	60-64 years	Falls	10849.9	13882.9	8740.66	Male	60-64 years	Drowning	6.50523	11.7768	3.43816	Male	60-64 years	Poisonings	0.0375979	0.0846672	0.0145002	Male	60-64 years	Falls	13.807	17.6667	11.1229	Male	60-64 years	Drowning	0.00827823	0.0149865	0.00437522	Female	60-64 years	Executions and police conflict	30.7692	92.4922	6.68716	Male	60-64 years	Drowning	82.8675	108.973	65.206	Male	60-64 years
Female	60-64 years	Poisonings	25.6106	61.3114	8.32261	Female	60-64 years	Falls	7931.29	10311.8	6266.57	Female	60-64 years	Drowning	4.34855	9.24366	2.00627	Female	60-64 years	Poisonings	0.0312094	0.0747148	0.010142	Female	60-64 years	Falls	9.66516	12.5661	7.63652	Female	60-64 years	Drowning	0.00529919	0.0112644	0.00244486	Male	65-69 years	Executions and police conflict	36.6513	97.8467	10.6194	Female	60-64 years	Drowning	93.484	135.338	70.2071	Female	60-64 years
Male	65-69 years	Poisonings	21.1563	46.2268	8.54245	Male	65-69 years	Falls	9497.36	11944.7	7822.9	Male	65-69 years	Drowning	4.85263	8.6144	2.60652	Male	65-69 years	Poisonings	0.0369492	0.0807346	0.0149193	Male	65-69 years	Falls	16.587	20.8613	13.6626	Male	65-69 years	Drowning	0.00847507	0.015045	0.00455225	Female	65-69 years	Executions and police conflict	25.5998	77.5589	5.94316	Male	65-69 years	Drowning	85.4228	109.265	66.8946	Male	65-69 years
Female	65-69 years	Poisonings	22.4058	51.6271	8.04483	Female	65-69 years	Falls	9169.04	11694.3	7414.91	Female	65-69 years	Drowning	4.54369	9.2658	2.11534	Female	65-69 years	Poisonings	0.0338298	0.0779503	0.0121467	Female	65-69 years	Falls	13.8441	17.6569	11.1956	Female	65-69 years	Drowning	0.00686038	0.0139902	0.00319389	Male	70-74 years	Executions and police conflict	23.9162	61.3676	7.24383	Female	65-69 years	Drowning	116.712	168.233	86.713	Female	65-69 years
Male	70-74 years	Poisonings	14.8025	31.1272	6.39658	Male	70-74 years	Falls	7937.37	9707.56	6515.89	Male	70-74 years	Drowning	3.69814	6.57896	1.97685	Male	70-74 years	Poisonings	0.0394506	0.082958	0.0170477	Male	70-74 years	Falls	21.1541	25.8719	17.3657	Male	70-74 years	Drowning	0.00985602	0.0175338	0.00526856	Female	70-74 years	Executions and police conflict	20.164	58.6789	4.65085	Male	70-74 years	Drowning	81.688	105.506	64.1137	Male	70-74 years
Female	70-74 years	Poisonings	18.8073	43.153	6.98515	Female	70-74 years	Falls	9690.76	12188.2	7776.32	Female	70-74 years	Drowning	4.75132	9.89072	2.1965	Female	70-74 years	Poisonings	0.0400225	0.0918308	0.0148646	Female	70-74 years	Falls	20.6222	25.9369	16.5482	Female	70-74 years	Drowning	0.0101109	0.0210477	0.00467421	Male	75-79 years	Executions and police conflict	18.0505	49.5905	5.36947	Female	70-74 years	Drowning	126.108	175.788	93.5881	Female	70-74 years
Male	75-79 years	Poisonings	11.7337	23.3096	4.73505	Male	75-79 years	Falls	7048.65	8442.69	5791.02	Male	75-79 years	Drowning	2.86216	4.85909	1.5833	Male	75-79 years	Poisonings	0.046826	0.0930222	0.0188963	Male	75-79 years	Falls	28.1293	33.6925	23.1104	Male	75-79 years	Drowning	0.0114221	0.0193913	0.00631853	Female	75-79 years	Executions and police conflict	16.1096	47.3174	3.68102	Male	75-79 years	Drowning	77.5654	98.7688	60.169	Male	75-79 years
Female	75-79 years	Poisonings	18.2224	39.9925	6.97921	Female	75-79 years	Falls	11473.2	14171.4	9018.88	Female	75-79 years	Drowning	4.93579	9.90062	2.28385	Female	75-79 years	Poisonings	0.050267	0.110321	0.0192524	Female	75-79 years	Falls	31.6491	39.0923	24.8789	Female	75-79 years	Drowning	0.0136156	0.0273112	0.00630008	Male	80-84 years	Executions and police conflict	31.9745	92.1444	8.58912	Female	75-79 years	Drowning	138.481	189.419	103.249	Female	75-79 years
Male	80-84 years	Poisonings	8.08456	15.1356	3.54567	Male	80-84 years	Falls	5046.15	6051.88	4136.91	Male	80-84 years	Drowning	1.70095	2.75044	0.952688	Male	80-84 years	Poisonings	0.0613318	0.114823	0.0268985	Male	80-84 years	Falls	38.2816	45.9113	31.3838	Male	80-84 years	Drowning	0.0129039	0.0208656	0.00722737	Female	80-84 years	Executions and police conflict	26.7318	84.61	5.8374	Male	80-84 years	Drowning	75.0624	101.885	56.0979	Male	80-84 years
Female	80-84 years	Poisonings	13.905	29.1127	5.64394	Female	80-84 years	Falls	11251.7	13948.6	8831.63	Female	80-84 years	Drowning	3.81011	7.30632	1.85589	Female	80-84 years	Poisonings	0.0630954	0.132103	0.0256101	Female	80-84 years	Falls	51.056	63.2935	40.0746	Female	80-84 years	Drowning	0.0172888	0.0331533	0.00842131	Male	85-89 years	Executions and police conflict	27.3364	79.5146	7.25157	Female	80-84 years	Drowning	169.072	243.934	119.069	Female	80-84 years
Male	85-89 years	Poisonings	4.53525	8.6315	2.02922	Male	85-89 years	Falls	2644.07	3210.88	2145.84	Male	85-89 years	Drowning	0.731257	1.20178	0.430575	Male	85-89 years	Poisonings	0.0911964	0.173565	0.0408042	Male	85-89 years	Falls	53.1678	64.5656	43.1493	Male	85-89 years	Drowning	0.0147044	0.0241659	0.00865815	Female	85-89 years	Executions and police conflict	18.286	59.3354	3.69702	Male	85-89 years	Drowning	54.0301	71.2866	41.0626	Male	85-89 years
Female	85-89 years	Poisonings	8.69929	18.3492	3.71077	Female	85-89 years	Falls	8251.35	10233.3	6481.99	Female	85-89 years	Drowning	2.2124	4.20564	1.15489	Female	85-89 years	Poisonings	0.0861686	0.181753	0.036756	Female	85-89 years	Falls	81.7317	101.363	64.2057	Female	85-89 years	Drowning	0.0219144	0.0416579	0.0114395	Male	90-94 years	Executions and police conflict	12.4889	35.3602	3.40992	Female	85-89 years	Drowning	165.613	225.778	120.113	Female	85-89 years
Male	90-94 years	Poisonings	1.63614	3.1065	0.742392	Male	90-94 years	Falls	937.661	1149.53	762.655	Male	90-94 years	Drowning	0.200292	0.325881	0.120323	Male	90-94 years	Poisonings	0.131668	0.249993	0.0597435	Male	90-94 years	Falls	75.4576	92.5074	61.3741	Male	90-94 years	Drowning	0.0161183	0.026225	0.00968289	Female	90-94 years	Executions and police conflict	6.43121	19.4952	1.3943	Male	90-94 years	Drowning	24.2097	30.6074	18.4219	Male	90-94 years
Female	90-94 years	Poisonings	3.82677	7.88213	1.6566	Female	90-94 years	Falls	4103.24	5238.2	3210.9	Female	90-94 years	Drowning	0.818173	1.48846	0.4538	Female	90-94 years	Poisonings	0.120971	0.249168	0.0523682	Female	90-94 years	Falls	129.711	165.589	101.502	Female	90-94 years	Drowning	0.0258639	0.047053	0.0143454	Male	95+ years	Executions and police conflict	2.32617	7.34269	0.590172	Female	90-94 years	Drowning	111.706	146.404	82.8521	Female	90-94 years
Male	95+ years	Poisonings	0.468723	0.988045	0.183948	Male	95+ years	Falls	281.73	345.735	226.781	Male	95+ years	Drowning	0.0447174	0.0703415	0.0273944	Male	95+ years	Poisonings	0.183877	0.387604	0.0721617	Male	95+ years	Falls	110.521	135.63	88.9649	Male	95+ years	Drowning	0.0175424	0.0275946	0.0107467	Female	95+ years	Executions and police conflict	0.91906	3.10838	0.186943	Male	95+ years	Drowning	8.08494	10.3454	5.96433	Male	95+ years
Female	95+ years	Poisonings	1.262	2.78683	0.475355	Female	95+ years	Falls	1532.64	1930.4	1192.58	Female	95+ years	Drowning	0.210157	0.365674	0.120124	Female	95+ years	Poisonings	0.162937	0.359807	0.0613729	Female	95+ years	Falls	197.878	249.233	153.974	Female	95+ years	Drowning	0.0271334	0.0472121	0.0155091	Female	95+ years	Other transport injuries	149.775	361.18	47.1967	Female	95+ years	Drowning	52.0119	68.6463	37.3968	Female	95+ years
Male	<5 years	Fire, heat, and hot substances	1145.25	2249.78	512.041	Male	<5 years	Exposure to mechanical forces	9325.73	18982.3	3550.14	Male	<5 years	Adverse effects of medical treatment	0	0	0	Male	<5 years	Fire, heat, and hot substances	0.351963	0.691409	0.157362	Male	<5 years	Exposure to mechanical forces	2.86601	5.8337	1.09104	Male	<5 years	Adverse effects of medical treatment	0	0	0	Male	<5 years	Fire, heat, and hot substances	946.643	1926.83	407.635	Male	<5 years	Self-harm	0	0	0	Male	<5 years
Female	<5 years	Fire, heat, and hot substances	601.577	1347.93	245.763	Female	<5 years	Exposure to mechanical forces	5828.24	13987.9	1850.88	Female	<5 years	Adverse effects of medical treatment	0	0	0	Female	<5 years	Fire, heat, and hot substances	0.196129	0.439458	0.0801248	Female	<5 years	Exposure to mechanical forces	1.90015	4.56039	0.603432	Female	<5 years	Adverse effects of medical treatment	0	0	0	Female	<5 years	Fire, heat, and hot substances	491.979	1078.94	191.08	Female	<5 years	Self-harm	0	0	0	Female	<5 years
Male	5-9 years	Fire, heat, and hot substances	1733.49	3502.08	714.504	Male	5-9 years	Exposure to mechanical forces	8325.96	17884.1	3330.61	Male	5-9 years	Adverse effects of medical treatment	0	0	0	Male	5-9 years	Fire, heat, and hot substances	0.576813	1.16531	0.237749	Male	5-9 years	Exposure to mechanical forces	2.77044	5.95086	1.10825	Male	5-9 years	Adverse effects of medical treatment	0	0	0	Male	5-9 years	Fire, heat, and hot substances	1581.68	3223.97	595.482	Male	5-9 years	Self-harm	0	0	0	Male	5-9 years
Female	5-9 years	Fire, heat, and hot substances	901.248	1940.23	321.589	Female	5-9 years	Exposure to mechanical forces	4349.82	10845.1	1407.99	Female	5-9 years	Adverse effects of medical treatment	0	0	0	Female	5-9 years	Fire, heat, and hot substances	0.316635	0.68166	0.112984	Female	5-9 years	Exposure to mechanical forces	1.52822	3.81021	0.494667	Female	5-9 years	Adverse effects of medical treatment	0	0	0	Female	5-9 years	Fire, heat, and hot substances	834.304	1806.51	297.715	Female	5-9 years	Self-harm	0	0	0	Female	5-9 years
Male	10-14 years	Fire, heat, and hot substances	2074.94	4215.78	799.217	Male	10-14 years	Exposure to mechanical forces	9767.2	21267.7	4110.5	Male	10-14 years	Adverse effects of medical treatment	0	0	0	Male	10-14 years	Fire, heat, and hot substances	0.755152	1.53429	0.290867	Male	10-14 years	Exposure to mechanical forces	3.55467	7.74015	1.49597	Male	10-14 years	Adverse effects of medical treatment	0	0	0	Male	10-14 years	Fire, heat, and hot substances	1992.17	4157.33	731.299	Male	10-14 years	Self-harm	95.6708	174.561	49.461	Male	10-14 years
Female	10-14 years	Fire, heat, and hot substances	1002.68	2228.49	320.929	Female	10-14 years	Exposure to mechanical forces	3697.61	9619.31	1301.47	Female	10-14 years	Adverse effects of medical treatment	0	0	0	Female	10-14 years	Fire, heat, and hot substances	0.382822	0.850831	0.12253	Female	10-14 years	Exposure to mechanical forces	1.41174	3.67263	0.496896	Female	10-14 years	Adverse effects of medical treatment	0	0	0	Female	10-14 years	Fire, heat, and hot substances	1028.11	2297.82	320.329	Female	10-14 years	Self-harm	70.6401	150.574	30.0314	Female	10-14 years
Male	15-19 years	Fire, heat, and hot substances	2296.03	4672.68	828.471	Male	15-19 years	Exposure to mechanical forces	11948.3	24602	5163.59	Male	15-19 years	Adverse effects of medical treatment	0	0	0	Male	15-19 years	Fire, heat, and hot substances	0.869463	1.76945	0.313726	Male	15-19 years	Exposure to mechanical forces	4.52459	9.31631	1.95535	Male	15-19 years	Adverse effects of medical treatment	0	0	0	Male	15-19 years	Fire, heat, and hot substances	2149.24	4549.76	718.401	Male	15-19 years	Self-harm	321.195	503.848	191.769	Male	15-19 years
Female	15-19 years	Fire, heat, and hot substances	1050.41	2511.33	331.746	Female	15-19 years	Exposure to mechanical forces	3270.87	7746.08	1194.38	Female	15-19 years	Adverse effects of medical treatment	0	0	0	Female	15-19 years	Fire, heat, and hot substances	0.411072	0.982798	0.129827	Female	15-19 years	Exposure to mechanical forces	1.28004	3.03139	0.467417	Female	15-19 years	Adverse effects of medical treatment	0	0	0	Female	15-19 years	Fire, heat, and hot substances	1116.51	2784.67	335.969	Female	15-19 years	Self-harm	251.842	470.847	128.349	Female	15-19 years
Male	20-24 years	Fire, heat, and hot substances	2385.58	5006.58	918.255	Male	20-24 years	Exposure to mechanical forces	12924.3	24598.1	5820.41	Male	20-24 years	Adverse effects of medical treatment	0	0	0	Male	20-24 years	Fire, heat, and hot substances	0.960733	2.01627	0.369804	Male	20-24 years	Exposure to mechanical forces	5.20491	9.90627	2.34402	Male	20-24 years	Adverse effects of medical treatment	0	0	0	Male	20-24 years	Fire, heat, and hot substances	2196.12	4809.88	790.484	Male	20-24 years	Self-harm	567.457	872.978	372.038	Male	20-24 years
Female	20-24 years	Fire, heat, and hot substances	993.134	2416.36	306.017	Female	20-24 years	Exposure to mechanical forces	2996.74	6832.65	1165.66	Female	20-24 years	Adverse effects of medical treatment	0	0	0	Female	20-24 years	Fire, heat, and hot substances	0.406411	0.988825	0.125228	Female	20-24 years	Exposure to mechanical forces	1.22633	2.79606	0.47701	Female	20-24 years	Adverse effects of medical treatment	0	0	0	Female	20-24 years	Fire, heat, and hot substances	1078	2642.3	318.67	Female	20-24 years	Self-harm	419.756	731.925	251.309	Female	20-24 years
Male	25-29 years	Fire, heat, and hot substances	2361.16	4691.31	934.247	Male	25-29 years	Exposure to mechanical forces	12784.4	24917.8	6037.65	Male	25-29 years	Adverse effects of medical treatment	0	0	0	Male	25-29 years	Fire, heat, and hot substances	1.06008	2.10624	0.419445	Male	25-29 years	Exposure to mechanical forces	5.73978	11.1873	2.7107	Male	25-29 years	Adverse effects of medical treatment	0	0	0	Male	25-29 years	Fire, heat, and hot substances	2221.51	4516.67	855.471	Male	25-29 years	Self-harm	769.139	1096.51	539.082	Male	25-29 years
Female	25-29 years	Fire, heat, and hot substances	874.264	1994.3	274.236	Female	25-29 years	Exposure to mechanical forces	2909.94	6447.43	1232.03	Female	25-29 years	Adverse effects of medical treatment	0	0	0	Female	25-29 years	Fire, heat, and hot substances	0.397195	0.906047	0.124591	Female	25-29 years	Exposure to mechanical forces	1.32204	2.92919	0.559734	Female	25-29 years	Adverse effects of medical treatment	0	0	0	Female	25-29 years	Fire, heat, and hot substances	1001.5	2306.08	305.533	Female	25-29 years	Self-harm	483.706	732.796	317.566	Female	25-29 years
Male	30-34 years	Fire, heat, and hot substances	2223.1	4608.43	846.546	Male	30-34 years	Exposure to mechanical forces	11817.7	21473.8	6245.96	Male	30-34 years	Adverse effects of medical treatment	0	0	0	Male	30-34 years	Fire, heat, and hot substances	1.13734	2.35768	0.433093	Male	30-34 years	Exposure to mechanical forces	6.04596	10.986	3.19544	Male	30-34 years	Adverse effects of medical treatment	0	0	0	Male	30-34 years	Fire, heat, and hot substances	2270.23	4733.12	839.5	Male	30-34 years	Self-harm	973.691	1282.63	729.869	Male	30-34 years
Female	30-34 years	Fire, heat, and hot substances	783.466	1842.64	237.532	Female	30-34 years	Exposure to mechanical forces	2706.5	5734.27	1281.32	Female	30-34 years	Adverse effects of medical treatment	0	0	0	Female	30-34 years	Fire, heat, and hot substances	0.411995	0.968976	0.124909	Female	30-34 years	Exposure to mechanical forces	1.42325	3.01544	0.673798	Female	30-34 years	Adverse effects of medical treatment	0	0	0	Female	30-34 years	Fire, heat, and hot substances	1002.41	2381.26	303.834	Female	30-34 years	Self-harm	536.101	727.045	388.241	Female	30-34 years
Male	35-39 years	Fire, heat, and hot substances	1781.81	3726.08	693.683	Male	35-39 years	Exposure to mechanical forces	10873.2	19582	5923.04	Male	35-39 years	Adverse effects of medical treatment	0	0	0	Male	35-39 years	Fire, heat, and hot substances	0.995396	2.08155	0.387522	Male	35-39 years	Exposure to mechanical forces	6.07427	10.9394	3.30888	Male	35-39 years	Adverse effects of medical treatment	0	0	0	Male	35-39 years	Fire, heat, and hot substances	1914.96	4150.36	684.96	Male	35-39 years	Self-harm	1109.15	1405.17	866.032	Male	35-39 years
Female	35-39 years	Fire, heat, and hot substances	654.132	1509.42	200.524	Female	35-39 years	Exposure to mechanical forces	2548.46	5354.29	1247.11	Female	35-39 years	Adverse effects of medical treatment	0	0	0	Female	35-39 years	Fire, heat, and hot substances	0.376506	0.868795	0.115417	Female	35-39 years	Exposure to mechanical forces	1.46685	3.08182	0.717815	Female	35-39 years	Adverse effects of medical treatment	0	0	0	Female	35-39 years	Fire, heat, and hot substances	868.166	2005.42	257.832	Female	35-39 years	Self-harm	577.767	754.514	441.091	Female	35-39 years
Male	40-44 years	Fire, heat, and hot substances	1232.7	2581.16	473.25	Male	40-44 years	Exposure to mechanical forces	9241.75	15798.7	5448.45	Male	40-44 years	Adverse effects of medical treatment	0	0	0	Male	40-44 years	Fire, heat, and hot substances	0.843254	1.76569	0.323736	Male	40-44 years	Exposure to mechanical forces	6.322	10.8074	3.72712	Male	40-44 years	Adverse effects of medical treatment	0	0	0	Male	40-44 years	Fire, heat, and hot substances	1478	3143.5	537.908	Male	40-44 years	Self-harm	1202.23	1457.52	957.35	Male	40-44 years
Female	40-44 years	Fire, heat, and hot substances	494.091	1164.92	163.965	Female	40-44 years	Exposure to mechanical forces	2242.23	4412.98	1188.87	Female	40-44 years	Adverse effects of medical treatment	0	0	0	Female	40-44 years	Fire, heat, and hot substances	0.35265	0.831445	0.117028	Female	40-44 years	Exposure to mechanical forces	1.60036	3.1497	0.84854	Female	40-44 years	Adverse effects of medical treatment	0	0	0	Female	40-44 years	Fire, heat, and hot substances	709.977	1658.98	227.951	Female	40-44 years	Self-harm	604.364	763.455	470.415	Female	40-44 years
Male	45-49 years	Fire, heat, and hot substances	862.822	1784.32	330.46	Male	45-49 years	Exposure to mechanical forces	7364.96	11894.6	4632.75	Male	45-49 years	Adverse effects of medical treatment	0	0	0	Male	45-49 years	Fire, heat, and hot substances	0.727998	1.5055	0.278823	Male	45-49 years	Exposure to mechanical forces	6.21411	10.0359	3.90883	Male	45-49 years	Adverse effects of medical treatment	0	0	0	Male	45-49 years	Fire, heat, and hot substances	1222.56	2544.63	461.167	Male	45-49 years	Self-harm	1365.96	1631.49	1114.5	Male	45-49 years
Female	45-49 years	Fire, heat, and hot substances	383.682	901.609	124.91	Female	45-49 years	Exposure to mechanical forces	1882.84	3514.75	1041.06	Female	45-49 years	Adverse effects of medical treatment	0	0	0	Female	45-49 years	Fire, heat, and hot substances	0.33689	0.791652	0.109677	Female	45-49 years	Exposure to mechanical forces	1.65321	3.0861	0.914094	Female	45-49 years	Adverse effects of medical treatment	0	0	0	Female	45-49 years	Fire, heat, and hot substances	631.825	1467.81	206.325	Female	45-49 years	Self-harm	674.952	839.279	537.096	Female	45-49 years
Male	50-54 years	Fire, heat, and hot substances	762.43	1556.48	289.146	Male	50-54 years	Exposure to mechanical forces	7347.03	11746.4	4952.17	Male	50-54 years	Adverse effects of medical treatment	0	0	0	Male	50-54 years	Fire, heat, and hot substances	0.70823	1.44583	0.268591	Male	50-54 years	Exposure to mechanical forces	6.82474	10.9114	4.60012	Male	50-54 years	Adverse effects of medical treatment	0	0	0	Male	50-54 years	Fire, heat, and hot substances	960.09	2034.83	352.092	Male	50-54 years	Self-harm	1423.58	1677.72	1177.76	Male	50-54 years
Female	50-54 years	Fire, heat, and hot substances	349.483	808.325	118.956	Female	50-54 years	Exposure to mechanical forces	1890.7	3430.16	1145.37	Female	50-54 years	Adverse effects of medical treatment	0	0	0	Female	50-54 years	Fire, heat, and hot substances	0.333037	0.770286	0.113358	Female	50-54 years	Exposure to mechanical forces	1.80173	3.26874	1.09147	Female	50-54 years	Adverse effects of medical treatment	0	0	0	Female	50-54 years	Fire, heat, and hot substances	525.082	1202.03	177.646	Female	50-54 years	Self-harm	701.793	866.152	567.089	Female	50-54 years
Male	55-59 years	Fire, heat, and hot substances	541.228	1108.55	216.352	Male	55-59 years	Exposure to mechanical forces	6370.71	9373.44	4498.16	Male	55-59 years	Adverse effects of medical treatment	0	0	0	Male	55-59 years	Fire, heat, and hot substances	0.581696	1.19144	0.232529	Male	55-59 years	Exposure to mechanical forces	6.84706	10.0743	4.83449	Male	55-59 years	Adverse effects of medical treatment	0	0	0	Male	55-59 years	Fire, heat, and hot substances	758.859	1578.58	305.104	Male	55-59 years	Self-harm	1478.19	1732.66	1238.18	Male	55-59 years
Female	55-59 years	Fire, heat, and hot substances	272.516	614.656	99.2161	Female	55-59 years	Exposure to mechanical forces	1777.24	3176.55	1127.14	Female	55-59 years	Adverse effects of medical treatment	0	0	0	Female	55-59 years	Fire, heat, and hot substances	0.295019	0.66541	0.107409	Female	55-59 years	Exposure to mechanical forces	1.924	3.43885	1.22021	Female	55-59 years	Adverse effects of medical treatment	0	0	0	Female	55-59 years	Fire, heat, and hot substances	427.54	967.301	154.643	Female	55-59 years	Self-harm	719.632	878.438	591.602	Female	55-59 years
Male	60-64 years	Fire, heat, and hot substances	407.545	824.668	172.33	Male	60-64 years	Exposure to mechanical forces	5763.96	8068.17	4358.82	Male	60-64 years	Adverse effects of medical treatment	0	0	0	Male	60-64 years	Fire, heat, and hot substances	0.518621	1.04943	0.219298	Male	60-64 years	Exposure to mechanical forces	7.33492	10.2671	5.54681	Male	60-64 years	Adverse effects of medical treatment	0	0	0	Male	60-64 years	Fire, heat, and hot substances	561.718	1144.65	235.255	Male	60-64 years	Self-harm	1434.28	1651.13	1203.69	Male	60-64 years
Female	60-64 years	Fire, heat, and hot substances	233.57	536.233	88.8889	Female	60-64 years	Exposure to mechanical forces	1773.12	2984.99	1197.2	Female	60-64 years	Adverse effects of medical treatment	0	0	0	Female	60-64 years	Fire, heat, and hot substances	0.284631	0.65346	0.108321	Female	60-64 years	Exposure to mechanical forces	2.16074	3.63754	1.45893	Female	60-64 years	Adverse effects of medical treatment	0	0	0	Female	60-64 years	Fire, heat, and hot substances	333.908	766.014	125.804	Female	60-64 years	Self-harm	714.706	862.783	582.01	Female	60-64 years
Male	65-69 years	Fire, heat, and hot substances	241.107	491.277	95.9027	Male	65-69 years	Exposure to mechanical forces	4129.84	5565.16	3267.74	Male	65-69 years	Adverse effects of medical treatment	0	0	0	Male	65-69 years	Fire, heat, and hot substances	0.42109	0.85801	0.167493	Male	65-69 years	Exposure to mechanical forces	7.21272	9.71949	5.70707	Male	65-69 years	Adverse effects of medical treatment	0	0	0	Male	65-69 years	Fire, heat, and hot substances	387.292	815.989	151.152	Male	65-69 years	Self-harm	1300.5	1475.89	1106.72	Male	65-69 years
Female	65-69 years	Fire, heat, and hot substances	173.736	388.754	68.6599	Female	65-69 years	Exposure to mechanical forces	1494.64	2295.9	1081.11	Female	65-69 years	Adverse effects of medical treatment	0	0	0	Female	65-69 years	Fire, heat, and hot substances	0.262318	0.586969	0.103668	Female	65-69 years	Exposure to mechanical forces	2.25672	3.46652	1.63234	Female	65-69 years	Adverse effects of medical treatment	0	0	0	Female	65-69 years	Fire, heat, and hot substances	251.432	569.156	96.6293	Female	65-69 years	Self-harm	686.804	805.199	567.132	Female	65-69 years
Male	70-74 years	Fire, heat, and hot substances	140.353	277.517	58.9972	Male	70-74 years	Exposure to mechanical forces	2739.95	3570.68	2239.57	Male	70-74 years	Adverse effects of medical treatment	0	0	0	Male	70-74 years	Fire, heat, and hot substances	0.374059	0.739618	0.157235	Male	70-74 years	Exposure to mechanical forces	7.30231	9.51632	5.96873	Male	70-74 years	Adverse effects of medical treatment	0	0	0	Male	70-74 years	Fire, heat, and hot substances	247.43	484.49	102.686	Male	70-74 years	Self-harm	1027.73	1160.15	880.958	Male	70-74 years
Female	70-74 years	Fire, heat, and hot substances	118.792	246.417	48.7983	Female	70-74 years	Exposure to mechanical forces	1116.12	1657.85	845.814	Female	70-74 years	Adverse effects of medical treatment	0	0	0	Female	70-74 years	Fire, heat, and hot substances	0.252793	0.524382	0.103844	Female	70-74 years	Exposure to mechanical forces	2.37515	3.52795	1.79992	Female	70-74 years	Adverse effects of medical treatment	0	0	0	Female	70-74 years	Fire, heat, and hot substances	173.166	371.339	68.2716	Female	70-74 years	Self-harm	577.799	677.124	472.45	Female	70-74 years
Male	75-79 years	Fire, heat, and hot substances	110.238	208.461	47.1889	Male	75-79 years	Exposure to mechanical forces	2186.13	2663.72	1815.84	Male	75-79 years	Adverse effects of medical treatment	0	0	0	Male	75-79 years	Fire, heat, and hot substances	0.439931	0.831911	0.188318	Male	75-79 years	Exposure to mechanical forces	8.72427	10.6302	7.24654	Male	75-79 years	Adverse effects of medical treatment	0	0	0	Male	75-79 years	Fire, heat, and hot substances	161.368	305.791	67.3289	Male	75-79 years	Self-harm	751	849.473	656.452	Male	75-79 years
Female	75-79 years	Fire, heat, and hot substances	104.711	205.672	44.6109	Female	75-79 years	Exposure to mechanical forces	1012.29	1384.24	791.165	Female	75-79 years	Adverse effects of medical treatment	0	0	0	Female	75-79 years	Fire, heat, and hot substances	0.288848	0.567352	0.123061	Female	75-79 years	Exposure to mechanical forces	2.79243	3.81848	2.18245	Female	75-79 years	Adverse effects of medical treatment	0	0	0	Female	75-79 years	Fire, heat, and hot substances	125.19	248.871	51.6539	Female	75-79 years	Self-harm	473.878	560.311	398.384	Female	75-79 years
Male	80-84 years	Fire, heat, and hot substances	76.9694	143.003	36.1001	Male	80-84 years	Exposure to mechanical forces	1283.47	1536.23	1082.68	Male	80-84 years	Adverse effects of medical treatment	0	0	0	Male	80-84 years	Fire, heat, and hot substances	0.583912	1.08486	0.273865	Male	80-84 years	Exposure to mechanical forces	9.73677	11.6543	8.21349	Male	80-84 years	Adverse effects of medical treatment	0	0	0	Male	80-84 years	Fire, heat, and hot substances	131.269	242.38	61.2308	Male	80-84 years	Self-harm	555.5	624.554	488.695	Male	80-84 years
Female	80-84 years	Fire, heat, and hot substances	72.4942	138.053	32.4834	Female	80-84 years	Exposure to mechanical forces	707.272	932.083	561.603	Female	80-84 years	Adverse effects of medical treatment	0	0	0	Female	80-84 years	Fire, heat, and hot substances	0.328951	0.62643	0.147397	Female	80-84 years	Exposure to mechanical forces	3.20933	4.22944	2.54834	Female	80-84 years	Adverse effects of medical treatment	0	0	0	Female	80-84 years	Fire, heat, and hot substances	100.176	193.954	43.9122	Female	80-84 years	Self-harm	397.575	465.263	336.771	Female	80-84 years
Male	85-89 years	Fire, heat, and hot substances	38.1877	72.3297	17.9556	Male	85-89 years	Exposure to mechanical forces	557.676	666.301	474.356	Male	85-89 years	Adverse effects of medical treatment	0	0	0	Male	85-89 years	Fire, heat, and hot substances	0.767891	1.45443	0.361058	Male	85-89 years	Exposure to mechanical forces	11.2139	13.3982	9.53851	Male	85-89 years	Adverse effects of medical treatment	0	0	0	Male	85-89 years	Fire, heat, and hot substances	78.9898	153.962	36.4282	Male	85-89 years	Self-harm	297.158	330.582	263.89	Male	85-89 years
Female	85-89 years	Fire, heat, and hot substances	39.4271	78.6562	17.9587	Female	85-89 years	Exposure to mechanical forces	389.834	531.157	313.27	Female	85-89 years	Adverse effects of medical treatment	0	0	0	Female	85-89 years	Fire, heat, and hot substances	0.390535	0.779109	0.177885	Female	85-89 years	Exposure to mechanical forces	3.8614	5.26124	3.10301	Female	85-89 years	Adverse effects of medical treatment	0	0	0	Female	85-89 years	Fire, heat, and hot substances	65.0482	130.963	29.4529	Female	85-89 years	Self-harm	252.157	289.155	218.784	Female	85-89 years
Male	90-94 years	Fire, heat, and hot substances	14.3016	26.2317	6.81681	Male	90-94 years	Exposure to mechanical forces	168.312	198.319	143.024	Male	90-94 years	Adverse effects of medical treatment	0	0	0	Male	90-94 years	Fire, heat, and hot substances	1.15091	2.11098	0.548578	Male	90-94 years	Exposure to mechanical forces	13.5448	15.9596	11.5098	Male	90-94 years	Adverse effects of medical treatment	0	0	0	Male	90-94 years	Fire, heat, and hot substances	46.0384	85.623	21.726	Male	90-94 years	Self-harm	114.049	126.465	101.248	Male	90-94 years
Female	90-94 years	Fire, heat, and hot substances	15.8908	31.2057	7.38815	Female	90-94 years	Exposure to mechanical forces	154.31	200.24	123.508	Female	90-94 years	Adverse effects of medical treatment	0	0	0	Female	90-94 years	Fire, heat, and hot substances	0.502338	0.986467	0.233553	Female	90-94 years	Exposure to mechanical forces	4.87802	6.32996	3.9043	Female	90-94 years	Adverse effects of medical treatment	0	0	0	Female	90-94 years	Fire, heat, and hot substances	39.5965	77.3172	18.4525	Female	90-94 years	Self-harm	122.8	140.033	106.664	Female	90-94 years
Male	95+ years	Fire, heat, and hot substances	4.41966	8.84269	1.81759	Male	95+ years	Exposure to mechanical forces	42.4246	50.7909	36.0985	Male	95+ years	Adverse effects of medical treatment	0	0	0	Male	95+ years	Fire, heat, and hot substances	1.73381	3.46894	0.713031	Male	95+ years	Exposure to mechanical forces	16.6429	19.925	14.1612	Male	95+ years	Adverse effects of medical treatment	0	0	0	Male	95+ years	Fire, heat, and hot substances	16.3028	32.2308	6.69832	Male	95+ years	Self-harm	29.2035	32.4308	25.7794	Male	95+ years
Female	95+ years	Fire, heat, and hot substances	5.23417	11.2963	2.00638	Female	95+ years	Exposure to mechanical forces	48.9248	63.2158	39.2726	Female	95+ years	Adverse effects of medical treatment	0	0	0	Female	95+ years	Fire, heat, and hot substances	0.675782	1.45847	0.259043	Female	95+ years	Exposure to mechanical forces	6.31666	8.16176	5.07048	Female	95+ years	Adverse effects of medical treatment	0	0	0	Female	95+ years	Fire, heat, and hot substances	17.6187	37.8701	6.67856	Female	95+ years	Self-harm	40.2396	45.7986	34.9463	Female	95+ years
Male	<5 years	Exposure to mechanical forces	79837	156919	33908.3	Male	<5 years	Poisonings	27.6759	50.0804	15.2068	Male	<5 years	Self-harm	0	0	0	Male	<5 years	Exposure to mechanical forces	24.5358	48.2249	10.4208	Male	<5 years	Poisonings	0.00850543	0.0153909	0.00467341	Male	<5 years	Self-harm	0	0	0	Male	<5 years	Falls	50480.6	96942.6	24107.3	Male	<5 years	Environmental heat and cold exposure	781.018	1475.91	378.048	Male	<5 years
Female	<5 years	Exposure to mechanical forces	49893.8	113682	16805.6	Female	<5 years	Poisonings	21.7382	44.8138	11.3803	Female	<5 years	Self-harm	0	0	0	Female	<5 years	Exposure to mechanical forces	16.2666	37.063	5.47905	Female	<5 years	Poisonings	0.00708718	0.0146104	0.00371025	Female	<5 years	Self-harm	0	0	0	Female	<5 years	Falls	27027.3	55244.7	11157	Female	<5 years	Environmental heat and cold exposure	378.28	796.376	166.335	Female	<5 years
Male	5-9 years	Exposure to mechanical forces	69671.1	143029	29317.3	Male	5-9 years	Poisonings	42.1249	79.9101	22.7517	Male	5-9 years	Self-harm	0	0	0	Male	5-9 years	Exposure to mechanical forces	23.1828	47.5925	9.75523	Male	5-9 years	Poisonings	0.0140169	0.0265898	0.00757054	Male	5-9 years	Self-harm	0	0	0	Male	5-9 years	Falls	87429.3	163687	42140.1	Male	5-9 years	Environmental heat and cold exposure	825.63	1652.19	352.824	Male	5-9 years
Female	5-9 years	Exposure to mechanical forces	36282.5	85190.2	11372.9	Female	5-9 years	Poisonings	35.3114	73.7572	18.2602	Female	5-9 years	Self-harm	0	0	0	Female	5-9 years	Exposure to mechanical forces	12.7471	29.9298	3.99562	Female	5-9 years	Poisonings	0.0124059	0.025913	0.00641533	Female	5-9 years	Self-harm	0	0	0	Female	5-9 years	Falls	43144.9	89429.5	18178.4	Female	5-9 years	Environmental heat and cold exposure	407.529	887.409	163.506	Female	5-9 years
Male	10-14 years	Exposure to mechanical forces	80331.8	172582	33151.4	Male	10-14 years	Poisonings	54.8595	103.038	30.6843	Male	10-14 years	Self-harm	31.2256	66.2357	12.6284	Male	10-14 years	Exposure to mechanical forces	29.2359	62.8096	12.0651	Male	10-14 years	Poisonings	0.0199656	0.0374996	0.0111672	Male	10-14 years	Self-harm	0.0113642	0.0241058	0.00459598	Male	10-14 years	Falls	107211	204280	52278.2	Male	10-14 years	Environmental heat and cold exposure	957.997	1878.89	438.484	Male	10-14 years
Female	10-14 years	Exposure to mechanical forces	29984.3	77798.4	9096.07	Female	10-14 years	Poisonings	47.9432	98.1001	25.2266	Female	10-14 years	Self-harm	26.3378	62.786	8.58748	Female	10-14 years	Exposure to mechanical forces	11.448	29.7033	3.47286	Female	10-14 years	Poisonings	0.0183046	0.0374544	0.00963147	Female	10-14 years	Self-harm	0.0100557	0.0239716	0.00327868	Female	10-14 years	Falls	46872.8	96164.8	19416.2	Female	10-14 years	Environmental heat and cold exposure	472.496	1028.81	203.355	Female	10-14 years
Male	15-19 years	Exposure to mechanical forces	96374.1	193876	41306.9	Male	15-19 years	Poisonings	61.1393	109.77	34.8859	Male	15-19 years	Self-harm	98.2492	194.172	43.983	Male	15-19 years	Exposure to mechanical forces	36.495	73.4171	15.6421	Male	15-19 years	Poisonings	0.0231523	0.0415679	0.0132106	Male	15-19 years	Self-harm	0.037205	0.0735292	0.0166555	Male	15-19 years	Falls	116530	212688	58032	Male	15-19 years	Environmental heat and cold exposure	1050.64	1985.42	497.703	Male	15-19 years
Female	15-19 years	Exposure to mechanical forces	25531.8	63261.7	8264.99	Female	15-19 years	Poisonings	53.0671	109.888	29.0528	Female	15-19 years	Self-harm	93.1747	212.861	34.4138	Female	15-19 years	Exposure to mechanical forces	9.99177	24.7572	3.23447	Female	15-19 years	Poisonings	0.0207676	0.0430043	0.0113697	Female	15-19 years	Self-harm	0.0364635	0.0833024	0.0134677	Female	15-19 years	Falls	43982	93541.3	18798.2	Female	15-19 years	Environmental heat and cold exposure	514.634	1009.9	234.176	Female	15-19 years
Male	20-24 years	Exposure to mechanical forces	101048	193501	43598.2	Male	20-24 years	Poisonings	63.9678	113.852	37.905	Male	20-24 years	Self-harm	135.472	266.628	67.8773	Male	20-24 years	Exposure to mechanical forces	40.6943	77.9275	17.5581	Male	20-24 years	Poisonings	0.0257614	0.0458511	0.0152653	Male	20-24 years	Self-harm	0.054558	0.107378	0.0273358	Male	20-24 years	Falls	125613	228552	64134.2	Male	20-24 years	Environmental heat and cold exposure	977.314	1806.17	489.486	Male	20-24 years
Female	20-24 years	Exposure to mechanical forces	22312.3	52833	7100.74	Female	20-24 years	Poisonings	52.8744	105.474	30.3915	Female	20-24 years	Self-harm	125.726	280.43	52.9056	Female	20-24 years	Exposure to mechanical forces	9.13066	21.6203	2.90577	Female	20-24 years	Poisonings	0.0216373	0.0431622	0.0124368	Female	20-24 years	Self-harm	0.0514497	0.114758	0.02165	Female	20-24 years	Falls	42349.9	87610.1	17868.7	Female	20-24 years	Environmental heat and cold exposure	480.41	935.26	235.801	Female	20-24 years
Male	25-29 years	Exposure to mechanical forces	95019.1	188748	41870.6	Male	25-29 years	Poisonings	63.3196	111.698	40.2552	Male	25-29 years	Self-harm	124.715	244.775	65.2723	Male	25-29 years	Exposure to mechanical forces	42.6604	84.7413	18.7985	Male	25-29 years	Poisonings	0.0284284	0.0501488	0.0180732	Male	25-29 years	Self-harm	0.0559927	0.109896	0.0293051	Male	25-29 years	Falls	133847	244084	66343.1	Male	25-29 years	Environmental heat and cold exposure	822.868	1428.35	453.876	Male	25-29 years
Female	25-29 years	Exposure to mechanical forces	20643.7	49174.8	6551.99	Female	25-29 years	Poisonings	49.9884	92.0075	31.39	Female	25-29 years	Self-harm	97.3237	219.519	44.1694	Female	25-29 years	Exposure to mechanical forces	9.37885	22.3411	2.9767	Female	25-29 years	Poisonings	0.0227107	0.0418008	0.0142611	Female	25-29 years	Self-harm	0.0442161	0.0997318	0.020067	Female	25-29 years	Falls	43345.8	91735.9	17262.1	Female	25-29 years	Environmental heat and cold exposure	405.963	730.835	224.382	Female	25-29 years
Male	30-34 years	Exposure to mechanical forces	82053.4	150952	38079.7	Male	30-34 years	Poisonings	59.132	98.5391	39.6576	Male	30-34 years	Self-harm	116.294	212.553	62.269	Male	30-34 years	Exposure to mechanical forces	41.9785	77.227	19.4816	Male	30-34 years	Poisonings	0.030252	0.0504127	0.0202888	Male	30-34 years	Self-harm	0.0594962	0.108742	0.0318569	Male	30-34 years	Falls	139161	257541	70833.2	Male	30-34 years	Environmental heat and cold exposure	666.226	1074.39	418.052	Male	30-34 years
Female	30-34 years	Exposure to mechanical forces	18152	41144.8	6529.03	Female	30-34 years	Poisonings	45.7496	77.2118	30.9054	Female	30-34 years	Self-harm	74.4412	149.9	37.3118	Female	30-34 years	Exposure to mechanical forces	9.54547	21.6365	3.43337	Female	30-34 years	Poisonings	0.024058	0.0406028	0.016252	Female	30-34 years	Self-harm	0.0391458	0.0788267	0.0196209	Female	30-34 years	Falls	44992.1	93008.5	19685.2	Female	30-34 years	Environmental heat and cold exposure	328.49	549.417	206.923	Female	30-34 years
Male	35-39 years	Exposure to mechanical forces	70318.6	138025	29157.4	Male	35-39 years	Poisonings	52.9121	84.1115	37.6392	Male	35-39 years	Self-harm	112.799	200.905	61.6538	Male	35-39 years	Exposure to mechanical forces	39.2831	77.1067	16.2886	Male	35-39 years	Poisonings	0.0295591	0.0469885	0.021027	Male	35-39 years	Self-harm	0.0630147	0.112235	0.0344426	Male	35-39 years	Falls	117800	205141	62236	Male	35-39 years	Environmental heat and cold exposure	538.645	809.335	363.332	Male	35-39 years
Female	35-39 years	Exposure to mechanical forces	16149.2	38225.7	5249.1	Female	35-39 years	Poisonings	41.1744	67.1012	29.526	Female	35-39 years	Self-harm	68.5263	136.555	34.9841	Female	35-39 years	Exposure to mechanical forces	9.29514	22.002	3.02128	Female	35-39 years	Poisonings	0.0236992	0.0386221	0.0169946	Female	35-39 years	Self-harm	0.0394424	0.0785984	0.0201362	Female	35-39 years	Falls	37773.3	73808.1	16932.2	Female	35-39 years	Environmental heat and cold exposure	271.252	413.942	185.935	Female	35-39 years
Male	40-44 years	Exposure to mechanical forces	54562.7	109364	23203.7	Male	40-44 years	Poisonings	42.7374	61.5481	32.1963	Male	40-44 years	Self-harm	96.2967	166.477	55.5453	Male	40-44 years	Exposure to mechanical forces	37.3247	74.8126	15.873	Male	40-44 years	Poisonings	0.0292353	0.0421032	0.0220245	Male	40-44 years	Self-harm	0.0658736	0.113882	0.0379969	Male	40-44 years	Falls	97128.7	175335	50638.5	Male	40-44 years	Environmental heat and cold exposure	471.328	693.393	345.959	Male	40-44 years
Female	40-44 years	Exposure to mechanical forces	13297.3	31099.2	4484.74	Female	40-44 years	Poisonings	34.2254	51.186	25.7206	Female	40-44 years	Self-harm	57.0994	108.384	31.0749	Female	40-44 years	Exposure to mechanical forces	9.49079	22.1966	3.20092	Female	40-44 years	Poisonings	0.0244279	0.0365333	0.0183577	Female	40-44 years	Self-harm	0.0407539	0.0773576	0.0221793	Female	40-44 years	Falls	31874.1	61728.4	14384.8	Female	40-44 years	Environmental heat and cold exposure	241.643	350.001	178.107	Female	40-44 years
Male	45-49 years	Exposure to mechanical forces	38768.6	78533.5	16577.4	Male	45-49 years	Poisonings	34.3327	45.7469	26.9295	Male	45-49 years	Self-harm	81.1146	131.226	48.5402	Male	45-49 years	Exposure to mechanical forces	32.7107	66.2619	13.987	Male	45-49 years	Poisonings	0.0289679	0.0385985	0.0227215	Male	45-49 years	Self-harm	0.0684396	0.110721	0.0409553	Male	45-49 years	Falls	93728.1	173534	47160.2	Male	45-49 years	Environmental heat and cold exposure	444.352	601.038	343.579	Male	45-49 years
Female	45-49 years	Exposure to mechanical forces	10175.3	23716.8	3211.74	Female	45-49 years	Poisonings	28.2027	38.978	22.0182	Female	45-49 years	Self-harm	47.7805	84.9965	26.8881	Female	45-49 years	Exposure to mechanical forces	8.9344	20.8244	2.82005	Female	45-49 years	Poisonings	0.0247632	0.0342244	0.0193329	Female	45-49 years	Self-harm	0.0419533	0.0746307	0.0236089	Female	45-49 years	Falls	35301	71063.2	15415.8	Female	45-49 years	Environmental heat and cold exposure	233.025	317.068	183.173	Female	45-49 years
Male	50-54 years	Exposure to mechanical forces	33812.2	68998.3	14271.2	Male	50-54 years	Poisonings	35.8467	44.5191	29.4481	Male	50-54 years	Self-harm	79.1079	125.081	49.8915	Male	50-54 years	Exposure to mechanical forces	31.4086	64.0933	13.2567	Male	50-54 years	Poisonings	0.0332984	0.0413543	0.0273547	Male	50-54 years	Self-harm	0.0734843	0.116189	0.0463448	Male	50-54 years	Falls	88279.6	158734	46235.5	Male	50-54 years	Environmental heat and cold exposure	427.876	550.879	339.722	Male	50-54 years
Female	50-54 years	Exposure to mechanical forces	9208.64	22263.7	3081.2	Female	50-54 years	Poisonings	29.8433	37.4842	24.2352	Female	50-54 years	Self-harm	43.4057	74.2622	25.429	Female	50-54 years	Exposure to mechanical forces	8.7753	21.216	2.9362	Female	50-54 years	Poisonings	0.0284389	0.0357203	0.0230948	Female	50-54 years	Self-harm	0.0413631	0.0707676	0.0242323	Female	50-54 years	Falls	40619.4	74828.1	19087.5	Female	50-54 years	Environmental heat and cold exposure	228.177	291.354	179.444	Female	50-54 years
Male	55-59 years	Exposure to mechanical forces	25032.9	49649.3	10481.8	Male	55-59 years	Poisonings	32.7202	39.0653	27.5556	Male	55-59 years	Self-harm	68.2861	107.039	43.2229	Male	55-59 years	Exposure to mechanical forces	26.9046	53.3616	11.2655	Male	55-59 years	Poisonings	0.0351668	0.0419863	0.029616	Male	55-59 years	Self-harm	0.0733919	0.115043	0.0464548	Male	55-59 years	Falls	73616.5	131638	38374.9	Male	55-59 years	Environmental heat and cold exposure	447.412	573.966	354.046	Male	55-59 years
Female	55-59 years	Exposure to mechanical forces	7821.61	19188.3	2562.75	Female	55-59 years	Poisonings	28.4064	34.2764	23.6727	Female	55-59 years	Self-harm	38.6529	64.5256	23.218	Female	55-59 years	Exposure to mechanical forces	8.46747	20.7727	2.77437	Female	55-59 years	Poisonings	0.030752	0.0371067	0.0256274	Female	55-59 years	Self-harm	0.0418446	0.0698537	0.0251352	Female	55-59 years	Falls	41042.4	78873.6	19672.2	Female	55-59 years	Environmental heat and cold exposure	233.025	297.407	182.114	Female	55-59 years
Male	60-64 years	Exposure to mechanical forces	18516.1	36748.2	7913.77	Male	60-64 years	Poisonings	32.5604	38.7549	27.9027	Male	60-64 years	Self-harm	61.1756	93.3964	38.2653	Male	60-64 years	Exposure to mechanical forces	23.5627	46.7639	10.0707	Male	60-64 years	Poisonings	0.0414346	0.0493175	0.0355075	Male	60-64 years	Self-harm	0.077849	0.118852	0.0486945	Male	60-64 years	Falls	61109	107800	32849.3	Male	60-64 years	Environmental heat and cold exposure	437.745	557.24	352.047	Male	60-64 years
Female	60-64 years	Exposure to mechanical forces	6756.53	16857.2	2292.21	Female	60-64 years	Poisonings	30.6499	36.6917	25.8728	Female	60-64 years	Self-harm	36.1956	59.4138	21.7955	Female	60-64 years	Exposure to mechanical forces	8.23358	20.5424	2.79331	Female	60-64 years	Poisonings	0.0373504	0.0447129	0.0315289	Female	60-64 years	Self-harm	0.0441083	0.0724023	0.0265603	Female	60-64 years	Falls	41900.3	76631.6	21207.2	Female	60-64 years	Environmental heat and cold exposure	235.778	316.318	185.144	Female	60-64 years
Male	65-69 years	Exposure to mechanical forces	10554.5	22049.8	4605.99	Male	65-69 years	Poisonings	26.2924	32.1316	22.3301	Male	65-69 years	Self-harm	42.9389	63.5247	28.079	Male	65-69 years	Exposure to mechanical forces	18.4334	38.5097	8.04431	Male	65-69 years	Poisonings	0.0459194	0.0561175	0.0389992	Male	65-69 years	Self-harm	0.0749924	0.110945	0.0490397	Male	65-69 years	Falls	54022.5	95187.2	28003.1	Male	65-69 years	Environmental heat and cold exposure	401.565	502.511	323.961	Male	65-69 years
Female	65-69 years	Exposure to mechanical forces	4752	11576.6	1616.25	Female	65-69 years	Poisonings	29.053	35.0887	24.7105	Female	65-69 years	Self-harm	30.8011	48.7997	19.2061	Female	65-69 years	Exposure to mechanical forces	7.17491	17.4792	2.44033	Female	65-69 years	Poisonings	0.0438663	0.0529794	0.0373096	Female	65-69 years	Self-harm	0.0465057	0.0736812	0.0289987	Female	65-69 years	Falls	45054.6	80667	23131.2	Female	65-69 years	Environmental heat and cold exposure	233.664	305.334	181.211	Female	65-69 years
Male	70-74 years	Exposure to mechanical forces	5639.28	12113.1	2261.8	Male	70-74 years	Poisonings	20.0658	24.7991	17.2151	Male	70-74 years	Self-harm	28.5361	42.8437	18.7324	Male	70-74 years	Exposure to mechanical forces	15.0294	32.2829	6.028	Male	70-74 years	Poisonings	0.053478	0.0660928	0.0458805	Male	70-74 years	Self-harm	0.0760524	0.114184	0.0499242	Male	70-74 years	Falls	46856.9	82567.9	25118.6	Male	70-74 years	Environmental heat and cold exposure	327.471	419.752	267.881	Male	70-74 years
Female	70-74 years	Exposure to mechanical forces	2975.06	7196.13	935.585	Female	70-74 years	Poisonings	24.6103	29.4497	21.1047	Female	70-74 years	Self-harm	22.954	36.4839	14.6885	Female	70-74 years	Exposure to mechanical forces	6.33101	15.3136	1.99095	Female	70-74 years	Poisonings	0.0523715	0.0626699	0.0449115	Female	70-74 years	Self-harm	0.0488468	0.0776389	0.0312577	Female	70-74 years	Falls	43892.3	79972.9	22073	Female	70-74 years	Environmental heat and cold exposure	210.101	281.966	165.093	Female	70-74 years
Male	75-79 years	Exposure to mechanical forces	3443.76	6898.62	1477.18	Male	75-79 years	Poisonings	18.5368	22.5358	15.8128	Male	75-79 years	Self-harm	22.7548	32.9398	14.9263	Male	75-79 years	Exposure to mechanical forces	13.7431	27.5306	5.89502	Male	75-79 years	Poisonings	0.0739753	0.0899341	0.0631048	Male	75-79 years	Self-harm	0.0908084	0.131454	0.0595667	Male	75-79 years	Falls	39825.9	74017.9	21143.1	Male	75-79 years	Environmental heat and cold exposure	255.179	317.572	209.324	Male	75-79 years
Female	75-79 years	Exposure to mechanical forces	2210.44	5151.43	742.569	Female	75-79 years	Poisonings	27.0016	32.2151	23.145	Female	75-79 years	Self-harm	20.823	33.2975	13.2044	Female	75-79 years	Exposure to mechanical forces	6.09757	14.2104	2.0484	Female	75-79 years	Poisonings	0.0744848	0.0888665	0.0638463	Female	75-79 years	Self-harm	0.0574409	0.0918523	0.0364249	Female	75-79 years	Falls	45708	84001.3	23259.6	Female	75-79 years	Environmental heat and cold exposure	187.312	242.387	148.612	Female	75-79 years
Male	80-84 years	Exposure to mechanical forces	1675.82	3334.92	683.029	Male	80-84 years	Poisonings	12.7867	15.3944	10.8471	Male	80-84 years	Self-harm	14.1688	20.807	9.38029	Male	80-84 years	Exposure to mechanical forces	12.7132	25.2997	5.18165	Male	80-84 years	Poisonings	0.0970037	0.116786	0.0822896	Male	80-84 years	Self-harm	0.107489	0.157848	0.0711616	Male	80-84 years	Falls	32705.6	58146.1	17537.7	Male	80-84 years	Environmental heat and cold exposure	202.367	244.281	165.759	Male	80-84 years
Female	80-84 years	Exposure to mechanical forces	1394	3266.05	477.026	Female	80-84 years	Poisonings	21.9573	26.2128	18.6577	Female	80-84 years	Self-harm	14.7236	23.6492	9.29247	Female	80-84 years	Exposure to mechanical forces	6.32542	14.8201	2.16456	Female	80-84 years	Poisonings	0.099634	0.118944	0.0846616	Female	80-84 years	Self-harm	0.0668099	0.107311	0.0421657	Female	80-84 years	Falls	46869.7	82234.7	24444.3	Female	80-84 years	Environmental heat and cold exposure	168.777	207.217	133.766	Female	80-84 years
Male	85-89 years	Exposure to mechanical forces	653.16	1310.33	280.273	Male	85-89 years	Poisonings	6.71464	8.08783	5.64242	Male	85-89 years	Self-harm	5.54698	7.93978	3.71204	Male	85-89 years	Exposure to mechanical forces	13.134	26.3486	5.63582	Male	85-89 years	Poisonings	0.13502	0.162633	0.11346	Male	85-89 years	Self-harm	0.111541	0.159656	0.074643	Male	85-89 years	Falls	18728.6	31958.1	10073.2	Male	85-89 years	Environmental heat and cold exposure	121.287	144.899	98.7784	Male	85-89 years
Female	85-89 years	Exposure to mechanical forces	716.185	1663.39	242.77	Female	85-89 years	Poisonings	14.028	16.824	11.8295	Female	85-89 years	Self-harm	6.93125	10.519	4.4333	Female	85-89 years	Exposure to mechanical forces	7.09399	16.4763	2.4047	Female	85-89 years	Poisonings	0.138951	0.166646	0.117174	Female	85-89 years	Self-harm	0.0686557	0.104194	0.0439129	Female	85-89 years	Falls	35115.5	62500.7	18918.8	Female	85-89 years	Environmental heat and cold exposure	122.525	150.003	96.4398	Female	85-89 years
Male	90-94 years	Exposure to mechanical forces	193.152	370.411	85.1892	Male	90-94 years	Poisonings	2.50009	3.07099	2.07068	Male	90-94 years	Self-harm	1.40471	1.99634	0.936444	Male	90-94 years	Exposure to mechanical forces	15.5438	29.8086	6.85554	Male	90-94 years	Poisonings	0.201193	0.247136	0.166636	Male	90-94 years	Self-harm	0.113043	0.160654	0.0753597	Male	90-94 years	Falls	7052.14	11820.1	4025.1	Male	90-94 years	Environmental heat and cold exposure	58.4546	69.8786	47.9508	Male	90-94 years
Female	90-94 years	Exposure to mechanical forces	274.878	622.779	104.282	Female	90-94 years	Poisonings	6.39248	7.73822	5.33442	Female	90-94 years	Self-harm	2.09176	3.07622	1.38741	Female	90-94 years	Exposure to mechanical forces	8.6894	19.6872	3.29655	Female	90-94 years	Poisonings	0.202078	0.244619	0.168631	Female	90-94 years	Self-harm	0.0661241	0.0972449	0.0438586	Female	90-94 years	Falls	18701.6	32243.3	10143.3	Female	90-94 years	Environmental heat and cold exposure	72.3375	88.7505	58.0585	Female	90-94 years
Male	95+ years	Exposure to mechanical forces	48.1875	99.3657	18.5859	Male	95+ years	Poisonings	0.822879	1.02671	0.653062	Male	95+ years	Self-harm	0.275977	0.39067	0.186843	Male	95+ years	Exposure to mechanical forces	18.9037	38.9806	7.29116	Male	95+ years	Poisonings	0.322811	0.402772	0.256192	Male	95+ years	Self-harm	0.108264	0.153258	0.0732976	Male	95+ years	Falls	1943.89	3640.03	971.845	Male	95+ years	Environmental heat and cold exposure	19.9072	23.9925	16.4302	Male	95+ years
Female	95+ years	Exposure to mechanical forces	82.0895	188.72	27.5118	Female	95+ years	Poisonings	2.40157	2.93569	1.95136	Female	95+ years	Self-harm	0.461782	0.668332	0.31005	Female	95+ years	Exposure to mechanical forces	10.5985	24.3656	3.55204	Female	95+ years	Poisonings	0.310066	0.379025	0.25194	Female	95+ years	Self-harm	0.0596205	0.0862881	0.0400305	Female	95+ years	Falls	7039.41	13041.9	3381.41	Female	95+ years	Environmental heat and cold exposure	32.3373	39.3198	26.0795	Female	95+ years
Male	<5 years	Animal contact	11363.1	23899.4	4578.44	Male	<5 years	Adverse effects of medical treatment	0	0	0	Male	<5 years	Falls	2522.36	5360.3	1022.2	Male	<5 years	Animal contact	3.49213	7.34484	1.40706	Male	<5 years	Adverse effects of medical treatment	0	0	0	Male	<5 years	Falls	0.775179	1.64734	0.314146	Male	<5 years	Exposure to mechanical forces	74324.7	146804	30979.9	Male	<5 years	Interpersonal violence	3137.2	5684.66	1613.25	Male	<5 years
Female	<5 years	Animal contact	6124.71	15215.9	1879.98	Female	<5 years	Adverse effects of medical treatment	0	0	0	Female	<5 years	Falls	1268.86	2759.55	474.158	Female	<5 years	Animal contact	1.99681	4.96076	0.612918	Female	<5 years	Adverse effects of medical treatment	0	0	0	Female	<5 years	Falls	0.41368	0.899681	0.154587	Female	<5 years	Exposure to mechanical forces	46979.5	107430	15685.7	Female	<5 years	Interpersonal violence	1411.13	2846.3	645.879	Female	<5 years
Male	5-9 years	Animal contact	11544.7	25360.9	4307.74	Male	5-9 years	Adverse effects of medical treatment	0	0	0	Male	5-9 years	Falls	3857.46	7940.4	1632.51	Male	5-9 years	Animal contact	3.84147	8.43876	1.43339	Male	5-9 years	Adverse effects of medical treatment	0	0	0	Male	5-9 years	Falls	1.28356	2.64214	0.543212	Male	5-9 years	Exposure to mechanical forces	65902.4	137096	26125.6	Male	5-9 years	Interpersonal violence	3448.13	6463.6	1760.06	Male	5-9 years
Female	5-9 years	Animal contact	6841.19	17852.1	1998.43	Female	5-9 years	Adverse effects of medical treatment	0	0	0	Female	5-9 years	Falls	1830.5	3999.29	718.912	Female	5-9 years	Animal contact	2.40351	6.27196	0.702108	Female	5-9 years	Adverse effects of medical treatment	0	0	0	Female	5-9 years	Falls	0.643107	1.40507	0.252575	Female	5-9 years	Exposure to mechanical forces	36210.8	86911.9	11211.4	Female	5-9 years	Interpersonal violence	1237.97	2574.99	579.097	Female	5-9 years
Male	10-14 years	Animal contact	12710.8	27232.6	5019.3	Male	10-14 years	Adverse effects of medical treatment	0	0	0	Male	10-14 years	Falls	4406.7	8477.64	1937.36	Male	10-14 years	Animal contact	4.62598	9.91101	1.82672	Male	10-14 years	Adverse effects of medical treatment	0	0	0	Male	10-14 years	Falls	1.60377	3.08535	0.705082	Male	10-14 years	Exposure to mechanical forces	72288.2	152260	28879	Male	10-14 years	Interpersonal violence	6502.79	12084.6	3127.32	Male	10-14 years
Female	10-14 years	Animal contact	7405.42	18736.7	2178.59	Female	10-14 years	Adverse effects of medical treatment	0	0	0	Female	10-14 years	Falls	1872.62	3880.04	730.734	Female	10-14 years	Animal contact	2.82737	7.15363	0.831782	Female	10-14 years	Adverse effects of medical treatment	0	0	0	Female	10-14 years	Falls	0.714962	1.48139	0.278993	Female	10-14 years	Exposure to mechanical forces	30867.6	80092.7	9311.94	Female	10-14 years	Interpersonal violence	1695.8	3356.09	761.002	Female	10-14 years
Male	15-19 years	Animal contact	12709.7	27922.9	4791.58	Male	15-19 years	Adverse effects of medical treatment	0	0	0	Male	15-19 years	Falls	5124.34	10390.7	2284.38	Male	15-19 years	Animal contact	4.81291	10.5739	1.81448	Male	15-19 years	Adverse effects of medical treatment	0	0	0	Male	15-19 years	Falls	1.94049	3.93475	0.865052	Male	15-19 years	Exposure to mechanical forces	82887.4	170762	35047	Male	15-19 years	Interpersonal violence	13507.2	23681.7	6725.68	Male	15-19 years
Female	15-19 years	Animal contact	7175.47	18850.1	2064.5	Female	15-19 years	Adverse effects of medical treatment	0	0	0	Female	15-19 years	Falls	1788.07	3794.56	688.947	Female	15-19 years	Animal contact	2.80809	7.37691	0.807932	Female	15-19 years	Adverse effects of medical treatment	0	0	0	Female	15-19 years	Falls	0.699752	1.48498	0.269616	Female	15-19 years	Exposure to mechanical forces	26395.8	66636.9	8366.63	Female	15-19 years	Interpersonal violence	2250.24	4576.24	1039.52	Female	15-19 years
Male	20-24 years	Animal contact	12668.7	28140.4	4701.28	Male	20-24 years	Adverse effects of medical treatment	0	0	0	Male	20-24 years	Falls	5537.67	10837.8	2464.22	Male	20-24 years	Animal contact	5.10199	11.3328	1.89332	Male	20-24 years	Adverse effects of medical treatment	0	0	0	Male	20-24 years	Falls	2.23016	4.36464	0.992402	Male	20-24 years	Exposure to mechanical forces	90070	177647	38793.5	Male	20-24 years	Interpersonal violence	18149.6	31397.5	9414.73	Male	20-24 years
Female	20-24 years	Animal contact	7011.27	17881.4	1926.44	Female	20-24 years	Adverse effects of medical treatment	0	0	0	Female	20-24 years	Falls	1687.68	3579.26	707.853	Female	20-24 years	Animal contact	2.86916	7.31746	0.788337	Female	20-24 years	Adverse effects of medical treatment	0	0	0	Female	20-24 years	Falls	0.690633	1.46471	0.289668	Female	20-24 years	Exposure to mechanical forces	24085	57571.6	7561.69	Female	20-24 years	Interpersonal violence	2565.54	4778.57	1253.08	Female	20-24 years
Male	25-29 years	Animal contact	11108.8	24677.7	4070.25	Male	25-29 years	Adverse effects of medical treatment	0	0	0	Male	25-29 years	Falls	5231.28	10322.4	2281.81	Male	25-29 years	Animal contact	4.98749	11.0794	1.8274	Male	25-29 years	Adverse effects of medical treatment	0	0	0	Male	25-29 years	Falls	2.34867	4.63439	1.02446	Male	25-29 years	Exposure to mechanical forces	91315	181970	39762.7	Male	25-29 years	Interpersonal violence	18240.9	31655.5	10319.3	Male	25-29 years
Female	25-29 years	Animal contact	6043.11	16372.2	1649.9	Female	25-29 years	Adverse effects of medical treatment	0	0	0	Female	25-29 years	Falls	1541.8	3298.51	627.809	Female	25-29 years	Animal contact	2.7455	7.4382	0.749583	Female	25-29 years	Adverse effects of medical treatment	0	0	0	Female	25-29 years	Falls	0.700469	1.49858	0.285226	Female	25-29 years	Exposure to mechanical forces	24331.8	58070.1	7650.32	Female	25-29 years	Interpersonal violence	2731.27	5022.75	1439.03	Female	25-29 years
Male	30-34 years	Animal contact	8887.46	19479.7	3451.64	Male	30-34 years	Adverse effects of medical treatment	0	0	0	Male	30-34 years	Falls	4713	9263.74	2263.55	Male	30-34 years	Animal contact	4.54682	9.96582	1.76586	Male	30-34 years	Adverse effects of medical treatment	0	0	0	Male	30-34 years	Falls	2.41117	4.73933	1.15803	Male	30-34 years	Exposure to mechanical forces	87630.6	161400	39947.8	Male	30-34 years	Interpersonal violence	16989.5	28059.8	10412.7	Male	30-34 years
Female	30-34 years	Animal contact	4985.55	13192.5	1479.04	Female	30-34 years	Adverse effects of medical treatment	0	0	0	Female	30-34 years	Falls	1404.68	2886.8	631.123	Female	30-34 years	Animal contact	2.62171	6.93743	0.77777	Female	30-34 years	Adverse effects of medical treatment	0	0	0	Female	30-34 years	Falls	0.738667	1.51806	0.331884	Female	30-34 years	Exposure to mechanical forces	24150.6	54697.5	8673.05	Female	30-34 years	Interpersonal violence	2767.25	5052.6	1605.72	Female	30-34 years
Male	35-39 years	Animal contact	8099.62	18290.1	3140.37	Male	35-39 years	Adverse effects of medical treatment	0	0	0	Male	35-39 years	Falls	4070.98	7527.22	1991.93	Male	35-39 years	Animal contact	4.52481	10.2177	1.75435	Male	35-39 years	Adverse effects of medical treatment	0	0	0	Male	35-39 years	Falls	2.27423	4.20504	1.11278	Male	35-39 years	Exposure to mechanical forces	79891.3	156624	32381.6	Male	35-39 years	Interpersonal violence	15083.6	23042.3	10099.6	Male	35-39 years
Female	35-39 years	Animal contact	4903.73	13835.9	1444.56	Female	35-39 years	Adverse effects of medical treatment	0	0	0	Female	35-39 years	Falls	1250.62	2350.72	584.823	Female	35-39 years	Animal contact	2.82249	7.96368	0.83146	Female	35-39 years	Adverse effects of medical treatment	0	0	0	Female	35-39 years	Falls	0.719832	1.35303	0.336613	Female	35-39 years	Exposure to mechanical forces	22665.7	53464	7398.66	Female	35-39 years	Interpersonal violence	2592.39	4213.84	1654.03	Female	35-39 years
Male	40-44 years	Animal contact	6702.45	14851.6	2573.74	Male	40-44 years	Adverse effects of medical treatment	0	0	0	Male	40-44 years	Falls	2957.4	5275.42	1457.2	Male	40-44 years	Animal contact	4.58494	10.1596	1.76062	Male	40-44 years	Adverse effects of medical treatment	0	0	0	Male	40-44 years	Falls	2.02307	3.60876	0.996828	Male	40-44 years	Exposure to mechanical forces	69469.4	140323	29160.7	Male	40-44 years	Interpersonal violence	13737.3	19788.4	9961.61	Male	40-44 years
Female	40-44 years	Animal contact	4052.32	11084.8	1220.58	Female	40-44 years	Adverse effects of medical treatment	0	0	0	Female	40-44 years	Falls	965.513	1814.71	473.599	Female	40-44 years	Animal contact	2.89229	7.91165	0.871175	Female	40-44 years	Adverse effects of medical treatment	0	0	0	Female	40-44 years	Falls	0.689122	1.29523	0.338025	Female	40-44 years	Exposure to mechanical forces	20798.7	48521.4	6969.77	Female	40-44 years	Interpersonal violence	2511.36	3842.21	1739.57	Female	40-44 years
Male	45-49 years	Animal contact	5548.32	12753.4	2098.93	Male	45-49 years	Adverse effects of medical treatment	0	0	0	Male	45-49 years	Falls	2234.73	4151.12	1096.19	Male	45-49 years	Animal contact	4.68134	10.7606	1.77095	Male	45-49 years	Adverse effects of medical treatment	0	0	0	Male	45-49 years	Falls	1.88553	3.50247	0.924901	Male	45-49 years	Exposure to mechanical forces	60111.9	122710	25429.7	Male	45-49 years	Interpersonal violence	13500.8	18540.8	10281.3	Male	45-49 years
Female	45-49 years	Animal contact	3304.46	8501.42	1025.88	Female	45-49 years	Adverse effects of medical treatment	0	0	0	Female	45-49 years	Falls	851.025	1598.21	414.379	Female	45-49 years	Animal contact	2.90146	7.46462	0.900771	Female	45-49 years	Adverse effects of medical treatment	0	0	0	Female	45-49 years	Falls	0.747237	1.4033	0.363843	Female	45-49 years	Exposure to mechanical forces	19179.9	43841.9	5965.09	Female	45-49 years	Interpersonal violence	2673.1	3825.99	1930.72	Female	45-49 years
Male	50-54 years	Animal contact	4622.09	10643.9	1823.17	Male	50-54 years	Adverse effects of medical treatment	0	0	0	Male	50-54 years	Falls	2106.97	3817.99	1093.8	Male	50-54 years	Animal contact	4.29352	9.88722	1.69357	Male	50-54 years	Adverse effects of medical treatment	0	0	0	Male	50-54 years	Falls	1.95719	3.54657	1.01604	Male	50-54 years	Exposure to mechanical forces	49417.5	103451	20420.8	Male	50-54 years	Interpersonal violence	12638.6	16427.8	10167.7	Male	50-54 years
Female	50-54 years	Animal contact	2845.04	7298.96	906.263	Female	50-54 years	Adverse effects of medical treatment	0	0	0	Female	50-54 years	Falls	925.007	1721.48	462.628	Female	50-54 years	Animal contact	2.71116	6.95548	0.863616	Female	50-54 years	Adverse effects of medical treatment	0	0	0	Female	50-54 years	Falls	0.881478	1.64047	0.440857	Female	50-54 years	Exposure to mechanical forces	16848.7	40478.9	5482.4	Female	50-54 years	Interpersonal violence	2683.96	3701.8	2047.24	Female	50-54 years
Male	55-59 years	Animal contact	3851.35	9082.42	1439.63	Male	55-59 years	Adverse effects of medical treatment	0	0	0	Male	55-59 years	Falls	1762.73	3298.15	938.917	Male	55-59 years	Animal contact	4.13932	9.76153	1.54728	Male	55-59 years	Adverse effects of medical treatment	0	0	0	Male	55-59 years	Falls	1.89453	3.54475	1.00912	Male	55-59 years	Exposure to mechanical forces	39075.3	77446.3	16423.7	Male	55-59 years	Interpersonal violence	11041.1	13755.1	9168.04	Male	55-59 years
Female	55-59 years	Animal contact	2344.33	6148.03	672.966	Female	55-59 years	Adverse effects of medical treatment	0	0	0	Female	55-59 years	Falls	959.476	1745.77	507.428	Female	55-59 years	Animal contact	2.53791	6.65569	0.728536	Female	55-59 years	Adverse effects of medical treatment	0	0	0	Female	55-59 years	Falls	1.0387	1.88993	0.549328	Female	55-59 years	Exposure to mechanical forces	14650.2	35598.7	4733.21	Female	55-59 years	Interpersonal violence	2472.16	3172.48	1959.74	Female	55-59 years
Male	60-64 years	Animal contact	3330.01	7397.71	1269.92	Male	60-64 years	Adverse effects of medical treatment	0	0	0	Male	60-64 years	Falls	1482.87	2558.33	812.876	Male	60-64 years	Animal contact	4.2376	9.41395	1.61604	Male	60-64 years	Adverse effects of medical treatment	0	0	0	Male	60-64 years	Falls	1.88702	3.2556	1.03442	Male	60-64 years	Exposure to mechanical forces	29182.9	58759.1	12339.3	Male	60-64 years	Interpersonal violence	9541.26	11477.1	8082.77	Male	60-64 years
Female	60-64 years	Animal contact	2035.05	5346.69	597.728	Female	60-64 years	Adverse effects of medical treatment	0	0	0	Female	60-64 years	Falls	1045.93	1812.88	566.054	Female	60-64 years	Animal contact	2.47994	6.51553	0.728398	Female	60-64 years	Adverse effects of medical treatment	0	0	0	Female	60-64 years	Falls	1.27458	2.2092	0.6898	Female	60-64 years	Exposure to mechanical forces	12036.7	30292.9	4026.55	Female	60-64 years	Interpersonal violence	2264.13	2843.81	1854.03	Female	60-64 years
Male	65-69 years	Animal contact	2355.02	5398.77	868.188	Male	65-69 years	Adverse effects of medical treatment	0	0	0	Male	65-69 years	Falls	1167.73	1986.09	659.154	Male	65-69 years	Animal contact	4.11301	9.4289	1.51628	Male	65-69 years	Adverse effects of medical treatment	0	0	0	Male	65-69 years	Falls	2.03942	3.46868	1.15121	Male	65-69 years	Exposure to mechanical forces	19802.6	41718.3	8580.9	Male	65-69 years	Interpersonal violence	8083.81	9513.67	6972.75	Male	65-69 years
Female	65-69 years	Animal contact	1594.91	4246.51	454.15	Female	65-69 years	Adverse effects of medical treatment	0	0	0	Female	65-69 years	Falls	1122.56	1905.61	628.014	Female	65-69 years	Animal contact	2.40811	6.41168	0.685708	Female	65-69 years	Adverse effects of medical treatment	0	0	0	Female	65-69 years	Falls	1.69492	2.87723	0.94822	Female	65-69 years	Exposure to mechanical forces	9022.83	21618.5	3027.98	Female	65-69 years	Interpersonal violence	2071.57	2566.65	1728.08	Female	65-69 years
Male	70-74 years	Animal contact	1357.48	2960.94	497.321	Male	70-74 years	Adverse effects of medical treatment	0	0	0	Male	70-74 years	Falls	923.186	1515.08	542.746	Male	70-74 years	Animal contact	3.61787	7.89128	1.32542	Male	70-74 years	Adverse effects of medical treatment	0	0	0	Male	70-74 years	Falls	2.46041	4.03788	1.44649	Male	70-74 years	Exposure to mechanical forces	12346.6	26586.9	4902.33	Male	70-74 years	Interpersonal violence	6070.01	7103.34	5311.87	Male	70-74 years
Female	70-74 years	Animal contact	995.886	2695.29	287.393	Female	70-74 years	Adverse effects of medical treatment	0	0	0	Female	70-74 years	Falls	1125.87	1889.55	635.871	Female	70-74 years	Animal contact	2.11928	5.73565	0.611581	Female	70-74 years	Adverse effects of medical treatment	0	0	0	Female	70-74 years	Falls	2.3959	4.02102	1.35315	Female	70-74 years	Exposure to mechanical forces	6207.23	15033	1938.51	Female	70-74 years	Interpersonal violence	1664.67	2031.27	1394.54	Female	70-74 years
Male	75-79 years	Animal contact	757.158	1683.08	280.627	Male	75-79 years	Adverse effects of medical treatment	0	0	0	Male	75-79 years	Falls	784.923	1297.96	451.163	Male	75-79 years	Animal contact	3.02161	6.71672	1.11991	Male	75-79 years	Adverse effects of medical treatment	0	0	0	Male	75-79 years	Falls	3.13242	5.1798	1.80047	Male	75-79 years	Exposure to mechanical forces	6960.84	14348.5	2930.64	Male	75-79 years	Interpersonal violence	4099.74	4751.88	3616.31	Male	75-79 years
Female	75-79 years	Animal contact	585.305	1520.19	169.206	Female	75-79 years	Adverse effects of medical treatment	0	0	0	Female	75-79 years	Falls	1302.07	2168.55	729.701	Female	75-79 years	Animal contact	1.61458	4.19348	0.466761	Female	75-79 years	Adverse effects of medical treatment	0	0	0	Female	75-79 years	Falls	3.59179	5.982	2.0129	Female	75-79 years	Exposure to mechanical forces	4202.15	9870.52	1416.89	Female	75-79 years	Interpersonal violence	1270.4	1546.93	1076.09	Female	75-79 years
Male	80-84 years	Animal contact	386.687	887.415	146.319	Male	80-84 years	Adverse effects of medical treatment	0	0	0	Male	80-84 years	Falls	531.959	868.736	317.693	Male	80-84 years	Animal contact	2.93352	6.73219	1.11002	Male	80-84 years	Adverse effects of medical treatment	0	0	0	Male	80-84 years	Falls	4.03559	6.59048	2.41011	Male	80-84 years	Exposure to mechanical forces	4082.39	8182.57	1652.59	Male	80-84 years	Interpersonal violence	2644.19	3027.09	2353.11	Male	80-84 years
Female	80-84 years	Animal contact	315.247	775.255	93.6446	Female	80-84 years	Adverse effects of medical treatment	0	0	0	Female	80-84 years	Falls	1195.31	1938.16	691.681	Female	80-84 years	Animal contact	1.43047	3.51781	0.424923	Female	80-84 years	Adverse effects of medical treatment	0	0	0	Female	80-84 years	Falls	5.42384	8.79465	3.13859	Female	80-84 years	Exposure to mechanical forces	3102.52	7240.46	1042.86	Female	80-84 years	Interpersonal violence	978.153	1157.35	846.771	Female	80-84 years
Male	85-89 years	Animal contact	150	327.05	55.3871	Male	85-89 years	Adverse effects of medical treatment	0	0	0	Male	85-89 years	Falls	256.63	413.159	154.676	Male	85-89 years	Animal contact	3.01625	6.57644	1.11374	Male	85-89 years	Adverse effects of medical treatment	0	0	0	Male	85-89 years	Falls	5.16041	8.30795	3.11029	Male	85-89 years	Exposure to mechanical forces	2004.94	4062.57	865.614	Male	85-89 years	Interpersonal violence	1347.42	1545.03	1189.39	Male	85-89 years
Female	85-89 years	Animal contact	139.479	344.131	40.9432	Female	85-89 years	Adverse effects of medical treatment	0	0	0	Female	85-89 years	Falls	778.477	1246.28	460.93	Female	85-89 years	Animal contact	1.38157	3.4087	0.405553	Female	85-89 years	Adverse effects of medical treatment	0	0	0	Female	85-89 years	Falls	7.711	12.3447	4.56562	Female	85-89 years	Exposure to mechanical forces	1952.37	4585.74	654.95	Female	85-89 years	Interpersonal violence	583.435	689.975	505.451	Female	85-89 years
Male	90-94 years	Animal contact	44.5575	97.0743	17.4863	Male	90-94 years	Adverse effects of medical treatment	0	0	0	Male	90-94 years	Falls	79.4468	123.425	49.0174	Male	90-94 years	Animal contact	3.58574	7.81199	1.4072	Male	90-94 years	Adverse effects of medical treatment	0	0	0	Male	90-94 years	Falls	6.39343	9.93258	3.94464	Male	90-94 years	Exposure to mechanical forces	841.1	1642.83	367.903	Male	90-94 years	Interpersonal violence	551.756	648.853	479.888	Male	90-94 years
Female	90-94 years	Animal contact	46.7631	117.938	13.9955	Female	90-94 years	Adverse effects of medical treatment	0	0	0	Female	90-94 years	Falls	335.651	523.319	207.305	Female	90-94 years	Animal contact	1.47827	3.72824	0.442422	Female	90-94 years	Adverse effects of medical treatment	0	0	0	Female	90-94 years	Falls	10.6105	16.5431	6.55329	Female	90-94 years	Exposure to mechanical forces	1047.64	2396.89	390.87	Female	90-94 years	Interpersonal violence	277.574	329.496	241.459	Female	90-94 years
Male	95+ years	Animal contact	11.8423	26.7834	4.31745	Male	95+ years	Adverse effects of medical treatment	0	0	0	Male	95+ years	Falls	20.27	32.2287	12.3584	Male	95+ years	Animal contact	4.64567	10.507	1.69371	Male	95+ years	Adverse effects of medical treatment	0	0	0	Male	95+ years	Falls	7.9518	12.6431	4.84812	Male	95+ years	Exposure to mechanical forces	268.516	553.285	103.361	Male	95+ years	Interpersonal violence	180.125	217.727	151.967	Male	95+ years
Female	95+ years	Animal contact	12.5432	32.8647	3.7024	Female	95+ years	Adverse effects of medical treatment	0	0	0	Female	95+ years	Falls	108.223	169.272	65.7889	Female	95+ years	Animal contact	1.61945	4.24315	0.478015	Female	95+ years	Adverse effects of medical treatment	0	0	0	Female	95+ years	Falls	13.9727	21.8547	8.49399	Female	95+ years	Exposure to mechanical forces	416.812	967.519	139.87	Female	95+ years	Interpersonal violence	96.051	115.625	82.3867	Female	95+ years
Male	<5 years	Adverse effects of medical treatment	0	0	0	Male	<5 years	Self-harm	0	0	0	Male	<5 years	Interpersonal violence	1279.98	2495.95	583.164	Male	<5 years	Adverse effects of medical treatment	0	0	0	Male	<5 years	Self-harm	0	0	0	Male	<5 years	Interpersonal violence	0.393367	0.767061	0.17922	Male	<5 years	Poisonings	156.759	305.559	72.3121	Male	<5 years	Falls	5951.67	11566.8	2761.81	Male	<5 years
Female	<5 years	Adverse effects of medical treatment	0	0	0	Female	<5 years	Self-harm	0	0	0	Female	<5 years	Interpersonal violence	634.709	1370.23	253.719	Female	<5 years	Adverse effects of medical treatment	0	0	0	Female	<5 years	Self-harm	0	0	0	Female	<5 years	Interpersonal violence	0.206931	0.446728	0.0827185	Female	<5 years	Poisonings	116.85	252.492	48.7374	Female	<5 years	Falls	3256.84	6412.15	1376.45	Female	<5 years
Male	5-9 years	Adverse effects of medical treatment	0	0	0	Male	5-9 years	Self-harm	0	0	0	Male	5-9 years	Interpersonal violence	1106.95	2342.53	467.075	Male	5-9 years	Adverse effects of medical treatment	0	0	0	Male	5-9 years	Self-harm	0	0	0	Male	5-9 years	Interpersonal violence	0.368335	0.779469	0.155418	Male	5-9 years	Poisonings	228.18	506.728	88.0801	Male	5-9 years	Falls	10577.1	19661.5	5030.76	Male	5-9 years
Female	5-9 years	Adverse effects of medical treatment	0	0	0	Female	5-9 years	Self-harm	0	0	0	Female	5-9 years	Interpersonal violence	420.43	946.832	161.718	Female	5-9 years	Adverse effects of medical treatment	0	0	0	Female	5-9 years	Self-harm	0	0	0	Female	5-9 years	Interpersonal violence	0.147709	0.33265	0.0568163	Female	5-9 years	Poisonings	184.443	457.262	66.3838	Female	5-9 years	Falls	5458.54	10676.8	2505.9	Female	5-9 years
Male	10-14 years	Adverse effects of medical treatment	0	0	0	Male	10-14 years	Self-harm	97.6864	178.423	50.1605	Male	10-14 years	Interpersonal violence	2007.22	4038.01	806.717	Male	10-14 years	Adverse effects of medical treatment	0	0	0	Male	10-14 years	Self-harm	0.035552	0.0649353	0.0182554	Male	10-14 years	Interpersonal violence	0.730507	1.46959	0.293597	Male	10-14 years	Poisonings	293.742	666.198	103.475	Male	10-14 years	Falls	13332	24107.8	6650.46	Male	10-14 years
Female	10-14 years	Adverse effects of medical treatment	0	0	0	Female	10-14 years	Self-harm	79.8219	170.775	33.7695	Female	10-14 years	Interpersonal violence	522.512	1127.72	182.398	Female	10-14 years	Adverse effects of medical treatment	0	0	0	Female	10-14 years	Self-harm	0.0304758	0.0652015	0.0128931	Female	10-14 years	Interpersonal violence	0.199494	0.430561	0.0696392	Female	10-14 years	Poisonings	242.281	616.069	73.8467	Female	10-14 years	Falls	6275.87	12107.5	3041	Female	10-14 years
Male	15-19 years	Adverse effects of medical treatment	0	0	0	Male	15-19 years	Self-harm	346.294	543.225	207.507	Male	15-19 years	Interpersonal violence	4479.03	8735.56	1921.77	Male	15-19 years	Adverse effects of medical treatment	0	0	0	Male	15-19 years	Self-harm	0.131135	0.205709	0.0785787	Male	15-19 years	Interpersonal violence	1.69612	3.30799	0.727736	Male	15-19 years	Poisonings	309.761	697.183	103.194	Male	15-19 years	Falls	15116.7	27284	7980.94	Male	15-19 years
Female	15-19 years	Adverse effects of medical treatment	0	0	0	Female	15-19 years	Self-harm	310.249	584.626	156.184	Female	15-19 years	Interpersonal violence	725.964	1665.89	276.176	Female	15-19 years	Adverse effects of medical treatment	0	0	0	Female	15-19 years	Self-harm	0.121415	0.228791	0.0611219	Female	15-19 years	Interpersonal violence	0.284103	0.651941	0.10808	Female	15-19 years	Poisonings	244.506	669.893	65.4571	Female	15-19 years	Falls	6466.53	12200.1	3415.94	Female	15-19 years
Male	20-24 years	Adverse effects of medical treatment	0	0	0	Male	20-24 years	Self-harm	590.734	898.199	390.698	Male	20-24 years	Interpersonal violence	5770.12	11086.3	2489.93	Male	20-24 years	Adverse effects of medical treatment	0	0	0	Male	20-24 years	Self-harm	0.237903	0.361726	0.157344	Male	20-24 years	Interpersonal violence	2.32377	4.46473	1.00276	Male	20-24 years	Poisonings	297.887	674.979	102.56	Male	20-24 years	Falls	17052.7	30670.5	9604.78	Male	20-24 years
Female	20-24 years	Adverse effects of medical treatment	0	0	0	Female	20-24 years	Self-harm	513.171	900.083	304.98	Female	20-24 years	Interpersonal violence	813.645	1749.43	295.384	Female	20-24 years	Adverse effects of medical treatment	0	0	0	Female	20-24 years	Self-harm	0.21	0.368333	0.124804	Female	20-24 years	Interpersonal violence	0.33296	0.715901	0.120877	Female	20-24 years	Poisonings	224.98	606.5	62.0623	Female	20-24 years	Falls	6860.87	12574.9	3847.66	Female	20-24 years
Male	25-29 years	Adverse effects of medical treatment	0	0	0	Male	25-29 years	Self-harm	720.235	1017.46	509.617	Male	25-29 years	Interpersonal violence	4915.32	9612.47	2196.67	Male	25-29 years	Adverse effects of medical treatment	0	0	0	Male	25-29 years	Self-harm	0.323361	0.456807	0.228801	Male	25-29 years	Interpersonal violence	2.20681	4.31568	0.98623	Male	25-29 years	Poisonings	286.53	663.921	98.2349	Male	25-29 years	Falls	19340.7	34256.8	11079.2	Male	25-29 years
Female	25-29 years	Adverse effects of medical treatment	0	0	0	Female	25-29 years	Self-harm	542.61	833.098	358.295	Female	25-29 years	Interpersonal violence	743.748	1631.37	283.892	Female	25-29 years	Adverse effects of medical treatment	0	0	0	Female	25-29 years	Self-harm	0.246518	0.378493	0.162781	Female	25-29 years	Interpersonal violence	0.337899	0.741163	0.128978	Female	25-29 years	Poisonings	209.841	566.098	57.4014	Female	25-29 years	Falls	7793.08	13857.1	4650.05	Female	25-29 years
Male	30-34 years	Adverse effects of medical treatment	0	0	0	Male	30-34 years	Self-harm	828.783	1096.39	624.272	Male	30-34 years	Interpersonal violence	3669.77	7687.74	1694.37	Male	30-34 years	Adverse effects of medical treatment	0	0	0	Male	30-34 years	Self-harm	0.424006	0.560914	0.319378	Male	30-34 years	Interpersonal violence	1.87745	3.93305	0.866839	Male	30-34 years	Poisonings	250.025	574.453	84.324	Male	30-34 years	Falls	21436.3	34630.4	13116.8	Male	30-34 years
Female	30-34 years	Adverse effects of medical treatment	0	0	0	Female	30-34 years	Self-harm	536.002	738.159	389.636	Female	30-34 years	Interpersonal violence	597.226	1312.29	245.601	Female	30-34 years	Adverse effects of medical treatment	0	0	0	Female	30-34 years	Self-harm	0.281863	0.38817	0.204895	Female	30-34 years	Interpersonal violence	0.314059	0.690085	0.129153	Female	30-34 years	Poisonings	180.233	497.82	48.5249	Female	30-34 years	Falls	8814.9	14390.8	5509.99	Female	30-34 years
Male	35-39 years	Adverse effects of medical treatment	0	0	0	Male	35-39 years	Self-harm	943.247	1198.13	736.704	Male	35-39 years	Interpersonal violence	2765.07	5183.05	1297.92	Male	35-39 years	Adverse effects of medical treatment	0	0	0	Male	35-39 years	Self-harm	0.52694	0.66933	0.411556	Male	35-39 years	Interpersonal violence	1.54469	2.89548	0.725077	Male	35-39 years	Poisonings	180.59	432.78	62.1279	Male	35-39 years	Falls	20217.7	31078.2	13216	Male	35-39 years
Female	35-39 years	Adverse effects of medical treatment	0	0	0	Female	35-39 years	Self-harm	581.421	768.002	442.613	Female	35-39 years	Interpersonal violence	475.456	1003.82	197.82	Female	35-39 years	Adverse effects of medical treatment	0	0	0	Female	35-39 years	Self-harm	0.334655	0.442047	0.25476	Female	35-39 years	Interpersonal violence	0.273663	0.57778	0.113861	Female	35-39 years	Poisonings	131.301	381.795	36.6612	Female	35-39 years	Falls	8726.49	13312.6	6010.74	Female	35-39 years
Male	40-44 years	Adverse effects of medical treatment	0	0	0	Male	40-44 years	Self-harm	934.725	1138.93	747.942	Male	40-44 years	Interpersonal violence	1929.5	3545.35	938.008	Male	40-44 years	Adverse effects of medical treatment	0	0	0	Male	40-44 years	Self-harm	0.639417	0.779105	0.511644	Male	40-44 years	Interpersonal violence	1.31991	2.42527	0.641663	Male	40-44 years	Poisonings	126.568	318.425	44.8191	Male	40-44 years	Falls	19427.6	28852.4	13618.9	Male	40-44 years
Female	40-44 years	Adverse effects of medical treatment	0	0	0	Female	40-44 years	Self-harm	542.098	687.24	419.406	Female	40-44 years	Interpersonal violence	350.514	717.24	157.617	Female	40-44 years	Adverse effects of medical treatment	0	0	0	Female	40-44 years	Self-harm	0.386915	0.490508	0.299345	Female	40-44 years	Interpersonal violence	0.250174	0.51192	0.112497	Female	40-44 years	Poisonings	95.1429	269.463	26.6391	Female	40-44 years	Falls	8969.81	12823.2	6581.05	Female	40-44 years
Male	45-49 years	Adverse effects of medical treatment	0	0	0	Male	45-49 years	Self-harm	886.927	1061.48	721.52	Male	45-49 years	Interpersonal violence	1366.68	2544.82	698.986	Male	45-49 years	Adverse effects of medical treatment	0	0	0	Male	45-49 years	Self-harm	0.748336	0.895614	0.608775	Male	45-49 years	Interpersonal violence	1.15312	2.14717	0.589763	Male	45-49 years	Poisonings	91.0856	236.425	31.7617	Male	45-49 years	Falls	21222.1	30277.5	15050.1	Male	45-49 years
Female	45-49 years	Adverse effects of medical treatment	0	0	0	Female	45-49 years	Self-harm	507.507	629.563	400.585	Female	45-49 years	Interpersonal violence	268.117	540.598	125.98	Female	45-49 years	Adverse effects of medical treatment	0	0	0	Female	45-49 years	Self-harm	0.445613	0.552784	0.351731	Female	45-49 years	Interpersonal violence	0.235419	0.474669	0.110616	Female	45-49 years	Poisonings	72.8302	217.025	21.3406	Female	45-49 years	Falls	10776.2	15003	7883.55	Female	45-49 years
Male	50-54 years	Adverse effects of medical treatment	0	0	0	Male	50-54 years	Self-harm	1004.78	1181.8	831.229	Male	50-54 years	Interpersonal violence	1087.64	1907.87	575.163	Male	50-54 years	Adverse effects of medical treatment	0	0	0	Male	50-54 years	Self-harm	0.933352	1.09779	0.772139	Male	50-54 years	Interpersonal violence	1.01033	1.77224	0.534276	Male	50-54 years	Poisonings	67.4814	155.85	24.3859	Male	50-54 years	Falls	22601.5	32263.6	16621.3	Male	50-54 years
Female	50-54 years	Adverse effects of medical treatment	0	0	0	Female	50-54 years	Self-harm	530.276	652.534	428.834	Female	50-54 years	Interpersonal violence	237.822	446.642	114.558	Female	50-54 years	Adverse effects of medical treatment	0	0	0	Female	50-54 years	Self-harm	0.505322	0.621827	0.408653	Female	50-54 years	Interpersonal violence	0.22663	0.425624	0.109167	Female	50-54 years	Poisonings	56.7091	144.495	18.3743	Female	50-54 years	Falls	13024.1	18103.3	9737.56	Female	50-54 years
Male	55-59 years	Adverse effects of medical treatment	0	0	0	Male	55-59 years	Self-harm	967.827	1130.11	814.603	Male	55-59 years	Interpersonal violence	790.132	1372.05	430.338	Male	55-59 years	Adverse effects of medical treatment	0	0	0	Male	55-59 years	Self-harm	1.04019	1.21461	0.875512	Male	55-59 years	Interpersonal violence	0.849212	1.47464	0.462515	Male	55-59 years	Poisonings	54.6328	119.781	19.8777	Male	55-59 years	Falls	22141.7	30324.1	16891.1	Male	55-59 years
Female	55-59 years	Adverse effects of medical treatment	0	0	0	Female	55-59 years	Self-harm	528.037	647.934	438.014	Female	55-59 years	Interpersonal violence	180.936	336.135	91.6236	Female	55-59 years	Adverse effects of medical treatment	0	0	0	Female	55-59 years	Self-harm	0.571639	0.701436	0.474182	Female	55-59 years	Interpersonal violence	0.195877	0.363891	0.0991893	Female	55-59 years	Poisonings	48.7276	119.741	16.1677	Female	55-59 years	Falls	14822.5	19787.8	11376.6	Female	55-59 years
Male	60-64 years	Adverse effects of medical treatment	0	0	0	Male	60-64 years	Self-harm	965.319	1111.02	813.143	Male	60-64 years	Interpersonal violence	602.84	1013.38	337.286	Male	60-64 years	Adverse effects of medical treatment	0	0	0	Male	60-64 years	Self-harm	1.22842	1.41382	1.03476	Male	60-64 years	Interpersonal violence	0.767143	1.28957	0.429213	Male	60-64 years	Poisonings	43.7419	102.134	16.2678	Male	60-64 years	Falls	22290.3	29352.7	17578.8	Male	60-64 years
Female	60-64 years	Adverse effects of medical treatment	0	0	0	Female	60-64 years	Self-harm	538.984	655.078	442.41	Female	60-64 years	Interpersonal violence	152.238	277.746	79.98	Female	60-64 years	Adverse effects of medical treatment	0	0	0	Female	60-64 years	Self-harm	0.656812	0.798286	0.539126	Female	60-64 years	Interpersonal violence	0.185519	0.338464	0.0974646	Female	60-64 years	Poisonings	41.99	105.707	12.8268	Female	60-64 years	Falls	17423.7	22675.2	13632.6	Female	60-64 years
Male	65-69 years	Adverse effects of medical treatment	0	0	0	Male	65-69 years	Self-harm	731.419	828.108	628.596	Male	65-69 years	Interpersonal violence	404.645	681.804	227.739	Male	65-69 years	Adverse effects of medical treatment	0	0	0	Male	65-69 years	Self-harm	1.27742	1.44628	1.09784	Male	65-69 years	Interpersonal violence	0.706707	1.19076	0.397744	Male	65-69 years	Poisonings	35.9228	83.3897	13.6577	Male	65-69 years	Falls	23088.2	29617.4	18729.8	Male	65-69 years
Female	65-69 years	Adverse effects of medical treatment	0	0	0	Female	65-69 years	Self-harm	485.388	571.642	401.394	Female	65-69 years	Interpersonal violence	115.825	206.461	62.4956	Female	65-69 years	Adverse effects of medical treatment	0	0	0	Female	65-69 years	Self-harm	0.732873	0.863106	0.606053	Female	65-69 years	Interpersonal violence	0.174881	0.311729	0.0943602	Female	65-69 years	Poisonings	37.781	89.131	12.9504	Female	65-69 years	Falls	21492.5	27515.9	17183.1	Female	65-69 years
Male	70-74 years	Adverse effects of medical treatment	0	0	0	Male	70-74 years	Self-harm	513.801	580.079	442.9	Male	70-74 years	Interpersonal violence	267.514	439.913	161.583	Male	70-74 years	Adverse effects of medical treatment	0	0	0	Male	70-74 years	Self-harm	1.36935	1.54599	1.18039	Male	70-74 years	Interpersonal violence	0.712959	1.17243	0.430641	Male	70-74 years	Poisonings	29.1957	63.6056	12.2998	Male	70-74 years	Falls	21990.7	27311.3	17736.7	Male	70-74 years
Female	70-74 years	Adverse effects of medical treatment	0	0	0	Female	70-74 years	Self-harm	382.089	448.936	314.735	Female	70-74 years	Interpersonal violence	89.516	162.297	49.5154	Female	70-74 years	Adverse effects of medical treatment	0	0	0	Female	70-74 years	Self-harm	0.813096	0.95535	0.669766	Female	70-74 years	Interpersonal violence	0.190493	0.345374	0.10537	Female	70-74 years	Poisonings	33.6342	78.9587	11.8515	Female	70-74 years	Falls	23652.8	30000.2	18952.4	Female	70-74 years
Male	75-79 years	Adverse effects of medical treatment	0	0	0	Male	75-79 years	Self-harm	417.864	468.504	365.565	Male	75-79 years	Interpersonal violence	170.593	266.417	103.923	Male	75-79 years	Adverse effects of medical treatment	0	0	0	Male	75-79 years	Self-harm	1.66758	1.86967	1.45887	Male	75-79 years	Interpersonal violence	0.680791	1.0632	0.414729	Male	75-79 years	Poisonings	20.8993	43.8083	8.04498	Male	75-79 years	Falls	19661.1	24166.2	15777.1	Male	75-79 years
Female	75-79 years	Adverse effects of medical treatment	0	0	0	Female	75-79 years	Self-harm	347.031	409.329	293.445	Female	75-79 years	Interpersonal violence	72.5951	126.908	40.83	Female	75-79 years	Adverse effects of medical treatment	0	0	0	Female	75-79 years	Self-harm	0.957295	1.12915	0.809476	Female	75-79 years	Interpersonal violence	0.200256	0.350081	0.112631	Female	75-79 years	Poisonings	26.9765	60.8766	9.89109	Female	75-79 years	Falls	25605.3	31821.2	20045.8	Female	75-79 years
Male	80-84 years	Adverse effects of medical treatment	0	0	0	Male	80-84 years	Self-harm	252.523	282.404	223.311	Male	80-84 years	Interpersonal violence	93.9364	150.206	57.119	Male	80-84 years	Adverse effects of medical treatment	0	0	0	Male	80-84 years	Self-harm	1.91571	2.1424	1.6941	Male	80-84 years	Interpersonal violence	0.712629	1.1395	0.433321	Male	80-84 years	Poisonings	17.5889	33.902	7.47432	Male	80-84 years	Falls	17567.2	21500.3	14047.1	Male	80-84 years
Female	80-84 years	Adverse effects of medical treatment	0	0	0	Female	80-84 years	Self-harm	242.499	284.875	205.862	Female	80-84 years	Interpersonal violence	44.8358	79.2255	24.9056	Female	80-84 years	Adverse effects of medical treatment	0	0	0	Female	80-84 years	Self-harm	1.10037	1.29265	0.934124	Female	80-84 years	Interpersonal violence	0.203448	0.359495	0.113012	Female	80-84 years	Poisonings	24.0118	50.814	9.43158	Female	80-84 years	Falls	28837	36118.7	22601.6	Female	80-84 years
Male	85-89 years	Adverse effects of medical treatment	0	0	0	Male	85-89 years	Self-harm	104.932	116.654	93.3657	Male	85-89 years	Interpersonal violence	42.0223	68.9256	25.4964	Male	85-89 years	Adverse effects of medical treatment	0	0	0	Male	85-89 years	Self-harm	2.11	2.34571	1.87743	Male	85-89 years	Interpersonal violence	0.845	1.38598	0.51269	Male	85-89 years	Poisonings	13.2549	25.7426	5.70806	Male	85-89 years	Falls	11872.3	14563.8	9370.55	Male	85-89 years
Female	85-89 years	Adverse effects of medical treatment	0	0	0	Female	85-89 years	Self-harm	122.602	142.379	106.109	Female	85-89 years	Interpersonal violence	22.5189	39.7298	12.6937	Female	85-89 years	Adverse effects of medical treatment	0	0	0	Female	85-89 years	Self-harm	1.2144	1.4103	1.05103	Female	85-89 years	Interpersonal violence	0.223056	0.393533	0.125734	Female	85-89 years	Poisonings	19.8066	42.5274	8.31287	Female	85-89 years	Falls	26471.8	32969.4	20666.7	Female	85-89 years
Male	90-94 years	Adverse effects of medical treatment	0	0	0	Male	90-94 years	Self-harm	28.7438	32.0021	25.5299	Male	90-94 years	Interpersonal violence	15.3249	25.2276	8.96509	Male	90-94 years	Adverse effects of medical treatment	0	0	0	Male	90-94 years	Self-harm	2.31314	2.57535	2.0545	Male	90-94 years	Interpersonal violence	1.23326	2.03017	0.72146	Male	90-94 years	Poisonings	6.14401	11.4415	2.79789	Male	90-94 years	Falls	5543.9	6884.62	4417.13	Male	90-94 years
Female	90-94 years	Adverse effects of medical treatment	0	0	0	Female	90-94 years	Self-harm	40.7654	46.6074	35.4198	Female	90-94 years	Interpersonal violence	7.67326	13.0239	4.42449	Female	90-94 years	Adverse effects of medical treatment	0	0	0	Female	90-94 years	Self-harm	1.28867	1.47334	1.11968	Female	90-94 years	Interpersonal violence	0.242565	0.411709	0.139866	Female	90-94 years	Poisonings	12.3835	25.4398	5.34948	Female	90-94 years	Falls	18102.7	23106.7	14097.4	Female	90-94 years
Male	95+ years	Adverse effects of medical treatment	0	0	0	Male	95+ years	Self-harm	6.16436	6.86925	5.47288	Male	95+ years	Interpersonal violence	4.80425	8.57197	2.64802	Male	95+ years	Adverse effects of medical treatment	0	0	0	Male	95+ years	Self-harm	2.41824	2.69477	2.14698	Male	95+ years	Interpersonal violence	1.88468	3.36274	1.0388	Male	95+ years	Poisonings	1.94933	4.11862	0.781966	Male	95+ years	Falls	2034.67	2529.22	1602.98	Male	95+ years
Female	95+ years	Adverse effects of medical treatment	0	0	0	Female	95+ years	Self-harm	10.0384	11.4573	8.73848	Female	95+ years	Interpersonal violence	2.14376	3.7814	1.24215	Female	95+ years	Adverse effects of medical treatment	0	0	0	Female	95+ years	Self-harm	1.29605	1.47924	1.12822	Female	95+ years	Interpersonal violence	0.27678	0.488215	0.160373	Female	95+ years	Poisonings	5.0957	11.1482	1.94146	Female	95+ years	Falls	8965.9	11351.7	6899.34	Female	95+ years
Male	<5 years	Other unintentional injuries	44813.4	83792.9	20913.2	Male	<5 years	Foreign body	3226.96	7084.2	1507.78	Male	<5 years	Foreign body	1168.32	2615.86	472.753	Male	<5 years	Other unintentional injuries	13.7722	25.7515	6.42712	Male	<5 years	Foreign body	0.99172	2.17714	0.463375	Male	<5 years	Foreign body	0.359051	0.803914	0.145288	Male	<5 years	Adverse effects of medical treatment	0	0	0	Male	<5 years	Road injuries	1329.73	2433.7	644.586	Male	<5 years
Female	<5 years	Other unintentional injuries	33024.1	71727.8	13198.7	Female	<5 years	Foreign body	2230.03	5549.34	894.028	Female	<5 years	Foreign body	799.155	2071.71	282.912	Female	<5 years	Other unintentional injuries	10.7667	23.385	4.3031	Female	<5 years	Foreign body	0.727045	1.80922	0.291475	Female	<5 years	Foreign body	0.260544	0.675428	0.0922362	Female	<5 years	Adverse effects of medical treatment	0	0	0	Female	<5 years	Road injuries	821.685	1605.2	360.362	Female	<5 years
Male	5-9 years	Other unintentional injuries	36429.1	69975.8	16222.9	Male	5-9 years	Foreign body	2286.6	4754.87	1053.43	Male	5-9 years	Foreign body	785.8	1756.21	302.976	Male	5-9 years	Other unintentional injuries	12.1217	23.2842	5.39812	Male	5-9 years	Foreign body	0.760857	1.58217	0.350526	Male	5-9 years	Foreign body	0.261472	0.584373	0.100814	Male	5-9 years	Adverse effects of medical treatment	0	0	0	Male	5-9 years	Road injuries	4072.68	7260.69	2076.02	Male	5-9 years
Female	5-9 years	Other unintentional injuries	23169.9	50820.5	8411.9	Female	5-9 years	Foreign body	1394.17	3196.12	614.77	Female	5-9 years	Foreign body	458.573	1157.37	162.903	Female	5-9 years	Other unintentional injuries	8.14027	17.8547	2.95534	Female	5-9 years	Foreign body	0.489812	1.12289	0.215987	Female	5-9 years	Foreign body	0.16111	0.406616	0.0572325	Female	5-9 years	Adverse effects of medical treatment	0	0	0	Female	5-9 years	Road injuries	2128.29	4058.55	959.274	Female	5-9 years
Male	10-14 years	Other unintentional injuries	33903.5	64441.3	14601.8	Male	10-14 years	Foreign body	1951.56	3925.12	895.744	Male	10-14 years	Foreign body	639.364	1383.07	231.912	Male	10-14 years	Other unintentional injuries	12.3388	23.4528	5.31416	Male	10-14 years	Foreign body	0.71025	1.42851	0.325997	Male	10-14 years	Foreign body	0.23269	0.503354	0.0844021	Male	10-14 years	Adverse effects of medical treatment	0	0	0	Male	10-14 years	Road injuries	8212.97	13709.3	4651.57	Male	10-14 years
Female	10-14 years	Other unintentional injuries	18200.9	41771.6	6283.2	Female	10-14 years	Foreign body	1121.08	2431.43	533.72	Female	10-14 years	Foreign body	339.293	835.523	116.926	Female	10-14 years	Other unintentional injuries	6.94905	15.9483	2.39891	Female	10-14 years	Foreign body	0.428025	0.928316	0.203773	Female	10-14 years	Foreign body	0.129541	0.319001	0.044642	Female	10-14 years	Adverse effects of medical treatment	0	0	0	Female	10-14 years	Road injuries	3363.05	6039.37	1830.21	Female	10-14 years
Male	15-19 years	Other unintentional injuries	34485.3	68404.5	15985.3	Male	15-19 years	Foreign body	2067.93	4509.43	917.06	Male	15-19 years	Foreign body	662.489	1501.51	236.772	Male	15-19 years	Other unintentional injuries	13.0589	25.9034	6.05334	Male	15-19 years	Foreign body	0.783084	1.70763	0.347273	Male	15-19 years	Foreign body	0.250872	0.568594	0.0896611	Male	15-19 years	Adverse effects of medical treatment	0	0	0	Male	15-19 years	Road injuries	16408.7	27437.9	9428.63	Male	15-19 years
Female	15-19 years	Other unintentional injuries	15298.3	36401.8	5395.82	Female	15-19 years	Foreign body	1099.01	2257.12	556.416	Female	15-19 years	Foreign body	315.286	741.726	112.76	Female	15-19 years	Other unintentional injuries	5.9869	14.2457	2.11163	Female	15-19 years	Foreign body	0.430094	0.883313	0.217751	Female	15-19 years	Foreign body	0.123386	0.290271	0.044128	Female	15-19 years	Adverse effects of medical treatment	0	0	0	Female	15-19 years	Road injuries	4892.49	8809.6	2700.78	Female	15-19 years
Male	20-24 years	Other unintentional injuries	34294.6	69124.5	15103.2	Male	20-24 years	Foreign body	2391.54	5446.07	1004.7	Male	20-24 years	Foreign body	763.362	1957.03	237.274	Male	20-24 years	Other unintentional injuries	13.8113	27.8381	6.08243	Male	20-24 years	Foreign body	0.96313	2.19326	0.404619	Male	20-24 years	Foreign body	0.307424	0.788142	0.095556	Male	20-24 years	Adverse effects of medical treatment	0	0	0	Male	20-24 years	Road injuries	23956.5	39798.1	15159.3	Male	20-24 years
Female	20-24 years	Other unintentional injuries	13646.5	35147.9	4668.21	Female	20-24 years	Foreign body	1198.99	2740.25	599.274	Female	20-24 years	Foreign body	337.613	948.235	109.559	Female	20-24 years	Other unintentional injuries	5.58441	14.3832	1.91033	Female	20-24 years	Foreign body	0.49065	1.12137	0.245235	Female	20-24 years	Foreign body	0.138158	0.388037	0.0448337	Female	20-24 years	Adverse effects of medical treatment	0	0	0	Female	20-24 years	Road injuries	6381.73	11152	3877.16	Female	20-24 years
Male	25-29 years	Other unintentional injuries	30455.2	60666.2	13535.4	Male	25-29 years	Foreign body	2490.59	6229.21	1038.22	Male	25-29 years	Foreign body	792.108	2107.73	234.63	Male	25-29 years	Other unintentional injuries	13.6734	27.2371	6.07695	Male	25-29 years	Foreign body	1.11819	2.7967	0.466124	Male	25-29 years	Foreign body	0.35563	0.946299	0.105341	Male	25-29 years	Adverse effects of medical treatment	0	0	0	Male	25-29 years	Road injuries	27523.3	43263	18799.4	Male	25-29 years
Female	25-29 years	Other unintentional injuries	11810.1	28892.9	4084.78	Female	25-29 years	Foreign body	1231.24	2916.89	605.423	Female	25-29 years	Foreign body	344.573	1033.31	103.71	Female	25-29 years	Other unintentional injuries	5.36558	13.1266	1.8558	Female	25-29 years	Foreign body	0.559376	1.3252	0.275056	Female	25-29 years	Foreign body	0.156546	0.469455	0.0471176	Female	25-29 years	Adverse effects of medical treatment	0	0	0	Female	25-29 years	Road injuries	7765.06	12410.6	5141.58	Female	25-29 years
Male	30-34 years	Other unintentional injuries	25580.9	51638.4	11328.9	Male	30-34 years	Foreign body	2456.02	5782.95	1020.04	Male	30-34 years	Foreign body	765.887	2063.39	225.313	Male	30-34 years	Other unintentional injuries	13.0872	26.4182	5.79588	Male	30-34 years	Foreign body	1.2565	2.95856	0.521853	Male	30-34 years	Foreign body	0.391828	1.05563	0.11527	Male	30-34 years	Adverse effects of medical treatment	0	0	0	Male	30-34 years	Road injuries	30714	44440.1	21862.2	Male	30-34 years
Female	30-34 years	Other unintentional injuries	10034.8	25455.7	3448.66	Female	30-34 years	Foreign body	1207.61	2864.39	601.775	Female	30-34 years	Foreign body	328.453	947.295	97.4655	Female	30-34 years	Other unintentional injuries	5.27693	13.3862	1.81352	Female	30-34 years	Foreign body	0.635035	1.50628	0.316451	Female	30-34 years	Foreign body	0.172721	0.498147	0.0512534	Female	30-34 years	Adverse effects of medical treatment	0	0	0	Female	30-34 years	Road injuries	9256.69	14238	6408.33	Female	30-34 years
Male	35-39 years	Other unintentional injuries	21010.6	42701.3	9175.72	Male	35-39 years	Foreign body	2590.64	6137.33	1012.09	Male	35-39 years	Foreign body	798.646	2230.23	208.413	Male	35-39 years	Other unintentional injuries	11.7375	23.8549	5.12597	Male	35-39 years	Foreign body	1.44725	3.42859	0.565398	Male	35-39 years	Foreign body	0.44616	1.24591	0.116429	Male	35-39 years	Adverse effects of medical treatment	0	0	0	Male	35-39 years	Road injuries	32282.4	45862.1	24468.1	Male	35-39 years
Female	35-39 years	Other unintentional injuries	8790.91	21543.2	3096.82	Female	35-39 years	Foreign body	1266.52	3073.52	608.776	Female	35-39 years	Foreign body	339.463	1001.55	90.185	Female	35-39 years	Other unintentional injuries	5.05988	12.3998	1.78247	Female	35-39 years	Foreign body	0.728983	1.76906	0.3504	Female	35-39 years	Foreign body	0.195388	0.576472	0.0519087	Female	35-39 years	Adverse effects of medical treatment	0	0	0	Female	35-39 years	Road injuries	10263.3	15624.8	7392.3	Female	35-39 years
Male	40-44 years	Other unintentional injuries	15417.3	29995.9	6850.74	Male	40-44 years	Foreign body	2269.69	5628.81	973.247	Male	40-44 years	Foreign body	677.002	1909.28	181.931	Male	40-44 years	Other unintentional injuries	10.5465	20.5193	4.68638	Male	40-44 years	Foreign body	1.55262	3.8505	0.665768	Male	40-44 years	Foreign body	0.463117	1.30608	0.124454	Male	40-44 years	Adverse effects of medical treatment	0	0	0	Male	40-44 years	Road injuries	34211.5	45098.4	26282	Male	40-44 years
Female	40-44 years	Other unintentional injuries	6968.83	16529.5	2552.03	Female	40-44 years	Foreign body	1172.64	2925.53	581.091	Female	40-44 years	Foreign body	305.776	938.41	83.1199	Female	40-44 years	Other unintentional injuries	4.9739	11.7977	1.82147	Female	40-44 years	Foreign body	0.836953	2.08806	0.414746	Female	40-44 years	Foreign body	0.218243	0.669777	0.0593257	Female	40-44 years	Adverse effects of medical treatment	0	0	0	Female	40-44 years	Road injuries	11396.9	16215.8	8353.06	Female	40-44 years
Male	45-49 years	Other unintentional injuries	9929.71	20011.7	4485.69	Male	45-49 years	Foreign body	1875.1	4209.87	862.349	Male	45-49 years	Foreign body	532.802	1476.53	147.229	Male	45-49 years	Other unintentional injuries	8.3781	16.8847	3.78476	Male	45-49 years	Foreign body	1.5821	3.55204	0.727599	Male	45-49 years	Foreign body	0.449547	1.24581	0.124223	Male	45-49 years	Adverse effects of medical treatment	0	0	0	Male	45-49 years	Road injuries	36991.5	47112.2	29991.6	Male	45-49 years
Female	45-49 years	Other unintentional injuries	4856.2	11704.5	1791.89	Female	45-49 years	Foreign body	1040.48	2414.06	533.979	Female	45-49 years	Foreign body	258.878	793.664	70.4825	Female	45-49 years	Other unintentional injuries	4.26396	10.277	1.57336	Female	45-49 years	Foreign body	0.913584	2.11965	0.468857	Female	45-49 years	Foreign body	0.227306	0.696872	0.0618867	Female	45-49 years	Adverse effects of medical treatment	0	0	0	Female	45-49 years	Road injuries	13084.8	17691.2	10078	Female	45-49 years
Male	50-54 years	Other unintentional injuries	7216.47	14133	3134.22	Male	50-54 years	Foreign body	1655.97	3656.05	862.605	Male	50-54 years	Foreign body	427.722	1214.04	123.352	Male	50-54 years	Other unintentional injuries	6.70346	13.1283	2.91142	Male	50-54 years	Foreign body	1.53825	3.39615	0.801284	Male	50-54 years	Foreign body	0.397316	1.12773	0.114583	Male	50-54 years	Adverse effects of medical treatment	0	0	0	Male	50-54 years	Road injuries	38311.6	47231.2	32171.2	Male	50-54 years
Female	50-54 years	Other unintentional injuries	3802.61	8428.89	1348.34	Female	50-54 years	Foreign body	987.953	2178.8	549.617	Female	50-54 years	Foreign body	223.58	715.522	59.1923	Female	50-54 years	Other unintentional injuries	3.62367	8.03224	1.28489	Female	50-54 years	Foreign body	0.941462	2.07627	0.523753	Female	50-54 years	Foreign body	0.213059	0.681851	0.0564068	Female	50-54 years	Adverse effects of medical treatment	0	0	0	Female	50-54 years	Road injuries	14505.5	19038.5	11730.9	Female	50-54 years
Male	55-59 years	Other unintentional injuries	5019.79	9631.19	2072.53	Male	55-59 years	Foreign body	1391.7	2886.34	805.729	Male	55-59 years	Foreign body	320.341	914.173	99.2638	Male	55-59 years	Other unintentional injuries	5.39512	10.3513	2.2275	Male	55-59 years	Foreign body	1.49575	3.10216	0.865975	Male	55-59 years	Foreign body	0.344293	0.982527	0.106686	Male	55-59 years	Adverse effects of medical treatment	0	0	0	Male	55-59 years	Road injuries	36460.1	43540.3	31124.9	Male	55-59 years
Female	55-59 years	Other unintentional injuries	2864.53	6466.73	1038.15	Female	55-59 years	Foreign body	907.626	1925.42	549.41	Female	55-59 years	Foreign body	185.76	610.542	55.8508	Female	55-59 years	Other unintentional injuries	3.10107	7.00071	1.12387	Female	55-59 years	Foreign body	0.982572	2.08441	0.594777	Female	55-59 years	Foreign body	0.201099	0.660957	0.0604626	Female	55-59 years	Adverse effects of medical treatment	0	0	0	Female	55-59 years	Road injuries	14648.2	18581.3	12030.9	Female	55-59 years
Male	60-64 years	Other unintentional injuries	3432.85	6647.17	1508.64	Male	60-64 years	Foreign body	1237.59	2335.5	790.998	Male	60-64 years	Foreign body	250.28	705.868	81.8755	Male	60-64 years	Other unintentional injuries	4.36847	8.45885	1.91982	Male	60-64 years	Foreign body	1.57489	2.97204	1.00658	Male	60-64 years	Foreign body	0.318494	0.898251	0.104191	Male	60-64 years	Adverse effects of medical treatment	0	0	0	Male	60-64 years	Road injuries	34915.4	41138.2	30430	Male	60-64 years
Female	60-64 years	Other unintentional injuries	2167.95	4639.56	797.682	Female	60-64 years	Foreign body	897.12	1700.8	585.916	Female	60-64 years	Foreign body	166.265	497.86	53.2792	Female	60-64 years	Other unintentional injuries	2.64189	5.65382	0.972064	Female	60-64 years	Foreign body	1.09324	2.07261	0.714004	Female	60-64 years	Foreign body	0.202612	0.606698	0.0649266	Female	60-64 years	Adverse effects of medical treatment	0	0	0	Female	60-64 years	Road injuries	14765.1	18031.4	12462.8	Female	60-64 years
Male	65-69 years	Other unintentional injuries	2075.62	4115.98	908.814	Male	65-69 years	Foreign body	994.702	1776.45	677.741	Male	65-69 years	Foreign body	177.729	491.11	64.2736	Male	65-69 years	Other unintentional injuries	3.62504	7.18851	1.58723	Male	65-69 years	Foreign body	1.73724	3.10256	1.18367	Male	65-69 years	Foreign body	0.310401	0.857719	0.112253	Male	65-69 years	Adverse effects of medical treatment	0	0	0	Male	65-69 years	Road injuries	32555.1	37172.3	28868.3	Male	65-69 years
Female	65-69 years	Other unintentional injuries	1599.61	3641.89	595.186	Female	65-69 years	Foreign body	835.675	1533.51	575.318	Female	65-69 years	Foreign body	140.099	418.153	49.5903	Female	65-69 years	Other unintentional injuries	2.41521	5.49878	0.898654	Female	65-69 years	Foreign body	1.26176	2.31539	0.868656	Female	65-69 years	Foreign body	0.211531	0.631357	0.074875	Female	65-69 years	Adverse effects of medical treatment	0	0	0	Female	65-69 years	Road injuries	14578.2	17057.8	12586.2	Female	65-69 years
Male	70-74 years	Other unintentional injuries	1236.72	2363.6	530.066	Male	70-74 years	Foreign body	739.381	1162.98	541.145	Male	70-74 years	Foreign body	113.046	270.169	45.6571	Male	70-74 years	Other unintentional injuries	3.29602	6.29931	1.4127	Male	70-74 years	Foreign body	1.97055	3.09949	1.44222	Male	70-74 years	Foreign body	0.301283	0.720034	0.121682	Male	70-74 years	Adverse effects of medical treatment	0	0	0	Male	70-74 years	Road injuries	26148.9	29288.6	23357.5	Male	70-74 years
Female	70-74 years	Other unintentional injuries	1166.4	2614.73	444.245	Female	70-74 years	Foreign body	699.495	1131.47	512.326	Female	70-74 years	Foreign body	102.441	265.453	39.0885	Female	70-74 years	Other unintentional injuries	2.48213	5.56423	0.945366	Female	70-74 years	Foreign body	1.48855	2.40781	1.09024	Female	70-74 years	Foreign body	0.217998	0.564892	0.0831814	Female	70-74 years	Adverse effects of medical treatment	0	0	0	Female	70-74 years	Road injuries	11968.5	13630.9	10630.1	Female	70-74 years
Male	75-79 years	Other unintentional injuries	912.62	1790.39	408.744	Male	75-79 years	Foreign body	575.881	796.333	447.037	Male	75-79 years	Foreign body	73.0061	164.651	32.9646	Male	75-79 years	Other unintentional injuries	3.64202	7.14498	1.63119	Male	75-79 years	Foreign body	2.29819	3.17795	1.784	Male	75-79 years	Foreign body	0.291348	0.657077	0.131553	Male	75-79 years	Adverse effects of medical treatment	0	0	0	Male	75-79 years	Road injuries	18943.6	21023.1	17019.7	Male	75-79 years
Female	75-79 years	Other unintentional injuries	1072.87	2266.06	432.201	Female	75-79 years	Foreign body	627.658	903.942	485.227	Female	75-79 years	Foreign body	76.9713	190.256	34.3078	Female	75-79 years	Other unintentional injuries	2.95953	6.25099	1.19224	Female	75-79 years	Foreign body	1.73141	2.49355	1.33852	Female	75-79 years	Foreign body	0.212328	0.524826	0.0946391	Female	75-79 years	Adverse effects of medical treatment	0	0	0	Female	75-79 years	Road injuries	9323.38	10521.3	8414.91	Female	75-79 years
Male	80-84 years	Other unintentional injuries	589.353	1135.8	277.987	Male	80-84 years	Foreign body	359.491	470.089	288.294	Male	80-84 years	Foreign body	38.6395	74.7092	19.4312	Male	80-84 years	Other unintentional injuries	4.471	8.61648	2.10889	Male	80-84 years	Foreign body	2.7272	3.56623	2.18708	Male	80-84 years	Foreign body	0.293131	0.566766	0.14741	Male	80-84 years	Adverse effects of medical treatment	0	0	0	Male	80-84 years	Road injuries	13003.1	14424.5	11799.7	Male	80-84 years
Female	80-84 years	Other unintentional injuries	819.467	1719.35	345.596	Female	80-84 years	Foreign body	458.502	607.159	369.002	Female	80-84 years	Foreign body	47.4752	100.123	23.2605	Female	80-84 years	Other unintentional injuries	3.71843	7.80176	1.56818	Female	80-84 years	Foreign body	2.08051	2.75506	1.67439	Female	80-84 years	Foreign body	0.215424	0.454319	0.105547	Female	80-84 years	Adverse effects of medical treatment	0	0	0	Female	80-84 years	Road injuries	7319.47	8212.93	6583.35	Female	80-84 years
Male	85-89 years	Other unintentional injuries	277.132	533.806	128.039	Male	85-89 years	Foreign body	173.81	217.942	142.48	Male	85-89 years	Foreign body	15.4465	26.932	8.73948	Male	85-89 years	Other unintentional injuries	5.57267	10.734	2.57465	Male	85-89 years	Foreign body	3.49503	4.38245	2.86505	Male	85-89 years	Foreign body	0.310603	0.541557	0.175736	Male	85-89 years	Adverse effects of medical treatment	0	0	0	Male	85-89 years	Road injuries	6502.95	7257.39	5927.14	Male	85-89 years
Female	85-89 years	Other unintentional injuries	460.487	1000.72	192.511	Female	85-89 years	Foreign body	270.195	340.102	222.046	Female	85-89 years	Foreign body	23.0606	42.7672	12.7421	Female	85-89 years	Other unintentional injuries	4.56123	9.91234	1.90687	Female	85-89 years	Foreign body	2.67635	3.36879	2.19942	Female	85-89 years	Foreign body	0.228421	0.423619	0.126214	Female	85-89 years	Adverse effects of medical treatment	0	0	0	Female	85-89 years	Road injuries	4308.95	4862.54	3883.03	Female	85-89 years
Male	90-94 years	Other unintentional injuries	85.3239	157.454	41.0231	Male	90-94 years	Foreign body	62.168	78.1755	50.9477	Male	90-94 years	Foreign body	4.9263	8.06241	2.99093	Male	90-94 years	Other unintentional injuries	6.86638	12.671	3.30131	Male	90-94 years	Foreign body	5.00293	6.29112	4.09998	Male	90-94 years	Foreign body	0.39644	0.648817	0.240693	Male	90-94 years	Adverse effects of medical treatment	0	0	0	Male	90-94 years	Road injuries	2191.45	2431.36	1986.52	Male	90-94 years
Female	90-94 years	Other unintentional injuries	180.268	363.036	78.995	Female	90-94 years	Foreign body	121.227	155.203	99.5615	Female	90-94 years	Foreign body	9.28002	15.5853	5.45254	Female	90-94 years	Other unintentional injuries	5.69859	11.4762	2.49717	Female	90-94 years	Foreign body	3.83221	4.90624	3.14732	Female	90-94 years	Foreign body	0.293358	0.492679	0.172365	Female	90-94 years	Adverse effects of medical treatment	0	0	0	Female	90-94 years	Road injuries	1920.42	2165.84	1719.04	Female	90-94 years
Male	95+ years	Other unintentional injuries	20.8746	41.2415	8.93746	Male	95+ years	Foreign body	20.0063	25.3006	16.0878	Male	95+ years	Foreign body	1.47987	2.57363	0.862977	Male	95+ years	Other unintentional injuries	8.18897	16.1788	3.50611	Male	95+ years	Foreign body	7.84836	9.92526	6.31116	Male	95+ years	Foreign body	0.580543	1.00962	0.338541	Male	95+ years	Adverse effects of medical treatment	0	0	0	Male	95+ years	Road injuries	568.279	628.602	512.274	Male	95+ years
Female	95+ years	Other unintentional injuries	53.2253	111.852	21.8424	Female	95+ years	Foreign body	45.2778	56.8232	37.0376	Female	95+ years	Foreign body	3.25964	5.74339	1.884	Female	95+ years	Other unintentional injuries	6.8719	14.4412	2.82007	Female	95+ years	Foreign body	5.8458	7.33643	4.78191	Female	95+ years	Foreign body	0.420851	0.741528	0.243242	Female	95+ years	Adverse effects of medical treatment	0	0	0	Female	95+ years	Road injuries	616.149	687.05	550.611	Female	95+ years
Male	<5 years	Foreign body	27137	57173.8	12610.3	Male	<5 years	Animal contact	1342.61	2839.31	518.125	Male	<5 years	Poisonings	9.01896	19.0364	3.86033	Male	<5 years	Foreign body	8.33983	17.5708	3.87544	Male	<5 years	Animal contact	0.412615	0.872585	0.159232	Male	<5 years	Poisonings	0.00277173	0.00585031	0.00118637	Male	<5 years	Foreign body	26044.1	55605.7	11668.3	Male	<5 years	Exposure to forces of nature	14.6253	34.1597	5.31052	Male	<5 years
Female	<5 years	Foreign body	18437.6	44462.3	7310.73	Female	<5 years	Animal contact	720.586	1758.24	222.095	Female	<5 years	Poisonings	7.0528	16.6133	2.79887	Female	<5 years	Foreign body	6.01112	14.4958	2.38348	Female	<5 years	Animal contact	0.234929	0.573229	0.0724084	Female	<5 years	Poisonings	0.00229939	0.00541635	0.000912499	Female	<5 years	Foreign body	18033.8	44520.9	6813.19	Female	<5 years	Exposure to forces of nature	15.2296	41.4083	4.16448	Female	<5 years
Male	5-9 years	Foreign body	18163.2	38491.8	7601.43	Male	5-9 years	Animal contact	1359.2	3054.74	497.475	Male	5-9 years	Poisonings	11.9634	25.4936	4.42703	Male	5-9 years	Foreign body	6.04374	12.808	2.52935	Male	5-9 years	Animal contact	0.45227	1.01645	0.165533	Male	5-9 years	Poisonings	0.00398078	0.0084829	0.00147308	Male	5-9 years	Foreign body	20973.1	44063.6	8637.29	Male	5-9 years	Exposure to forces of nature	27.527	56.8926	11.034	Male	5-9 years
Female	5-9 years	Foreign body	10474.1	25822.5	3929.18	Female	5-9 years	Animal contact	801.768	2058.9	226.912	Female	5-9 years	Poisonings	10.0348	23.9412	3.43954	Female	5-9 years	Foreign body	3.67985	9.07218	1.38044	Female	5-9 years	Animal contact	0.281684	0.72335	0.0797206	Female	5-9 years	Poisonings	0.00352551	0.00841125	0.00120841	Female	5-9 years	Foreign body	12069.8	29917.3	4498.29	Female	5-9 years	Exposure to forces of nature	25.475	64.9893	8.49045	Female	5-9 years
Male	10-14 years	Foreign body	14723.6	31412.6	6130.88	Male	10-14 years	Animal contact	1493.34	3269.29	539.675	Male	10-14 years	Poisonings	14.3387	32.9956	5.21351	Male	10-14 years	Foreign body	5.3585	11.4323	2.23127	Male	10-14 years	Animal contact	0.543485	1.18982	0.196409	Male	10-14 years	Poisonings	0.0052184	0.0120084	0.0018974	Male	10-14 years	Foreign body	17104.2	35545.4	7171.45	Male	10-14 years	Exposure to forces of nature	103.423	207.269	41.3212	Male	10-14 years
Female	10-14 years	Foreign body	7673.75	18238.1	2866.3	Female	10-14 years	Animal contact	866.132	2255.84	244.038	Female	10-14 years	Poisonings	12.5629	32.5878	4.17414	Female	10-14 years	Foreign body	2.92982	6.96326	1.09435	Female	10-14 years	Animal contact	0.330687	0.861275	0.0931733	Female	10-14 years	Poisonings	0.0047965	0.0124419	0.00159368	Female	10-14 years	Foreign body	9205.98	22414.2	3401.45	Female	10-14 years	Exposure to forces of nature	86.2622	201.724	28.3034	Female	10-14 years
Male	15-19 years	Foreign body	15267.4	34095.4	5856.58	Male	15-19 years	Animal contact	1492.1	3293.67	525.416	Male	15-19 years	Poisonings	15.1867	35.3513	5.27024	Male	15-19 years	Foreign body	5.78148	12.9113	2.21777	Male	15-19 years	Animal contact	0.565028	1.24725	0.198965	Male	15-19 years	Poisonings	0.0057509	0.0133869	0.00199574	Male	15-19 years	Foreign body	15543.4	32857.6	6544.14	Male	15-19 years	Exposure to forces of nature	165.541	350.543	63.2133	Male	15-19 years
Female	15-19 years	Foreign body	7089.98	16581.6	2626.61	Female	15-19 years	Animal contact	838.805	2196.41	242.455	Female	15-19 years	Poisonings	13.0241	33.9891	4.0085	Female	15-19 years	Foreign body	2.77463	6.48913	1.02791	Female	15-19 years	Animal contact	0.328263	0.859557	0.0948839	Female	15-19 years	Poisonings	0.00509692	0.0133015	0.00156871	Female	15-19 years	Foreign body	8140.91	18615.5	3101.13	Female	15-19 years	Exposure to forces of nature	130.144	316.127	35.6703	Female	15-19 years
Male	20-24 years	Foreign body	17655.3	45432.5	5807.65	Male	20-24 years	Animal contact	1485.24	3389.2	524.936	Male	20-24 years	Poisonings	15.1793	35.6932	5.63435	Male	20-24 years	Foreign body	7.11021	18.2968	2.33888	Male	20-24 years	Animal contact	0.598142	1.36491	0.211405	Male	20-24 years	Poisonings	0.00611308	0.0143745	0.00226909	Male	20-24 years	Foreign body	16600.2	38036.6	6332.15	Male	20-24 years	Exposure to forces of nature	276.32	614.929	95.0431	Male	20-24 years
Female	20-24 years	Foreign body	7590.52	21025.4	2433.81	Female	20-24 years	Animal contact	818.73	2193.64	221.269	Female	20-24 years	Poisonings	12.0033	32.3159	3.88342	Female	20-24 years	Foreign body	3.1062	8.60404	0.995967	Female	20-24 years	Animal contact	0.335041	0.897683	0.0905477	Female	20-24 years	Poisonings	0.00491201	0.0132243	0.00158918	Female	20-24 years	Foreign body	8534.46	22275.2	2812.28	Female	20-24 years	Exposure to forces of nature	199.526	511.607	51.3236	Female	20-24 years
Male	25-29 years	Foreign body	18289.4	48892.5	5923.32	Male	25-29 years	Animal contact	1305.45	2903.02	437.159	Male	25-29 years	Poisonings	13.9903	33.25	5.25025	Male	25-29 years	Foreign body	8.21133	21.9511	2.65937	Male	25-29 years	Animal contact	0.586103	1.30336	0.19627	Male	25-29 years	Poisonings	0.00628115	0.0149281	0.00235718	Male	25-29 years	Foreign body	19414.1	48795.7	6806.76	Male	25-29 years	Exposure to forces of nature	323.787	713.566	110.257	Male	25-29 years
Female	25-29 years	Foreign body	7731.37	22700.7	2355.72	Female	25-29 years	Animal contact	707.116	1989.82	181.02	Female	25-29 years	Poisonings	10.1847	27.1043	3.46741	Female	25-29 years	Foreign body	3.51251	10.3134	1.07025	Female	25-29 years	Animal contact	0.321257	0.904014	0.0822411	Female	25-29 years	Poisonings	0.0046271	0.012314	0.00157531	Female	25-29 years	Foreign body	9455.19	26456.2	2978.53	Female	25-29 years	Exposure to forces of nature	212.348	536.405	55.1215	Female	25-29 years
Male	30-34 years	Foreign body	17564.6	49368.2	5360.66	Male	30-34 years	Animal contact	1047.85	2286.93	378.099	Male	30-34 years	Poisonings	11.593	26.2881	4.45433	Male	30-34 years	Foreign body	8.98605	25.2568	2.74252	Male	30-34 years	Animal contact	0.536083	1.16999	0.193436	Male	30-34 years	Poisonings	0.00593098	0.013449	0.00227883	Male	30-34 years	Foreign body	22091.5	61928.2	7191.92	Male	30-34 years	Exposure to forces of nature	433.986	957.942	143.952	Male	30-34 years
Female	30-34 years	Foreign body	7308.05	22571.9	2158.79	Female	30-34 years	Animal contact	584.807	1546.8	167.242	Female	30-34 years	Poisonings	8.09835	19.7039	2.91553	Female	30-34 years	Foreign body	3.84303	11.8697	1.13523	Female	30-34 years	Animal contact	0.307528	0.813403	0.0879465	Female	30-34 years	Poisonings	0.00425862	0.0103615	0.00153317	Female	30-34 years	Foreign body	10142.7	29760.9	3132.49	Female	30-34 years	Exposure to forces of nature	258.526	646.837	64.108	Female	30-34 years
Male	35-39 years	Foreign body	18277.9	51650	5067.18	Male	35-39 years	Animal contact	958.085	2131.68	356.359	Male	35-39 years	Poisonings	9.05954	20.1742	3.6014	Male	35-39 years	Foreign body	10.2109	28.854	2.83075	Male	35-39 years	Animal contact	0.535229	1.19085	0.199078	Male	35-39 years	Poisonings	0.00506107	0.0112702	0.0020119	Male	35-39 years	Foreign body	21233	56023.7	6365.82	Male	35-39 years	Exposure to forces of nature	507.079	1150.77	167.289	Male	35-39 years
Female	35-39 years	Foreign body	7536.61	23124.9	2022.93	Female	35-39 years	Animal contact	576.664	1578.94	171.96	Female	35-39 years	Poisonings	6.33264	15.643	2.42599	Female	35-39 years	Foreign body	4.33793	13.3102	1.16436	Female	35-39 years	Animal contact	0.331916	0.908805	0.0989767	Female	35-39 years	Poisonings	0.00364494	0.00900382	0.00139635	Female	35-39 years	Foreign body	9948.12	28641.7	2811.12	Female	35-39 years	Exposure to forces of nature	284.423	731.878	70.0198	Female	35-39 years
Male	40-44 years	Foreign body	15383	42776	4182.36	Male	40-44 years	Animal contact	794.488	1818.04	290.037	Male	40-44 years	Poisonings	6.09089	13.7767	2.68301	Male	40-44 years	Foreign body	10.5231	29.2617	2.86103	Male	40-44 years	Animal contact	0.543485	1.24367	0.198406	Male	40-44 years	Poisonings	0.00416659	0.00942419	0.00183536	Male	40-44 years	Foreign body	21366.4	57787.4	6185.6	Male	40-44 years	Exposure to forces of nature	547.59	1261.91	179.792	Male	40-44 years
Female	40-44 years	Foreign body	6748.05	20165.6	1617.49	Female	40-44 years	Animal contact	477.377	1253.31	137.717	Female	40-44 years	Poisonings	4.45562	10.9732	1.90124	Female	40-44 years	Foreign body	4.81633	14.3929	1.15446	Female	40-44 years	Animal contact	0.340721	0.894531	0.0982933	Female	40-44 years	Poisonings	0.00318014	0.00783194	0.00135699	Female	40-44 years	Foreign body	9966.15	29005.2	2609.81	Female	40-44 years	Exposure to forces of nature	307.318	796.065	73.8219	Female	40-44 years
Male	45-49 years	Foreign body	11956.3	32110.1	3392.08	Male	45-49 years	Animal contact	658.648	1438.32	239.786	Male	45-49 years	Poisonings	3.97399	8.754	1.91358	Male	45-49 years	Foreign body	10.088	27.0926	2.86204	Male	45-49 years	Animal contact	0.555728	1.21357	0.202317	Male	45-49 years	Poisonings	0.00335302	0.0073861	0.00161457	Male	45-49 years	Foreign body	21530.8	57813.1	6134.82	Male	45-49 years	Exposure to forces of nature	563.408	1309.03	183.332	Male	45-49 years
Female	45-49 years	Foreign body	5636.52	15930.6	1399.44	Female	45-49 years	Animal contact	389.845	996.585	119.695	Female	45-49 years	Poisonings	3.06901	7.16454	1.39733	Female	45-49 years	Foreign body	4.94911	13.9877	1.22877	Female	45-49 years	Animal contact	0.342301	0.875045	0.105098	Female	45-49 years	Poisonings	0.00269472	0.00629078	0.00122692	Female	45-49 years	Foreign body	10114.5	29261.6	2596.54	Female	45-49 years	Exposure to forces of nature	298.25	811.324	69.9744	Female	45-49 years
Male	50-54 years	Foreign body	9386.54	26852.1	2663.62	Male	50-54 years	Animal contact	549.936	1276.57	211.109	Male	50-54 years	Poisonings	3.48567	6.61921	1.85794	Male	50-54 years	Foreign body	8.71926	24.9432	2.47427	Male	50-54 years	Animal contact	0.510842	1.18582	0.196102	Male	50-54 years	Poisonings	0.00323788	0.00614866	0.00172586	Male	50-54 years	Foreign body	17761.1	50833.4	5019.25	Male	50-54 years	Exposure to forces of nature	556.062	1257.29	180.851	Male	50-54 years
Female	50-54 years	Foreign body	4751.26	15545.4	1156.09	Female	50-54 years	Animal contact	336.31	925.687	102.644	Female	50-54 years	Poisonings	2.7539	5.41277	1.42998	Female	50-54 years	Foreign body	4.52768	14.8138	1.10169	Female	50-54 years	Animal contact	0.320484	0.882126	0.0978141	Female	50-54 years	Poisonings	0.00262431	0.00515805	0.00136269	Female	50-54 years	Foreign body	8963.81	29373.5	2153.86	Female	50-54 years	Exposure to forces of nature	294.141	792.002	66.8267	Female	50-54 years
Male	55-59 years	Foreign body	6840.27	19690.6	2036.21	Male	55-59 years	Animal contact	459.396	1136.06	166.526	Male	55-59 years	Poisonings	2.90364	5.20426	1.63635	Male	55-59 years	Foreign body	7.35172	21.1629	2.18846	Male	55-59 years	Animal contact	0.493746	1.22101	0.178978	Male	55-59 years	Poisonings	0.00312075	0.00559339	0.0017587	Male	55-59 years	Foreign body	12199.7	34877.4	3695.08	Male	55-59 years	Exposure to forces of nature	539.37	1247.6	171.287	Male	55-59 years
Female	55-59 years	Foreign body	3841.32	12491	926.524	Female	55-59 years	Animal contact	277.798	746.723	78.6575	Female	55-59 years	Poisonings	2.41169	4.43181	1.35119	Female	55-59 years	Foreign body	4.15851	13.5225	1.00303	Female	55-59 years	Animal contact	0.300737	0.808382	0.0851526	Female	55-59 years	Poisonings	0.00261083	0.00479776	0.00146276	Female	55-59 years	Foreign body	6922.85	22842.5	1704.71	Female	55-59 years	Exposure to forces of nature	297.387	791.595	66.7571	Female	55-59 years
Male	60-64 years	Foreign body	5145.32	14263.4	1536.66	Male	60-64 years	Animal contact	397.527	911.569	149.218	Male	60-64 years	Poisonings	2.64258	4.64525	1.49886	Male	60-64 years	Foreign body	6.54767	18.1509	1.95548	Male	60-64 years	Animal contact	0.505873	1.16002	0.189887	Male	60-64 years	Poisonings	0.00336282	0.00591131	0.00190737	Male	60-64 years	Foreign body	9403.81	25640.6	2801.43	Male	60-64 years	Exposure to forces of nature	520.286	1206.41	163.969	Male	60-64 years
Female	60-64 years	Foreign body	3322.62	10150.2	816.132	Female	60-64 years	Animal contact	241.249	659.637	69.8667	Female	60-64 years	Poisonings	2.40262	4.27248	1.35018	Female	60-64 years	Foreign body	4.04898	12.3692	0.994547	Female	60-64 years	Animal contact	0.293989	0.803842	0.0851404	Female	60-64 years	Poisonings	0.00292786	0.0052065	0.00164534	Female	60-64 years	Foreign body	5988.33	18476.5	1483.28	Female	60-64 years	Exposure to forces of nature	303.45	815.57	68.2367	Female	60-64 years
Male	65-69 years	Foreign body	3514.96	9900.79	1037.54	Male	65-69 years	Animal contact	281.963	634.913	103.892	Male	65-69 years	Poisonings	2.02847	3.50436	1.19569	Male	65-69 years	Foreign body	6.13884	17.2916	1.81205	Male	65-69 years	Animal contact	0.492445	1.10887	0.181447	Male	65-69 years	Poisonings	0.00354271	0.00612033	0.00208827	Male	65-69 years	Foreign body	7309.73	20500.9	2148.16	Male	65-69 years	Exposure to forces of nature	462.717	1099.22	141.35	Male	65-69 years
Female	65-69 years	Foreign body	2708.85	8478.89	709.386	Female	65-69 years	Animal contact	189.522	525.929	53.3691	Female	65-69 years	Poisonings	2.20582	3.94627	1.28146	Female	65-69 years	Foreign body	4.09001	12.802	1.07108	Female	65-69 years	Animal contact	0.286153	0.794084	0.0805804	Female	65-69 years	Poisonings	0.00333051	0.00595835	0.00193483	Female	65-69 years	Foreign body	5234.5	16481.7	1343.63	Female	65-69 years	Exposure to forces of nature	297.826	807.08	65.4862	Female	65-69 years
Male	70-74 years	Foreign body	2105.4	5718.21	718.91	Male	70-74 years	Animal contact	163.755	350.201	59.0268	Male	70-74 years	Poisonings	1.49336	2.61178	0.895583	Male	70-74 years	Foreign body	5.61117	15.2398	1.91599	Male	70-74 years	Animal contact	0.436428	0.93333	0.157314	Male	70-74 years	Poisonings	0.00398	0.00696074	0.00238684	Male	70-74 years	Foreign body	4621.64	12434	1605.05	Male	70-74 years	Exposure to forces of nature	367.366	864.069	111.348	Male	70-74 years
Female	70-74 years	Foreign body	1873.86	5615.44	566.642	Female	70-74 years	Animal contact	119.137	308.151	34.3657	Female	70-74 years	Poisonings	1.862	3.46479	1.0972	Female	70-74 years	Foreign body	3.98762	11.9498	1.20583	Female	70-74 years	Animal contact	0.253528	0.655755	0.0731313	Female	70-74 years	Poisonings	0.00396238	0.00737317	0.00233487	Female	70-74 years	Foreign body	3601.68	10841.7	1092.91	Female	70-74 years	Exposure to forces of nature	259.964	710.882	57.0894	Female	70-74 years
Male	75-79 years	Foreign body	1240.29	2972.45	470.768	Male	75-79 years	Animal contact	92.104	210.224	35.0358	Male	75-79 years	Poisonings	1.29975	2.16442	0.800428	Male	75-79 years	Foreign body	4.94967	11.8623	1.87871	Male	75-79 years	Animal contact	0.367562	0.838949	0.139819	Male	75-79 years	Poisonings	0.00518695	0.00863762	0.00319429	Male	75-79 years	Foreign body	2815.77	6735.33	1062.21	Male	75-79 years	Exposure to forces of nature	269.556	623.857	79.0545	Male	75-79 years
Female	75-79 years	Foreign body	1285.4	3421.79	429.278	Female	75-79 years	Animal contact	70.5382	181.854	21.791	Female	75-79 years	Poisonings	1.94514	3.52748	1.16204	Female	75-79 years	Foreign body	3.54583	9.43912	1.18418	Female	75-79 years	Animal contact	0.194582	0.501651	0.0601112	Female	75-79 years	Poisonings	0.00536574	0.00973068	0.00320554	Female	75-79 years	Foreign body	2400.35	6454.63	794.695	Female	75-79 years	Exposure to forces of nature	211.506	574.13	43.5453	Female	75-79 years
Male	80-84 years	Foreign body	591.742	1374.14	250.307	Male	80-84 years	Animal contact	47.5099	105.295	18.3379	Male	80-84 years	Poisonings	0.895625	1.43973	0.536286	Male	80-84 years	Foreign body	4.48913	10.4247	1.8989	Male	80-84 years	Animal contact	0.360424	0.798798	0.139116	Male	80-84 years	Poisonings	0.00679447	0.0109222	0.00406842	Male	80-84 years	Foreign body	1592.66	3759.81	670.965	Male	80-84 years	Exposure to forces of nature	184.966	446.691	52.7505	Male	80-84 years
Female	80-84 years	Foreign body	711.569	1842.62	256.769	Female	80-84 years	Animal contact	38.3462	95.9633	11.4524	Female	80-84 years	Poisonings	1.53702	2.54741	0.90462	Female	80-84 years	Foreign body	3.22883	8.3611	1.16512	Female	80-84 years	Animal contact	0.174	0.435445	0.0519667	Female	80-84 years	Poisonings	0.00697442	0.0115592	0.00410482	Female	80-84 years	Foreign body	1521.53	3981.36	541.658	Female	80-84 years	Exposure to forces of nature	164.612	464.372	33.1391	Female	80-84 years
Male	85-89 years	Foreign body	202.141	421.621	92.1485	Male	85-89 years	Animal contact	18.6693	39.8457	6.96508	Male	85-89 years	Poisonings	0.482291	0.821195	0.289166	Male	85-89 years	Foreign body	4.06473	8.47811	1.85295	Male	85-89 years	Animal contact	0.375409	0.80123	0.140056	Male	85-89 years	Poisonings	0.00969808	0.0165129	0.00581464	Male	85-89 years	Foreign body	667.827	1382.11	307.194	Male	85-89 years	Exposure to forces of nature	99.7746	244.104	28.6559	Male	85-89 years
Female	85-89 years	Foreign body	292.9	688.316	119.693	Female	85-89 years	Animal contact	17.1739	41.484	5.22148	Female	85-89 years	Poisonings	0.970434	1.63983	0.581197	Female	85-89 years	Foreign body	2.90124	6.81793	1.18559	Female	85-89 years	Animal contact	0.170112	0.410909	0.0517201	Female	85-89 years	Poisonings	0.00961238	0.0162429	0.0057569	Female	85-89 years	Foreign body	761.81	1797.56	312.513	Female	85-89 years	Exposure to forces of nature	100.885	291.544	20.5379	Female	85-89 years
Male	90-94 years	Foreign body	56.608	110.992	27.9781	Male	90-94 years	Animal contact	5.60903	11.6366	2.17147	Male	90-94 years	Poisonings	0.176959	0.294898	0.106678	Male	90-94 years	Foreign body	4.55549	8.93197	2.25152	Male	90-94 years	Animal contact	0.451383	0.93645	0.174747	Male	90-94 years	Poisonings	0.0142406	0.0237317	0.0085848	Male	90-94 years	Foreign body	251.588	476.177	127.273	Male	90-94 years	Exposure to forces of nature	38.005	93.969	10.8309	Male	90-94 years
Female	90-94 years	Foreign body	103.841	216.969	45.8418	Female	90-94 years	Animal contact	5.81461	14.3951	1.84043	Female	90-94 years	Poisonings	0.433752	0.718021	0.259534	Female	90-94 years	Foreign body	3.2826	6.85878	1.44914	Female	90-94 years	Animal contact	0.18381	0.455054	0.0581793	Female	90-94 years	Poisonings	0.0137117	0.0226979	0.00820434	Female	90-94 years	Foreign body	361.945	745.827	163.001	Female	90-94 years	Exposure to forces of nature	47.3407	138.151	9.56594	Female	90-94 years
Male	95+ years	Foreign body	15.7311	34.384	6.60513	Male	95+ years	Animal contact	1.5067	3.32693	0.563789	Male	95+ years	Poisonings	0.0545223	0.0906821	0.0321474	Male	95+ years	Foreign body	6.17123	13.4886	2.59116	Male	95+ years	Animal contact	0.59107	1.30513	0.221171	Male	95+ years	Poisonings	0.0213888	0.0355741	0.0126112	Male	95+ years	Foreign body	85.8321	176.044	37.5692	Male	95+ years	Exposure to forces of nature	9.77305	24.0073	2.71083	Male	95+ years
Female	95+ years	Foreign body	33.894	81.7315	13.8363	Female	95+ years	Animal contact	1.57147	4.02408	0.461873	Female	95+ years	Poisonings	0.15317	0.258784	0.0904624	Female	95+ years	Foreign body	4.37605	10.5523	1.7864	Female	95+ years	Animal contact	0.202891	0.519548	0.0596322	Female	95+ years	Poisonings	0.0197757	0.0334115	0.0116796	Female	95+ years	Foreign body	151.21	348.49	62.6892	Female	95+ years	Exposure to forces of nature	15.7282	46.1549	3.18678	Female	95+ years
Male	<5 years	Self-harm	0	0	0	Male	<5 years	Interpersonal violence	3578.77	6473.26	1850.94	Male	<5 years	Exposure to forces of nature	112.532	242.11	43.9795	Male	<5 years	Self-harm	0	0	0	Male	<5 years	Interpersonal violence	1.09984	1.98938	0.568837	Male	<5 years	Exposure to forces of nature	0.0345835	0.0744059	0.0135159	Male	<5 years	Self-harm	0	0	0	Male	<5 years	Conflict and terrorism	3147.71	7188.6	941.86	Male	<5 years
Female	<5 years	Self-harm	0	0	0	Female	<5 years	Interpersonal violence	1784.38	3611.66	836.117	Female	<5 years	Exposure to forces of nature	113.466	285.189	34.3807	Female	<5 years	Self-harm	0	0	0	Female	<5 years	Interpersonal violence	0.581751	1.17749	0.272595	Female	<5 years	Exposure to forces of nature	0.0369927	0.0929785	0.0112089	Female	<5 years	Self-harm	0	0	0	Female	<5 years	Conflict and terrorism	3657.07	9459	846.514	Female	<5 years
Male	5-9 years	Self-harm	0	0	0	Male	5-9 years	Interpersonal violence	3261.58	6134.56	1686.32	Male	5-9 years	Exposure to forces of nature	122.559	263.602	45.829	Male	5-9 years	Self-harm	0	0	0	Male	5-9 years	Interpersonal violence	1.08528	2.04126	0.561118	Male	5-9 years	Exposure to forces of nature	0.0407809	0.0877127	0.0152495	Male	5-9 years	Self-harm	0	0	0	Male	5-9 years	Conflict and terrorism	1742.75	4011.44	586.229	Male	5-9 years
Female	5-9 years	Self-harm	0	0	0	Female	5-9 years	Interpersonal violence	1274.71	2639.1	615.552	Female	5-9 years	Exposure to forces of nature	114.612	290.098	32.5724	Female	5-9 years	Self-harm	0	0	0	Female	5-9 years	Interpersonal violence	0.447843	0.927191	0.216261	Female	5-9 years	Exposure to forces of nature	0.0402665	0.10192	0.0114436	Female	5-9 years	Self-harm	0	0	0	Female	5-9 years	Conflict and terrorism	2080.34	5284.35	529.872	Female	5-9 years
Male	10-14 years	Self-harm	650.033	1300.27	294.573	Male	10-14 years	Interpersonal violence	5868.93	10789.8	2867.66	Male	10-14 years	Exposure to forces of nature	178.102	368.164	70.6076	Male	10-14 years	Self-harm	0.236573	0.473221	0.107207	Male	10-14 years	Interpersonal violence	2.13594	3.92682	1.04366	Male	10-14 years	Exposure to forces of nature	0.0648184	0.133989	0.0256969	Male	10-14 years	Self-harm	636.006	1257.46	290.637	Male	10-14 years	Conflict and terrorism	2385.81	5353.71	810.592	Male	10-14 years
Female	10-14 years	Self-harm	563.866	1293.62	193.048	Female	10-14 years	Interpersonal violence	1606.55	3167.17	740.759	Female	10-14 years	Exposure to forces of nature	152.215	370.073	49.8782	Female	10-14 years	Self-harm	0.215283	0.4939	0.0737054	Female	10-14 years	Interpersonal violence	0.613378	1.20922	0.28282	Female	10-14 years	Exposure to forces of nature	0.0581152	0.141293	0.0190434	Female	10-14 years	Self-harm	498.243	1141.4	172.02	Female	10-14 years	Conflict and terrorism	2468.62	6411.58	633.634	Female	10-14 years
Male	15-19 years	Self-harm	1980.45	3455.64	986.028	Male	15-19 years	Interpersonal violence	12973.5	22827.9	6533.9	Male	15-19 years	Exposure to forces of nature	141.562	289.383	59.2307	Male	15-19 years	Self-harm	0.749958	1.30858	0.37339	Male	15-19 years	Interpersonal violence	4.91282	8.64447	2.47426	Male	15-19 years	Exposure to forces of nature	0.0536068	0.109584	0.0224295	Male	15-19 years	Self-harm	1836.2	3205.33	910.417	Male	15-19 years	Conflict and terrorism	3447.97	8065.62	1146.46	Male	15-19 years
Female	15-19 years	Self-harm	1945.56	4223.34	769.545	Female	15-19 years	Interpersonal violence	2243.84	4514.44	1063.19	Female	15-19 years	Exposure to forces of nature	110.21	261.099	36.0699	Female	15-19 years	Self-harm	0.761387	1.65279	0.301158	Female	15-19 years	Interpersonal violence	0.878119	1.76671	0.416077	Female	15-19 years	Exposure to forces of nature	0.0431302	0.10218	0.0141158	Female	15-19 years	Self-harm	1565.21	3350.05	622.969	Female	15-19 years	Conflict and terrorism	2228.6	6384.9	566.513	Female	15-19 years
Male	20-24 years	Self-harm	2569.7	4549.93	1355.23	Male	20-24 years	Interpersonal violence	17238	29369.4	8975.68	Male	20-24 years	Exposure to forces of nature	126.238	259.622	53.0503	Male	20-24 years	Self-harm	1.03488	1.83237	0.545785	Male	20-24 years	Interpersonal violence	6.94216	11.8278	3.61472	Male	20-24 years	Exposure to forces of nature	0.0508393	0.104556	0.0213647	Male	20-24 years	Self-harm	2516.11	4468.71	1324.11	Male	20-24 years	Conflict and terrorism	4758.66	10825.2	1646.76	Male	20-24 years
Female	20-24 years	Self-harm	2485.54	5287.25	1033.78	Female	20-24 years	Interpersonal violence	2607.78	4752.26	1285.66	Female	20-24 years	Exposure to forces of nature	92.5611	216.922	30.4457	Female	20-24 years	Self-harm	1.01713	2.16365	0.423043	Female	20-24 years	Interpersonal violence	1.06716	1.94472	0.526118	Female	20-24 years	Exposure to forces of nature	0.0378779	0.0887689	0.012459	Female	20-24 years	Self-harm	2018.65	4371.33	861.549	Female	20-24 years	Conflict and terrorism	2220.09	6404.44	525.461	Female	20-24 years
Male	25-29 years	Self-harm	2151.33	3941.96	1050.14	Male	25-29 years	Interpersonal violence	15862.3	27394.3	9015.35	Male	25-29 years	Exposure to forces of nature	111.055	222.74	45.1408	Male	25-29 years	Self-harm	0.965875	1.76981	0.471476	Male	25-29 years	Interpersonal violence	7.12164	12.2991	4.04759	Male	25-29 years	Exposure to forces of nature	0.0498599	0.100003	0.0202667	Male	25-29 years	Self-harm	2387.81	4379.51	1166.03	Male	25-29 years	Conflict and terrorism	4382.83	9802.58	1418.26	Male	25-29 years
Female	25-29 years	Self-harm	1741.34	3889.52	716.229	Female	25-29 years	Interpersonal violence	2572.01	4679.46	1377.32	Female	25-29 years	Exposure to forces of nature	83.1649	202.674	27.1794	Female	25-29 years	Self-harm	0.791126	1.76709	0.325397	Female	25-29 years	Interpersonal violence	1.16851	2.12597	0.625742	Female	25-29 years	Exposure to forces of nature	0.0377835	0.0920789	0.0123481	Female	25-29 years	Self-harm	1533.77	3359.35	626.807	Female	25-29 years	Conflict and terrorism	2177.01	6504.65	487.075	Female	25-29 years
Male	30-34 years	Self-harm	1829.24	3279.17	925.943	Male	30-34 years	Interpersonal violence	13283.4	21852.1	8240.92	Male	30-34 years	Exposure to forces of nature	91.7048	184.122	38.4206	Male	30-34 years	Self-harm	0.935841	1.67762	0.473713	Male	30-34 years	Interpersonal violence	6.79577	11.1795	4.21605	Male	30-34 years	Exposure to forces of nature	0.0469162	0.0941971	0.019656	Male	30-34 years	Self-harm	2210.43	3923.99	1106.61	Male	30-34 years	Conflict and terrorism	4331.63	10722.3	1336.67	Male	30-34 years
Female	30-34 years	Self-harm	1186.95	2525.26	483.263	Female	30-34 years	Interpersonal violence	2302.42	4146.97	1356.11	Female	30-34 years	Exposure to forces of nature	70.0213	174.011	23.0442	Female	30-34 years	Self-harm	0.624174	1.32794	0.25413	Female	30-34 years	Interpersonal violence	1.21076	2.18073	0.713127	Female	30-34 years	Exposure to forces of nature	0.0368216	0.091506	0.0121181	Female	30-34 years	Self-harm	1174.11	2457.39	478.065	Female	30-34 years	Conflict and terrorism	2606.67	8196.01	508.261	Female	30-34 years
Male	35-39 years	Self-harm	1627.21	3046.42	796.736	Male	35-39 years	Interpersonal violence	11631.5	17639.8	7915.29	Male	35-39 years	Exposure to forces of nature	79.1862	155.629	33.4781	Male	35-39 years	Self-harm	0.909032	1.70187	0.445092	Male	35-39 years	Interpersonal violence	6.49785	9.85437	4.42183	Male	35-39 years	Exposure to forces of nature	0.044237	0.0869413	0.0187023	Male	35-39 years	Self-harm	1937.96	3659.41	940.903	Male	35-39 years	Conflict and terrorism	4854.81	12849.3	1409.75	Male	35-39 years
Female	35-39 years	Self-harm	990.359	2194.54	387.427	Female	35-39 years	Interpersonal violence	2120.35	3374.06	1388.22	Female	35-39 years	Exposure to forces of nature	58.8402	140.522	19.4376	Female	35-39 years	Self-harm	0.570031	1.26313	0.222996	Female	35-39 years	Interpersonal violence	1.22043	1.94204	0.799031	Female	35-39 years	Exposure to forces of nature	0.0338672	0.0808818	0.0111879	Female	35-39 years	Self-harm	985.451	2160.32	383.919	Female	35-39 years	Conflict and terrorism	3287.87	11170.9	584.862	Female	35-39 years
Male	40-44 years	Self-harm	1254.6	2292.35	601.043	Male	40-44 years	Interpersonal violence	9501.95	13446.1	7007.49	Male	40-44 years	Exposure to forces of nature	64.7461	131.957	26.2831	Male	40-44 years	Self-harm	0.858232	1.56813	0.411155	Male	40-44 years	Interpersonal violence	6.49999	9.19807	4.79361	Male	40-44 years	Exposure to forces of nature	0.0442909	0.0902678	0.0179795	Male	40-44 years	Self-harm	1634.44	3022.95	778.45	Male	40-44 years	Conflict and terrorism	4730.19	12730.7	1278.47	Male	40-44 years
Female	40-44 years	Self-harm	763.138	1651.82	302.162	Female	40-44 years	Interpersonal violence	1795.58	2670.84	1274.44	Female	40-44 years	Exposure to forces of nature	52.4825	121.828	17.1423	Female	40-44 years	Self-harm	0.544679	1.17896	0.215664	Female	40-44 years	Interpersonal violence	1.28157	1.90628	0.909615	Female	40-44 years	Exposure to forces of nature	0.0374587	0.086953	0.0122351	Female	40-44 years	Self-harm	872.497	1910.84	350.438	Female	40-44 years	Conflict and terrorism	2793.97	9539.89	488.628	Female	40-44 years
Male	45-49 years	Self-harm	953.892	1732.7	456.233	Male	45-49 years	Interpersonal violence	7889.25	10657.7	6074.44	Male	45-49 years	Exposure to forces of nature	53.1491	106.622	22.0003	Male	45-49 years	Self-harm	0.804837	1.46195	0.384942	Male	45-49 years	Interpersonal violence	6.65648	8.99235	5.12525	Male	45-49 years	Exposure to forces of nature	0.0448441	0.0899615	0.0185625	Male	45-49 years	Self-harm	1504.72	2724.5	727.239	Male	45-49 years	Conflict and terrorism	4859.22	13681.1	1267.11	Male	45-49 years
Female	45-49 years	Self-harm	579.801	1309.24	232.556	Female	45-49 years	Interpersonal violence	1566.18	2212.65	1164.02	Female	45-49 years	Exposure to forces of nature	41.409	99.1703	13.2803	Female	45-49 years	Self-harm	0.509091	1.14957	0.204194	Female	45-49 years	Interpersonal violence	1.37517	1.94281	1.02206	Female	45-49 years	Exposure to forces of nature	0.0363589	0.0870758	0.0116607	Female	45-49 years	Self-harm	822.936	1843.53	332.624	Female	45-49 years	Conflict and terrorism	2617.69	8756.87	480.122	Female	45-49 years
Male	50-54 years	Self-harm	786.678	1408.89	373.184	Male	50-54 years	Interpersonal violence	7484.98	9579.59	6082.18	Male	50-54 years	Exposure to forces of nature	54.8763	109.607	22.3295	Male	50-54 years	Self-harm	0.730754	1.30874	0.346655	Male	50-54 years	Interpersonal violence	6.95288	8.89859	5.6498	Male	50-54 years	Exposure to forces of nature	0.0509752	0.101815	0.0207422	Male	50-54 years	Self-harm	1124.24	2008.67	544.425	Male	50-54 years	Conflict and terrorism	4672.77	13217.5	1185.43	Male	50-54 years
Female	50-54 years	Self-harm	459.224	933.241	187.074	Female	50-54 years	Interpersonal violence	1610.87	2197.27	1260.61	Female	50-54 years	Exposure to forces of nature	41.2893	94.0587	13.3031	Female	50-54 years	Self-harm	0.437614	0.889324	0.178271	Female	50-54 years	Interpersonal violence	1.53506	2.09387	1.20129	Female	50-54 years	Exposure to forces of nature	0.0393463	0.0896325	0.012677	Female	50-54 years	Self-harm	648.445	1313.11	264.06	Female	50-54 years	Conflict and terrorism	2058.53	6987.72	392.933	Female	50-54 years
Male	55-59 years	Self-harm	575.861	1048.1	294.887	Male	55-59 years	Interpersonal violence	6498.78	7984.18	5428.43	Male	55-59 years	Exposure to forces of nature	52.9218	104.187	20.8987	Male	55-59 years	Self-harm	0.618919	1.12646	0.316936	Male	55-59 years	Interpersonal violence	6.9847	8.58116	5.83432	Male	55-59 years	Exposure to forces of nature	0.0568789	0.111977	0.0224613	Male	55-59 years	Self-harm	911.354	1667.93	469.669	Male	55-59 years	Conflict and terrorism	3795.87	10724.6	932.344	Male	55-59 years
Female	55-59 years	Self-harm	354.71	734.053	152.266	Female	55-59 years	Interpersonal violence	1455.43	1828.88	1173.81	Female	55-59 years	Exposure to forces of nature	39.9819	90.0129	12.7256	Female	55-59 years	Self-harm	0.384	0.794666	0.164839	Female	55-59 years	Interpersonal violence	1.57561	1.97989	1.27073	Female	55-59 years	Exposure to forces of nature	0.0432834	0.0974456	0.0137764	Female	55-59 years	Self-harm	515.937	1064.07	223.016	Female	55-59 years	Conflict and terrorism	1504.88	5087.2	290.121	Female	55-59 years
Male	60-64 years	Self-harm	423.8	821.858	197.067	Male	60-64 years	Interpersonal violence	5741.61	6850.52	4899.85	Male	60-64 years	Exposure to forces of nature	43.6793	89.6387	17.1078	Male	60-64 years	Self-harm	0.539306	1.04585	0.250777	Male	60-64 years	Interpersonal violence	7.30647	8.71763	6.23531	Male	60-64 years	Exposure to forces of nature	0.0555841	0.11407	0.0217705	Male	60-64 years	Self-harm	643.652	1239.44	303.255	Male	60-64 years	Conflict and terrorism	2727.12	7661.36	659.512	Male	60-64 years
Female	60-64 years	Self-harm	290.701	639.091	116.692	Female	60-64 years	Interpersonal violence	1408.03	1746.63	1170.04	Female	60-64 years	Exposure to forces of nature	33.2919	75.7374	10.5084	Female	60-64 years	Self-harm	0.354251	0.778804	0.142202	Female	60-64 years	Interpersonal violence	1.71584	2.12847	1.42583	Female	60-64 years	Exposure to forces of nature	0.0405699	0.0922944	0.0128056	Female	60-64 years	Self-harm	391.081	864.255	158.397	Female	60-64 years	Conflict and terrorism	1187.54	3993.89	225.179	Female	60-64 years
Male	65-69 years	Self-harm	251.91	492.189	119.871	Male	65-69 years	Interpersonal violence	4304.67	5023.51	3753.89	Male	65-69 years	Exposure to forces of nature	33.2678	69.9335	12.5859	Male	65-69 years	Self-harm	0.439959	0.859602	0.209353	Male	65-69 years	Interpersonal violence	7.51805	8.7735	6.55612	Male	65-69 years	Exposure to forces of nature	0.0581018	0.122138	0.0219811	Male	65-69 years	Self-harm	463.786	902.382	220.684	Male	65-69 years	Conflict and terrorism	1946.61	5459.62	448.693	Male	65-69 years
Female	65-69 years	Self-harm	226.292	494.394	90.1854	Female	65-69 years	Interpersonal violence	1184.24	1445.09	1007.56	Female	65-69 years	Exposure to forces of nature	26.6043	61.8633	8.18542	Female	65-69 years	Self-harm	0.341672	0.746471	0.136168	Female	65-69 years	Interpersonal violence	1.78805	2.1819	1.52128	Female	65-69 years	Exposure to forces of nature	0.040169	0.0934056	0.0123589	Female	65-69 years	Self-harm	321.35	706.769	127.921	Female	65-69 years	Conflict and terrorism	1062.02	3605.24	198.224	Female	65-69 years
Male	70-74 years	Self-harm	147.028	290.352	68.7479	Male	70-74 years	Interpersonal violence	3011.63	3493.38	2652.89	Male	70-74 years	Exposure to forces of nature	20.7946	43.8596	8.02622	Male	70-74 years	Self-harm	0.391849	0.773826	0.183222	Male	70-74 years	Interpersonal violence	8.02638	9.31031	7.07029	Male	70-74 years	Exposure to forces of nature	0.0554202	0.116891	0.0213909	Male	70-74 years	Self-harm	293.068	586.611	137.033	Male	70-74 years	Conflict and terrorism	1329.95	3719.53	309.762	Male	70-74 years
Female	70-74 years	Self-harm	152.902	332.671	61.3107	Female	70-74 years	Interpersonal violence	925.386	1120.69	789.537	Female	70-74 years	Exposure to forces of nature	17.2568	40.1213	5.11437	Female	70-74 years	Self-harm	0.32538	0.707935	0.130471	Female	70-74 years	Interpersonal violence	1.96925	2.38485	1.68016	Female	70-74 years	Exposure to forces of nature	0.0367229	0.0853794	0.0108835	Female	70-74 years	Self-harm	227.676	493.843	91.3884	Female	70-74 years	Conflict and terrorism	867.757	2898.92	161.9	Female	70-74 years
Male	75-79 years	Self-harm	114.797	219.27	53.1641	Male	75-79 years	Interpersonal violence	2105.7	2410.34	1867.89	Male	75-79 years	Exposure to forces of nature	7.08725	14.6066	2.82521	Male	75-79 years	Self-harm	0.458124	0.875047	0.212164	Male	75-79 years	Interpersonal violence	8.4033	9.619	7.45423	Male	75-79 years	Exposure to forces of nature	0.0282833	0.0582911	0.0112747	Male	75-79 years	Self-harm	211.648	404.485	96.9317	Male	75-79 years	Conflict and terrorism	892.258	2545.84	232.217	Male	75-79 years
Female	75-79 years	Self-harm	142.369	310.256	58.6851	Female	75-79 years	Interpersonal violence	790.144	944.732	680.73	Female	75-79 years	Exposure to forces of nature	7.64783	18.2257	2.38813	Female	75-79 years	Self-harm	0.392731	0.855852	0.161885	Female	75-79 years	Interpersonal violence	2.17964	2.60607	1.87782	Female	75-79 years	Exposure to forces of nature	0.0210968	0.0502762	0.00658774	Female	75-79 years	Self-harm	193.246	419.059	78.973	Female	75-79 years	Conflict and terrorism	675.899	2352.41	126.582	Female	75-79 years
Male	80-84 years	Self-harm	82.4403	154.182	39.4556	Male	80-84 years	Interpersonal violence	1188.71	1348.95	1057.8	Male	80-84 years	Exposure to forces of nature	2.81574	5.91429	1.09338	Male	80-84 years	Self-harm	0.625416	1.16967	0.299322	Male	80-84 years	Interpersonal violence	9.01793	10.2335	8.02475	Male	80-84 years	Exposure to forces of nature	0.021361	0.0448675	0.00829467	Male	80-84 years	Self-harm	199.555	374.714	93.7125	Male	80-84 years	Conflict and terrorism	681.772	1831.27	197.17	Male	80-84 years
Female	80-84 years	Self-harm	107.667	233.771	44.4803	Female	80-84 years	Interpersonal violence	516.36	607.207	451.399	Female	80-84 years	Exposure to forces of nature	3.56186	8.81299	1.08088	Female	80-84 years	Self-harm	0.48855	1.06076	0.201835	Female	80-84 years	Interpersonal violence	2.34305	2.75527	2.04828	Female	80-84 years	Exposure to forces of nature	0.0161624	0.03999	0.0049046	Female	80-84 years	Self-harm	186.493	418.876	75.8479	Female	80-84 years	Conflict and terrorism	579.65	1949.55	120.25	Female	80-84 years
Male	85-89 years	Self-harm	28.2061	50.932	13.8955	Male	85-89 years	Interpersonal violence	504.149	577.833	444.745	Male	85-89 years	Exposure to forces of nature	1.65908	3.5193	0.638142	Male	85-89 years	Self-harm	0.567178	1.02416	0.279415	Male	85-89 years	Interpersonal violence	10.1376	11.6193	8.94309	Male	85-89 years	Exposure to forces of nature	0.0333613	0.0707672	0.012832	Male	85-89 years	Self-harm	92.3042	167.77	44.8949	Male	85-89 years	Conflict and terrorism	413.587	1134.3	110.905	Male	85-89 years
Female	85-89 years	Self-harm	44.6719	95.5784	18.368	Female	85-89 years	Interpersonal violence	262.027	306.096	229.016	Female	85-89 years	Exposure to forces of nature	2.08565	5.23635	0.592322	Female	85-89 years	Self-harm	0.442486	0.946727	0.181939	Female	85-89 years	Interpersonal violence	2.59544	3.03195	2.26846	Female	85-89 years	Exposure to forces of nature	0.0206589	0.0518673	0.00586709	Female	85-89 years	Self-harm	102.072	215.792	41.0542	Female	85-89 years	Conflict and terrorism	356.041	1224.18	66.5645	Female	85-89 years
Male	90-94 years	Self-harm	5.50127	10.3479	2.66055	Male	90-94 years	Interpersonal violence	156.006	183.32	135.693	Male	90-94 years	Exposure to forces of nature	0.561137	1.21506	0.201008	Male	90-94 years	Self-harm	0.442711	0.832741	0.214106	Male	90-94 years	Interpersonal violence	12.5545	14.7526	10.9198	Male	90-94 years	Exposure to forces of nature	0.0451571	0.0977808	0.016176	Male	90-94 years	Self-harm	24.6681	46.3089	12.1836	Male	90-94 years	Conflict and terrorism	157.661	449.875	40.0611	Male	90-94 years
Female	90-94 years	Self-harm	10.596	22.709	4.41173	Female	90-94 years	Interpersonal violence	91.4031	106.954	79.9446	Female	90-94 years	Exposure to forces of nature	0.66086	1.65424	0.174994	Female	90-94 years	Self-harm	0.334959	0.717873	0.139463	Female	90-94 years	Interpersonal violence	2.88941	3.381	2.52719	Female	90-94 years	Exposure to forces of nature	0.020891	0.0522936	0.00553187	Female	90-94 years	Self-harm	37.8114	79.0747	15.5876	Female	90-94 years	Conflict and terrorism	125.428	442.047	20.9289	Female	90-94 years
Male	95+ years	Self-harm	0.729307	1.47565	0.333682	Male	95+ years	Interpersonal violence	44.5393	53.9876	37.3521	Male	95+ years	Exposure to forces of nature	0.0866711	0.191624	0.0287563	Male	95+ years	Self-harm	0.286103	0.578891	0.130902	Male	95+ years	Interpersonal violence	17.4725	21.179	14.653	Male	95+ years	Exposure to forces of nature	0.0340006	0.0751729	0.0112809	Male	95+ years	Self-harm	4.123	8.35511	1.84373	Male	95+ years	Conflict and terrorism	38.7425	113.828	9.49873	Male	95+ years
Female	95+ years	Self-harm	1.58521	3.66816	0.625807	Female	95+ years	Interpersonal violence	26.7147	31.7419	23.139	Female	95+ years	Exposure to forces of nature	0.133873	0.347192	0.0353475	Female	95+ years	Self-harm	0.204666	0.473595	0.0807977	Female	95+ years	Interpersonal violence	3.44913	4.09819	2.98747	Female	95+ years	Exposure to forces of nature	0.0172843	0.0448258	0.00456371	Female	95+ years	Self-harm	8.50828	19.7368	3.34638	Female	95+ years	Conflict and terrorism	39.433	137.868	6.51005	Female	95+ years
Male	<5 years	Interpersonal violence	29574.9	51003	15954.2	Male	<5 years	Exposure to forces of nature	311.953	615.655	130.071	Male	<5 years	Conflict and terrorism	1804.99	4541.15	505.387	Male	<5 years	Interpersonal violence	9.08904	15.6744	4.9031	Male	<5 years	Exposure to forces of nature	0.0958704	0.189205	0.0399738	Male	<5 years	Conflict and terrorism	0.554716	1.3956	0.155317	Male	<5 years	Drowning	129.728	236.856	61.4705	Male	<5 years	Other transport injuries	1138.89	2238.04	532.438	Male	<5 years
Female	<5 years	Interpersonal violence	14623.5	29636.1	6737.8	Female	<5 years	Exposure to forces of nature	314.427	755.749	97.3413	Female	<5 years	Conflict and terrorism	2434.01	6754.93	543.615	Female	<5 years	Interpersonal violence	4.76762	9.66207	2.19669	Female	<5 years	Exposure to forces of nature	0.102511	0.246392	0.0317356	Female	<5 years	Conflict and terrorism	0.793548	2.20227	0.177232	Female	<5 years	Drowning	173.068	358.436	68.2248	Female	<5 years	Other transport injuries	376.579	827.375	162.603	Female	<5 years
Male	5-9 years	Interpersonal violence	25350.1	46465	12346.7	Male	5-9 years	Exposure to forces of nature	354.987	708.2	143.809	Male	5-9 years	Conflict and terrorism	1713.28	4331.51	486.061	Male	5-9 years	Interpersonal violence	8.43517	15.4611	4.10832	Male	5-9 years	Exposure to forces of nature	0.118121	0.235651	0.0478518	Male	5-9 years	Conflict and terrorism	0.57009	1.4413	0.161735	Male	5-9 years	Drowning	127.667	247.39	59.4038	Male	5-9 years	Other transport injuries	608.014	1174.08	305.28	Male	5-9 years
Female	5-9 years	Interpersonal violence	9570.56	20364.7	3938.64	Female	5-9 years	Exposure to forces of nature	331.874	787.77	105.861	Female	5-9 years	Conflict and terrorism	1827.55	5165	420.172	Female	5-9 years	Interpersonal violence	3.36242	7.1547	1.38376	Female	5-9 years	Exposure to forces of nature	0.116597	0.276766	0.0371919	Female	5-9 years	Conflict and terrorism	0.642072	1.81461	0.147619	Female	5-9 years	Drowning	152.391	327.782	59.364	Female	5-9 years	Other transport injuries	311.202	626.173	154.493	Female	5-9 years
Male	10-14 years	Interpersonal violence	46116.3	85571.6	22829	Male	10-14 years	Exposure to forces of nature	529.375	1017.63	232.608	Male	10-14 years	Conflict and terrorism	2243.31	5795.42	654.917	Male	10-14 years	Interpersonal violence	16.7835	31.1429	8.30838	Male	10-14 years	Exposure to forces of nature	0.192661	0.370356	0.0846554	Male	10-14 years	Conflict and terrorism	0.816429	2.10918	0.23835	Male	10-14 years	Drowning	134.457	272.096	59.5251	Male	10-14 years	Other transport injuries	502.571	873.975	300.752	Male	10-14 years
Female	10-14 years	Interpersonal violence	11895.2	25706.7	4841.9	Female	10-14 years	Exposure to forces of nature	450.566	999.296	157.409	Female	10-14 years	Conflict and terrorism	2041.9	5932.72	439.501	Female	10-14 years	Interpersonal violence	4.54156	9.81475	1.84863	Female	10-14 years	Exposure to forces of nature	0.172025	0.381529	0.0600983	Female	10-14 years	Conflict and terrorism	0.779591	2.2651	0.167801	Female	10-14 years	Drowning	152.047	349.842	53.6471	Female	10-14 years	Other transport injuries	296.57	535.286	180.359	Female	10-14 years
Male	15-19 years	Interpersonal violence	103178	186011	50756.8	Male	15-19 years	Exposure to forces of nature	454.956	841.651	203.444	Male	15-19 years	Conflict and terrorism	3288.79	8756.58	941.139	Male	15-19 years	Interpersonal violence	39.0715	70.4388	19.2206	Male	15-19 years	Exposure to forces of nature	0.172283	0.318717	0.0770404	Male	15-19 years	Conflict and terrorism	1.2454	3.31595	0.356391	Male	15-19 years	Drowning	168.42	349.444	71.7027	Male	15-19 years	Other transport injuries	531.155	845.389	342.688	Male	15-19 years
Female	15-19 years	Interpersonal violence	16518.4	34801.2	6689.61	Female	15-19 years	Exposure to forces of nature	346.563	743.369	118.976	Female	15-19 years	Conflict and terrorism	1416.89	4114.19	300.226	Female	15-19 years	Interpersonal violence	6.4644	13.6193	2.61795	Female	15-19 years	Exposure to forces of nature	0.135626	0.290914	0.0465606	Female	15-19 years	Conflict and terrorism	0.554494	1.61007	0.117492	Female	15-19 years	Drowning	159.447	397.425	52.8878	Female	15-19 years	Other transport injuries	314.907	505.996	204.722	Female	15-19 years
Male	20-24 years	Interpersonal violence	132030	228997	64674.1	Male	20-24 years	Exposure to forces of nature	412.894	769.947	189.635	Male	20-24 years	Conflict and terrorism	3632.2	9459.33	1082.04	Male	20-24 years	Interpersonal violence	53.1716	92.2226	26.0458	Male	20-24 years	Exposure to forces of nature	0.166283	0.310076	0.0763705	Male	20-24 years	Conflict and terrorism	1.46277	3.8095	0.435765	Male	20-24 years	Drowning	201.098	421.836	87.2164	Male	20-24 years	Other transport injuries	594.438	896.778	406.296	Male	20-24 years
Female	20-24 years	Interpersonal violence	18354.1	37512.2	7280.43	Female	20-24 years	Exposure to forces of nature	288.817	607.994	100.471	Female	20-24 years	Conflict and terrorism	919.026	2846.8	206.334	Female	20-24 years	Interpersonal violence	7.51089	15.3508	2.9793	Female	20-24 years	Exposure to forces of nature	0.11819	0.248804	0.041115	Female	20-24 years	Conflict and terrorism	0.376084	1.16497	0.084436	Female	20-24 years	Drowning	171.543	435.987	55.0732	Female	20-24 years	Other transport injuries	352.749	531.179	242.09	Female	20-24 years
Male	25-29 years	Interpersonal violence	110677	197366	55729	Male	25-29 years	Exposure to forces of nature	374.012	693.979	174.701	Male	25-29 years	Conflict and terrorism	2339.77	6209.81	711.82	Male	25-29 years	Interpersonal violence	49.6904	88.6107	25.0205	Male	25-29 years	Exposure to forces of nature	0.167919	0.311573	0.078435	Male	25-29 years	Conflict and terrorism	1.05048	2.78799	0.319583	Male	25-29 years	Drowning	243.017	544.456	99.0796	Male	25-29 years	Other transport injuries	669.965	946.715	484.905	Male	25-29 years
Female	25-29 years	Interpersonal violence	16485	33763.7	6634.71	Female	25-29 years	Exposure to forces of nature	259.437	565.117	92.5154	Female	25-29 years	Conflict and terrorism	549.659	1673.93	126.056	Female	25-29 years	Interpersonal violence	7.48946	15.3395	3.01428	Female	25-29 years	Exposure to forces of nature	0.117867	0.256744	0.0420316	Female	25-29 years	Conflict and terrorism	0.249721	0.760498	0.0572697	Female	25-29 years	Drowning	189.131	492.584	58.3193	Female	25-29 years	Other transport injuries	419.35	581.38	307.581	Female	25-29 years
Male	30-34 years	Interpersonal violence	80803.9	145601	39928.7	Male	30-34 years	Exposure to forces of nature	324.92	627.526	150.817	Male	30-34 years	Conflict and terrorism	1451.31	3882.08	441.595	Male	30-34 years	Interpersonal violence	41.3393	74.4895	20.4275	Male	30-34 years	Exposure to forces of nature	0.166229	0.321042	0.0771582	Male	30-34 years	Conflict and terrorism	0.742493	1.98607	0.22592	Male	30-34 years	Drowning	282.194	613.808	108.023	Male	30-34 years	Other transport injuries	756.016	1030.72	562.822	Male	30-34 years
Female	30-34 years	Interpersonal violence	12928.5	27339.5	5217.66	Female	30-34 years	Exposure to forces of nature	224.749	493.268	79.7631	Female	30-34 years	Conflict and terrorism	383.315	1172.87	84.5079	Female	30-34 years	Interpersonal violence	6.79859	14.3768	2.74377	Female	30-34 years	Exposure to forces of nature	0.118187	0.259391	0.0419444	Female	30-34 years	Conflict and terrorism	0.201571	0.616766	0.0444395	Female	30-34 years	Drowning	203.336	533.583	58.8479	Female	30-34 years	Other transport injuries	494.849	650.852	378.554	Female	30-34 years
Male	35-39 years	Interpersonal violence	58906	106451	29113.4	Male	35-39 years	Exposure to forces of nature	289.283	566.94	131.051	Male	35-39 years	Conflict and terrorism	922.664	2446.92	275.464	Male	35-39 years	Interpersonal violence	32.9075	59.468	16.264	Male	35-39 years	Exposure to forces of nature	0.161606	0.316718	0.0732108	Male	35-39 years	Conflict and terrorism	0.515441	1.36696	0.153886	Male	35-39 years	Drowning	277.13	602.433	105.124	Male	35-39 years	Other transport injuries	785.25	1017.38	603.79	Male	35-39 years
Female	35-39 years	Interpersonal violence	9937.3	20721.1	3996.05	Female	35-39 years	Exposure to forces of nature	194.583	429.716	69.9892	Female	35-39 years	Conflict and terrorism	259.938	775.226	57.2893	Female	35-39 years	Interpersonal violence	5.71972	11.9267	2.30005	Female	35-39 years	Exposure to forces of nature	0.111998	0.247336	0.0402844	Female	35-39 years	Conflict and terrorism	0.149615	0.446205	0.0329746	Female	35-39 years	Drowning	185.033	472.109	51.8468	Female	35-39 years	Other transport injuries	519.763	668.754	399.795	Female	35-39 years
Male	40-44 years	Interpersonal violence	39310.8	69231.3	19491.8	Male	40-44 years	Exposure to forces of nature	241.16	461.077	107.229	Male	40-44 years	Conflict and terrorism	528.91	1408.78	155.82	Male	40-44 years	Interpersonal violence	26.8913	47.359	13.3338	Male	40-44 years	Exposure to forces of nature	0.16497	0.315408	0.073352	Male	40-44 years	Conflict and terrorism	0.361811	0.9637	0.106592	Male	40-44 years	Drowning	263.127	574.502	99.593	Male	40-44 years	Other transport injuries	838.256	1043.05	658.365	Male	40-44 years
Female	40-44 years	Interpersonal violence	7012.5	13961.4	2865.23	Female	40-44 years	Exposure to forces of nature	174.761	387.657	60.0806	Female	40-44 years	Conflict and terrorism	162.877	493.318	36.9532	Female	40-44 years	Interpersonal violence	5.00508	9.96474	2.04502	Female	40-44 years	Exposure to forces of nature	0.124733	0.276684	0.0428817	Female	40-44 years	Conflict and terrorism	0.116251	0.352099	0.0263748	Female	40-44 years	Drowning	168.951	443.566	48.5172	Female	40-44 years	Other transport injuries	570.477	713.927	446.632	Female	40-44 years
Male	45-49 years	Interpersonal violence	26350.8	46585.8	12958.3	Male	45-49 years	Exposure to forces of nature	205.159	396.146	89.3969	Male	45-49 years	Conflict and terrorism	331.395	860.797	97.1068	Male	45-49 years	Interpersonal violence	22.2332	39.3063	10.9335	Male	45-49 years	Exposure to forces of nature	0.173101	0.334244	0.0754278	Male	45-49 years	Conflict and terrorism	0.279611	0.726289	0.0819329	Male	45-49 years	Drowning	257.065	581.96	96.1553	Male	45-49 years	Other transport injuries	960.326	1160.23	779.589	Male	45-49 years
Female	45-49 years	Interpersonal violence	5103.94	10237.3	2068.35	Female	45-49 years	Exposure to forces of nature	143.197	322.447	47.9487	Female	45-49 years	Conflict and terrorism	130.629	378.976	29.7667	Female	45-49 years	Interpersonal violence	4.48148	8.98877	1.8161	Female	45-49 years	Exposure to forces of nature	0.125733	0.283122	0.042101	Female	45-49 years	Conflict and terrorism	0.114698	0.332757	0.0261364	Female	45-49 years	Drowning	181.407	478.549	51.9905	Female	45-49 years	Other transport injuries	693.125	838.849	562.783	Female	45-49 years
Male	50-54 years	Interpersonal violence	19593.7	35482.6	9757.86	Male	50-54 years	Exposure to forces of nature	215.955	429.453	90.0794	Male	50-54 years	Conflict and terrorism	226.338	568.582	69.2911	Male	50-54 years	Interpersonal violence	18.2008	32.9602	9.06419	Male	50-54 years	Exposure to forces of nature	0.200603	0.398924	0.0836758	Male	50-54 years	Conflict and terrorism	0.210248	0.528163	0.0643653	Male	50-54 years	Drowning	227.565	506.69	84.0584	Male	50-54 years	Other transport injuries	1063.19	1277.57	887.182	Male	50-54 years
Female	50-54 years	Interpersonal violence	4289.69	8577.87	1759.57	Female	50-54 years	Exposure to forces of nature	147.183	328.233	50.532	Female	50-54 years	Conflict and terrorism	114.166	319.753	27.2355	Female	50-54 years	Interpersonal violence	4.08782	8.17421	1.67677	Female	50-54 years	Exposure to forces of nature	0.140256	0.312787	0.048154	Female	50-54 years	Conflict and terrorism	0.108793	0.304706	0.0259539	Female	50-54 years	Drowning	185.697	464.087	52.0813	Female	50-54 years	Other transport injuries	818.451	985.429	685.044	Female	50-54 years
Male	55-59 years	Interpersonal violence	13051.7	23559.7	6694.55	Male	55-59 years	Exposure to forces of nature	210.934	411.993	88.9509	Male	55-59 years	Conflict and terrorism	167.641	421.245	50.9425	Male	55-59 years	Interpersonal violence	14.0275	25.3213	7.19511	Male	55-59 years	Exposure to forces of nature	0.226706	0.442798	0.0956019	Male	55-59 years	Conflict and terrorism	0.180175	0.452742	0.0547515	Male	55-59 years	Drowning	180.763	377.586	65.4324	Male	55-59 years	Other transport injuries	1106.98	1303.25	942.53	Male	55-59 years
Female	55-59 years	Interpersonal violence	3016.69	6159.78	1300.48	Female	55-59 years	Exposure to forces of nature	146.231	321.353	49.8543	Female	55-59 years	Conflict and terrorism	87.6306	249.577	20.9721	Female	55-59 years	Interpersonal violence	3.26579	6.66841	1.40786	Female	55-59 years	Exposure to forces of nature	0.158306	0.347889	0.053971	Female	55-59 years	Conflict and terrorism	0.0948666	0.270186	0.0227039	Female	55-59 years	Drowning	183.501	451.574	54.1228	Female	55-59 years	Other transport injuries	926.492	1100.02	781.064	Female	55-59 years
Male	60-64 years	Interpersonal violence	9107.43	16824.7	4375.52	Male	60-64 years	Exposure to forces of nature	183.033	363.89	76.3147	Male	60-64 years	Conflict and terrorism	125.143	312.501	38.8994	Male	60-64 years	Interpersonal violence	11.5897	21.4103	5.56806	Male	60-64 years	Exposure to forces of nature	0.232919	0.463068	0.0971143	Male	60-64 years	Conflict and terrorism	0.15925	0.397673	0.0495014	Male	60-64 years	Drowning	156.281	325.191	59.805	Male	60-64 years	Other transport injuries	1162.59	1382.92	977.186	Male	60-64 years
Female	60-64 years	Interpersonal violence	2345.39	4740.6	961.402	Female	60-64 years	Exposure to forces of nature	131.333	290.851	43.4444	Female	60-64 years	Conflict and terrorism	70.6208	198.13	16.67	Female	60-64 years	Interpersonal violence	2.85812	5.77695	1.17158	Female	60-64 years	Exposure to forces of nature	0.160044	0.354435	0.0529418	Female	60-64 years	Conflict and terrorism	0.0860593	0.241444	0.0203142	Female	60-64 years	Drowning	212.794	539.602	66.0117	Female	60-64 years	Other transport injuries	1053.3	1301.12	862.986	Female	60-64 years
Male	65-69 years	Interpersonal violence	5641.42	10474.9	2732.08	Male	65-69 years	Exposure to forces of nature	140.488	286.769	55.2793	Male	65-69 years	Conflict and terrorism	85.4321	212.532	25.8097	Male	65-69 years	Interpersonal violence	9.85268	18.2943	4.77155	Male	65-69 years	Exposure to forces of nature	0.24536	0.500839	0.0965447	Male	65-69 years	Conflict and terrorism	0.149206	0.371185	0.0450764	Male	65-69 years	Drowning	153.22	330.167	60.9752	Male	65-69 years	Other transport injuries	1155.01	1372.56	976.894	Male	65-69 years
Female	65-69 years	Interpersonal violence	1668.68	3496.37	672.846	Female	65-69 years	Exposure to forces of nature	108.335	255.135	33.9799	Female	65-69 years	Conflict and terrorism	57.16	156.747	13.1077	Female	65-69 years	Interpersonal violence	2.51949	5.27907	1.01591	Female	65-69 years	Exposure to forces of nature	0.163572	0.385221	0.0513053	Female	65-69 years	Conflict and terrorism	0.0863042	0.236667	0.019791	Female	65-69 years	Drowning	273.095	663.409	86.4881	Female	65-69 years	Other transport injuries	1114.03	1375.16	922.916	Female	65-69 years
Male	70-74 years	Interpersonal violence	3590.3	6407.01	1796.19	Male	70-74 years	Exposure to forces of nature	93.861	194.659	36.952	Male	70-74 years	Conflict and terrorism	58.5463	143.907	18.1823	Male	70-74 years	Interpersonal violence	9.5686	17.0755	4.78707	Male	70-74 years	Exposure to forces of nature	0.250152	0.51879	0.0984818	Male	70-74 years	Conflict and terrorism	0.156034	0.383531	0.0484583	Male	70-74 years	Drowning	148.365	301.007	56.4197	Male	70-74 years	Other transport injuries	1048.34	1253.01	890.686	Male	70-74 years
Female	70-74 years	Interpersonal violence	1289.65	2676.44	559.499	Female	70-74 years	Exposure to forces of nature	77.2499	188.119	23.0662	Female	70-74 years	Conflict and terrorism	40.469	112.461	9.14814	Female	70-74 years	Interpersonal violence	2.74442	5.69554	1.19063	Female	70-74 years	Exposure to forces of nature	0.16439	0.400323	0.0490856	Female	70-74 years	Conflict and terrorism	0.0861193	0.23932	0.0194675	Female	70-74 years	Drowning	268.395	609.343	85.9369	Female	70-74 years	Other transport injuries	1091.11	1333.98	916.269	Female	70-74 years
Male	75-79 years	Interpersonal violence	2116.89	3801.95	1024.73	Male	75-79 years	Exposure to forces of nature	44.6867	98.4098	15.7441	Male	75-79 years	Conflict and terrorism	32.3179	78.7702	9.96945	Male	75-79 years	Interpersonal violence	8.44796	15.1725	4.08943	Male	75-79 years	Exposure to forces of nature	0.178332	0.392727	0.0628303	Male	75-79 years	Conflict and terrorism	0.128972	0.314351	0.0397854	Male	75-79 years	Drowning	134.617	282.482	52.9608	Male	75-79 years	Other transport injuries	867.593	1060.37	713.292	Male	75-79 years
Female	75-79 years	Interpersonal violence	1013.87	2062.81	433.181	Female	75-79 years	Exposure to forces of nature	45.4384	112.133	12.9453	Female	75-79 years	Conflict and terrorism	23.7692	68.0862	5.41687	Female	75-79 years	Interpersonal violence	2.79678	5.69033	1.19494	Female	75-79 years	Exposure to forces of nature	0.125343	0.309322	0.03571	Female	75-79 years	Conflict and terrorism	0.065568	0.187818	0.0149426	Female	75-79 years	Drowning	261.556	587.146	85.3273	Female	75-79 years	Other transport injuries	1005.6	1260.07	813.202	Female	75-79 years
Male	80-84 years	Interpersonal violence	1150.12	2160.23	552.212	Male	80-84 years	Exposure to forces of nature	22.9948	52.5831	7.55272	Male	80-84 years	Conflict and terrorism	26.6789	69.2664	7.91959	Male	80-84 years	Interpersonal violence	8.72515	16.3881	4.18924	Male	80-84 years	Exposure to forces of nature	0.174445	0.398911	0.0572972	Male	80-84 years	Conflict and terrorism	0.202394	0.525475	0.0600803	Male	80-84 years	Drowning	112.79	230.733	44.0178	Male	80-84 years	Other transport injuries	663.447	801.935	556.581	Male	80-84 years
Female	80-84 years	Interpersonal violence	602.585	1299.31	243.819	Female	80-84 years	Exposure to forces of nature	26.4707	68.6363	6.96329	Female	80-84 years	Conflict and terrorism	20.8738	60.0028	4.6709	Female	80-84 years	Interpersonal violence	2.7343	5.89578	1.10636	Female	80-84 years	Exposure to forces of nature	0.120114	0.311445	0.0315967	Female	80-84 years	Conflict and terrorism	0.0947172	0.27227	0.0211947	Female	80-84 years	Drowning	281.881	639.775	94.3871	Female	80-84 years	Other transport injuries	893.937	1104.98	741.787	Female	80-84 years
Male	85-89 years	Interpersonal violence	549.061	1024.93	248.402	Male	85-89 years	Exposure to forces of nature	12.42	28.5314	4.13355	Male	85-89 years	Conflict and terrorism	16.0076	41.3827	4.72303	Male	85-89 years	Interpersonal violence	11.0407	20.6096	4.99495	Male	85-89 years	Exposure to forces of nature	0.249746	0.57372	0.0831189	Male	85-89 years	Conflict and terrorism	0.321885	0.832138	0.0949724	Male	85-89 years	Drowning	64.6487	132.916	24.7489	Male	85-89 years	Other transport injuries	433.413	519.45	363.165	Male	85-89 years
Female	85-89 years	Interpersonal violence	302.34	612.717	118.745	Female	85-89 years	Exposure to forces of nature	15.2637	40.403	3.88955	Female	85-89 years	Conflict and terrorism	15.7817	46.5937	3.25651	Female	85-89 years	Interpersonal violence	2.99475	6.06911	1.1762	Female	85-89 years	Exposure to forces of nature	0.151191	0.400202	0.038527	Female	85-89 years	Conflict and terrorism	0.156321	0.461522	0.0322565	Female	85-89 years	Drowning	212.089	489.246	68.9967	Female	85-89 years	Other transport injuries	745.491	909.042	615.388	Female	85-89 years
Male	90-94 years	Interpersonal violence	230.556	407.409	115.431	Male	90-94 years	Exposure to forces of nature	3.89898	8.84335	1.24518	Male	90-94 years	Conflict and terrorism	7.62335	19.509	2.28072	Male	90-94 years	Interpersonal violence	18.5538	32.786	9.28919	Male	90-94 years	Exposure to forces of nature	0.313768	0.711663	0.100205	Male	90-94 years	Conflict and terrorism	0.613484	1.56997	0.183539	Male	90-94 years	Drowning	20.6876	41.3437	7.82529	Male	90-94 years	Other transport injuries	224.101	276.839	183.697	Male	90-94 years
Female	90-94 years	Interpersonal violence	101.807	207.213	43.0859	Female	90-94 years	Exposure to forces of nature	5.18657	13.7368	1.26024	Female	90-94 years	Conflict and terrorism	7.05627	22.7085	1.28751	Female	90-94 years	Interpersonal violence	3.21831	6.55038	1.36202	Female	90-94 years	Exposure to forces of nature	0.163957	0.434245	0.0398384	Female	90-94 years	Conflict and terrorism	0.223061	0.717855	0.0407006	Female	90-94 years	Drowning	102.111	240.615	31.9849	Female	90-94 years	Other transport injuries	528.047	662.449	424.45	Female	90-94 years
Male	95+ years	Interpersonal violence	77.3745	152.163	35.642	Male	95+ years	Exposure to forces of nature	0.773958	1.89095	0.227602	Male	95+ years	Conflict and terrorism	2.20332	5.98846	0.624807	Male	95+ years	Interpersonal violence	30.3536	59.6927	13.9822	Male	95+ years	Exposure to forces of nature	0.303619	0.741809	0.089287	Male	95+ years	Conflict and terrorism	0.864348	2.34924	0.245108	Male	95+ years	Drowning	5.0084	10.3974	1.85067	Male	95+ years	Other transport injuries	94.8467	120.27	72.1181	Male	95+ years
Female	95+ years	Interpersonal violence	27.7215	64.4147	10.7858	Female	95+ years	Exposure to forces of nature	1.36644	3.72993	0.301609	Female	95+ years	Conflict and terrorism	3.53677	10.51	0.715611	Female	95+ years	Interpersonal violence	3.57911	8.31655	1.39255	Female	95+ years	Exposure to forces of nature	0.176421	0.48157	0.0389406	Female	95+ years	Conflict and terrorism	0.456631	1.35695	0.0923923	Female	95+ years	Drowning	34.0476	84.7784	10.3299	Male	<5 years	Poisonings	23.1795	43.2628	12.3983	Female	95+ years
Male	<5 years	Executions and police conflict	33.565	84.7302	10.7416	Male	<5 years	Other unintentional injuries	5193.71	10102.6	2191.2	Male	<5 years	Environmental heat and cold exposure	315.613	649.025	136.274	Male	<5 years	Executions and police conflict	0.0103153	0.0260396	0.00330113	Male	<5 years	Other unintentional injuries	1.59615	3.10478	0.673405	Male	<5 years	Environmental heat and cold exposure	0.0969951	0.19946	0.0418801	Male	<5 years	Interpersonal violence	25967.5	44517	13794.1	Female	<5 years	Poisonings	17.4111	35.8427	8.92128	Male	<5 years
Female	<5 years	Executions and police conflict	34.7799	101.493	8.11241	Female	<5 years	Other unintentional injuries	3848.61	8388.77	1355.04	Female	<5 years	Environmental heat and cold exposure	143.346	315.37	55.7684	Female	<5 years	Executions and police conflict	0.0113391	0.0330893	0.00264484	Female	<5 years	Other unintentional injuries	1.25474	2.73494	0.441775	Female	<5 years	Environmental heat and cold exposure	0.0467341	0.102818	0.0181819	Female	<5 years	Interpersonal violence	11590	23765	5162.26	Male	5-9 years	Poisonings	38.1274	74.1921	20.2347	Female	<5 years
Male	5-9 years	Executions and police conflict	43.0051	110.928	13.7137	Male	5-9 years	Other unintentional injuries	4296.4	8129.78	1790.64	Male	5-9 years	Environmental heat and cold exposure	269.342	604.277	100.975	Male	5-9 years	Executions and police conflict	0.0143098	0.0369108	0.00456318	Male	5-9 years	Other unintentional injuries	1.42961	2.70516	0.59583	Male	5-9 years	Environmental heat and cold exposure	0.0896227	0.201071	0.0335992	Male	5-9 years	Interpersonal violence	27106	50297.2	13224.6	Female	5-9 years	Poisonings	30.7786	66.0523	15.4473	Male	5-9 years
Female	5-9 years	Executions and police conflict	36.2648	109.739	8.04457	Female	5-9 years	Other unintentional injuries	2783.01	5811.19	998.667	Female	5-9 years	Environmental heat and cold exposure	125.908	291.144	42.4562	Female	5-9 years	Executions and police conflict	0.0127409	0.0385546	0.00282629	Female	5-9 years	Other unintentional injuries	0.977753	2.04164	0.350861	Female	5-9 years	Environmental heat and cold exposure	0.0442352	0.102287	0.0149161	Female	5-9 years	Interpersonal violence	9457.35	20106.2	3849.41	Male	10-14 years	Poisonings	52.237	101.191	28.5411	Female	5-9 years
Male	10-14 years	Executions and police conflict	83.0524	206.418	28.374	Male	10-14 years	Other unintentional injuries	4065.28	7641.07	1710.6	Male	10-14 years	Environmental heat and cold exposure	288.212	611.161	110.937	Male	10-14 years	Executions and police conflict	0.0302261	0.0751237	0.0103264	Male	10-14 years	Other unintentional injuries	1.47952	2.78089	0.622556	Male	10-14 years	Environmental heat and cold exposure	0.104892	0.222426	0.0403745	Male	10-14 years	Interpersonal violence	51398.4	94555.6	25149.4	Female	10-14 years	Poisonings	43.13	90.8732	22.2458	Male	10-14 years
Female	10-14 years	Executions and police conflict	40.4406	115.022	9.45188	Female	10-14 years	Other unintentional injuries	2262.08	4753.88	824.827	Female	10-14 years	Environmental heat and cold exposure	128.964	291.672	43.1003	Female	10-14 years	Executions and police conflict	0.0154401	0.0439151	0.00360871	Female	10-14 years	Other unintentional injuries	0.863659	1.81502	0.314917	Female	10-14 years	Environmental heat and cold exposure	0.049238	0.11136	0.0164556	Female	10-14 years	Interpersonal violence	12766.8	27705.6	5074.97	Male	15-19 years	Poisonings	58.0561	107.75	32.4304	Female	10-14 years
Male	15-19 years	Executions and police conflict	358.47	951.687	109.425	Male	15-19 years	Other unintentional injuries	4215.84	8226.48	1876.31	Male	15-19 years	Environmental heat and cold exposure	318.343	689.556	114.29	Male	15-19 years	Executions and police conflict	0.135746	0.360385	0.041437	Male	15-19 years	Other unintentional injuries	1.59645	3.11521	0.710521	Male	15-19 years	Environmental heat and cold exposure	0.12055	0.261121	0.0432792	Male	15-19 years	Interpersonal violence	107415	195502	52877.5	Female	15-19 years	Poisonings	46.8715	97.6317	25.436	Male	15-19 years
Female	15-19 years	Executions and police conflict	54.5182	153.744	11.7506	Female	15-19 years	Other unintentional injuries	1993.94	4446.37	783.982	Female	15-19 years	Environmental heat and cold exposure	132.656	300.097	42.243	Female	15-19 years	Executions and police conflict	0.0213355	0.060167	0.00459856	Female	15-19 years	Other unintentional injuries	0.78032	1.74007	0.306808	Female	15-19 years	Environmental heat and cold exposure	0.0519142	0.117442	0.0165316	Female	15-19 years	Interpersonal violence	16655.3	35863.4	6479.09	Male	20-24 years	Poisonings	60.4775	109.283	36.1069	Female	15-19 years
Male	20-24 years	Executions and police conflict	360.114	925.821	109.666	Male	20-24 years	Other unintentional injuries	4266.8	8268.26	1899.05	Male	20-24 years	Environmental heat and cold exposure	278.463	570.915	103.791	Male	20-24 years	Executions and police conflict	0.145027	0.372851	0.0441654	Male	20-24 years	Other unintentional injuries	1.71835	3.32983	0.764793	Male	20-24 years	Environmental heat and cold exposure	0.112144	0.229922	0.041799	Male	20-24 years	Interpersonal violence	139142	239187	68539.8	Female	20-24 years	Poisonings	48.0413	96.0387	27.7441	Male	20-24 years
Female	20-24 years	Executions and police conflict	39.5087	113.486	9.15707	Female	20-24 years	Other unintentional injuries	1852.67	4139.69	780.161	Female	20-24 years	Environmental heat and cold exposure	112.317	255.756	36.7442	Female	20-24 years	Executions and police conflict	0.0161678	0.0464406	0.00374726	Female	20-24 years	Other unintentional injuries	0.758151	1.69404	0.319258	Female	20-24 years	Environmental heat and cold exposure	0.0459623	0.104661	0.0150365	Female	20-24 years	Interpersonal violence	18054.5	36922.5	7068.13	Male	25-29 years	Poisonings	63.6251	111.702	40.2856	Female	20-24 years
Male	25-29 years	Executions and police conflict	232.529	577.731	74.1334	Male	25-29 years	Other unintentional injuries	3937.7	7769.09	1898.8	Male	25-29 years	Environmental heat and cold exposure	212.505	419.728	80.9343	Male	25-29 years	Executions and police conflict	0.104398	0.259382	0.0332834	Male	25-29 years	Other unintentional injuries	1.76789	3.48806	0.852498	Male	25-29 years	Environmental heat and cold exposure	0.0954076	0.188443	0.0363368	Male	25-29 years	Interpersonal violence	128191	230285	64471.9	Female	25-29 years	Poisonings	50.3166	93.0967	31.3593	Male	25-29 years
Female	25-29 years	Executions and police conflict	30.9896	86.0824	7.84143	Female	25-29 years	Other unintentional injuries	1709.53	3836.79	811.728	Female	25-29 years	Environmental heat and cold exposure	80.8632	179.729	27.13	Female	25-29 years	Executions and police conflict	0.0140792	0.0391089	0.00356252	Female	25-29 years	Other unintentional injuries	0.776672	1.74313	0.368784	Female	25-29 years	Environmental heat and cold exposure	0.0367377	0.0816543	0.0123257	Female	25-29 years	Interpersonal violence	17533	36610.6	6845.02	Male	30-34 years	Poisonings	64.229	107.56	42.8736	Female	25-29 years
Male	30-34 years	Executions and police conflict	117.422	290.091	36.4448	Male	30-34 years	Other unintentional injuries	3469.89	6647.54	1727.54	Male	30-34 years	Environmental heat and cold exposure	142.542	287.79	59.2749	Male	30-34 years	Executions and police conflict	0.0600731	0.148411	0.0186452	Male	30-34 years	Other unintentional injuries	1.77519	3.40089	0.883809	Male	30-34 years	Environmental heat and cold exposure	0.0729245	0.147234	0.0303251	Male	30-34 years	Interpersonal violence	105042	190398	51329.7	Female	30-34 years	Poisonings	50.9296	88.2809	33.8839	Male	30-34 years
Female	30-34 years	Executions and police conflict	17.5942	50.6735	4.37628	Female	30-34 years	Other unintentional injuries	1555.49	3420.56	766.216	Female	30-34 years	Environmental heat and cold exposure	50.1874	107	18.8749	Female	30-34 years	Executions and police conflict	0.00925211	0.0266473	0.00230132	Female	30-34 years	Other unintentional injuries	0.817974	1.79874	0.402924	Female	30-34 years	Environmental heat and cold exposure	0.0263917	0.0562675	0.0099256	Female	30-34 years	Interpersonal violence	15755.9	33918.1	6149.77	Male	35-39 years	Poisonings	57.357	90.5472	41.1728	Female	30-34 years
Male	35-39 years	Executions and police conflict	62.2229	160.385	19.672	Male	35-39 years	Other unintentional injuries	3020.82	5659.47	1587.37	Male	35-39 years	Environmental heat and cold exposure	99.8524	199.34	43.3968	Male	35-39 years	Executions and police conflict	0.0347605	0.089598	0.0109897	Male	35-39 years	Other unintentional injuries	1.68757	3.16163	0.886773	Male	35-39 years	Environmental heat and cold exposure	0.055782	0.11136	0.0242434	Male	35-39 years	Interpersonal violence	78680.8	141289	38747.2	Female	35-39 years	Poisonings	46.5445	75.8415	33.0613	Male	35-39 years
Female	35-39 years	Executions and police conflict	10.7007	30.7392	2.55603	Female	35-39 years	Other unintentional injuries	1464.69	2933.84	784.041	Female	35-39 years	Environmental heat and cold exposure	33.7034	72.9024	13.1604	Female	35-39 years	Executions and police conflict	0.00615912	0.0176929	0.0014712	Female	35-39 years	Other unintentional injuries	0.843045	1.68866	0.451279	Female	35-39 years	Environmental heat and cold exposure	0.019399	0.0419612	0.00757489	Female	35-39 years	Interpersonal violence	12511.9	26632.7	4914.06	Male	40-44 years	Poisonings	51.6111	74.0995	38.728	Female	35-39 years
Male	40-44 years	Executions and police conflict	33.5894	89.1694	10.0145	Male	40-44 years	Other unintentional injuries	2417.83	4250.9	1382.61	Male	40-44 years	Environmental heat and cold exposure	69.8501	135.844	32.6565	Male	40-44 years	Executions and police conflict	0.0229775	0.0609981	0.00685062	Male	40-44 years	Other unintentional injuries	1.65396	2.90791	0.945799	Male	40-44 years	Environmental heat and cold exposure	0.0477823	0.0929265	0.0223393	Male	40-44 years	Interpersonal violence	59399.8	104616	29444.9	Female	40-44 years	Poisonings	42.9254	65.067	32.1481	Male	40-44 years
Female	40-44 years	Executions and police conflict	6.75271	19.4046	1.60747	Female	40-44 years	Other unintentional injuries	1290.3	2402.25	750.374	Female	40-44 years	Environmental heat and cold exposure	23.5942	50.1045	10.3194	Female	40-44 years	Executions and police conflict	0.00481966	0.0138498	0.00114731	Female	40-44 years	Other unintentional injuries	0.92093	1.71457	0.535569	Female	40-44 years	Environmental heat and cold exposure	0.01684	0.0357614	0.00736531	Female	40-44 years	Interpersonal violence	10342.8	20470.5	4174.34	Male	45-49 years	Poisonings	49.5074	66.9561	38.5367	Female	40-44 years
Male	45-49 years	Executions and police conflict	15.8608	42.3626	4.45486	Male	45-49 years	Other unintentional injuries	1761.09	2879.65	1083.26	Male	45-49 years	Environmental heat and cold exposure	48.254	93.8677	23.783	Male	45-49 years	Executions and police conflict	0.0133824	0.035743	0.00375874	Male	45-49 years	Other unintentional injuries	1.4859	2.42968	0.913987	Male	45-49 years	Environmental heat and cold exposure	0.0407138	0.0792	0.0200667	Male	45-49 years	Interpersonal violence	47772.5	85261	23110.7	Female	45-49 years	Poisonings	42.2873	59.7197	32.6717	Male	45-49 years
Female	45-49 years	Executions and police conflict	4.4047	13.0351	1.03882	Female	45-49 years	Other unintentional injuries	1034.83	1850.92	643.671	Female	45-49 years	Environmental heat and cold exposure	16.8865	34.5214	8.12205	Female	45-49 years	Executions and police conflict	0.00386752	0.0114453	0.000912131	Female	45-49 years	Other unintentional injuries	0.908626	1.62519	0.565171	Female	45-49 years	Environmental heat and cold exposure	0.014827	0.0303113	0.00713151	Female	45-49 years	Interpersonal violence	9319.23	18809.2	3704.02	Male	50-54 years	Poisonings	47.1268	59.9794	38.0153	Female	45-49 years
Male	50-54 years	Executions and police conflict	13.2559	33.8482	3.92265	Male	50-54 years	Other unintentional injuries	1492.22	2351.49	966.272	Male	50-54 years	Environmental heat and cold exposure	54.1153	101.024	27.5646	Male	50-54 years	Executions and police conflict	0.0123136	0.031442	0.0036438	Male	50-54 years	Other unintentional injuries	1.38614	2.18432	0.897582	Male	50-54 years	Environmental heat and cold exposure	0.0502683	0.093842	0.025605	Male	50-54 years	Interpersonal violence	35570.1	64164.7	17557	Female	50-54 years	Poisonings	41.4118	53.6841	33.2996	Male	50-54 years
Female	50-54 years	Executions and police conflict	4.27355	12.4852	1.01524	Female	50-54 years	Other unintentional injuries	958.406	1558.89	638.235	Female	50-54 years	Environmental heat and cold exposure	16.3392	29.8298	8.27882	Female	50-54 years	Executions and police conflict	0.00407244	0.0118976	0.000967466	Female	50-54 years	Other unintentional injuries	0.913305	1.48554	0.608201	Female	50-54 years	Environmental heat and cold exposure	0.0155703	0.0284261	0.00788923	Female	50-54 years	Interpersonal violence	7633.55	15386.3	3038.55	Male	55-59 years	Poisonings	45.7012	55.535	37.8052	Female	50-54 years
Male	55-59 years	Executions and police conflict	12.8439	33.0901	3.72296	Male	55-59 years	Other unintentional injuries	1251.91	1880.77	886.086	Male	55-59 years	Environmental heat and cold exposure	41.6155	72.8243	22.4108	Male	55-59 years	Executions and police conflict	0.0138043	0.0355642	0.00400133	Male	55-59 years	Other unintentional injuries	1.34552	2.0214	0.95234	Male	55-59 years	Environmental heat and cold exposure	0.0447271	0.0782694	0.0240865	Male	55-59 years	Interpersonal violence	23770.4	43144.6	12096.9	Female	55-59 years	Poisonings	41.9422	51.9742	34.5066	Male	55-59 years
Female	55-59 years	Executions and police conflict	4.79503	13.2175	1.11548	Female	55-59 years	Other unintentional injuries	886.23	1329.01	635.787	Female	55-59 years	Environmental heat and cold exposure	14.0529	24.2993	7.20168	Female	55-59 years	Executions and police conflict	0.00519097	0.0143089	0.00120758	Female	55-59 years	Other unintentional injuries	0.959409	1.43876	0.688287	Female	55-59 years	Environmental heat and cold exposure	0.0152133	0.0263058	0.00779635	Female	55-59 years	Interpersonal violence	5512.95	11350.3	2359.21	Male	60-64 years	Poisonings	43.7807	52.8882	36.7757	Female	55-59 years
Male	60-64 years	Executions and police conflict	8.27253	21.948	2.24189	Male	60-64 years	Other unintentional injuries	1083.59	1489.51	815.854	Male	60-64 years	Environmental heat and cold exposure	35.7785	59.5565	20.2059	Male	60-64 years	Executions and police conflict	0.0105272	0.0279299	0.00285292	Male	60-64 years	Other unintentional injuries	1.37892	1.89547	1.03821	Male	60-64 years	Environmental heat and cold exposure	0.0455298	0.0757886	0.025713	Male	60-64 years	Interpersonal violence	16165.4	29847.9	7720.79	Female	60-64 years	Poisonings	42.352	51.6621	35.3556	Male	60-64 years
Female	60-64 years	Executions and police conflict	3.35967	9.83806	0.709895	Female	60-64 years	Other unintentional injuries	858.115	1187.9	657.218	Female	60-64 years	Environmental heat and cold exposure	14.0417	24.0163	7.6287	Female	60-64 years	Executions and police conflict	0.00409413	0.0119888	0.000865087	Female	60-64 years	Other unintentional injuries	1.04571	1.44758	0.800893	Female	60-64 years	Environmental heat and cold exposure	0.0171113	0.0292665	0.00929642	Female	60-64 years	Interpersonal violence	4079.22	8444.37	1642.11	Male	65-69 years	Poisonings	41.1036	50.1389	34.7888	Female	60-64 years
Male	65-69 years	Executions and police conflict	4.66175	13.1305	1.24854	Male	65-69 years	Other unintentional injuries	845.154	1113.54	667.692	Male	65-69 years	Environmental heat and cold exposure	21.1785	34.8093	11.9214	Male	65-69 years	Executions and police conflict	0.0081417	0.0229322	0.00218056	Male	65-69 years	Other unintentional injuries	1.47605	1.94478	1.16612	Male	65-69 years	Environmental heat and cold exposure	0.0369881	0.0607941	0.0208205	Male	65-69 years	Interpersonal violence	11479.8	21270.3	5480.98	Female	65-69 years	Poisonings	42.3557	51.7009	35.4823	Male	65-69 years
Female	65-69 years	Executions and police conflict	2.4666	7.5589	0.557276	Female	65-69 years	Other unintentional injuries	793.263	1040.16	620.701	Female	65-69 years	Environmental heat and cold exposure	12.0017	20.6196	6.62925	Female	65-69 years	Executions and police conflict	0.00372425	0.011413	0.000841415	Female	65-69 years	Other unintentional injuries	1.19772	1.5705	0.937179	Female	65-69 years	Environmental heat and cold exposure	0.0181211	0.0311329	0.0100093	Female	65-69 years	Interpersonal violence	3210.25	6934.08	1312.87	Male	70-74 years	Poisonings	36.451	45.1401	31.059	Female	65-69 years
Male	70-74 years	Executions and police conflict	1.6922	4.44298	0.49391	Male	70-74 years	Other unintentional injuries	620.917	782.465	510.329	Male	70-74 years	Environmental heat and cold exposure	14.3828	22.656	8.37712	Male	70-74 years	Executions and police conflict	0.00450992	0.0118411	0.00131633	Male	70-74 years	Other unintentional injuries	1.65482	2.08537	1.36009	Male	70-74 years	Environmental heat and cold exposure	0.0383319	0.0603811	0.0223261	Male	70-74 years	Interpersonal violence	7834.92	13937.6	3894.28	Female	70-74 years	Poisonings	40.0768	49.0684	34.2071	Male	70-74 years
Female	70-74 years	Executions and police conflict	1.23352	3.51419	0.278097	Female	70-74 years	Other unintentional injuries	681.297	865.881	552.998	Female	70-74 years	Environmental heat and cold exposure	9.52987	15.9447	5.35888	Female	70-74 years	Executions and police conflict	0.00262496	0.00747829	0.0005918	Female	70-74 years	Other unintentional injuries	1.44982	1.84262	1.1768	Female	70-74 years	Environmental heat and cold exposure	0.0202799	0.0339308	0.0114039	Female	70-74 years	Interpersonal violence	2545.81	5290.34	1112.97	Male	75-79 years	Poisonings	30.1633	36.9132	25.6265	Female	70-74 years
Male	75-79 years	Executions and police conflict	0.356863	0.968233	0.105163	Male	75-79 years	Other unintentional injuries	495.072	612.159	409.913	Male	75-79 years	Environmental heat and cold exposure	11.6431	17.9549	7.18946	Male	75-79 years	Executions and police conflict	0.00142414	0.00386396	0.000419676	Male	75-79 years	Other unintentional injuries	1.9757	2.44296	1.63585	Male	75-79 years	Environmental heat and cold exposure	0.0464646	0.0716532	0.0286912	Male	75-79 years	Interpersonal violence	4583.18	8165.11	2214.04	Female	75-79 years	Poisonings	37.1344	44.8958	31.6636	Male	75-79 years
Female	75-79 years	Executions and police conflict	0.383001	1.11748	0.0870894	Female	75-79 years	Other unintentional injuries	658.633	818.802	540.1	Female	75-79 years	Environmental heat and cold exposure	9.09266	14.6197	5.24232	Female	75-79 years	Executions and police conflict	0.00105652	0.00308261	0.000240239	Female	75-79 years	Other unintentional injuries	1.81686	2.25869	1.48988	Female	75-79 years	Environmental heat and cold exposure	0.0250824	0.040329	0.0144611	Female	75-79 years	Interpersonal violence	1789.3	3623.08	769.372	Male	80-84 years	Poisonings	25.6049	30.8152	21.5294	Female	75-79 years
Male	80-84 years	Executions and police conflict	0.273652	0.79646	0.0705846	Male	80-84 years	Other unintentional injuries	318.522	392.707	266.88	Male	80-84 years	Environmental heat and cold exposure	7.41549	11.6301	4.59231	Male	80-84 years	Executions and police conflict	0.002076	0.00604218	0.000535475	Male	80-84 years	Other unintentional injuries	2.4164	2.97919	2.02463	Male	80-84 years	Environmental heat and cold exposure	0.0562561	0.0882296	0.0348386	Male	80-84 years	Interpersonal violence	2669.28	5013.57	1271.13	Female	80-84 years	Poisonings	36.1975	43.5325	30.8674	Male	80-84 years
Female	80-84 years	Executions and police conflict	0.394548	1.25593	0.079034	Female	80-84 years	Other unintentional injuries	516.779	644.943	427.991	Female	80-84 years	Environmental heat and cold exposure	6.77162	11.0161	3.93111	Female	80-84 years	Executions and police conflict	0.00179031	0.00569893	0.000358626	Female	80-84 years	Other unintentional injuries	2.34495	2.92651	1.94206	Female	80-84 years	Environmental heat and cold exposure	0.0307271	0.049987	0.0178379	Female	80-84 years	Interpersonal violence	1185.2	2559.22	474.711	Male	85-89 years	Poisonings	17.4436	21.175	14.7315	Female	80-84 years
Male	85-89 years	Executions and police conflict	0.33058	0.990262	0.0817904	Male	85-89 years	Other unintentional injuries	158.365	193.535	131.609	Male	85-89 years	Environmental heat and cold exposure	3.47601	5.40979	2.19395	Male	85-89 years	Executions and police conflict	0.00664742	0.0199125	0.00164467	Male	85-89 years	Other unintentional injuries	3.18445	3.89166	2.64644	Male	85-89 years	Environmental heat and cold exposure	0.0698968	0.108782	0.0441166	Male	85-89 years	Interpersonal violence	1466.2	2752.43	649.114	Female	85-89 years	Poisonings	29.5006	35.5434	24.9675	Male	85-89 years
Female	85-89 years	Executions and police conflict	0.257474	0.833624	0.050937	Female	85-89 years	Other unintentional injuries	324.078	396.431	266.38	Female	85-89 years	Environmental heat and cold exposure	3.94916	6.56127	2.3712	Female	85-89 years	Executions and police conflict	0.00255034	0.00825725	0.000504544	Female	85-89 years	Other unintentional injuries	3.21007	3.92675	2.63856	Female	85-89 years	Environmental heat and cold exposure	0.0391174	0.064991	0.0234873	Female	85-89 years	Interpersonal violence	670.18	1398.03	264.564	Male	90-94 years	Poisonings	8.71378	10.6349	7.27154	Female	85-89 years
Male	90-94 years	Executions and police conflict	0.19593	0.569855	0.04749	Male	90-94 years	Other unintentional injuries	55.7113	67.2732	46.1992	Male	90-94 years	Environmental heat and cold exposure	1.14617	1.80502	0.715134	Male	90-94 years	Executions and police conflict	0.0157673	0.0458587	0.00382173	Male	90-94 years	Other unintentional injuries	4.48333	5.41377	3.71785	Male	90-94 years	Environmental heat and cold exposure	0.0922371	0.145258	0.0575499	Male	90-94 years	Interpersonal violence	828.186	1469.79	414.272	Female	90-94 years	Poisonings	19.3277	23.0403	16.3311	Male	90-94 years
Female	90-94 years	Executions and police conflict	0.157017	0.480422	0.0322501	Female	90-94 years	Other unintentional injuries	148.051	181.017	120.976	Female	90-94 years	Environmental heat and cold exposure	1.64963	2.67495	0.988677	Female	90-94 years	Executions and police conflict	0.0049636	0.015187	0.00101948	Female	90-94 years	Other unintentional injuries	4.68015	5.72226	3.82426	Female	90-94 years	Environmental heat and cold exposure	0.0521477	0.0845601	0.0312539	Female	90-94 years	Interpersonal violence	321.984	658.893	136.554	Male	95+ years	Poisonings	3.27846	4.04907	2.65618	Female	90-94 years
Male	95+ years	Executions and police conflict	0.127532	0.407843	0.0295781	Male	95+ years	Other unintentional injuries	16.7621	21.0437	13.7774	Male	95+ years	Environmental heat and cold exposure	0.319829	0.512778	0.190546	Male	95+ years	Executions and police conflict	0.05003	0.159995	0.0116033	Male	95+ years	Other unintentional injuries	6.57569	8.25532	5.40481	Male	95+ years	Environmental heat and cold exposure	0.125467	0.20116	0.0747499	Male	95+ years	Interpersonal violence	319.244	618.466	149.482	Female	95+ years	Poisonings	9.42449	11.3847	7.76066	Male	95+ years
Female	95+ years	Executions and police conflict	0.0345733	0.121981	0.00671757	Female	95+ years	Other unintentional injuries	53.7602	68.5235	43.2806	Female	95+ years	Environmental heat and cold exposure	0.561114	0.934941	0.331422	Female	95+ years	Executions and police conflict	0.00446375	0.0157489	0.000867303	Female	95+ years	Other unintentional injuries	6.94096	8.84704	5.58794	Female	95+ years	Environmental heat and cold exposure	0.0724453	0.12071	0.0427897	Female	95+ years	Interpersonal violence	111.681	258.963	42.6626	Female	95+ years	Other transport injuries	307.016	394.904	227.885	Female	95+ years
Male	<5 years	Exposure to forces of nature	2523.63	5069.55	1051.06	Male	<5 years	Environmental heat and cold exposure	885.745	1633.3	435.819	Male	<5 years	Animal contact	494.58	1104.8	180.044	Male	<5 years	Exposure to forces of nature	0.77557	1.55799	0.323015	Male	<5 years	Environmental heat and cold exposure	0.27221	0.501951	0.133937	Male	<5 years	Animal contact	0.151996	0.33953	0.0553316	Male	<5 years	Exposure to forces of nature	112.062	266.018	37.1842	Male	<5 years	Animal contact	1009.52	2106.2	389.326	Male	<5 years
Female	<5 years	Exposure to forces of nature	2549.25	6338.77	827.661	Female	<5 years	Environmental heat and cold exposure	405.83	846.243	180.282	Female	<5 years	Animal contact	264.999	678.306	74.6776	Female	<5 years	Exposure to forces of nature	0.831117	2.06659	0.269838	Female	<5 years	Environmental heat and cold exposure	0.13231	0.275896	0.0587764	Female	<5 years	Animal contact	0.0863962	0.221144	0.0243467	Female	<5 years	Exposure to forces of nature	118.12	343.446	29.9931	Female	<5 years	Animal contact	619.267	1493.83	190.239	Female	<5 years
Male	5-9 years	Exposure to forces of nature	2750.74	5708.27	1109.03	Male	5-9 years	Environmental heat and cold exposure	802.534	1583.6	354.195	Male	5-9 years	Animal contact	502.626	1212.7	168.586	Male	5-9 years	Exposure to forces of nature	0.915299	1.89941	0.369026	Male	5-9 years	Environmental heat and cold exposure	0.267041	0.526939	0.117857	Male	5-9 years	Animal contact	0.167247	0.403521	0.0560963	Male	5-9 years	Exposure to forces of nature	137.703	334.91	43.9392	Male	5-9 years	Animal contact	1075.2	2421.38	383.324	Male	5-9 years
Female	5-9 years	Exposure to forces of nature	2582.25	6583.86	801.181	Female	5-9 years	Environmental heat and cold exposure	383.637	822.295	157.885	Female	5-9 years	Animal contact	295.999	816.867	78.3372	Female	5-9 years	Exposure to forces of nature	0.907219	2.3131	0.281478	Female	5-9 years	Environmental heat and cold exposure	0.134783	0.288896	0.0554697	Female	5-9 years	Animal contact	0.103993	0.286989	0.0275221	Female	5-9 years	Exposure to forces of nature	128.483	379.568	30.7311	Female	5-9 years	Animal contact	701.615	1824.02	195.337	Female	5-9 years
Male	10-14 years	Exposure to forces of nature	3891.46	7603.24	1719.91	Male	10-14 years	Environmental heat and cold exposure	877.385	1683.03	410.955	Male	10-14 years	Animal contact	552.363	1271.61	187.668	Male	10-14 years	Exposure to forces of nature	1.41626	2.76712	0.625943	Male	10-14 years	Environmental heat and cold exposure	0.319315	0.612521	0.149563	Male	10-14 years	Animal contact	0.201027	0.462789	0.0682999	Male	10-14 years	Exposure to forces of nature	370.95	871.636	120.961	Male	10-14 years	Animal contact	1325.09	2918.06	480.018	Male	10-14 years
Female	10-14 years	Exposure to forces of nature	3320.22	8219.34	1107.83	Female	10-14 years	Environmental heat and cold exposure	406.802	874.609	178.703	Female	10-14 years	Animal contact	319.931	865.105	85.8015	Female	10-14 years	Exposure to forces of nature	1.26765	3.13813	0.422966	Female	10-14 years	Environmental heat and cold exposure	0.155316	0.333924	0.0682284	Female	10-14 years	Animal contact	0.122149	0.330295	0.0327588	Female	10-14 years	Exposure to forces of nature	268.069	770.695	66.5186	Female	10-14 years	Animal contact	832.511	2160.15	237.87	Female	10-14 years
Male	15-19 years	Exposure to forces of nature	3004.87	5787.22	1318.18	Male	15-19 years	Environmental heat and cold exposure	983.298	1854.62	477.242	Male	15-19 years	Animal contact	550.141	1296.42	176.974	Male	15-19 years	Exposure to forces of nature	1.13789	2.19151	0.499169	Male	15-19 years	Environmental heat and cold exposure	0.372356	0.702307	0.180722	Male	15-19 years	Animal contact	0.208328	0.49093	0.0670167	Male	15-19 years	Exposure to forces of nature	250.664	572.162	80.1668	Male	15-19 years	Animal contact	1470.17	3253.24	517.605	Male	15-19 years
Female	15-19 years	Exposure to forces of nature	2354.68	5419.12	810.754	Female	15-19 years	Environmental heat and cold exposure	431.215	839.5	197.197	Female	15-19 years	Animal contact	308.79	830.552	82.3701	Female	15-19 years	Exposure to forces of nature	0.921495	2.12075	0.317285	Female	15-19 years	Environmental heat and cold exposure	0.168754	0.328535	0.0771723	Female	15-19 years	Animal contact	0.120844	0.325033	0.0322352	Female	15-19 years	Exposure to forces of nature	131.439	376.661	32.7532	Female	15-19 years	Animal contact	881.671	2340.27	256.48	Female	15-19 years
Male	20-24 years	Exposure to forces of nature	2666.19	5062.58	1201.9	Male	20-24 years	Environmental heat and cold exposure	900.456	1640.57	462.531	Male	20-24 years	Animal contact	546.991	1321.33	173.566	Male	20-24 years	Exposure to forces of nature	1.07374	2.03883	0.484036	Male	20-24 years	Environmental heat and cold exposure	0.362636	0.660699	0.186272	Male	20-24 years	Animal contact	0.220287	0.53213	0.0698994	Male	20-24 years	Exposure to forces of nature	211.505	488.054	70.315	Male	20-24 years	Animal contact	1547.65	3512.51	554.916	Male	20-24 years
Female	20-24 years	Exposure to forces of nature	1995.53	4597.26	677.937	Female	20-24 years	Environmental heat and cold exposure	390.107	745.711	193.698	Female	20-24 years	Animal contact	301.1	835.021	79.0679	Female	20-24 years	Exposure to forces of nature	0.816611	1.88129	0.277426	Female	20-24 years	Environmental heat and cold exposure	0.15964	0.30516	0.079265	Female	20-24 years	Animal contact	0.123216	0.341708	0.0323562	Female	20-24 years	Exposure to forces of nature	105.831	283.887	26.8008	Female	20-24 years	Animal contact	902.451	2412.72	248.193	Female	20-24 years
Male	25-29 years	Exposure to forces of nature	2328.34	4382.36	1033.45	Male	25-29 years	Environmental heat and cold exposure	747.387	1274.5	413.152	Male	25-29 years	Animal contact	479.894	1068.66	151.993	Male	25-29 years	Exposure to forces of nature	1.04534	1.96753	0.463983	Male	25-29 years	Environmental heat and cold exposure	0.335552	0.572205	0.185491	Male	25-29 years	Animal contact	0.215456	0.479794	0.0682397	Male	25-29 years	Exposure to forces of nature	198.035	456.198	65.2372	Male	25-29 years	Animal contact	1464.83	3275.55	484.786	Male	25-29 years
Female	25-29 years	Exposure to forces of nature	1775.71	4145.38	589.823	Female	25-29 years	Environmental heat and cold exposure	314.428	560.588	176.181	Female	25-29 years	Animal contact	259.515	702.419	63.7636	Female	25-29 years	Exposure to forces of nature	0.806738	1.88333	0.267968	Female	25-29 years	Environmental heat and cold exposure	0.142851	0.254686	0.0800427	Female	25-29 years	Animal contact	0.117903	0.319123	0.028969	Female	25-29 years	Exposure to forces of nature	103.547	281.852	25.8841	Female	25-29 years	Animal contact	834.203	2335.66	213.011	Female	25-29 years
Male	30-34 years	Exposure to forces of nature	1896.8	3589.06	863.943	Male	30-34 years	Environmental heat and cold exposure	571.212	913.061	355.048	Male	30-34 years	Animal contact	385.736	882.605	134.203	Male	30-34 years	Exposure to forces of nature	0.970402	1.83616	0.441994	Male	30-34 years	Environmental heat and cold exposure	0.292232	0.467122	0.181642	Male	30-34 years	Animal contact	0.197343	0.451541	0.0686581	Male	30-34 years	Exposure to forces of nature	162.745	386.692	57.5973	Male	30-34 years	Animal contact	1298.23	2845.06	461.899	Male	30-34 years
Female	30-34 years	Exposure to forces of nature	1487.47	3419.15	504.513	Female	30-34 years	Environmental heat and cold exposure	233.085	388.535	147.103	Female	30-34 years	Animal contact	214.986	549.339	58.3368	Female	30-34 years	Exposure to forces of nature	0.782204	1.798	0.265304	Female	30-34 years	Environmental heat and cold exposure	0.122571	0.204316	0.0773558	Female	30-34 years	Animal contact	0.113053	0.288877	0.0306771	Female	30-34 years	Exposure to forces of nature	88.5946	257.187	23.7016	Female	30-34 years	Animal contact	758.095	2024.43	211.692	Female	30-34 years
Male	35-39 years	Exposure to forces of nature	1622.43	3117.21	740.155	Male	35-39 years	Environmental heat and cold exposure	462.866	702.511	311.457	Male	35-39 years	Animal contact	353.643	837.737	121.306	Male	35-39 years	Exposure to forces of nature	0.906362	1.74141	0.413484	Male	35-39 years	Environmental heat and cold exposure	0.258578	0.392454	0.173994	Male	35-39 years	Animal contact	0.197561	0.467997	0.0677668	Male	35-39 years	Exposure to forces of nature	140.887	319.622	49.5542	Male	35-39 years	Animal contact	1202.27	2718.2	448.423	Male	35-39 years
Female	35-39 years	Exposure to forces of nature	1242.17	2812.06	423.509	Female	35-39 years	Environmental heat and cold exposure	190.37	289.051	130.742	Female	35-39 years	Animal contact	212.547	552.492	59.6669	Female	35-39 years	Exposure to forces of nature	0.714966	1.61857	0.243764	Female	35-39 years	Environmental heat and cold exposure	0.109573	0.166372	0.0752523	Female	35-39 years	Animal contact	0.122338	0.318004	0.0343431	Female	35-39 years	Exposure to forces of nature	75.7183	211.818	20.3872	Female	35-39 years	Animal contact	753.655	2090.35	224.109	Female	35-39 years
Male	40-44 years	Exposure to forces of nature	1314.05	2477.9	584.431	Male	40-44 years	Environmental heat and cold exposure	374.44	556.308	270.894	Male	40-44 years	Animal contact	292.747	691.94	97.2978	Male	40-44 years	Exposure to forces of nature	0.898903	1.69505	0.399791	Male	40-44 years	Environmental heat and cold exposure	0.256143	0.380553	0.18531	Male	40-44 years	Animal contact	0.200259	0.473335	0.0665585	Male	40-44 years	Exposure to forces of nature	116.452	258.447	36.96	Male	40-44 years	Animal contact	1059.42	2471.77	390.006	Male	40-44 years
Female	40-44 years	Exposure to forces of nature	1095.24	2441.55	374.131	Female	40-44 years	Environmental heat and cold exposure	157.413	229.53	115.454	Female	40-44 years	Animal contact	175.532	479.179	45.6166	Female	40-44 years	Exposure to forces of nature	0.781715	1.74263	0.26703	Female	40-44 years	Environmental heat and cold exposure	0.112351	0.163824	0.0824036	Female	40-44 years	Animal contact	0.125284	0.342007	0.0325582	Female	40-44 years	Exposure to forces of nature	67.4408	175.905	17.3268	Female	40-44 years	Animal contact	671.298	1778.48	192.677	Female	40-44 years
Male	45-49 years	Exposure to forces of nature	1067.14	2020.22	472.674	Male	45-49 years	Environmental heat and cold exposure	305.094	419.385	234.836	Male	45-49 years	Animal contact	242.067	562.817	78.6368	Male	45-49 years	Exposure to forces of nature	0.900391	1.70454	0.398814	Male	45-49 years	Environmental heat and cold exposure	0.25742	0.353852	0.198141	Male	45-49 years	Animal contact	0.204242	0.474871	0.0663491	Male	45-49 years	Exposure to forces of nature	91.5241	205.929	30.9951	Male	45-49 years	Animal contact	936.065	2055.78	337.355	Male	45-49 years
Female	45-49 years	Exposure to forces of nature	858.725	1952.76	292.253	Female	45-49 years	Environmental heat and cold exposure	134.17	183.009	104.455	Female	45-49 years	Animal contact	142.961	370.856	40.7614	Female	45-49 years	Exposure to forces of nature	0.753998	1.7146	0.25661	Female	45-49 years	Environmental heat and cold exposure	0.117807	0.160689	0.0917158	Female	45-49 years	Animal contact	0.125526	0.325628	0.0357903	Female	45-49 years	Exposure to forces of nature	55.1957	142.138	14.3775	Female	45-49 years	Animal contact	601.17	1542.29	185.26	Female	45-49 years
Male	50-54 years	Exposure to forces of nature	1094.55	2119.16	491.4	Male	50-54 years	Environmental heat and cold exposure	370.7	488.058	291.354	Male	50-54 years	Animal contact	202.326	498.323	72.2882	Male	50-54 years	Exposure to forces of nature	1.01674	1.96851	0.456467	Male	50-54 years	Environmental heat and cold exposure	0.344347	0.453362	0.270642	Male	50-54 years	Animal contact	0.187943	0.462898	0.0671493	Male	50-54 years	Exposure to forces of nature	70.2555	162.612	24.3846	Male	50-54 years	Animal contact	778.597	1795.68	295.519	Male	50-54 years
Female	50-54 years	Exposure to forces of nature	854.491	1925.69	291.276	Female	50-54 years	Environmental heat and cold exposure	145.265	185.428	113.751	Female	50-54 years	Animal contact	123.497	312.599	35.3331	Female	50-54 years	Exposure to forces of nature	0.81428	1.83507	0.277569	Female	50-54 years	Environmental heat and cold exposure	0.138429	0.176702	0.108398	Female	50-54 years	Animal contact	0.117685	0.297889	0.0336704	Female	50-54 years	Exposure to forces of nature	46.2136	125.393	12.5896	Female	50-54 years	Animal contact	532.168	1464.73	161.873	Female	50-54 years
Male	55-59 years	Exposure to forces of nature	1048.83	2062.43	460.361	Male	55-59 years	Environmental heat and cold exposure	337.95	428.389	268.838	Male	55-59 years	Animal contact	169.435	451.046	57.1766	Male	55-59 years	Exposure to forces of nature	1.12726	2.21664	0.494783	Male	55-59 years	Environmental heat and cold exposure	0.363219	0.46042	0.288939	Male	55-59 years	Animal contact	0.182104	0.484771	0.0614518	Male	55-59 years	Exposure to forces of nature	51.0885	117.606	17.0337	Male	55-59 years	Animal contact	642.716	1592.85	227.791	Male	55-59 years
Female	55-59 years	Exposure to forces of nature	820.024	1833.26	276.871	Female	55-59 years	Environmental heat and cold exposure	141.148	179.783	111.056	Female	55-59 years	Animal contact	102.287	292.985	27.1566	Female	55-59 years	Exposure to forces of nature	0.887736	1.98464	0.299734	Female	55-59 years	Environmental heat and cold exposure	0.152803	0.194629	0.120227	Female	55-59 years	Animal contact	0.110733	0.317178	0.029399	Female	55-59 years	Exposure to forces of nature	40.8558	106.115	11.1706	Female	55-59 years	Animal contact	443.826	1200.95	125.41	Female	55-59 years
Male	60-64 years	Exposure to forces of nature	858.048	1707.88	361.188	Male	60-64 years	Environmental heat and cold exposure	350.113	439.85	283.444	Male	60-64 years	Animal contact	146.213	367.325	49.3376	Male	60-64 years	Exposure to forces of nature	1.09191	2.17336	0.459629	Male	60-64 years	Environmental heat and cold exposure	0.445536	0.559731	0.360696	Male	60-64 years	Animal contact	0.186063	0.467439	0.0627845	Male	60-64 years	Exposure to forces of nature	39.7722	91.1398	14.0574	Male	60-64 years	Animal contact	546.745	1260.98	205.282	Male	60-64 years
Female	60-64 years	Exposure to forces of nature	675.083	1567.05	220.951	Female	60-64 years	Environmental heat and cold exposure	156.039	207.279	123.35	Female	60-64 years	Animal contact	88.5973	251.36	24.2494	Female	60-64 years	Exposure to forces of nature	0.822664	1.90963	0.269253	Female	60-64 years	Environmental heat and cold exposure	0.19015	0.252592	0.150316	Female	60-64 years	Animal contact	0.107966	0.30631	0.0295506	Female	60-64 years	Exposure to forces of nature	33.7968	89.2263	9.15058	Female	60-64 years	Animal contact	387.994	1059.63	112.6	Female	60-64 years
Male	65-69 years	Exposure to forces of nature	648.099	1300.41	277.9	Male	65-69 years	Environmental heat and cold exposure	243.157	297.503	196.656	Male	65-69 years	Animal contact	103.768	240.645	35.6949	Male	65-69 years	Exposure to forces of nature	1.1319	2.27115	0.48535	Male	65-69 years	Environmental heat and cold exposure	0.424671	0.519585	0.343458	Male	65-69 years	Animal contact	0.18123	0.420285	0.0623408	Male	65-69 years	Exposure to forces of nature	24.8258	56.7026	8.20285	Male	65-69 years	Animal contact	434.752	979.214	159.125	Male	65-69 years
Female	65-69 years	Exposure to forces of nature	532.191	1209.62	165.303	Female	65-69 years	Environmental heat and cold exposure	144.32	186.621	113.076	Female	65-69 years	Animal contact	69.6805	188.194	19.5397	Female	65-69 years	Exposure to forces of nature	0.80354	1.82638	0.249586	Female	65-69 years	Environmental heat and cold exposure	0.217905	0.281773	0.17073	Female	65-69 years	Animal contact	0.105209	0.284149	0.0295024	Female	65-69 years	Exposure to forces of nature	24.3556	61.8355	6.72545	Female	65-69 years	Animal contact	330.315	918.237	93.4921	Female	65-69 years
Male	70-74 years	Exposure to forces of nature	399.128	800.151	166.163	Male	70-74 years	Environmental heat and cold exposure	181.154	227.424	148.916	Male	70-74 years	Animal contact	60.3004	139.02	19.9583	Male	70-74 years	Exposure to forces of nature	1.06373	2.13251	0.442846	Male	70-74 years	Environmental heat and cold exposure	0.482798	0.606114	0.396881	Male	70-74 years	Animal contact	0.160708	0.370506	0.0531914	Male	70-74 years	Exposure to forces of nature	14.7763	32.4509	5.24021	Male	70-74 years	Animal contact	283.45	611.298	101.598	Male	70-74 years
Female	70-74 years	Exposure to forces of nature	338.739	780.136	104.439	Female	70-74 years	Environmental heat and cold exposure	122.035	161.669	97.3832	Female	70-74 years	Animal contact	43.8075	119.697	11.1529	Female	70-74 years	Exposure to forces of nature	0.720847	1.66015	0.22225	Female	70-74 years	Environmental heat and cold exposure	0.259695	0.344036	0.207234	Female	70-74 years	Animal contact	0.0932237	0.254718	0.0237338	Female	70-74 years	Exposure to forces of nature	15.9633	41.1311	4.5358	Female	70-74 years	Animal contact	218.823	569.573	62.4769	Female	70-74 years
Male	75-79 years	Exposure to forces of nature	123.492	250.478	51.0627	Male	75-79 years	Environmental heat and cold exposure	158.047	191.832	132.609	Male	75-79 years	Animal contact	33.8712	80.4709	11.6928	Male	75-79 years	Exposure to forces of nature	0.492824	0.999592	0.203777	Male	75-79 years	Environmental heat and cold exposure	0.630722	0.765549	0.529209	Male	75-79 years	Animal contact	0.135171	0.321138	0.0466627	Male	75-79 years	Exposure to forces of nature	7.99187	17.0167	3.05282	Male	75-79 years	Animal contact	171.444	387.316	64.9732	Male	75-79 years
Female	75-79 years	Exposure to forces of nature	138.645	315.058	44.2404	Female	75-79 years	Environmental heat and cold exposure	124.731	159.428	101.044	Female	75-79 years	Animal contact	25.8852	69.872	7.36888	Female	75-79 years	Exposure to forces of nature	0.382456	0.869098	0.122039	Female	75-79 years	Environmental heat and cold exposure	0.344074	0.439786	0.278734	Female	75-79 years	Animal contact	0.0714051	0.192744	0.0203273	Female	75-79 years	Exposure to forces of nature	9.25707	21.6196	2.84899	Female	75-79 years	Animal contact	130.713	339.215	39.9903	Female	75-79 years
Male	80-84 years	Exposure to forces of nature	44.1328	90.8812	18.0067	Male	80-84 years	Environmental heat and cold exposure	99.6653	119.721	82.5287	Male	80-84 years	Animal contact	17.4937	40.4137	6.28857	Male	80-84 years	Exposure to forces of nature	0.334804	0.689451	0.136604	Male	80-84 years	Environmental heat and cold exposure	0.75609	0.908236	0.626086	Male	80-84 years	Animal contact	0.132712	0.30659	0.0477069	Male	80-84 years	Exposure to forces of nature	4.31574	9.19641	1.61399	Male	80-84 years	Animal contact	102.938	228.84	39.4122	Male	80-84 years
Female	80-84 years	Exposure to forces of nature	59.2312	136.485	18.1886	Female	80-84 years	Environmental heat and cold exposure	94.9705	116.394	76.2316	Female	80-84 years	Animal contact	14.0958	37.5529	4.29106	Female	80-84 years	Exposure to forces of nature	0.268769	0.619315	0.0825329	Female	80-84 years	Environmental heat and cold exposure	0.43094	0.52815	0.34591	Female	80-84 years	Animal contact	0.0639613	0.170401	0.0194712	Female	80-84 years	Exposure to forces of nature	5.15969	12.457	1.6167	Female	80-84 years	Animal contact	81.9044	204.456	24.2495	Female	80-84 years
Male	85-89 years	Exposure to forces of nature	26.9753	54.4583	11.3142	Male	85-89 years	Environmental heat and cold exposure	46.5489	55.1559	38.5915	Male	85-89 years	Animal contact	6.87542	15.4531	2.42808	Male	85-89 years	Exposure to forces of nature	0.542429	1.09507	0.22751	Male	85-89 years	Environmental heat and cold exposure	0.936022	1.10909	0.776011	Male	85-89 years	Animal contact	0.138253	0.310737	0.0488248	Male	85-89 years	Exposure to forces of nature	1.6941	3.49447	0.66294	Male	85-89 years	Animal contact	50.3867	106.953	18.6348	Male	85-89 years
Female	85-89 years	Exposure to forces of nature	34.777	85.1062	10.7321	Female	85-89 years	Environmental heat and cold exposure	56.4643	68.7898	44.9704	Female	85-89 years	Animal contact	6.31562	15.8349	1.81166	Female	85-89 years	Exposure to forces of nature	0.344475	0.842997	0.106304	Female	85-89 years	Environmental heat and cold exposure	0.559293	0.68138	0.445443	Female	85-89 years	Animal contact	0.0625578	0.156849	0.017945	Female	85-89 years	Exposure to forces of nature	2.29721	5.7294	0.710254	Female	85-89 years	Animal contact	45.5155	109.901	13.6352	Female	85-89 years
Male	90-94 years	Exposure to forces of nature	9.41142	19.1973	3.66444	Male	90-94 years	Environmental heat and cold exposure	15.494	18.4423	12.8693	Male	90-94 years	Animal contact	2.06776	4.42018	0.742617	Male	90-94 years	Exposure to forces of nature	0.757378	1.54489	0.294893	Male	90-94 years	Environmental heat and cold exposure	1.24687	1.48413	1.03565	Male	90-94 years	Animal contact	0.166401	0.355711	0.0597616	Male	90-94 years	Exposure to forces of nature	0.492647	1.0782	0.189802	Male	90-94 years	Animal contact	20.0492	41.4967	7.77634	Male	90-94 years
Female	90-94 years	Exposure to forces of nature	10.6336	26.3972	3.15125	Female	90-94 years	Environmental heat and cold exposure	23.5692	28.828	18.9961	Female	90-94 years	Animal contact	2.14071	5.19271	0.595483	Female	90-94 years	Exposure to forces of nature	0.336146	0.834461	0.0996168	Female	90-94 years	Environmental heat and cold exposure	0.745063	0.911305	0.600499	Female	90-94 years	Animal contact	0.0676718	0.164151	0.0188243	Female	90-94 years	Exposure to forces of nature	0.877065	2.22031	0.260294	Female	90-94 years	Animal contact	20.9797	51.7672	6.72515	Female	90-94 years
Male	95+ years	Exposure to forces of nature	1.29851	2.87505	0.460348	Male	95+ years	Environmental heat and cold exposure	4.47266	5.4047	3.70665	Male	95+ years	Animal contact	0.556067	1.27827	0.189996	Male	95+ years	Exposure to forces of nature	0.5094	1.12787	0.180592	Male	95+ years	Environmental heat and cold exposure	1.7546	2.12023	1.4541	Male	95+ years	Animal contact	0.218142	0.50146	0.0745342	Male	95+ years	Exposure to forces of nature	0.122836	0.268515	0.0423621	Male	95+ years	Animal contact	6.21961	13.283	2.40918	Male	95+ years
Female	95+ years	Exposure to forces of nature	1.86442	4.68319	0.490656	Female	95+ years	Environmental heat and cold exposure	8.22592	10.0447	6.66737	Female	95+ years	Animal contact	0.579217	1.52948	0.153082	Female	95+ years	Exposure to forces of nature	0.240715	0.604645	0.0633484	Female	95+ years	Environmental heat and cold exposure	1.06205	1.29686	0.860821	Female	95+ years	Animal contact	0.0747825	0.197471	0.0197644	Female	95+ years	Exposure to forces of nature	0.223673	0.572756	0.0621227	Female	95+ years	Animal contact	7.51612	18.5774	2.26553	Female	95+ years
Male	<5 years	Environmental heat and cold exposure	7252.08	12997.2	3576.5	Male	<5 years	Conflict and terrorism	5163.74	12291.5	1528.92	Male	<5 years	Other unintentional injuries	1897.95	3767.18	764.12	Male	<5 years	Environmental heat and cold exposure	2.22873	3.99433	1.09914	Male	<5 years	Conflict and terrorism	1.58694	3.77746	0.469872	Male	<5 years	Other unintentional injuries	0.583284	1.15774	0.234832	Male	<5 years	Environmental heat and cold exposure	6404	11557.5	3125.12	Male	<5 years	Other unintentional injuries	4811.02	9517.82	1999.01	Male	<5 years
Female	<5 years	Environmental heat and cold exposure	3271.75	6711.28	1391.85	Female	<5 years	Conflict and terrorism	6987.73	18542.2	1566.5	Female	<5 years	Other unintentional injuries	1401.27	3169.22	466.859	Female	<5 years	Environmental heat and cold exposure	1.06667	2.18804	0.453776	Female	<5 years	Conflict and terrorism	2.27817	6.04522	0.510718	Female	<5 years	Other unintentional injuries	0.456849	1.03324	0.152207	Female	<5 years	Environmental heat and cold exposure	3056.64	6342.56	1294.57	Female	<5 years	Other unintentional injuries	3337.73	7448.36	1127.3	Female	<5 years
Male	5-9 years	Environmental heat and cold exposure	6161.78	12521	2400.75	Male	5-9 years	Conflict and terrorism	5604.44	13308.4	1814.14	Male	5-9 years	Other unintentional injuries	1544.92	3086.73	594.509	Male	5-9 years	Environmental heat and cold exposure	2.05031	4.16631	0.798841	Male	5-9 years	Conflict and terrorism	1.86486	4.42834	0.603651	Male	5-9 years	Other unintentional injuries	0.514068	1.0271	0.197821	Male	5-9 years	Environmental heat and cold exposure	6402.7	13189.7	2457.6	Male	5-9 years	Other unintentional injuries	4085.3	7965.69	1668.13	Male	5-9 years
Female	5-9 years	Environmental heat and cold exposure	2859.23	6420.43	972.026	Female	5-9 years	Conflict and terrorism	6350.41	15881.3	1572.19	Female	5-9 years	Other unintentional injuries	986.129	2302.58	318.456	Female	5-9 years	Environmental heat and cold exposure	1.00453	2.25568	0.341501	Female	5-9 years	Conflict and terrorism	2.23108	5.57957	0.552355	Female	5-9 years	Other unintentional injuries	0.346456	0.808965	0.111883	Female	5-9 years	Environmental heat and cold exposure	3072.48	6929.51	1054.08	Female	5-9 years	Other unintentional injuries	2636.05	5745.75	929.948	Female	5-9 years
Male	10-14 years	Environmental heat and cold exposure	6608.43	13497.2	2748.33	Male	10-14 years	Conflict and terrorism	7123.59	16257.3	2321.7	Male	10-14 years	Other unintentional injuries	1442.48	2935.76	540.307	Male	10-14 years	Environmental heat and cold exposure	2.40507	4.91217	1.00023	Male	10-14 years	Conflict and terrorism	2.59256	5.91668	0.84496	Male	10-14 years	Other unintentional injuries	0.524975	1.06844	0.196639	Male	10-14 years	Environmental heat and cold exposure	7257.59	14746.6	2922.46	Male	10-14 years	Other unintentional injuries	3852.02	7290.23	1587.18	Male	10-14 years
Female	10-14 years	Environmental heat and cold exposure	2931.68	6639.33	1027.07	Female	10-14 years	Conflict and terrorism	6953.46	17712.5	1695.4	Female	10-14 years	Other unintentional injuries	779.083	1846.32	241.923	Female	10-14 years	Environmental heat and cold exposure	1.11931	2.53488	0.392133	Female	10-14 years	Conflict and terrorism	2.65481	6.76261	0.647302	Female	10-14 years	Other unintentional injuries	0.297452	0.704922	0.0923657	Female	10-14 years	Environmental heat and cold exposure	3452.1	7760.21	1192.7	Female	10-14 years	Other unintentional injuries	2219.86	4719.15	809.806	Female	10-14 years
Male	15-19 years	Environmental heat and cold exposure	7284.88	14177.6	3015.36	Male	15-19 years	Conflict and terrorism	10168.9	24586.9	3172.1	Male	15-19 years	Other unintentional injuries	1471.24	3000.06	570.595	Male	15-19 years	Environmental heat and cold exposure	2.75864	5.36879	1.14186	Male	15-19 years	Conflict and terrorism	3.85077	9.31058	1.20121	Male	15-19 years	Other unintentional injuries	0.557131	1.13607	0.216073	Male	15-19 years	Environmental heat and cold exposure	7775.03	15493.3	3130.56	Male	15-19 years	Other unintentional injuries	3907.15	7831.41	1740.39	Male	15-19 years
Female	15-19 years	Environmental heat and cold exposure	3001.79	6549.62	1071.14	Female	15-19 years	Conflict and terrorism	5072.24	14062.8	1207.14	Female	15-19 years	Other unintentional injuries	659.571	1557.61	214.391	Female	15-19 years	Environmental heat and cold exposure	1.17474	2.56316	0.419186	Female	15-19 years	Conflict and terrorism	1.985	5.50341	0.47241	Female	15-19 years	Other unintentional injuries	0.25812	0.609563	0.0839011	Female	15-19 years	Environmental heat and cold exposure	3632.69	8038.45	1292.68	Female	15-19 years	Other unintentional injuries	1968.07	4464.14	770.617	Female	15-19 years
Male	20-24 years	Environmental heat and cold exposure	6329.24	12632.5	2707.91	Male	20-24 years	Conflict and terrorism	11727.8	27286	3943.02	Male	20-24 years	Other unintentional injuries	1465.54	3172.96	560.066	Male	20-24 years	Environmental heat and cold exposure	2.54894	5.08743	1.09054	Male	20-24 years	Conflict and terrorism	4.72306	10.9887	1.58795	Male	20-24 years	Other unintentional injuries	0.590208	1.27783	0.225552	Male	20-24 years	Environmental heat and cold exposure	6837.87	13986.3	2841.25	Male	20-24 years	Other unintentional injuries	4026.93	7930.35	1799.16	Male	20-24 years
Female	20-24 years	Environmental heat and cold exposure	2512.06	5526.79	869.407	Female	20-24 years	Conflict and terrorism	3472.56	9392.6	824.352	Female	20-24 years	Other unintentional injuries	591.489	1450.23	178.481	Female	20-24 years	Environmental heat and cold exposure	1.02799	2.26168	0.355779	Female	20-24 years	Conflict and terrorism	1.42104	3.84365	0.337342	Female	20-24 years	Other unintentional injuries	0.242049	0.593462	0.0730382	Female	20-24 years	Environmental heat and cold exposure	3139.59	6944.26	1088.6	Female	20-24 years	Other unintentional injuries	1888.65	4222.17	787.671	Female	20-24 years
Male	25-29 years	Environmental heat and cold exposure	4764.35	9166.66	2089.48	Male	25-29 years	Conflict and terrorism	8553.6	19421	3006.94	Male	25-29 years	Other unintentional injuries	1310.66	2874.08	500.361	Male	25-29 years	Environmental heat and cold exposure	2.13903	4.11552	0.938105	Male	25-29 years	Conflict and terrorism	3.84028	8.71937	1.35002	Male	25-29 years	Other unintentional injuries	0.588443	1.29037	0.224645	Male	25-29 years	Environmental heat and cold exposure	5180.36	10097.7	2211.68	Male	25-29 years	Other unintentional injuries	3942.92	7981.24	1866.71	Male	25-29 years
Female	25-29 years	Environmental heat and cold exposure	1770.29	3843.45	628.563	Female	25-29 years	Conflict and terrorism	2161.47	5632.42	517.572	Female	25-29 years	Other unintentional injuries	517.808	1214.87	165.158	Female	25-29 years	Environmental heat and cold exposure	0.804276	1.74615	0.285568	Female	25-29 years	Conflict and terrorism	0.981999	2.55892	0.235143	Female	25-29 years	Other unintentional injuries	0.23525	0.551938	0.0750346	Female	25-29 years	Environmental heat and cold exposure	2305.81	5012.95	816.567	Female	25-29 years	Other unintentional injuries	1857.94	4201.29	854.851	Female	25-29 years
Male	30-34 years	Environmental heat and cold exposure	3089.01	5907.75	1396.82	Male	30-34 years	Conflict and terrorism	5753.23	13223	1857.99	Male	30-34 years	Other unintentional injuries	1110.48	2393.86	441.536	Male	30-34 years	Environmental heat and cold exposure	1.58034	3.02241	0.714615	Male	30-34 years	Conflict and terrorism	2.94335	6.76487	0.950548	Male	30-34 years	Other unintentional injuries	0.568119	1.2247	0.22589	Male	30-34 years	Environmental heat and cold exposure	3481.16	6827.4	1523.65	Male	30-34 years	Other unintentional injuries	3767.18	7300.74	1850.62	Male	30-34 years
Female	30-34 years	Environmental heat and cold exposure	1042.51	2357.99	375.067	Female	30-34 years	Conflict and terrorism	1522	3928.32	362.296	Female	30-34 years	Other unintentional injuries	445.771	1151.32	144.295	Female	30-34 years	Environmental heat and cold exposure	0.548218	1.23998	0.197234	Female	30-34 years	Conflict and terrorism	0.800365	2.06575	0.190518	Female	30-34 years	Other unintentional injuries	0.234414	0.605438	0.0758792	Female	30-34 years	Environmental heat and cold exposure	1462.71	3324.64	527.529	Female	30-34 years	Other unintentional injuries	1842.91	4152.72	890.974	Female	30-34 years
Male	35-39 years	Environmental heat and cold exposure	2078.47	3883.17	920.932	Male	35-39 years	Conflict and terrorism	3895.82	9431.84	1244.35	Male	35-39 years	Other unintentional injuries	919.694	1925.39	361.11	Male	35-39 years	Environmental heat and cold exposure	1.16113	2.16931	0.514474	Male	35-39 years	Conflict and terrorism	2.17638	5.26905	0.695149	Male	35-39 years	Other unintentional injuries	0.513782	1.07561	0.201732	Male	35-39 years	Environmental heat and cold exposure	2285.26	4413.03	999.013	Male	35-39 years	Other unintentional injuries	3465.01	6610.3	1796.5	Male	35-39 years
Female	35-39 years	Environmental heat and cold exposure	653.295	1427.35	235.261	Female	35-39 years	Conflict and terrorism	1151.31	3163.29	275.212	Female	35-39 years	Other unintentional injuries	395.463	939	135.037	Female	35-39 years	Environmental heat and cold exposure	0.376024	0.821554	0.135411	Female	35-39 years	Conflict and terrorism	0.662672	1.82073	0.158406	Female	35-39 years	Other unintentional injuries	0.227621	0.54047	0.0777248	Female	35-39 years	Environmental heat and cold exposure	917.687	2032.45	327.519	Female	35-39 years	Other unintentional injuries	1815.64	3810.89	945.13	Female	35-39 years
Male	40-44 years	Environmental heat and cold exposure	1385.62	2846.32	637.598	Male	40-44 years	Conflict and terrorism	2488.18	5986.61	775.258	Male	40-44 years	Other unintentional injuries	684.589	1408.83	291.669	Male	40-44 years	Environmental heat and cold exposure	0.947863	1.94708	0.436161	Male	40-44 years	Conflict and terrorism	1.70209	4.09525	0.53033	Male	40-44 years	Other unintentional injuries	0.468307	0.963739	0.199522	Male	40-44 years	Environmental heat and cold exposure	1598.62	3355.7	715.16	Male	40-44 years	Other unintentional injuries	3019.83	5356.72	1693.91	Male	40-44 years
Female	40-44 years	Environmental heat and cold exposure	424.597	1026.35	159.126	Female	40-44 years	Conflict and terrorism	841.263	2474.49	192.076	Female	40-44 years	Other unintentional injuries	320.191	725.399	122.4	Female	40-44 years	Environmental heat and cold exposure	0.30305	0.732545	0.113574	Female	40-44 years	Conflict and terrorism	0.60044	1.76614	0.137092	Female	40-44 years	Other unintentional injuries	0.228532	0.517744	0.0873612	Female	40-44 years	Environmental heat and cold exposure	620.464	1479.27	229.736	Female	40-44 years	Other unintentional injuries	1715.18	3250.05	978.372	Female	40-44 years
Male	45-49 years	Environmental heat and cold exposure	893.598	1732.83	419.553	Male	45-49 years	Conflict and terrorism	1737.52	4489.31	523.204	Male	45-49 years	Other unintentional injuries	451.178	919.921	186.507	Male	45-49 years	Environmental heat and cold exposure	0.753965	1.46206	0.353994	Male	45-49 years	Conflict and terrorism	1.46602	3.78781	0.441448	Male	45-49 years	Other unintentional injuries	0.380677	0.776174	0.157364	Male	45-49 years	Environmental heat and cold exposure	1188.34	2382.15	545.072	Male	45-49 years	Other unintentional injuries	2610.97	4369.76	1580.16	Male	45-49 years
Female	45-49 years	Environmental heat and cold exposure	274.714	633.16	103.748	Female	45-49 years	Conflict and terrorism	719.766	2235.27	157.081	Female	45-49 years	Other unintentional injuries	230.092	523.455	86.9337	Female	45-49 years	Environmental heat and cold exposure	0.241211	0.555942	0.0910953	Female	45-49 years	Conflict and terrorism	0.631986	1.96266	0.137924	Female	45-49 years	Other unintentional injuries	0.202031	0.459617	0.0763316	Female	45-49 years	Environmental heat and cold exposure	451.731	1033.95	172.543	Female	45-49 years	Other unintentional injuries	1623.95	2957.83	989.725	Female	45-49 years
Male	50-54 years	Environmental heat and cold exposure	961.567	1810.16	463.352	Male	50-54 years	Conflict and terrorism	1292.51	3280.78	370.335	Male	50-54 years	Other unintentional injuries	338.096	680.146	135.124	Male	50-54 years	Environmental heat and cold exposure	0.893211	1.68148	0.430413	Male	50-54 years	Conflict and terrorism	1.20062	3.04755	0.344009	Male	50-54 years	Other unintentional injuries	0.314061	0.631796	0.125519	Male	50-54 years	Environmental heat and cold exposure	950.045	1807.19	453.895	Male	50-54 years	Other unintentional injuries	2266.2	3566.57	1448.49	Male	50-54 years
Female	50-54 years	Environmental heat and cold exposure	246.857	532.687	101.004	Female	50-54 years	Conflict and terrorism	667.973	2175.94	140.689	Female	50-54 years	Other unintentional injuries	187.053	401.018	69.3214	Female	50-54 years	Environmental heat and cold exposure	0.23524	0.50762	0.0962514	Female	50-54 years	Conflict and terrorism	0.63654	2.07354	0.134068	Female	50-54 years	Other unintentional injuries	0.178251	0.382147	0.0660593	Female	50-54 years	Environmental heat and cold exposure	358.411	773.277	143.787	Female	50-54 years	Other unintentional injuries	1539.88	2530.54	1020.86	Female	50-54 years
Male	55-59 years	Environmental heat and cold exposure	671.065	1226.01	311.341	Male	55-59 years	Conflict and terrorism	1055.38	2822.37	297.905	Male	55-59 years	Other unintentional injuries	245.243	490.192	106.534	Male	55-59 years	Environmental heat and cold exposure	0.721242	1.31768	0.33462	Male	55-59 years	Conflict and terrorism	1.13429	3.0334	0.320179	Male	55-59 years	Other unintentional injuries	0.26358	0.526844	0.1145	Male	55-59 years	Environmental heat and cold exposure	854.15	1553.12	397.88	Male	55-59 years	Other unintentional injuries	2002.81	3072.2	1395.36	Male	55-59 years
Female	55-59 years	Environmental heat and cold exposure	192.026	396.025	76.3183	Female	55-59 years	Conflict and terrorism	607.05	2080.66	126.589	Female	55-59 years	Other unintentional injuries	148.596	320.699	59.2544	Female	55-59 years	Environmental heat and cold exposure	0.207882	0.428727	0.0826202	Female	55-59 years	Conflict and terrorism	0.657177	2.25247	0.137042	Female	55-59 years	Other unintentional injuries	0.160866	0.34718	0.0641473	Female	55-59 years	Environmental heat and cold exposure	308.92	648.165	122.739	Female	55-59 years	Other unintentional injuries	1501.63	2294.14	1060.39	Female	55-59 years
Male	60-64 years	Environmental heat and cold exposure	506.012	967.412	244.482	Male	60-64 years	Conflict and terrorism	901.146	2497.29	246.897	Male	60-64 years	Other unintentional injuries	178.004	338.994	83.2508	Male	60-64 years	Environmental heat and cold exposure	0.643925	1.23108	0.311116	Male	60-64 years	Conflict and terrorism	1.14675	3.17793	0.314188	Male	60-64 years	Other unintentional injuries	0.226518	0.431386	0.105941	Male	60-64 years	Environmental heat and cold exposure	651.32	1246.27	311.858	Male	60-64 years	Other unintentional injuries	1716.33	2381.18	1279.11	Male	60-64 years
Female	60-64 years	Environmental heat and cold exposure	174.493	370.246	69.7624	Female	60-64 years	Conflict and terrorism	553.603	1924.52	105.154	Female	60-64 years	Other unintentional injuries	120.88	240.117	55.9025	Female	60-64 years	Environmental heat and cold exposure	0.21264	0.451185	0.0850133	Female	60-64 years	Conflict and terrorism	0.674627	2.34525	0.128142	Female	60-64 years	Other unintentional injuries	0.147306	0.29261	0.0681234	Female	60-64 years	Environmental heat and cold exposure	262.629	557.639	103.876	Female	60-64 years	Other unintentional injuries	1416.73	1976.38	1073.24	Female	60-64 years
Male	65-69 years	Environmental heat and cold exposure	259.615	483.488	115.774	Male	65-69 years	Conflict and terrorism	736.709	2109.98	188.43	Male	65-69 years	Other unintentional injuries	115.889	214.552	57.6709	Male	65-69 years	Environmental heat and cold exposure	0.453415	0.844407	0.202197	Male	65-69 years	Conflict and terrorism	1.28665	3.68505	0.329092	Male	65-69 years	Other unintentional injuries	0.202399	0.374712	0.100722	Male	65-69 years	Environmental heat and cold exposure	457.475	840.103	202.482	Male	65-69 years	Other unintentional injuries	1478.82	1975.28	1145.63	Male	65-69 years
Female	65-69 years	Environmental heat and cold exposure	136.952	279.745	52.9628	Female	65-69 years	Conflict and terrorism	510.453	1859.49	94.6627	Female	65-69 years	Other unintentional injuries	96.1994	191.008	46.2529	Female	65-69 years	Environmental heat and cold exposure	0.20678	0.422378	0.079967	Female	65-69 years	Conflict and terrorism	0.770719	2.80759	0.142928	Female	65-69 years	Other unintentional injuries	0.145249	0.288398	0.0698358	Female	65-69 years	Environmental heat and cold exposure	222.805	453.118	86.0012	Female	65-69 years	Other unintentional injuries	1354.06	1781.39	1049.67	Female	65-69 years
Male	70-74 years	Environmental heat and cold exposure	160.226	296.218	73.4561	Male	70-74 years	Conflict and terrorism	584.903	1759.08	147.201	Male	70-74 years	Other unintentional injuries	74.0712	136.555	38.7495	Male	70-74 years	Environmental heat and cold exposure	0.427024	0.789458	0.19577	Male	70-74 years	Conflict and terrorism	1.55884	4.68818	0.39231	Male	70-74 years	Other unintentional injuries	0.197409	0.363937	0.103272	Male	70-74 years	Environmental heat and cold exposure	314.192	585.475	142.802	Male	70-74 years	Other unintentional injuries	1222.83	1569.3	984.089	Male	70-74 years
Female	70-74 years	Environmental heat and cold exposure	101.391	206.387	40.975	Female	70-74 years	Conflict and terrorism	437.739	1617.95	73.8666	Female	70-74 years	Other unintentional injuries	74.6877	145.025	37.8529	Female	70-74 years	Environmental heat and cold exposure	0.215763	0.439198	0.0871959	Female	70-74 years	Conflict and terrorism	0.931521	3.44304	0.15719	Female	70-74 years	Other unintentional injuries	0.158938	0.308617	0.0805521	Female	70-74 years	Environmental heat and cold exposure	179.677	363.246	70.3221	Female	70-74 years	Other unintentional injuries	1235.33	1564.46	999.446	Female	70-74 years
Male	75-79 years	Environmental heat and cold exposure	119.043	220.718	58.5485	Male	75-79 years	Conflict and terrorism	380.331	1171.45	92.9505	Male	75-79 years	Other unintentional injuries	56.1801	99.2669	29.3979	Male	75-79 years	Environmental heat and cold exposure	0.475067	0.880828	0.233651	Male	75-79 years	Conflict and terrorism	1.5178	4.67495	0.370941	Male	75-79 years	Other unintentional injuries	0.2242	0.396147	0.117319	Male	75-79 years	Environmental heat and cold exposure	216.042	399.053	106.21	Male	75-79 years	Other unintentional injuries	939.087	1178.99	767.289	Male	75-79 years
Female	75-79 years	Environmental heat and cold exposure	89.196	174.174	37.5497	Female	75-79 years	Conflict and terrorism	314.722	1177.92	51.3202	Female	75-79 years	Other unintentional injuries	70.0471	124.963	34.8834	Female	75-79 years	Environmental heat and cold exposure	0.24605	0.480465	0.103582	Female	75-79 years	Conflict and terrorism	0.86817	3.24934	0.141568	Female	75-79 years	Other unintentional injuries	0.193227	0.344716	0.0962271	Female	75-79 years	Environmental heat and cold exposure	143.565	285.662	60.1341	Female	75-79 years	Other unintentional injuries	1088.36	1346.37	896.344	Female	75-79 years
Male	80-84 years	Environmental heat and cold exposure	77.5085	138.912	41.602	Male	80-84 years	Conflict and terrorism	283.776	847.039	69.4712	Male	80-84 years	Other unintentional injuries	36.1905	61.7008	19.4815	Male	80-84 years	Environmental heat and cold exposure	0.588002	1.05383	0.315605	Male	80-84 years	Conflict and terrorism	2.15281	6.42589	0.527028	Male	80-84 years	Other unintentional injuries	0.274552	0.46808	0.147793	Male	80-84 years	Environmental heat and cold exposure	161.074	294.615	85.2558	Male	80-84 years	Other unintentional injuries	688.558	847.724	574.503	Male	80-84 years
Female	80-84 years	Environmental heat and cold exposure	65.3893	135.028	30.2252	Female	80-84 years	Conflict and terrorism	264.621	912.251	42.4877	Female	80-84 years	Other unintentional injuries	53.9462	93.3343	29.3176	Female	80-84 years	Environmental heat and cold exposure	0.296712	0.612705	0.13715	Female	80-84 years	Conflict and terrorism	1.20075	4.13945	0.192793	Female	80-84 years	Other unintentional injuries	0.244787	0.423515	0.133032	Female	80-84 years	Environmental heat and cold exposure	120.262	246.476	55.1021	Female	80-84 years	Other unintentional injuries	940.55	1160.32	783.826	Female	80-84 years
Male	85-89 years	Environmental heat and cold exposure	36.798	69.8848	19.5453	Male	85-89 years	Conflict and terrorism	238.035	708.227	52.9947	Male	85-89 years	Other unintentional injuries	17.3616	29.629	9.82657	Male	85-89 years	Environmental heat and cold exposure	0.739947	1.40527	0.393023	Male	85-89 years	Conflict and terrorism	4.7865	14.2413	1.06564	Male	85-89 years	Other unintentional injuries	0.349112	0.59579	0.197596	Male	85-89 years	Environmental heat and cold exposure	95.4099	180.8	50.1175	Male	85-89 years	Other unintentional injuries	419.452	517.293	346.649	Male	85-89 years
Female	85-89 years	Environmental heat and cold exposure	37.5854	79.8973	16.8486	Female	85-89 years	Conflict and terrorism	280.672	985.872	38.9298	Female	85-89 years	Other unintentional injuries	31.6814	56.0154	17.8799	Female	85-89 years	Environmental heat and cold exposure	0.372292	0.791402	0.166889	Female	85-89 years	Conflict and terrorism	2.78012	9.7653	0.385609	Female	85-89 years	Other unintentional injuries	0.313812	0.554847	0.177105	Female	85-89 years	Environmental heat and cold exposure	82.2631	174.381	36.6838	Female	85-89 years	Other unintentional injuries	719.998	881.413	594.946	Female	85-89 years
Male	90-94 years	Environmental heat and cold exposure	12.0587	21.4503	6.35098	Male	90-94 years	Conflict and terrorism	118.246	362.948	26.4938	Male	90-94 years	Other unintentional injuries	5.62888	9.49842	3.29474	Male	90-94 years	Environmental heat and cold exposure	0.97042	1.7262	0.511091	Male	90-94 years	Conflict and terrorism	9.51574	29.208	2.13207	Male	90-94 years	Other unintentional injuries	0.45298	0.764379	0.265142	Male	90-94 years	Environmental heat and cold exposure	47.5198	84.7347	25.0276	Male	90-94 years	Other unintentional injuries	200.79	242.581	166.837	Male	90-94 years
Female	90-94 years	Environmental heat and cold exposure	15.8939	31.579	7.07866	Female	90-94 years	Conflict and terrorism	160.738	582.792	19.2268	Female	90-94 years	Other unintentional injuries	13.245	22.0779	7.59099	Female	90-94 years	Environmental heat and cold exposure	0.502436	0.998268	0.223769	Female	90-94 years	Conflict and terrorism	5.08122	18.4231	0.607794	Female	90-94 years	Other unintentional injuries	0.4187	0.697923	0.239965	Female	90-94 years	Environmental heat and cold exposure	46.6858	93.2101	20.8595	Female	90-94 years	Other unintentional injuries	451.853	549.059	374.861	Female	90-94 years
Male	95+ years	Environmental heat and cold exposure	3.27224	6.43425	1.39397	Male	95+ years	Conflict and terrorism	30.2566	94.431	6.71814	Male	95+ years	Other unintentional injuries	1.49736	2.63317	0.83515	Male	95+ years	Environmental heat and cold exposure	1.28368	2.52412	0.546845	Male	95+ years	Conflict and terrorism	11.8695	37.0447	2.63549	Male	95+ years	Other unintentional injuries	0.587407	1.03298	0.327625	Male	95+ years	Environmental heat and cold exposure	15.7115	30.0976	6.79649	Male	95+ years	Other unintentional injuries	75.2405	93.953	61.8869	Male	95+ years
Female	95+ years	Environmental heat and cold exposure	5.32527	10.8815	2.07296	Female	95+ years	Conflict and terrorism	54.7686	191.702	8.19188	Female	95+ years	Other unintentional injuries	4.29207	7.47147	2.44864	Female	95+ years	Environmental heat and cold exposure	0.687544	1.40491	0.267639	Female	95+ years	Conflict and terrorism	7.07116	24.7506	1.05765	Female	95+ years	Other unintentional injuries	0.554147	0.964639	0.316143	Female	95+ years	Environmental heat and cold exposure	19.6002	41.3984	7.37392	Female	95+ years	Other unintentional injuries	217.735	271.075	177.319	Female	95+ years
Male	<5 years	Conflict and terrorism	41485.4	106380	12218.1	Male	<5 years	Executions and police conflict	4.43769	10.2376	1.44753	Male	<5 years	Executions and police conflict	1.47281	3.67496	0.44429	Male	<5 years	Conflict and terrorism	12.7494	32.6931	3.75489	Male	<5 years	Executions and police conflict	0.00136381	0.00314624	0.000444861	Male	<5 years	Executions and police conflict	0.000452629	0.0011294	0.000136541	Male	<5 years	Conflict and terrorism	25420.2	62740.1	7632.93	Male	<5 years	Executions and police conflict	29.2264	71.898	9.4764	Male	<5 years
Female	<5 years	Conflict and terrorism	55559.3	147894	11567.9	Female	<5 years	Executions and police conflict	4.61576	12.5514	1.16422	Female	<5 years	Executions and police conflict	1.53026	4.52343	0.342583	Female	<5 years	Conflict and terrorism	18.1137	48.217	3.77143	Female	<5 years	Executions and police conflict	0.00150485	0.00409207	0.000379563	Female	<5 years	Executions and police conflict	0.0004989	0.00147475	0.00011169	Female	<5 years	Conflict and terrorism	28902.3	77156.3	5947.45	Female	<5 years	Executions and police conflict	30.6983	84.0246	7.46816	Female	<5 years
Male	5-9 years	Conflict and terrorism	38548.3	97157.2	11282.3	Male	5-9 years	Executions and police conflict	7.42214	18.3512	2.51254	Male	5-9 years	Executions and police conflict	1.96966	5.00847	0.582338	Male	5-9 years	Conflict and terrorism	12.8268	32.3287	3.75413	Male	5-9 years	Executions and police conflict	0.00246969	0.0061063	0.00083604	Male	5-9 years	Executions and police conflict	0.000655398	0.00166655	0.000193771	Male	5-9 years	Conflict and terrorism	10873.6	27782.2	3177.73	Male	5-9 years	Executions and police conflict	27.8587	66.0409	9.83802	Male	5-9 years
Female	5-9 years	Conflict and terrorism	40492.5	116264	8789.2	Female	5-9 years	Executions and police conflict	6.69823	18.7535	1.81037	Female	5-9 years	Executions and police conflict	1.68446	5.09685	0.389516	Female	5-9 years	Conflict and terrorism	14.2262	40.847	3.0879	Female	5-9 years	Executions and police conflict	0.00235328	0.00658865	0.000636035	Female	5-9 years	Executions and police conflict	0.000591799	0.00179067	0.000136848	Female	5-9 years	Conflict and terrorism	11485.2	33991.5	2534.67	Female	5-9 years	Executions and police conflict	25.8414	65.1592	7.26164	Female	5-9 years
Male	10-14 years	Conflict and terrorism	50590.8	123111	15040.7	Male	10-14 years	Executions and police conflict	12.7368	29.4203	4.51722	Male	10-14 years	Executions and police conflict	3.72205	9.65852	1.1181	Male	10-14 years	Conflict and terrorism	18.412	44.805	5.4739	Male	10-14 years	Executions and police conflict	0.00463544	0.0107072	0.001644	Male	10-14 years	Executions and police conflict	0.0013546	0.00351512	0.000406921	Male	10-14 years	Conflict and terrorism	14791.8	37774.6	4187.57	Male	10-14 years	Executions and police conflict	52.2249	114.85	18.1117	Male	10-14 years
Female	10-14 years	Conflict and terrorism	45288.9	128564	9415.77	Female	10-14 years	Executions and police conflict	7.37383	19.5425	2.15067	Female	10-14 years	Executions and police conflict	1.86732	5.64711	0.433132	Female	10-14 years	Conflict and terrorism	17.2912	49.0853	3.59492	Female	10-14 years	Executions and police conflict	0.00281531	0.0074613	0.000821123	Female	10-14 years	Executions and police conflict	0.000712939	0.00215605	0.000165369	Female	10-14 years	Conflict and terrorism	13340.4	39949.3	2671.56	Female	10-14 years	Executions and police conflict	30.4551	80.2091	8.55767	Female	10-14 years
Male	15-19 years	Conflict and terrorism	74397.1	185077	21771.6	Male	15-19 years	Executions and police conflict	49.7455	121.031	16.096	Male	15-19 years	Executions and police conflict	15.7716	40.9044	4.28957	Male	15-19 years	Conflict and terrorism	28.1727	70.0849	8.24447	Male	15-19 years	Executions and police conflict	0.0188376	0.0458319	0.00609524	Male	15-19 years	Executions and police conflict	0.00597241	0.0154897	0.00162438	Male	15-19 years	Conflict and terrorism	20624	53898.7	5702.15	Male	15-19 years	Executions and police conflict	195.202	482.017	64.1106	Male	15-19 years
Female	15-19 years	Conflict and terrorism	31269.8	94973.2	6129.95	Female	15-19 years	Executions and police conflict	8.90728	23.8162	2.49074	Female	15-19 years	Executions and police conflict	2.46513	7.32911	0.528664	Female	15-19 years	Conflict and terrorism	12.2373	37.1673	2.39893	Female	15-19 years	Executions and police conflict	0.00348583	0.00932035	0.000974739	Female	15-19 years	Executions and police conflict	0.000964716	0.00286822	0.00020689	Female	15-19 years	Conflict and terrorism	9143.54	27905.2	1797.37	Female	15-19 years	Executions and police conflict	38.6126	99.2653	11.5687	Female	15-19 years
Male	20-24 years	Conflict and terrorism	81167.7	198019	24652.2	Male	20-24 years	Executions and police conflict	59.7335	145.906	20.1157	Male	20-24 years	Executions and police conflict	16.2912	43.2412	4.69419	Male	20-24 years	Conflict and terrorism	32.6882	79.7469	9.92804	Male	20-24 years	Executions and police conflict	0.0240561	0.0587597	0.0081011	Male	20-24 years	Executions and police conflict	0.00656087	0.0174143	0.00189047	Male	20-24 years	Conflict and terrorism	25001.9	63176.7	7025.76	Male	20-24 years	Executions and police conflict	227.862	536.438	83.6895	Male	20-24 years
Female	20-24 years	Conflict and terrorism	20040.7	60992.2	4192.23	Female	20-24 years	Executions and police conflict	7.63043	21.7111	2.21992	Female	20-24 years	Executions and police conflict	1.84098	5.23362	0.424801	Female	20-24 years	Conflict and terrorism	8.20105	24.9593	1.71555	Female	20-24 years	Executions and police conflict	0.00312253	0.00888461	0.000908435	Female	20-24 years	Executions and police conflict	0.000753369	0.00214171	0.000173837	Female	20-24 years	Conflict and terrorism	6181.64	18551.2	1298.25	Female	20-24 years	Executions and police conflict	33.6191	80.9793	11.0197	Female	20-24 years
Male	25-29 years	Conflict and terrorism	51076.2	130931	15297.5	Male	25-29 years	Executions and police conflict	48.2621	126.193	15.8194	Male	25-29 years	Executions and police conflict	10.9928	26.4016	3.44095	Male	25-29 years	Conflict and terrorism	22.9315	58.7837	6.86804	Male	25-29 years	Executions and police conflict	0.0216681	0.0566564	0.00710236	Male	25-29 years	Executions and police conflict	0.00493541	0.0118534	0.00154487	Male	25-29 years	Conflict and terrorism	15947.8	42762.5	4530.51	Male	25-29 years	Executions and police conflict	179.353	400.825	70.6435	Male	25-29 years
Female	25-29 years	Conflict and terrorism	11828.7	34677.4	2346.72	Female	25-29 years	Executions and police conflict	6.43547	17.8077	1.79497	Female	25-29 years	Executions and police conflict	1.46769	4.08463	0.375362	Female	25-29 years	Conflict and terrorism	5.37403	15.7546	1.06616	Female	25-29 years	Executions and police conflict	0.00292376	0.0080904	0.000815492	Female	25-29 years	Executions and police conflict	0.000666802	0.00185573	0.000170534	Female	25-29 years	Conflict and terrorism	4168.65	12018.7	872.666	Female	25-29 years	Executions and police conflict	28.2493	68.7788	9.35449	Female	25-29 years
Male	30-34 years	Conflict and terrorism	31223.4	81671.5	9036.42	Male	30-34 years	Executions and police conflict	31.2159	83.5255	9.86464	Male	30-34 years	Executions and police conflict	5.85934	14.4807	1.93625	Male	30-34 years	Conflict and terrorism	15.9739	41.7832	4.62303	Male	30-34 years	Executions and police conflict	0.0159701	0.0427317	0.00504675	Male	30-34 years	Executions and police conflict	0.00299764	0.00740831	0.000990587	Male	30-34 years	Conflict and terrorism	10051.2	26903.7	2862.12	Male	30-34 years	Executions and police conflict	141.271	310.624	56.0564	Male	30-34 years
Female	30-34 years	Conflict and terrorism	8214.61	24715.3	1655.86	Female	30-34 years	Executions and police conflict	4.49848	14.8401	1.22042	Female	30-34 years	Executions and police conflict	0.872575	2.34256	0.231687	Female	30-34 years	Conflict and terrorism	4.31975	12.9969	0.870755	Female	30-34 years	Executions and police conflict	0.00236558	0.00780383	0.000641773	Female	30-34 years	Executions and police conflict	0.000458854	0.00123186	0.000121836	Female	30-34 years	Conflict and terrorism	3257.66	9613.27	695.584	Female	30-34 years	Executions and police conflict	25.8958	61.386	8.82213	Female	30-34 years
Male	35-39 years	Conflict and terrorism	19618.4	52002.5	5523.59	Male	35-39 years	Executions and police conflict	20.7771	58.7442	6.17815	Male	35-39 years	Executions and police conflict	3.28894	8.62341	1.05188	Male	35-39 years	Conflict and terrorism	10.9597	29.0509	3.08573	Male	35-39 years	Executions and police conflict	0.011607	0.0328171	0.00345139	Male	35-39 years	Executions and police conflict	0.00183735	0.00481742	0.000587628	Male	35-39 years	Conflict and terrorism	6446.32	16922.1	1862.31	Male	35-39 years	Executions and police conflict	120.682	267.666	47.7812	Male	35-39 years
Female	35-39 years	Conflict and terrorism	5427.31	16136.2	1158.29	Female	35-39 years	Executions and police conflict	3.53534	11.1429	0.871933	Female	35-39 years	Executions and police conflict	0.567806	1.59935	0.150423	Female	35-39 years	Conflict and terrorism	3.12385	9.28769	0.666687	Female	35-39 years	Executions and police conflict	0.00203487	0.00641363	0.000501867	Female	35-39 years	Executions and police conflict	0.000326818	0.000920557	8.66e-05	Female	35-39 years	Conflict and terrorism	2670.97	7860.26	567.442	Female	35-39 years	Executions and police conflict	24.8407	62.6052	8.06668	Female	35-39 years
Male	40-44 years	Conflict and terrorism	10934.1	29094.8	3037.15	Male	40-44 years	Executions and police conflict	13.8608	40.6269	3.64011	Male	40-44 years	Executions and police conflict	1.8935	4.64282	0.597242	Male	40-44 years	Conflict and terrorism	7.47966	19.9028	2.07762	Male	40-44 years	Executions and police conflict	0.00948173	0.0277916	0.00249009	Male	40-44 years	Executions and police conflict	0.00129529	0.00317601	0.000408555	Male	40-44 years	Conflict and terrorism	4390	11562.8	1256.79	Male	40-44 years	Executions and police conflict	99.2238	218.95	38.7923	Male	40-44 years
Female	40-44 years	Conflict and terrorism	3253.35	9896.68	690.952	Female	40-44 years	Executions and police conflict	2.81805	9.44368	0.601187	Female	40-44 years	Executions and police conflict	0.384343	1.09855	0.102569	Female	40-44 years	Conflict and terrorism	2.32203	7.06362	0.493157	Female	40-44 years	Executions and police conflict	0.00201135	0.00674029	0.000429089	Female	40-44 years	Executions and police conflict	0.00027432	0.000784072	7.32e-05	Female	40-44 years	Conflict and terrorism	2355.69	7063.46	520.212	Female	40-44 years	Executions and police conflict	22.2173	55.8516	6.9774	Female	40-44 years
Male	45-49 years	Conflict and terrorism	6629.9	17959.5	1881.7	Male	45-49 years	Executions and police conflict	9.3494	29.8315	2.33868	Male	45-49 years	Executions and police conflict	1.01635	2.65094	0.310072	Male	45-49 years	Conflict and terrorism	5.59391	15.1532	1.58767	Male	45-49 years	Executions and police conflict	0.00788847	0.0251701	0.00197324	Male	45-49 years	Executions and police conflict	0.000857535	0.0022367	0.00026162	Male	45-49 years	Conflict and terrorism	3821.75	9907.93	1118.61	Male	45-49 years	Executions and police conflict	85.1984	189.714	32.0254	Male	45-49 years
Female	45-49 years	Conflict and terrorism	2554.83	7499.86	544.235	Female	45-49 years	Executions and police conflict	2.39539	8.06781	0.488192	Female	45-49 years	Executions and police conflict	0.275064	0.780117	0.0698711	Female	45-49 years	Conflict and terrorism	2.24325	6.5852	0.477862	Female	45-49 years	Executions and police conflict	0.00210326	0.00708389	0.000428654	Female	45-49 years	Executions and police conflict	0.000241518	0.000684976	6.13e-05	Female	45-49 years	Conflict and terrorism	2857.24	8177.68	629.242	Female	45-49 years	Executions and police conflict	20.4471	49.6001	6.21982	Female	45-49 years
Male	50-54 years	Conflict and terrorism	4402.67	11502.3	1219.7	Male	50-54 years	Executions and police conflict	7.29316	22.8563	1.94579	Male	50-54 years	Executions and police conflict	0.826101	2.09304	0.249632	Male	50-54 years	Conflict and terrorism	4.08969	10.6847	1.13299	Male	50-54 years	Executions and police conflict	0.0067747	0.0212315	0.00180747	Male	50-54 years	Executions and police conflict	0.000767375	0.00194425	0.000231886	Male	50-54 years	Conflict and terrorism	3285.11	8463.8	918.968	Male	50-54 years	Executions and police conflict	71.7818	173.612	26.0835	Male	50-54 years
Female	50-54 years	Conflict and terrorism	2185.71	6230.98	476.385	Female	50-54 years	Executions and police conflict	2.34854	8.48618	0.503268	Female	50-54 years	Executions and police conflict	0.267368	0.732316	0.0702461	Female	50-54 years	Conflict and terrorism	2.08285	5.93776	0.453967	Female	50-54 years	Executions and police conflict	0.00223802	0.00808683	0.000479585	Female	50-54 years	Executions and police conflict	0.000254786	0.000697854	6.69e-05	Female	50-54 years	Conflict and terrorism	2576.38	7175.5	569.141	Female	50-54 years	Executions and police conflict	18.6688	48.198	5.88615	Female	50-54 years
Male	55-59 years	Conflict and terrorism	3150.13	8418.91	872.309	Male	55-59 years	Executions and police conflict	6.32096	19.8905	1.82689	Male	55-59 years	Executions and police conflict	0.767476	1.92502	0.235237	Male	55-59 years	Conflict and terrorism	3.38567	9.0484	0.937533	Male	55-59 years	Executions and police conflict	0.00679359	0.0213777	0.00196349	Male	55-59 years	Executions and police conflict	0.000824861	0.00206895	0.000252826	Male	55-59 years	Conflict and terrorism	2202.57	5721.42	649.504	Male	55-59 years	Executions and police conflict	56.9133	144.908	19.6035	Male	55-59 years
Female	55-59 years	Conflict and terrorism	1576	4713.98	328.084	Female	55-59 years	Executions and police conflict	2.50091	9.25475	0.565441	Female	55-59 years	Executions and police conflict	0.292868	0.842956	0.0788473	Female	55-59 years	Conflict and terrorism	1.70614	5.10323	0.355175	Female	55-59 years	Executions and police conflict	0.00270741	0.0100189	0.000612132	Female	55-59 years	Executions and police conflict	0.000317051	0.000912563	8.54e-05	Female	55-59 years	Conflict and terrorism	1749.1	5143.03	376.621	Female	55-59 years	Executions and police conflict	17.09	44.4064	5.27748	Female	55-59 years
Male	60-64 years	Conflict and terrorism	2232.68	6189.72	611.755	Male	60-64 years	Executions and police conflict	4.68881	14.659	1.28262	Male	60-64 years	Executions and police conflict	0.518267	1.27498	0.152519	Male	60-64 years	Conflict and terrorism	2.84119	7.87673	0.778488	Male	60-64 years	Executions and police conflict	0.00596674	0.0186543	0.0016322	Male	60-64 years	Executions and police conflict	0.000659521	0.00162247	0.000194088	Male	60-64 years	Conflict and terrorism	1727.59	4629.71	489.322	Male	60-64 years	Executions and police conflict	40.6263	110.945	13.8235	Male	60-64 years
Female	60-64 years	Conflict and terrorism	1200.32	3730.83	235.493	Female	60-64 years	Executions and police conflict	2.21163	9.05341	0.454697	Female	60-64 years	Executions and police conflict	0.223709	0.654563	0.0557701	Female	60-64 years	Conflict and terrorism	1.46272	4.54643	0.286974	Female	60-64 years	Executions and police conflict	0.00269511	0.0110326	0.0005541	Female	60-64 years	Executions and police conflict	0.000272615	0.000797658	6.8e-05	Female	60-64 years	Conflict and terrorism	1383.06	4045.98	286.65	Female	60-64 years	Executions and police conflict	13.7962	36.2204	4.0557	Female	60-64 years
Male	65-69 years	Conflict and terrorism	1397.5	3802.56	373.664	Male	65-69 years	Executions and police conflict	3.02408	9.94197	0.801445	Male	65-69 years	Executions and police conflict	0.307165	0.795868	0.0902535	Male	65-69 years	Conflict and terrorism	2.44072	6.64113	0.6526	Male	65-69 years	Executions and police conflict	0.00528152	0.0173635	0.00139971	Male	65-69 years	Executions and police conflict	0.00053646	0.00138998	0.000157627	Male	65-69 years	Conflict and terrorism	1582.67	4283.99	431.178	Male	65-69 years	Executions and police conflict	26.6009	73.9241	8.90636	Male	65-69 years
Female	65-69 years	Conflict and terrorism	912.034	2644.69	191.544	Female	65-69 years	Executions and police conflict	1.7197	7.0059	0.362795	Female	65-69 years	Executions and police conflict	0.167551	0.49514	0.0404329	Female	65-69 years	Conflict and terrorism	1.37705	3.99315	0.289207	Female	65-69 years	Executions and police conflict	0.00259652	0.010578	0.000547773	Female	65-69 years	Executions and police conflict	0.00025298	0.000747598	6.1e-05	Female	65-69 years	Conflict and terrorism	1415.48	4087.93	295.578	Female	65-69 years	Executions and police conflict	10.7364	29.3702	3.13372	Female	65-69 years
Male	70-74 years	Conflict and terrorism	881.587	2492.59	250.734	Male	70-74 years	Executions and police conflict	1.66773	5.57795	0.467433	Male	70-74 years	Executions and police conflict	0.134301	0.337788	0.041467	Male	70-74 years	Conflict and terrorism	2.34954	6.64308	0.668238	Male	70-74 years	Executions and police conflict	0.00444472	0.014866	0.00124577	Male	70-74 years	Executions and police conflict	0.000357929	0.000900248	0.000110515	Male	70-74 years	Conflict and terrorism	1401.76	3903.21	410.996	Male	70-74 years	Executions and police conflict	15.9584	43.4539	5.38062	Male	70-74 years
Female	70-74 years	Conflict and terrorism	571.705	1754.82	120.258	Female	70-74 years	Executions and police conflict	1.19935	4.87264	0.255617	Female	70-74 years	Executions and police conflict	0.0972204	0.284272	0.0255055	Female	70-74 years	Conflict and terrorism	1.21661	3.73431	0.255913	Female	70-74 years	Executions and police conflict	0.00255225	0.0103691	0.000543961	Female	70-74 years	Executions and police conflict	0.000206888	0.000604939	5.43e-05	Female	70-74 years	Conflict and terrorism	1246.65	3738.08	258.052	Female	70-74 years	Executions and police conflict	7.89251	21.9303	2.31954	Female	70-74 years
Male	75-79 years	Conflict and terrorism	433.307	1278.22	107.554	Male	75-79 years	Executions and police conflict	0.671095	2.33099	0.16982	Male	75-79 years	Executions and police conflict	0.041196	0.113524	0.0135059	Male	75-79 years	Conflict and terrorism	1.72921	5.10103	0.429221	Male	75-79 years	Executions and police conflict	0.00267816	0.00930236	0.000677707	Male	75-79 years	Executions and police conflict	0.000164402	0.000453042	5.39e-05	Male	75-79 years	Conflict and terrorism	1139.78	3246.54	293.95	Male	75-79 years	Executions and police conflict	9.39175	24.5445	3.12259	Male	75-79 years
Female	75-79 years	Conflict and terrorism	280.787	875.751	56.976	Female	75-79 years	Executions and police conflict	0.689634	2.81494	0.12663	Female	75-79 years	Executions and police conflict	0.0429768	0.137431	0.0106971	Female	75-79 years	Conflict and terrorism	0.77456	2.41579	0.15717	Female	75-79 years	Executions and police conflict	0.00190238	0.00776511	0.000349313	Female	75-79 years	Executions and police conflict	0.000118553	0.000379109	2.95e-05	Female	75-79 years	Conflict and terrorism	987.14	3021.13	207.14	Female	75-79 years	Executions and police conflict	5.84343	16.0219	1.63609	Female	75-79 years
Male	80-84 years	Conflict and terrorism	395.883	1215.11	90.9107	Male	80-84 years	Executions and police conflict	0.500829	1.65498	0.117814	Male	80-84 years	Executions and police conflict	0.030644	0.0857033	0.00938358	Male	80-84 years	Conflict and terrorism	3.00328	9.21817	0.689675	Male	80-84 years	Executions and police conflict	0.00379943	0.0125552	0.000893768	Male	80-84 years	Executions and police conflict	0.000232474	0.00065017	7.12e-05	Male	80-84 years	Conflict and terrorism	1476.44	4241.91	377.271	Male	80-84 years	Executions and police conflict	8.61932	21.0064	2.87925	Male	80-84 years
Female	80-84 years	Conflict and terrorism	267.513	887.206	49.2001	Female	80-84 years	Executions and police conflict	0.729562	2.78178	0.12791	Female	80-84 years	Executions and police conflict	0.0442687	0.131894	0.0102773	Female	80-84 years	Conflict and terrorism	1.21387	4.0258	0.223251	Female	80-84 years	Executions and police conflict	0.00331048	0.0126227	0.000580407	Female	80-84 years	Executions and police conflict	0.000200874	0.000598483	4.66e-05	Female	80-84 years	Conflict and terrorism	1179.24	3527.47	225.444	Female	80-84 years	Executions and police conflict	6.81951	18.4658	1.8351	Female	80-84 years
Male	85-89 years	Conflict and terrorism	175.697	533.004	42.7607	Male	85-89 years	Executions and police conflict	0.753277	2.3583	0.166182	Male	85-89 years	Executions and police conflict	0.0422576	0.114094	0.0121948	Male	85-89 years	Conflict and terrorism	3.53298	10.7178	0.859847	Male	85-89 years	Executions and police conflict	0.0151472	0.0474216	0.00334165	Male	85-89 years	Executions and police conflict	0.000849731	0.00229424	0.000245216	Male	85-89 years	Conflict and terrorism	796.09	2145.77	218.544	Male	85-89 years	Executions and police conflict	6.5937	15.2505	2.30412	Male	85-89 years
Female	85-89 years	Conflict and terrorism	129.522	399.459	24.4886	Female	85-89 years	Executions and police conflict	0.902721	3.47373	0.147926	Female	85-89 years	Executions and police conflict	0.0450219	0.144319	0.009765	Female	85-89 years	Conflict and terrorism	1.28295	3.95674	0.242565	Female	85-89 years	Executions and police conflict	0.00894167	0.0344081	0.00146524	Female	85-89 years	Executions and police conflict	0.000445952	0.00142951	9.67e-05	Female	85-89 years	Conflict and terrorism	558.617	1633.05	115.251	Female	85-89 years	Executions and police conflict	5.04654	13.6344	1.34353	Female	85-89 years
Male	90-94 years	Conflict and terrorism	80.7054	253.703	19.1506	Male	90-94 years	Executions and police conflict	0.524964	1.57868	0.127938	Male	90-94 years	Executions and police conflict	0.0275728	0.0711974	0.00838542	Male	90-94 years	Conflict and terrorism	6.49471	20.4165	1.54113	Male	90-94 years	Executions and police conflict	0.0422461	0.127043	0.0102957	Male	90-94 years	Executions and police conflict	0.0022189	0.00572957	0.000674811	Male	90-94 years	Conflict and terrorism	259.239	674.647	74.9231	Male	90-94 years	Executions and police conflict	2.89832	6.55405	0.952647	Male	90-94 years
Female	90-94 years	Conflict and terrorism	27.84	92.7892	5.27354	Female	90-94 years	Executions and police conflict	0.607294	2.13885	0.100817	Female	90-94 years	Executions and police conflict	0.0290977	0.0938226	0.00663038	Female	90-94 years	Conflict and terrorism	0.880073	2.93323	0.166706	Female	90-94 years	Executions and police conflict	0.0191977	0.0676128	0.003187	Female	90-94 years	Executions and police conflict	0.00091983	0.0029659	0.000209598	Female	90-94 years	Conflict and terrorism	115.132	326.082	25.1603	Female	90-94 years	Executions and police conflict	2.0401	5.64774	0.538412	Female	90-94 years
Male	95+ years	Conflict and terrorism	27.4222	94.1689	6.05197	Male	95+ years	Executions and police conflict	0.127512	0.374634	0.0335732	Male	95+ years	Executions and police conflict	0.00970072	0.0253538	0.002977	Male	95+ years	Conflict and terrorism	10.7576	36.9419	2.37415	Male	95+ years	Executions and police conflict	0.0500223	0.146967	0.0131706	Male	95+ years	Executions and police conflict	0.00380554	0.00994614	0.00116786	Male	95+ years	Conflict and terrorism	51.7229	150.441	13.8483	Male	95+ years	Executions and police conflict	0.619005	1.50518	0.19687	Male	95+ years
Female	95+ years	Conflict and terrorism	38.5693	137.518	6.81369	Female	95+ years	Executions and police conflict	0.209978	0.806244	0.0328544	Female	95+ years	Executions and police conflict	0.00908864	0.031695	0.00190385	Female	95+ years	Conflict and terrorism	4.97967	17.7549	0.879713	Female	95+ years	Executions and police conflict	0.0271102	0.104094	0.00424182	Female	95+ years	Executions and police conflict	0.00117343	0.00409213	0.000245805	Female	95+ years	Conflict and terrorism	40.4126	132.877	7.80781	Female	95+ years	Executions and police conflict	0.565363	1.75962	0.137648	Female	95+ years
[truncated: 22 more columns]
