# Supplementary material for: Insights into epidemiological trends of severe chest injuries: an analysis of age, period, and cohort from 1990 to 2019 using the Global Burden of Disease study 2019
Source: Scand J Trauma Resusc Emerg Med. 2024 Sep 16;32:89. doi: 10.1186/s13049-024-01258-2 (PMC11403847; doi:10.1186/s13049-024-01258-2)
Supplement: Supplementary file 1 — Additional file 1. [file 13049_2024_1258_MOESM1_ESM.zip › additional file 1/Additional file 1-Table S13.xlsx]

## Sheet: Sheet1
Number_1990_China (95% UI)																		ASR_1990_China (95% UI)																		Number_2019_China (95% UI)
incidence						prevalence						YLDs						incidence						prevalence						YLDs						incidence						prevalence						YLDs
sex	age_name	cause	value	upper	lower	sex	age_name	cause	value	upper	lower	sex	age_name	cause	value	upper	lower	sex	age_name	cause	value	upper	lower	sex	age_name	cause	value	upper	lower	sex	age_name	cause	value	upper	lower	sex	age_name	cause	value	upper	lower	sex	age_name	cause	value	upper	lower	sex	age_name
Male	<5 years	Police conflict and executions	0	0	0	Male	<5 years	Police conflict and executions	0.167084	0.471642	0.0356854	Male	<5 years	Police conflict and executions	0.00757802	0.0211748	0.0017771	Male	<5 years	Police conflict and executions	0	0	0	Male	<5 years	Police conflict and executions	0.000274218	0.000774056	5.86e-05	Male	<5 years	Police conflict and executions	1.24e-05	3.48e-05	2.92e-06	Male	<5 years	Falls	10137	19713.5	4861.4	Male	<5 years	Road injuries	262.253	481.326	126.684	Male	<5 years
Female	<5 years	Police conflict and executions	0	0	0	Female	<5 years	Police conflict and executions	0.1662	0.561021	0.026713	Female	<5 years	Police conflict and executions	0.00754362	0.0242412	0.00137358	Female	<5 years	Police conflict and executions	0	0	0	Female	<5 years	Police conflict and executions	0.000305169	0.00103012	4.9e-05	Female	<5 years	Police conflict and executions	1.39e-05	4.45e-05	2.52e-06	Female	<5 years	Falls	3708.86	7531.71	1549.24	Female	<5 years	Road injuries	132.919	262.465	58.4335	Female	<5 years
Male	5-9 years	Police conflict and executions	0	0	0	Male	5-9 years	Police conflict and executions	0.192462	0.553924	0.0404654	Male	5-9 years	Police conflict and executions	0.00875117	0.0257726	0.00199478	Male	5-9 years	Police conflict and executions	0	0	0	Male	5-9 years	Police conflict and executions	0.000353334	0.00101693	7.43e-05	Male	5-9 years	Police conflict and executions	1.61e-05	4.73e-05	3.66e-06	Male	5-9 years	Falls	14827.6	27788.7	7174.51	Male	5-9 years	Road injuries	568.59	996.934	284.523	Male	5-9 years
Female	5-9 years	Police conflict and executions	0	0	0	Female	5-9 years	Police conflict and executions	0.176955	0.591996	0.0293028	Female	5-9 years	Police conflict and executions	0.00805212	0.0252747	0.00144357	Female	5-9 years	Police conflict and executions	0	0	0	Female	5-9 years	Police conflict and executions	0.000351996	0.00117759	5.83e-05	Female	5-9 years	Police conflict and executions	1.6e-05	5.03e-05	2.87e-06	Female	5-9 years	Falls	4594.87	9291.12	1957.86	Female	5-9 years	Road injuries	233.611	431.494	108.529	Female	5-9 years
Male	10-14 years	Police conflict and executions	0	0	0	Male	10-14 years	Police conflict and executions	0.314633	0.955871	0.0615148	Male	10-14 years	Police conflict and executions	0.014392	0.0447483	0.00321132	Male	10-14 years	Police conflict and executions	0	0	0	Male	10-14 years	Police conflict and executions	0.000593073	0.00180178	0.000115953	Male	10-14 years	Police conflict and executions	2.71e-05	8.43e-05	6.05e-06	Male	10-14 years	Falls	16508.2	30715	8142.19	Male	10-14 years	Road injuries	805.209	1337.07	464.067	Male	10-14 years
Female	10-14 years	Police conflict and executions	0	0	0	Female	10-14 years	Police conflict and executions	0.181766	0.590038	0.0298997	Female	10-14 years	Police conflict and executions	0.00830977	0.0274674	0.00145819	Female	10-14 years	Police conflict and executions	0	0	0	Female	10-14 years	Police conflict and executions	0.000365552	0.00118663	6.01e-05	Female	10-14 years	Police conflict and executions	1.67e-05	5.52e-05	2.93e-06	Female	10-14 years	Falls	4429.91	8937.51	1819.49	Female	10-14 years	Road injuries	287.854	523.504	156.83	Female	10-14 years
Male	15-19 years	Police conflict and executions	0	0	0	Male	15-19 years	Police conflict and executions	2.19912	6.24952	0.455679	Male	15-19 years	Police conflict and executions	0.100592	0.27812	0.022792	Male	15-19 years	Police conflict and executions	0	0	0	Male	15-19 years	Police conflict and executions	0.00337495	0.00959103	0.000699324	Male	15-19 years	Police conflict and executions	0.000154376	0.000426827	3.5e-05	Male	15-19 years	Falls	18373.5	34238.2	9240.81	Male	15-19 years	Road injuries	1421.39	2359.73	820.233	Male	15-19 years
Female	15-19 years	Police conflict and executions	0	0	0	Female	15-19 years	Police conflict and executions	0.377505	1.22785	0.0555153	Female	15-19 years	Police conflict and executions	0.0172645	0.0553791	0.00293993	Female	15-19 years	Police conflict and executions	0	0	0	Female	15-19 years	Police conflict and executions	0.00061162	0.00198931	8.99e-05	Female	15-19 years	Police conflict and executions	2.8e-05	8.97e-05	4.76e-06	Female	15-19 years	Falls	4782.08	10044.4	1987.37	Female	15-19 years	Road injuries	492.774	887.961	274.704	Female	15-19 years
Male	20-24 years	Police conflict and executions	0	0	0	Male	20-24 years	Police conflict and executions	3.88597	11.9855	0.882203	Male	20-24 years	Police conflict and executions	0.177731	0.49729	0.0400487	Male	20-24 years	Police conflict and executions	0	0	0	Male	20-24 years	Police conflict and executions	0.00574086	0.0177065	0.0013033	Male	20-24 years	Police conflict and executions	0.000262567	0.000734661	5.92e-05	Male	20-24 years	Falls	20760.6	38803.2	10115.1	Male	20-24 years	Road injuries	2449.46	4077.26	1522.62	Male	20-24 years
Female	20-24 years	Police conflict and executions	0	0	0	Female	20-24 years	Police conflict and executions	0.440345	1.6272	0.0726406	Female	20-24 years	Police conflict and executions	0.0201392	0.0664062	0.00353986	Female	20-24 years	Police conflict and executions	0	0	0	Female	20-24 years	Police conflict and executions	0.00068049	0.00251461	0.000112256	Female	20-24 years	Police conflict and executions	3.11e-05	0.000102621	5.47e-06	Female	20-24 years	Falls	5899.16	12370.6	2531.18	Female	20-24 years	Road injuries	878.433	1571.5	519.606	Female	20-24 years
Male	25-29 years	Police conflict and executions	0	0	0	Male	25-29 years	Police conflict and executions	3.2478	9.55701	0.720297	Male	25-29 years	Police conflict and executions	0.14848	0.473706	0.0347054	Male	25-29 years	Police conflict and executions	0	0	0	Male	25-29 years	Police conflict and executions	0.00574287	0.016899	0.00127365	Male	25-29 years	Police conflict and executions	0.000262547	0.000837624	6.14e-05	Male	25-29 years	Falls	28136.9	53951.8	13255.4	Male	25-29 years	Road injuries	4291.56	6903.66	2834.93	Male	25-29 years
Female	25-29 years	Police conflict and executions	0	0	0	Female	25-29 years	Police conflict and executions	0.382001	1.44442	0.063739	Female	25-29 years	Police conflict and executions	0.0174638	0.0596214	0.00309009	Female	25-29 years	Police conflict and executions	0	0	0	Female	25-29 years	Police conflict and executions	0.000712119	0.00269266	0.000118821	Female	25-29 years	Police conflict and executions	3.26e-05	0.000111145	5.76e-06	Female	25-29 years	Falls	8840.62	18492.1	3545.6	Female	25-29 years	Road injuries	1646.67	2773.58	1037.02	Female	25-29 years
Male	30-34 years	Police conflict and executions	0	0	0	Male	30-34 years	Police conflict and executions	2.57749	7.5658	0.57255	Male	30-34 years	Police conflict and executions	0.11787	0.357243	0.0274688	Male	30-34 years	Police conflict and executions	0	0	0	Male	30-34 years	Police conflict and executions	0.00558431	0.0163918	0.00124047	Male	30-34 years	Police conflict and executions	0.000255374	0.000773992	5.95e-05	Male	30-34 years	Falls	34686.6	65454.4	17151.4	Male	30-34 years	Road injuries	6057.42	9278.7	4218.84	Male	30-34 years
Female	30-34 years	Police conflict and executions	0	0	0	Female	30-34 years	Police conflict and executions	0.360841	1.26688	0.0576436	Female	30-34 years	Police conflict and executions	0.0165075	0.0556195	0.00302029	Female	30-34 years	Police conflict and executions	0	0	0	Female	30-34 years	Police conflict and executions	0.000851927	0.00299103	0.000136093	Female	30-34 years	Police conflict and executions	3.9e-05	0.000131315	7.13e-06	Female	30-34 years	Falls	11531.2	23830.1	5041.17	Female	30-34 years	Road injuries	2393.29	3763.55	1604	Female	30-34 years
Male	35-39 years	Police conflict and executions	0	0	0	Male	35-39 years	Police conflict and executions	2.58928	7.40152	0.541314	Male	35-39 years	Police conflict and executions	0.111623	0.434893	0	Male	35-39 years	Police conflict and executions	0	0	0	Male	35-39 years	Police conflict and executions	0.00547176	0.0156412	0.00114393	Male	35-39 years	Police conflict and executions	0.000235885	0.000919033	0	Male	35-39 years	Falls	27502	48758	13691.9	Male	35-39 years	Road injuries	5884.31	8545.82	4327.58	Male	35-39 years
Female	35-39 years	Police conflict and executions	0	0	0	Female	35-39 years	Police conflict and executions	0.459274	1.56527	0.0668875	Female	35-39 years	Police conflict and executions	0.0209565	0.0655708	0.00349725	Female	35-39 years	Police conflict and executions	0	0	0	Female	35-39 years	Police conflict and executions	0.00103936	0.00354231	0.000151371	Female	35-39 years	Police conflict and executions	4.74e-05	0.000148391	7.91e-06	Female	35-39 years	Falls	9339.43	18218.1	4174.31	Female	35-39 years	Road injuries	2388.91	3681.55	1682	Female	35-39 years
Male	40-44 years	Police conflict and executions	0	0	0	Male	40-44 years	Police conflict and executions	1.87303	5.58178	0.395066	Male	40-44 years	Police conflict and executions	0.0815983	0.29956	0	Male	40-44 years	Police conflict and executions	0	0	0	Male	40-44 years	Police conflict and executions	0.00531184	0.0158297	0.00112039	Male	40-44 years	Police conflict and executions	0.00023141	0.000849543	0	Male	40-44 years	Falls	27720.3	51797	13533.4	Male	40-44 years	Road injuries	7271.56	9803	5433.37	Male	40-44 years
Female	40-44 years	Police conflict and executions	0	0	0	Female	40-44 years	Police conflict and executions	0.383211	1.29378	0.0594425	Female	40-44 years	Police conflict and executions	0.0174562	0.0577668	0.00305314	Female	40-44 years	Police conflict and executions	0	0	0	Female	40-44 years	Police conflict and executions	0.00119824	0.00404543	0.000185867	Female	40-44 years	Police conflict and executions	5.46e-05	0.000180627	9.55e-06	Female	40-44 years	Falls	9430.77	18977.1	4231.54	Female	40-44 years	Road injuries	2992.39	4316.52	2153.66	Female	40-44 years
Male	45-49 years	Police conflict and executions	0	0	0	Male	45-49 years	Police conflict and executions	1.38004	4.08454	0.293138	Male	45-49 years	Police conflict and executions	0.0590218	0.198494	0.00282176	Male	45-49 years	Police conflict and executions	0	0	0	Male	45-49 years	Police conflict and executions	0.00505601	0.0149643	0.00107396	Male	45-49 years	Police conflict and executions	0.000216236	0.000727216	1.03e-05	Male	45-49 years	Falls	35170.9	67258.9	16662.2	Male	45-49 years	Road injuries	10338.9	13505.6	8172.21	Male	45-49 years
Female	45-49 years	Police conflict and executions	0	0	0	Female	45-49 years	Police conflict and executions	0.337042	1.0773	0.0521111	Female	45-49 years	Police conflict and executions	0.0142667	0.0667684	0	Female	45-49 years	Police conflict and executions	0	0	0	Female	45-49 years	Police conflict and executions	0.00137992	0.00441069	0.000213354	Female	45-49 years	Police conflict and executions	5.84e-05	0.000273364	0	Female	45-49 years	Falls	12949.4	26076.8	5641.59	Female	45-49 years	Road injuries	4287.43	5844.35	3285.66	Female	45-49 years
Male	50-54 years	Police conflict and executions	0	0	0	Male	50-54 years	Police conflict and executions	1.11342	3.30636	0.228601	Male	50-54 years	Police conflict and executions	0.0479591	0.159877	0.0063937	Male	50-54 years	Police conflict and executions	0	0	0	Male	50-54 years	Police conflict and executions	0.00439996	0.013066	0.00090338	Male	50-54 years	Police conflict and executions	0.000189523	0.000631797	2.53e-05	Male	50-54 years	Falls	36045.3	67686.9	17818.5	Male	50-54 years	Road injuries	12602.1	15974.4	10319.4	Male	50-54 years
Female	50-54 years	Police conflict and executions	0	0	0	Female	50-54 years	Police conflict and executions	0.341164	1.10345	0.0564026	Female	50-54 years	Police conflict and executions	0.0146062	0.0597208	0	Female	50-54 years	Police conflict and executions	0	0	0	Female	50-54 years	Police conflict and executions	0.0015165	0.00490493	0.000250713	Female	50-54 years	Police conflict and executions	6.49e-05	0.000265463	0	Female	50-54 years	Falls	15702.6	29535.2	7407.15	Female	50-54 years	Road injuries	5351.45	7056.79	4310.01	Female	50-54 years
Male	55-59 years	Police conflict and executions	0	0	0	Male	55-59 years	Police conflict and executions	0.991964	3.03687	0.20748	Male	55-59 years	Police conflict and executions	0.0437247	0.142139	0.00598529	Male	55-59 years	Police conflict and executions	0	0	0	Male	55-59 years	Police conflict and executions	0.00435403	0.0133298	0.000910692	Male	55-59 years	Police conflict and executions	0.000191921	0.000623891	2.63e-05	Male	55-59 years	Falls	26891.2	48898.8	13049.9	Male	55-59 years	Road injuries	11453.5	14009.6	9514.84	Male	55-59 years
Female	55-59 years	Police conflict and executions	0	0	0	Female	55-59 years	Police conflict and executions	0.384609	1.36113	0.063482	Female	55-59 years	Police conflict and executions	0.0166111	0.0670946	0	Female	55-59 years	Police conflict and executions	0	0	0	Female	55-59 years	Police conflict and executions	0.00185982	0.00658189	0.000306974	Female	55-59 years	Police conflict and executions	8.03e-05	0.000324443	0	Female	55-59 years	Falls	13398.8	26397.4	6272.13	Female	55-59 years	Road injuries	4882.97	6251.77	4004.13	Female	55-59 years
Male	60-64 years	Police conflict and executions	0	0	0	Male	60-64 years	Police conflict and executions	0.611669	1.98648	0.122716	Male	60-64 years	Police conflict and executions	0.0258154	0.0854632	0.00399145	Male	60-64 years	Police conflict and executions	0	0	0	Male	60-64 years	Police conflict and executions	0.00335222	0.0108868	0.00067254	Male	60-64 years	Police conflict and executions	0.00014148	0.000468377	2.19e-05	Male	60-64 years	Falls	22314.8	40370.3	11255.6	Male	60-64 years	Road injuries	11224.5	13576.7	9510.27	Male	60-64 years
Female	60-64 years	Police conflict and executions	0	0	0	Female	60-64 years	Police conflict and executions	0.277474	1.07227	0.045448	Female	60-64 years	Police conflict and executions	0.0118421	0.0462133	0.00091131	Female	60-64 years	Police conflict and executions	0	0	0	Female	60-64 years	Police conflict and executions	0.00161567	0.00624356	0.000264634	Female	60-64 years	Police conflict and executions	6.9e-05	0.00026909	5.31e-06	Female	60-64 years	Falls	13016.7	24050.2	6338.41	Female	60-64 years	Road injuries	4850.74	5990.13	4086.45	Female	60-64 years
Male	65-69 years	Police conflict and executions	0	0	0	Male	65-69 years	Police conflict and executions	0.329583	1.09502	0.0649446	Male	65-69 years	Police conflict and executions	0.014127	0.0490484	0.00235518	Male	65-69 years	Police conflict and executions	0	0	0	Male	65-69 years	Police conflict and executions	0.00244945	0.00813817	0.000482666	Male	65-69 years	Police conflict and executions	0.000104991	0.000364526	1.75e-05	Male	65-69 years	Falls	20184.2	36188.3	9913.49	Male	65-69 years	Road injuries	11405.7	13391.8	9836.57	Male	65-69 years
Female	65-69 years	Police conflict and executions	0	0	0	Female	65-69 years	Police conflict and executions	0.211728	0.748746	0.032996	Female	65-69 years	Police conflict and executions	0.00890028	0.034412	0.000879976	Female	65-69 years	Police conflict and executions	0	0	0	Female	65-69 years	Police conflict and executions	0.0015219	0.00538198	0.000237175	Female	65-69 years	Police conflict and executions	6.4e-05	0.000247353	6.33e-06	Female	65-69 years	Falls	14325.3	26252.4	7196.4	Female	65-69 years	Road injuries	5278.36	6211.29	4525.55	Female	65-69 years
Male	70-74 years	Police conflict and executions	0	0	0	Male	70-74 years	Police conflict and executions	0.152863	0.488137	0.0309424	Male	70-74 years	Police conflict and executions	0.00636255	0.0214204	0.00108044	Male	70-74 years	Police conflict and executions	0	0	0	Male	70-74 years	Police conflict and executions	0.00174833	0.00558295	0.000353897	Male	70-74 years	Police conflict and executions	7.28e-05	0.000244991	1.24e-05	Male	70-74 years	Falls	15741.5	28511.3	7969.98	Male	70-74 years	Road injuries	9036.8	10260	7915.78	Male	70-74 years
Female	70-74 years	Police conflict and executions	0	0	0	Female	70-74 years	Police conflict and executions	0.157956	0.548764	0.022726	Female	70-74 years	Police conflict and executions	0.00645531	0.0225035	0.000764423	Female	70-74 years	Police conflict and executions	0	0	0	Female	70-74 years	Police conflict and executions	0.0015619	0.00542628	0.000224719	Female	70-74 years	Police conflict and executions	6.38e-05	0.000222519	7.56e-06	Female	70-74 years	Falls	12189.5	22595.4	5910.86	Female	70-74 years	Road injuries	4262.35	4873.01	3725.6	Female	70-74 years
Male	75-79 years	Police conflict and executions	0	0	0	Male	75-79 years	Police conflict and executions	0.0661715	0.20793	0.0128423	Male	75-79 years	Police conflict and executions	0.00272704	0.00947792	0.000502154	Male	75-79 years	Police conflict and executions	0	0	0	Male	75-79 years	Police conflict and executions	0.00134757	0.00423444	0.000261529	Male	75-79 years	Police conflict and executions	5.55e-05	0.000193015	1.02e-05	Male	75-79 years	Falls	12764	24601.5	6335.92	Male	75-79 years	Road injuries	6233.32	7046.64	5462.11	Male	75-79 years
Female	75-79 years	Police conflict and executions	0	0	0	Female	75-79 years	Police conflict and executions	0.0899786	0.342271	0.0127011	Female	75-79 years	Police conflict and executions	0.00368347	0.0134514	0.000506561	Female	75-79 years	Police conflict and executions	0	0	0	Female	75-79 years	Police conflict and executions	0.00138428	0.00526568	0.000195401	Female	75-79 years	Police conflict and executions	5.67e-05	0.000206944	7.79e-06	Female	75-79 years	Falls	12230.8	22691.8	5873.73	Female	75-79 years	Road injuries	3137.45	3576.55	2780.71	Female	75-79 years
Male	80-84 years	Police conflict and executions	0	0	0	Male	80-84 years	Police conflict and executions	0.0699735	0.229567	0.0129294	Male	80-84 years	Police conflict and executions	0.00283134	0.00950328	0.000491063	Male	80-84 years	Police conflict and executions	0	0	0	Male	80-84 years	Police conflict and executions	0.00321639	0.0105522	0.00059431	Male	80-84 years	Police conflict and executions	0.000130145	0.000436826	2.26e-05	Male	80-84 years	Falls	10739.5	20024.2	5341.77	Male	80-84 years	Road injuries	4349.28	4871.65	3818.81	Male	80-84 years
Female	80-84 years	Police conflict and executions	0	0	0	Female	80-84 years	Police conflict and executions	0.13115	0.482693	0.0189511	Female	80-84 years	Police conflict and executions	0.0051694	0.019041	0.000702925	Female	80-84 years	Police conflict and executions	0	0	0	Female	80-84 years	Police conflict and executions	0.00378681	0.0139372	0.000547191	Female	80-84 years	Police conflict and executions	0.00014926	0.000549784	2.03e-05	Female	80-84 years	Falls	13500.9	25129.6	6559.16	Female	80-84 years	Road injuries	2533.94	2904.19	2215.72	Female	80-84 years
Male	85-89 years	Police conflict and executions	0	0	0	Male	85-89 years	Police conflict and executions	0.0267682	0.0817343	0.00484543	Male	85-89 years	Police conflict and executions	0.00106826	0.00342248	0.000181067	Male	85-89 years	Police conflict and executions	0	0	0	Male	85-89 years	Police conflict and executions	0.00447437	0.0136621	0.000809925	Male	85-89 years	Police conflict and executions	0.000178563	0.000572076	3.03e-05	Male	85-89 years	Falls	4903.98	9047.25	2506.53	Male	85-89 years	Road injuries	1851.32	2090.31	1649.9	Male	85-89 years
Female	85-89 years	Police conflict and executions	0	0	0	Female	85-89 years	Police conflict and executions	0.0593766	0.199055	0.00804149	Female	85-89 years	Police conflict and executions	0.00229731	0.00832809	0.000314231	Female	85-89 years	Police conflict and executions	0	0	0	Female	85-89 years	Police conflict and executions	0.00450059	0.0150878	0.000609524	Female	85-89 years	Police conflict and executions	0.00017413	0.000631247	2.38e-05	Female	85-89 years	Falls	9634.75	17863.7	4864.72	Female	85-89 years	Road injuries	1555.38	1805.15	1354.53	Female	85-89 years
Male	90-94 years	Police conflict and executions	0	0	0	Male	90-94 years	Police conflict and executions	0.00421264	0.0130469	0.000749258	Male	90-94 years	Police conflict and executions	0.000168124	0.000531348	2.84e-05	Male	90-94 years	Police conflict and executions	0	0	0	Male	90-94 years	Police conflict and executions	0.00587378	0.0181915	0.00104471	Male	90-94 years	Police conflict and executions	0.000234418	0.00074087	3.97e-05	Male	90-94 years	Falls	902.135	1577.5	479.005	Male	90-94 years	Road injuries	288.298	326.692	258.159	Male	90-94 years
Female	90-94 years	Police conflict and executions	0	0	0	Female	90-94 years	Police conflict and executions	0.0241058	0.0851126	0.0034148	Female	90-94 years	Police conflict and executions	0.000918864	0.00336495	0.000131787	Female	90-94 years	Police conflict and executions	0	0	0	Female	90-94 years	Police conflict and executions	0.00801006	0.0282818	0.00113469	Female	90-94 years	Police conflict and executions	0.000305327	0.00111813	4.38e-05	Female	90-94 years	Falls	3942.07	7104.32	2045.6	Female	90-94 years	Road injuries	622.33	732.547	537.416	Female	90-94 years
Male	95+ years	Police conflict and executions	0	0	0	Male	95+ years	Police conflict and executions	0.00171363	0.00543309	0.000299787	Male	95+ years	Police conflict and executions	6.73e-05	0.000222466	1.25e-05	Male	95+ years	Police conflict and executions	0	0	0	Male	95+ years	Police conflict and executions	0.0199869	0.0633687	0.00349655	Male	95+ years	Police conflict and executions	0.000784737	0.00259472	0.000146241	Male	95+ years	Falls	104.589	206.439	45.8734	Male	95+ years	Road injuries	31.804	36.2031	28.3776	Male	95+ years
Female	95+ years	Police conflict and executions	0	0	0	Female	95+ years	Police conflict and executions	0.00562981	0.0205949	0.000769128	Female	95+ years	Police conflict and executions	0.000209814	0.00074596	2.83e-05	Female	95+ years	Police conflict and executions	0	0	0	Female	95+ years	Police conflict and executions	0.0104912	0.0383787	0.00143327	Female	95+ years	Police conflict and executions	0.000390988	0.0013901	5.28e-05	Female	95+ years	Falls	996.246	2014.15	423.999	Female	95+ years	Road injuries	172.169	206.018	147.154	Female	95+ years
Male	<5 years	Foreign body	5033.59	10498.7	2133.51	Male	<5 years	Self-harm	0	0	0	Male	<5 years	Foreign body	216.472	488.219	83.5437	Male	<5 years	Foreign body	8.26109	17.2305	3.50151	Male	<5 years	Self-harm	0	0	0	Male	<5 years	Foreign body	0.355272	0.801262	0.137111	Male	<5 years	Other transport injuries	1084.21	2315.41	428.966	Male	<5 years	Exposure to forces of nature	0.0808873	0.169696	0.0324595	Male	<5 years
Female	<5 years	Foreign body	3731.25	9413.99	1365.65	Female	<5 years	Self-harm	0	0	0	Female	<5 years	Foreign body	162.146	430.494	55.1842	Female	<5 years	Foreign body	6.85116	17.2856	2.50754	Female	<5 years	Self-harm	0	0	0	Female	<5 years	Foreign body	0.297725	0.790454	0.101327	Female	<5 years	Other transport injuries	567.462	1370.81	208.904	Female	<5 years	Exposure to forces of nature	0.0710038	0.162894	0.0219505	Female	<5 years
Male	5-9 years	Foreign body	3080.96	7009.61	1084.9	Male	5-9 years	Self-harm	0	0	0	Male	5-9 years	Foreign body	132.214	329.067	43.8043	Male	5-9 years	Foreign body	5.65623	12.8687	1.99172	Male	5-9 years	Self-harm	0	0	0	Male	5-9 years	Foreign body	0.242727	0.604123	0.0804189	Male	5-9 years	Other transport injuries	580.872	1304.29	203.036	Male	5-9 years	Exposure to forces of nature	0.363514	0.838177	0.13049	Male	5-9 years
Female	5-9 years	Foreign body	1201.18	2867.13	390.013	Female	5-9 years	Self-harm	0	0	0	Female	5-9 years	Foreign body	52.9043	130.37	16.4367	Female	5-9 years	Foreign body	2.38936	5.70324	0.775808	Female	5-9 years	Self-harm	0	0	0	Female	5-9 years	Foreign body	0.105236	0.25933	0.0326957	Female	5-9 years	Other transport injuries	341.032	846.867	115.748	Female	5-9 years	Exposure to forces of nature	0.304796	0.753094	0.0834899	Female	5-9 years
Male	10-14 years	Foreign body	3468.81	10710.8	1034.03	Male	10-14 years	Self-harm	20.7252	40.2342	9.84017	Male	10-14 years	Foreign body	148.375	429.716	41.3329	Male	10-14 years	Foreign body	6.53858	20.1894	1.94912	Male	10-14 years	Self-harm	0.0390663	0.07584	0.0185484	Male	10-14 years	Foreign body	0.279681	0.809999	0.0779112	Male	10-14 years	Other transport injuries	349.113	760.345	141.483	Male	10-14 years	Exposure to forces of nature	3.45513	8.28673	1.08613	Male	10-14 years
Female	10-14 years	Foreign body	1048.2	3075.18	306.993	Female	10-14 years	Self-harm	15.2782	35.1015	5.93294	Female	10-14 years	Foreign body	46.2908	138.944	12.7889	Female	10-14 years	Foreign body	2.10805	6.18455	0.617399	Female	10-14 years	Self-harm	0.0307263	0.0705932	0.0119318	Female	10-14 years	Foreign body	0.0930962	0.279433	0.0257199	Female	10-14 years	Other transport injuries	212.276	505.039	80.0563	Female	10-14 years	Exposure to forces of nature	2.98837	8.19473	0.703016	Female	10-14 years
Male	15-19 years	Foreign body	5791.54	16564.5	1271.82	Male	15-19 years	Self-harm	72.8984	121.833	42.0928	Male	15-19 years	Foreign body	246.666	734.049	57.6675	Male	15-19 years	Foreign body	8.88818	25.4213	1.95184	Male	15-19 years	Self-harm	0.111876	0.186975	0.0645991	Male	15-19 years	Foreign body	0.378555	1.12653	0.0885014	Male	15-19 years	Other transport injuries	261.528	583.934	100.751	Male	15-19 years	Exposure to forces of nature	6.94272	16.643	2.26149	Male	15-19 years
Female	15-19 years	Foreign body	1533.76	4646.11	356.731	Female	15-19 years	Self-harm	63.9313	129.195	29.9918	Female	15-19 years	Foreign body	67.3615	200.591	17.5693	Female	15-19 years	Foreign body	2.48495	7.52745	0.577962	Female	15-19 years	Self-harm	0.103579	0.209317	0.0485917	Female	15-19 years	Foreign body	0.109137	0.32499	0.0284651	Female	15-19 years	Other transport injuries	160.771	385.707	56.5596	Female	15-19 years	Exposure to forces of nature	5.5072	15.2971	1.29544	Female	15-19 years
Male	20-24 years	Foreign body	8472.26	27447.7	1680.89	Male	20-24 years	Self-harm	112.32	179.391	69.5822	Male	20-24 years	Foreign body	359.183	1108.7	71.4367	Male	20-24 years	Foreign body	12.5163	40.5493	2.48323	Male	20-24 years	Self-harm	0.165934	0.265019	0.102796	Male	20-24 years	Foreign body	0.530632	1.63791	0.105536	Male	20-24 years	Other transport injuries	240.163	533.437	91.6321	Male	20-24 years	Exposure to forces of nature	17.5312	42.0666	5.40201	Male	20-24 years
Female	20-24 years	Foreign body	2144.49	7194.82	438.131	Female	20-24 years	Self-harm	116.953	223.789	64.4698	Female	20-24 years	Foreign body	93.4002	333.468	20.6751	Female	20-24 years	Foreign body	3.314	11.1186	0.677068	Female	20-24 years	Self-harm	0.180733	0.345834	0.0996288	Female	20-24 years	Foreign body	0.144337	0.515326	0.0319503	Female	20-24 years	Other transport injuries	147.153	360.63	48.3174	Female	20-24 years	Exposure to forces of nature	11.7489	32.7114	2.67628	Female	20-24 years
Male	25-29 years	Foreign body	9029.79	29385.3	1790.54	Male	25-29 years	Self-harm	113.389	164.45	77.7465	Male	25-29 years	Foreign body	383.402	1282.2	72.5235	Male	25-29 years	Foreign body	15.9668	51.96	3.1661	Male	25-29 years	Self-harm	0.200498	0.290786	0.137474	Male	25-29 years	Foreign body	0.677944	2.26722	0.128238	Male	25-29 years	Other transport injuries	291.99	612.94	108.682	Male	25-29 years	Exposure to forces of nature	22.969	54.3597	6.4925	Male	25-29 years
Female	25-29 years	Foreign body	2275.18	8201.67	462.804	Female	25-29 years	Self-harm	127.756	213.15	80.0087	Female	25-29 years	Foreign body	98.8979	370.833	20.7423	Female	25-29 years	Foreign body	4.24135	15.2894	0.862751	Female	25-29 years	Self-harm	0.238161	0.39735	0.149151	Female	25-29 years	Foreign body	0.184364	0.691301	0.0386675	Female	25-29 years	Other transport injuries	180.537	427.848	60.6702	Female	25-29 years	Exposure to forces of nature	12.737	33.6421	2.82832	Female	25-29 years
Male	30-34 years	Foreign body	8693.18	28806.5	1618.83	Male	30-34 years	Self-harm	113.142	152.457	83.2596	Male	30-34 years	Foreign body	370.727	1205.85	66.9116	Male	30-34 years	Foreign body	18.8344	62.4112	3.5073	Male	30-34 years	Self-harm	0.24513	0.330309	0.180388	Male	30-34 years	Foreign body	0.803206	2.61255	0.144969	Male	30-34 years	Other transport injuries	323.89	676.227	132.92	Male	30-34 years	Exposure to forces of nature	36.7414	85.309	10.7018	Male	30-34 years
Female	30-34 years	Foreign body	2196.33	8222.9	419.51	Female	30-34 years	Self-harm	122.071	183.509	85.1057	Female	30-34 years	Foreign body	95.7286	325.958	18.9108	Female	30-34 years	Foreign body	5.18541	19.4138	0.990441	Female	30-34 years	Self-harm	0.288202	0.433255	0.20093	Female	30-34 years	Foreign body	0.22601	0.769569	0.0446473	Female	30-34 years	Other transport injuries	200.213	461.123	75.5104	Female	30-34 years	Exposure to forces of nature	18.0939	47.2216	4.00571	Female	30-34 years
Male	35-39 years	Foreign body	10111.5	32884	1774.16	Male	35-39 years	Self-harm	144.031	186.474	110.324	Male	35-39 years	Foreign body	432.115	1406.27	72.177	Male	35-39 years	Foreign body	21.3679	69.4917	3.74921	Male	35-39 years	Self-harm	0.304372	0.394063	0.233141	Male	35-39 years	Foreign body	0.913161	2.97178	0.152527	Male	35-39 years	Other transport injuries	236.204	489.134	95.0151	Male	35-39 years	Exposure to forces of nature	37.0538	85.8347	11.6253	Male	35-39 years
Female	35-39 years	Foreign body	2821.75	10781.2	459.457	Female	35-39 years	Self-harm	154.656	217.892	113.463	Female	35-39 years	Foreign body	122.914	439.284	21.9119	Female	35-39 years	Foreign body	6.38579	24.3986	1.03978	Female	35-39 years	Self-harm	0.349996	0.493104	0.256773	Female	35-39 years	Foreign body	0.278162	0.994128	0.0495879	Female	35-39 years	Other transport injuries	142.834	317.903	51.8395	Female	35-39 years	Exposure to forces of nature	17.387	47.4905	3.86457	Female	35-39 years
Male	40-44 years	Foreign body	8257.01	25594.4	1440.32	Male	40-44 years	Self-harm	133.044	168.603	104.768	Male	40-44 years	Foreign body	354.255	1160.74	60.1187	Male	40-44 years	Foreign body	23.4166	72.5848	4.0847	Male	40-44 years	Self-harm	0.377308	0.478152	0.297118	Male	40-44 years	Foreign body	1.00466	3.29181	0.170495	Male	40-44 years	Other transport injuries	214.04	415.49	93.9784	Male	40-44 years	Exposure to forces of nature	42.3228	102.673	13.1062	Male	40-44 years
Female	40-44 years	Foreign body	2571.37	9765.32	384.492	Female	40-44 years	Self-harm	130.442	173.057	98.7046	Female	40-44 years	Foreign body	112.019	402.418	18.8951	Female	40-44 years	Foreign body	8.04025	30.5346	1.20224	Female	40-44 years	Self-harm	0.407872	0.541122	0.308633	Female	40-44 years	Foreign body	0.350265	1.2583	0.0590819	Female	40-44 years	Other transport injuries	120.304	256.426	47.3064	Female	40-44 years	Exposure to forces of nature	20.0473	54.2435	4.45465	Female	40-44 years
Male	45-49 years	Foreign body	6355.59	19578.6	1115.28	Male	45-49 years	Self-harm	126.4	155.81	100.652	Male	45-49 years	Foreign body	274.718	919.113	49.6611	Male	45-49 years	Foreign body	23.2847	71.7295	4.08601	Male	45-49 years	Self-harm	0.463086	0.570834	0.368756	Male	45-49 years	Foreign body	1.00647	3.36732	0.181941	Male	45-49 years	Other transport injuries	242.346	452.367	112.328	Male	45-49 years	Exposure to forces of nature	61.1736	147.504	18.3833	Male	45-49 years
Female	45-49 years	Foreign body	2276.74	8332.51	319.066	Female	45-49 years	Self-harm	115.382	145.342	90.7336	Female	45-49 years	Foreign body	99.7074	390.638	16.6616	Female	45-49 years	Foreign body	9.32146	34.1151	1.30632	Female	45-49 years	Self-harm	0.472399	0.595061	0.371483	Female	45-49 years	Foreign body	0.408223	1.59936	0.0682163	Female	45-49 years	Other transport injuries	130.594	267.565	52.1229	Female	45-49 years	Exposure to forces of nature	28.5313	79.1797	6.24524	Female	45-49 years
Male	50-54 years	Foreign body	5166.78	17491.8	1057.13	Male	50-54 years	Self-harm	130.192	158.807	107.175	Male	50-54 years	Foreign body	225.741	762.551	42.7855	Male	50-54 years	Foreign body	20.4179	69.1237	4.17753	Male	50-54 years	Self-harm	0.51449	0.627567	0.423532	Male	50-54 years	Foreign body	0.892076	3.01343	0.169078	Male	50-54 years	Other transport injuries	236.448	445.874	105.75	Male	50-54 years	Exposure to forces of nature	72.2323	173.831	21.7734	Male	50-54 years
Female	50-54 years	Foreign body	2146.33	8625.63	310.5	Female	50-54 years	Self-harm	116.736	143.323	94.0212	Female	50-54 years	Foreign body	94.848	371.474	15.9158	Female	50-54 years	Foreign body	9.54058	38.3415	1.38019	Female	50-54 years	Self-harm	0.518898	0.637079	0.41793	Female	50-54 years	Foreign body	0.421606	1.65123	0.0707468	Female	50-54 years	Other transport injuries	132.887	272.93	52.6134	Female	50-54 years	Exposure to forces of nature	36.0234	97.1134	7.55338	Female	50-54 years
Male	55-59 years	Foreign body	3852.62	12403.5	813.407	Male	55-59 years	Self-harm	132.045	160.718	109.605	Male	55-59 years	Foreign body	170.604	573.677	34.8922	Male	55-59 years	Foreign body	16.9103	54.4427	3.57029	Male	55-59 years	Self-harm	0.579584	0.705438	0.481088	Male	55-59 years	Foreign body	0.748831	2.51805	0.153153	Male	55-59 years	Other transport injuries	162.195	291.171	73.4291	Male	55-59 years	Exposure to forces of nature	68.1298	164.887	20.3403	Male	55-59 years
Female	55-59 years	Foreign body	1880.85	6970.57	282.748	Female	55-59 years	Self-harm	119.57	145.288	97.1024	Female	55-59 years	Foreign body	84.042	322.682	14.8503	Female	55-59 years	Foreign body	9.09506	33.707	1.36726	Female	55-59 years	Self-harm	0.578194	0.702555	0.46955	Female	55-59 years	Foreign body	0.406394	1.56037	0.0718104	Female	55-59 years	Other transport injuries	97.6813	194.347	40.1737	Female	55-59 years	Exposure to forces of nature	34.1985	94.1481	7.35711	Female	55-59 years
Male	60-64 years	Foreign body	2793.5	8824.45	590.069	Male	60-64 years	Self-harm	121.214	146.579	100.179	Male	60-64 years	Foreign body	126.095	407.321	28.8043	Male	60-64 years	Foreign body	15.3097	48.362	3.23385	Male	60-64 years	Self-harm	0.664311	0.80332	0.549027	Male	60-64 years	Foreign body	0.691058	2.23231	0.157861	Male	60-64 years	Other transport injuries	126.834	234.352	58.0648	Male	60-64 years	Exposure to forces of nature	69.9582	164.379	21.1406	Male	60-64 years
Female	60-64 years	Foreign body	1609.95	5783.76	249.044	Female	60-64 years	Self-harm	113.486	135.188	92.3756	Female	60-64 years	Foreign body	73.0571	256.868	14.0637	Female	60-64 years	Foreign body	9.37438	33.6775	1.45013	Female	60-64 years	Self-harm	0.660803	0.787169	0.537883	Female	60-64 years	Foreign body	0.425395	1.49569	0.0818896	Female	60-64 years	Other transport injuries	84.6301	173.303	35.0728	Female	60-64 years	Exposure to forces of nature	36.689	104.743	7.80137	Female	60-64 years
Male	65-69 years	Foreign body	1864.74	5994.69	384.702	Male	65-69 years	Self-harm	102.81	120.609	85.2937	Male	65-69 years	Foreign body	85.8252	270.301	21.5646	Male	65-69 years	Foreign body	13.8587	44.5524	2.8591	Male	65-69 years	Self-harm	0.764081	0.896364	0.6339	Male	65-69 years	Foreign body	0.637851	2.00887	0.160268	Male	65-69 years	Other transport injuries	104.919	200.681	45.7894	Male	65-69 years	Exposure to forces of nature	74.4933	179.369	21.276	Male	65-69 years
Female	65-69 years	Foreign body	1315.08	4692.95	215.495	Female	65-69 years	Self-harm	106.641	127.076	87.5694	Female	65-69 years	Foreign body	60.3632	223.089	12.989	Female	65-69 years	Foreign body	9.45279	33.7329	1.54897	Female	65-69 years	Self-harm	0.766536	0.913422	0.629448	Female	65-69 years	Foreign body	0.43389	1.60356	0.0933646	Female	65-69 years	Other transport injuries	82.0488	177.873	31.9968	Female	65-69 years	Exposure to forces of nature	46.7163	128.067	9.68193	Female	65-69 years
Male	70-74 years	Foreign body	1032.24	3263.22	249.528	Male	70-74 years	Self-harm	77.7414	90.9431	64.391	Male	70-74 years	Foreign body	49.2387	141.327	13.6494	Male	70-74 years	Foreign body	11.806	37.3224	2.85392	Male	70-74 years	Self-harm	0.889149	1.04014	0.736457	Male	70-74 years	Foreign body	0.563156	1.6164	0.156112	Male	70-74 years	Other transport injuries	70.1582	138.72	30.9808	Male	70-74 years	Exposure to forces of nature	61.1672	140.545	17.4946	Male	70-74 years
Female	70-74 years	Foreign body	884.506	3060.76	167.738	Female	70-74 years	Self-harm	89.7101	104.681	74.66	Female	70-74 years	Foreign body	41.7578	136.936	10.0431	Female	70-74 years	Foreign body	8.74616	30.2654	1.65863	Female	70-74 years	Self-harm	0.88707	1.03511	0.738252	Female	70-74 years	Foreign body	0.412909	1.35405	0.0993079	Female	70-74 years	Other transport injuries	62.8071	138.145	24.979	Female	70-74 years	Exposure to forces of nature	41.5028	112.955	8.2414	Female	70-74 years
Male	75-79 years	Foreign body	502.073	1419.21	136.988	Male	75-79 years	Self-harm	51.1998	60.6613	43.2743	Male	75-79 years	Foreign body	25.2641	70.4701	8.25359	Male	75-79 years	Foreign body	10.2246	28.9018	2.78973	Male	75-79 years	Self-harm	1.04267	1.23535	0.881269	Male	75-79 years	Foreign body	0.514497	1.4351	0.168082	Male	75-79 years	Other transport injuries	46.6882	92.4329	20.0572	Male	75-79 years	Exposure to forces of nature	42.3011	102.048	11.7154	Male	75-79 years
Female	75-79 years	Foreign body	516.209	1701.49	112.843	Female	75-79 years	Self-harm	68.1701	80.9375	57.8561	Female	75-79 years	Foreign body	25.508	83.2868	7.48996	Female	75-79 years	Foreign body	7.94164	26.1766	1.73603	Female	75-79 years	Self-harm	1.04877	1.24519	0.890089	Female	75-79 years	Foreign body	0.392429	1.28133	0.11523	Female	75-79 years	Other transport injuries	47.2131	98.5676	18.4903	Female	75-79 years	Exposure to forces of nature	33.3342	90.1511	6.36096	Female	75-79 years
Male	80-84 years	Foreign body	186.94	562.606	52.514	Male	80-84 years	Self-harm	27.3283	32.3242	23.1654	Male	80-84 years	Foreign body	10.136	27.1601	3.75523	Male	80-84 years	Foreign body	8.59284	25.8607	2.41385	Male	80-84 years	Self-harm	1.25617	1.48581	1.06482	Male	80-84 years	Foreign body	0.465909	1.24844	0.172612	Male	80-84 years	Other transport injuries	41.0379	79.1616	18.1196	Male	80-84 years	Exposure to forces of nature	27.6756	67.3949	7.71353	Male	80-84 years
Female	80-84 years	Foreign body	235.951	779.633	53.425	Female	80-84 years	Self-harm	44.6543	52.728	37.9328	Female	80-84 years	Foreign body	12.4833	35.6995	4.20402	Male	<5 years	Self-harm	0	0	0	Female	80-84 years	Self-harm	1.28934	1.52245	1.09526	Male	<5 years	Other unintentional injuries (internal)	0.180546	0.385116	0.0638558	Female	80-84 years	Other transport injuries	47.2734	96.8782	19.1638	Female	80-84 years	Exposure to forces of nature	26.7988	75.3227	5.30987	Female	80-84 years
Male	<5 years	Self-harm	0	0	0	Male	85-89 years	Self-harm	8.94833	10.3986	7.6392	Male	<5 years	Other unintentional injuries (internal)	110.009	234.656	38.9081	Female	<5 years	Self-harm	0	0	0	Male	85-89 years	Self-harm	1.49573	1.73815	1.27691	Female	<5 years	Other unintentional injuries (internal)	0.113233	0.276838	0.0328873	Male	85-89 years	Other transport injuries	23.5425	47.9654	9.08476	Male	85-89 years	Exposure to forces of nature	10.6203	26.0354	2.97081	Male	85-89 years
Female	<5 years	Self-harm	0	0	0	Female	85-89 years	Self-harm	20.6855	23.971	17.8673	Female	<5 years	Other unintentional injuries (internal)	61.6688	150.77	17.9109	Male	5-9 years	Self-harm	0	0	0	Female	85-89 years	Self-harm	1.5679	1.81694	1.3543	Male	5-9 years	Other unintentional injuries (internal)	0.112483	0.253734	0.0398235	Female	85-89 years	Other transport injuries	37.7614	80.4076	13.8143	Female	85-89 years	Exposure to forces of nature	15.2352	44.6766	3.0716	Female	85-89 years
Male	5-9 years	Self-harm	0	0	0	Male	90-94 years	Self-harm	1.2518	1.43382	1.08008	Male	5-9 years	Other unintentional injuries (internal)	61.2697	138.209	21.6919	Female	5-9 years	Self-harm	0	0	0	Male	90-94 years	Self-harm	1.74542	1.99921	1.50598	Female	5-9 years	Other unintentional injuries (internal)	0.069241	0.175028	0.0203201	Male	90-94 years	Other transport injuries	6.27659	12.5134	2.57458	Male	90-94 years	Exposure to forces of nature	1.46328	3.72329	0.398388	Male	90-94 years
Female	5-9 years	Self-harm	0	0	0	Female	90-94 years	Self-harm	5.53265	6.35119	4.75379	Female	5-9 years	Other unintentional injuries (internal)	34.8087	87.9901	10.2153	Male	10-14 years	Self-harm	0.263062	0.541901	0.108189	Female	90-94 years	Self-harm	1.83843	2.11042	1.57962	Male	10-14 years	Other unintentional injuries (internal)	0.0877163	0.192923	0.0294891	Female	90-94 years	Other transport injuries	20.3385	41.8369	7.87135	Female	90-94 years	Exposure to forces of nature	5.96071	18.1063	1.17784	Female	90-94 years
Male	10-14 years	Self-harm	139.558	287.486	57.3958	Male	95+ years	Self-harm	0.171374	0.196188	0.148762	Male	10-14 years	Other unintentional injuries (internal)	46.5347	102.348	15.6444	Female	10-14 years	Self-harm	0.221333	0.542796	0.0697697	Male	95+ years	Self-harm	1.99882	2.28824	1.73509	Female	10-14 years	Other unintentional injuries (internal)	0.0539565	0.140392	0.0140714	Male	95+ years	Other transport injuries	0.983049	2.17047	0.352647	Male	95+ years	Exposure to forces of nature	0.142412	0.364125	0.0384988	Male	95+ years
Female	10-14 years	Self-harm	110.055	269.898	34.692	Female	95+ years	Self-harm	1.11145	1.2892	0.953593	Female	10-14 years	Other unintentional injuries (internal)	26.8291	69.8081	6.99679	Male	15-19 years	Self-harm	0.620549	1.15267	0.275641	Female	95+ years	Self-harm	2.07119	2.40243	1.77702	Male	15-19 years	Other unintentional injuries (internal)	0.0923695	0.208035	0.0298352	Female	95+ years	Other transport injuries	6.93948	15.5775	2.37788	Female	95+ years	Exposure to forces of nature	1.525	4.50814	0.301211	Female	95+ years
Male	15-19 years	Self-harm	404.35	751.082	179.608	Male	85-89 years	Foreign body	21.6306	30.6759	16.1169	Male	15-19 years	Other unintentional injuries (internal)	60.188	135.556	19.4406	Female	15-19 years	Self-harm	0.65184	1.46634	0.219809	Female	80-84 years	Foreign body	2.32289	4.12183	1.57275	Female	15-19 years	Other unintentional injuries (internal)	0.05253	0.145535	0.0133856	Male	<5 years	Drowning	13.5116	27.1923	5.89928	Male	<5 years	Fire, heat, and hot substances	4.64404	8.98897	2.24422	Male	<5 years
Female	15-19 years	Self-harm	402.33	905.056	135.671	Female	85-89 years	Foreign body	35.408	53.6756	26.2926	Female	15-19 years	Other unintentional injuries (internal)	32.4227	89.8271	8.26187	Male	20-24 years	Self-harm	0.670233	1.31381	0.303588	Male	85-89 years	Foreign body	3.61561	5.12755	2.69397	Male	20-24 years	Other unintentional injuries (internal)	0.118303	0.268565	0.0390233	Female	<5 years	Drowning	19.0309	41.8604	6.84867	Female	<5 years	Fire, heat, and hot substances	3.10377	5.86425	1.58845	Female	<5 years
Male	20-24 years	Self-harm	453.679	889.315	205.498	Male	90-94 years	Foreign body	3.26633	4.42457	2.51528	Male	20-24 years	Other unintentional injuries (internal)	80.0789	181.791	26.4148	Female	20-24 years	Self-harm	0.913499	2.09697	0.351892	Female	85-89 years	Foreign body	2.68383	4.06847	1.99291	Female	20-24 years	Other unintentional injuries (internal)	0.0570158	0.163988	0.0143795	Male	5-9 years	Drowning	15.2029	32.6073	6.40549	Male	5-9 years	Fire, heat, and hot substances	9.02149	16.4424	4.47722	Male	5-9 years
Female	20-24 years	Self-harm	591.126	1356.95	227.709	Female	90-94 years	Foreign body	10.3983	14.2013	7.9424	Female	20-24 years	Other unintentional injuries (internal)	36.895	106.116	9.30495	Male	25-29 years	Self-harm	0.535895	1.09976	0.225919	Male	90-94 years	Foreign body	4.5543	6.16926	3.50711	Male	25-29 years	Other unintentional injuries (internal)	0.134837	0.329713	0.0464205	Female	5-9 years	Drowning	18.102	41.5481	6.31447	Female	5-9 years	Fire, heat, and hot substances	5.65479	9.73226	3.07839	Female	5-9 years
Male	25-29 years	Self-harm	303.068	621.955	127.766	Male	95+ years	Foreign body	0.532593	0.698192	0.409281	Male	25-29 years	Other unintentional injuries (internal)	76.2553	186.465	26.2525	Female	25-29 years	Self-harm	0.892884	2.11182	0.324176	Female	90-94 years	Foreign body	3.45521	4.7189	2.63916	Female	25-29 years	Other unintentional injuries (internal)	0.0597571	0.164884	0.0166366	Male	10-14 years	Drowning	17.0817	40.4191	6.41362	Male	10-14 years	Fire, heat, and hot substances	13.8089	25.4275	7.17937	Male	10-14 years
Female	25-29 years	Self-harm	478.968	1132.84	173.897	Female	95+ years	Foreign body	2.6252	3.48058	2.01878	Female	25-29 years	Other unintentional injuries (internal)	32.0554	88.4482	8.92432	Male	30-34 years	Self-harm	0.491382	0.986095	0.212928	Male	95+ years	Foreign body	6.21188	8.14335	4.77363	Male	30-34 years	Other unintentional injuries (internal)	0.133046	0.322788	0.049498	Female	10-14 years	Drowning	19.4121	47.2107	6.08423	Female	10-14 years	Fire, heat, and hot substances	8.4202	14.8042	4.98194	Female	10-14 years
Male	30-34 years	Self-harm	226.802	455.141	98.279	Male	<5 years	Interpersonal violence	436.372	818.771	216.449	Male	30-34 years	Other unintentional injuries (internal)	61.4087	148.986	22.8462	Female	30-34 years	Self-harm	0.804632	1.79917	0.300564	Female	95+ years	Foreign body	4.89206	6.48607	3.762	Female	30-34 years	Other unintentional injuries (internal)	0.062005	0.169361	0.018853	Male	15-19 years	Drowning	24.2872	55.2303	8.71612	Male	15-19 years	Fire, heat, and hot substances	18.3701	34.0339	10.0153	Male	15-19 years
Female	30-34 years	Self-harm	340.809	762.053	127.307	Female	<5 years	Interpersonal violence	261.607	540.588	119.526	Female	30-34 years	Other unintentional injuries (internal)	26.2628	71.7344	7.98534	Male	35-39 years	Self-harm	0.517428	1.063	0.218778	Male	<5 years	Interpersonal violence	0.71617	1.34376	0.355235	Male	35-39 years	Other unintentional injuries (internal)	0.127135	0.295255	0.0458008	Female	15-19 years	Drowning	23.3514	60.1174	6.95824	Female	15-19 years	Fire, heat, and hot substances	11.759	19.587	7.25739	Female	15-19 years
Male	35-39 years	Self-harm	244.851	503.017	103.528	Male	5-9 years	Interpersonal violence	312.685	605.278	160.454	Male	35-39 years	Other unintentional injuries (internal)	60.1612	139.717	21.6733	Female	35-39 years	Self-harm	0.727725	1.73051	0.262405	Female	<5 years	Interpersonal violence	0.480351	0.992603	0.219469	Female	35-39 years	Other unintentional injuries (internal)	0.0650195	0.172488	0.0206491	Male	20-24 years	Drowning	33.0293	73.8652	12.1069	Male	20-24 years	Fire, heat, and hot substances	22.6414	39.9999	13.5171	Male	20-24 years
Female	35-39 years	Self-harm	321.567	764.678	115.951	Female	5-9 years	Interpersonal violence	100.418	200.949	53.7033	Female	35-39 years	Other unintentional injuries (internal)	28.7308	76.2188	9.12439	Male	40-44 years	Self-harm	0.581926	1.1913	0.25135	Male	5-9 years	Interpersonal violence	0.574047	1.11121	0.294572	Male	40-44 years	Other unintentional injuries (internal)	0.117152	0.258442	0.0460557	Female	20-24 years	Drowning	30.2062	79.8485	8.83546	Female	20-24 years	Fire, heat, and hot substances	15.7497	24.7943	10.5832	Female	20-24 years
Male	40-44 years	Self-harm	205.195	420.067	88.6295	Male	10-14 years	Interpersonal violence	627.656	1244.91	293.249	Male	40-44 years	Other unintentional injuries (internal)	41.3095	91.1301	16.2399	Female	40-44 years	Self-harm	0.666884	1.56594	0.235661	Female	5-9 years	Interpersonal violence	0.19975	0.399724	0.106826	Female	40-44 years	Other unintentional injuries (internal)	0.0661677	0.162277	0.0241549	Male	25-29 years	Drowning	53.3304	132.778	18.0622	Male	25-29 years	Fire, heat, and hot substances	34.1945	53.2728	22.7185	Male	25-29 years
Female	40-44 years	Self-harm	213.277	500.807	75.3673	Female	10-14 years	Interpersonal violence	126.301	247.108	64.8631	Female	40-44 years	Other unintentional injuries (internal)	21.1612	51.898	7.72502	Male	45-49 years	Self-harm	0.57244	1.15064	0.241161	Male	10-14 years	Interpersonal violence	1.18311	2.34661	0.552764	Male	45-49 years	Other unintentional injuries (internal)	0.104273	0.227065	0.0395451	Female	25-29 years	Drowning	47.995	135.059	13.0527	Female	25-29 years	Fire, heat, and hot substances	25.7228	36.3232	18.4421	Female	25-29 years
Male	45-49 years	Self-harm	156.248	314.068	65.8252	Male	15-19 years	Interpersonal violence	1727.15	3348.06	783.587	Male	45-49 years	Other unintentional injuries (internal)	28.4615	61.9776	10.7939	Female	45-49 years	Self-harm	0.591531	1.38867	0.208825	Female	10-14 years	Interpersonal violence	0.254006	0.496962	0.130447	Female	45-49 years	Other unintentional injuries (internal)	0.0616415	0.144984	0.0225523	Male	30-34 years	Drowning	73.0363	178.886	23.4702	Male	30-34 years	Fire, heat, and hot substances	47.181	70.8785	32.2604	Male	30-34 years
Female	45-49 years	Self-harm	144.48	339.179	51.0048	Female	15-19 years	Interpersonal violence	262.04	528.057	123.977	Female	45-49 years	Other unintentional injuries (internal)	15.0558	35.4119	5.50835	Male	50-54 years	Self-harm	0.363297	0.711383	0.155771	Male	15-19 years	Interpersonal violence	2.65063	5.13822	1.20256	Male	50-54 years	Other unintentional injuries (internal)	0.0952746	0.201818	0.0365859	Female	30-34 years	Drowning	64.5627	184.434	16.1855	Female	30-34 years	Fire, heat, and hot substances	36.5234	48.7809	27.2971	Female	30-34 years
Male	50-54 years	Self-harm	91.9328	180.016	39.418	Male	20-24 years	Interpersonal violence	2547.56	4690.89	1233.76	Male	50-54 years	Other unintentional injuries (internal)	24.1093	51.0703	9.2581	Female	50-54 years	Self-harm	0.427631	0.956163	0.164395	Female	15-19 years	Interpersonal violence	0.424547	0.855539	0.200863	Female	50-54 years	Other unintentional injuries (internal)	0.0566419	0.126768	0.0213391	Male	35-39 years	Drowning	66.4099	166.001	20.262	Male	35-39 years	Fire, heat, and hot substances	43.1749	62.0698	30.7099	Male	35-39 years
Female	50-54 years	Self-harm	96.2036	215.107	36.9836	Female	20-24 years	Interpersonal violence	384.05	751.13	189.624	Female	50-54 years	Other unintentional injuries (internal)	12.7427	28.5188	4.80062	Male	55-59 years	Self-harm	0.326308	0.642127	0.147298	Male	20-24 years	Interpersonal violence	3.76358	6.92999	1.82267	Male	55-59 years	Other unintentional injuries (internal)	0.0853589	0.177005	0.0368757	Female	35-39 years	Drowning	55.3536	154.751	13.7062	Female	35-39 years	Fire, heat, and hot substances	34.7785	45.6489	26.2042	Female	35-39 years
Male	55-59 years	Self-harm	74.3416	146.294	33.5585	Male	25-29 years	Interpersonal violence	2240.16	4049.34	1240.86	Male	55-59 years	Other unintentional injuries (internal)	19.447	40.3264	8.40127	Female	55-59 years	Self-harm	0.375439	0.82444	0.146757	Female	20-24 years	Interpersonal violence	0.593493	1.16076	0.293037	Female	55-59 years	Other unintentional injuries (internal)	0.0528885	0.118515	0.0208376	Male	40-44 years	Drowning	73.4254	184.625	22.5647	Male	40-44 years	Fire, heat, and hot substances	47.1182	64.1206	34.6854	Male	40-44 years
Female	55-59 years	Self-harm	77.6405	170.493	30.3492	Female	25-29 years	Interpersonal violence	385.201	723.164	206.296	Female	55-59 years	Other unintentional injuries (internal)	10.9373	24.5088	4.3092	Male	60-64 years	Self-harm	0.334556	0.769975	0.136044	Male	25-29 years	Interpersonal violence	3.96112	7.16018	2.19413	Male	60-64 years	Other unintentional injuries (internal)	0.0700022	0.137337	0.0323183	Female	40-44 years	Drowning	60.0108	159.113	15.4024	Female	40-44 years	Fire, heat, and hot substances	40.5104	52.0621	31.4011	Female	40-44 years
Male	60-64 years	Self-harm	61.0452	140.495	24.8234	Male	30-34 years	Interpersonal violence	1864.65	3263.25	1130.29	Male	60-64 years	Other unintentional injuries (internal)	12.7731	25.0595	5.89701	Female	60-64 years	Self-harm	0.381201	0.893812	0.13412	Female	25-29 years	Interpersonal violence	0.718085	1.34811	0.384573	Female	60-64 years	Other unintentional injuries (internal)	0.0485125	0.101434	0.0214108	Male	45-49 years	Drowning	94.0251	224.169	29.8629	Male	45-49 years	Fire, heat, and hot substances	61.8915	80.1703	47.8716	Male	45-49 years
Female	60-64 years	Self-harm	65.4673	153.503	23.0336	Female	30-34 years	Interpersonal violence	351.312	653.459	204.725	Female	60-64 years	Other unintentional injuries (internal)	8.33151	17.4202	3.67707	Male	65-69 years	Self-harm	0.350775	0.7491	0.142213	Male	30-34 years	Interpersonal violence	4.03989	7.07007	2.44886	Male	65-69 years	Other unintentional injuries (internal)	0.0585885	0.112217	0.0292135	Female	45-49 years	Drowning	82.6815	220.479	20.4091	Female	45-49 years	Fire, heat, and hot substances	56.8841	72.1113	45.0536	Female	45-49 years
Male	65-69 years	Self-harm	47.1981	100.794	19.1353	Male	35-39 years	Interpersonal violence	2016.46	3161.07	1350.94	Male	65-69 years	Other unintentional injuries (internal)	7.8833	15.0992	3.93078	Female	65-69 years	Self-harm	0.423167	0.974355	0.152741	Female	30-34 years	Interpersonal violence	0.829429	1.54278	0.483346	Female	65-69 years	Other unintentional injuries (internal)	0.046105	0.08922	0.0224671	Male	50-54 years	Drowning	99.5087	238.012	30.6167	Male	50-54 years	Fire, heat, and hot substances	68.5147	87.1023	53.9483	Male	50-54 years
Female	65-69 years	Self-harm	58.8714	135.553	21.2495	Female	35-39 years	Interpersonal violence	411.342	687.97	263.311	Female	65-69 years	Other unintentional injuries (internal)	6.41417	12.4124	3.12565	Male	70-74 years	Self-harm	0.396609	0.846496	0.16749	Male	35-39 years	Interpersonal violence	4.26126	6.6801	2.85487	Male	70-74 years	Other unintentional injuries (internal)	0.0548925	0.0945999	0.0295094	Female	50-54 years	Drowning	100.945	270.249	27.2575	Female	50-54 years	Fire, heat, and hot substances	68.5237	86.9799	54.1886	Female	50-54 years
Male	70-74 years	Self-harm	34.6769	74.0121	14.6442	Male	40-44 years	Interpersonal violence	1630.19	2446.6	1170.53	Male	70-74 years	Other unintentional injuries (internal)	4.79944	8.2712	2.58011	Female	70-74 years	Self-harm	0.453052	1.08943	0.16861	Female	35-39 years	Interpersonal violence	0.930893	1.55692	0.595888	Female	70-74 years	Other unintentional injuries (internal)	0.0478376	0.0882583	0.0245293	Male	55-59 years	Drowning	79.0514	183.242	24.7017	Male	55-59 years	Fire, heat, and hot substances	57.6555	73.7942	46.2206	Male	55-59 years
Female	70-74 years	Self-harm	45.8175	110.175	17.0516	Female	40-44 years	Interpersonal violence	339.404	532.674	236.372	Female	70-74 years	Other unintentional injuries (internal)	4.83785	8.92563	2.48067	Male	75-79 years	Self-harm	0.456448	0.937656	0.187721	Male	40-44 years	Interpersonal violence	4.62317	6.93847	3.3196	Male	75-79 years	Other unintentional injuries (internal)	0.0570418	0.0992669	0.0306496	Female	55-59 years	Drowning	102.11	265.22	28.6418	Female	55-59 years	Fire, heat, and hot substances	61.2659	78.7964	48.9295	Female	55-59 years
Male	75-79 years	Self-harm	22.4136	46.0432	9.21794	Male	45-49 years	Interpersonal violence	1372.28	1893.96	1028.19	Male	75-79 years	Other unintentional injuries (internal)	2.80101	4.87446	1.50503	Female	75-79 years	Self-harm	0.579726	1.33475	0.218877	Female	40-44 years	Interpersonal violence	1.06126	1.66559	0.739096	Female	75-79 years	Other unintentional injuries (internal)	0.0514483	0.0898989	0.0269095	Male	60-64 years	Drowning	71.8546	165.907	23.7436	Male	60-64 years	Fire, heat, and hot substances	52.4937	64.7889	42.9815	Male	60-64 years
Female	75-79 years	Self-harm	37.6824	86.7593	14.2271	Female	45-49 years	Interpersonal violence	295.231	420.737	215.95	Female	75-79 years	Other unintentional injuries (internal)	3.34415	5.84346	1.74913	Male	80-84 years	Self-harm	0.574751	1.18546	0.242302	Male	45-49 years	Interpersonal violence	5.02757	6.93881	3.76695	Male	80-84 years	Other unintentional injuries (internal)	0.0624888	0.1062	0.0344117	Female	60-64 years	Drowning	125.075	328.069	35.9255	Female	60-64 years	Fire, heat, and hot substances	57.8899	71.8236	46.801	Female	60-64 years
Male	80-84 years	Self-harm	12.5039	25.79	5.27135	Male	50-54 years	Interpersonal violence	1333.86	1728.36	1066.39	Male	80-84 years	Other unintentional injuries (internal)	1.35946	2.3104	0.748637	Female	80-84 years	Self-harm	0.807588	1.8264	0.310809	Female	45-49 years	Interpersonal violence	1.20874	1.72259	0.884146	Female	80-84 years	Other unintentional injuries (internal)	0.0547739	0.0899848	0.0310023	Male	65-69 years	Drowning	76.6621	173.233	27.1953	Male	65-69 years	Fire, heat, and hot substances	51.1079	61.1847	41.702	Male	65-69 years
Female	80-84 years	Self-harm	27.9696	63.2547	10.7644	Female	50-54 years	Interpersonal violence	297.628	404.329	228.301	Female	80-84 years	Other unintentional injuries (internal)	1.89701	3.11649	1.07372	Male	85-89 years	Self-harm	0.572266	1.14174	0.25691	Male	50-54 years	Interpersonal violence	5.2711	6.83008	4.21413	Male	85-89 years	Other unintentional injuries (internal)	0.0692579	0.113778	0.040291	Female	65-69 years	Drowning	174.402	435.722	53.0765	Female	65-69 years	Fire, heat, and hot substances	60.5236	72.934	49.1384	Female	65-69 years
Male	85-89 years	Self-harm	3.42362	6.83054	1.53698	Male	55-59 years	Interpersonal violence	1215.51	1497.27	1012.28	Male	85-89 years	Other unintentional injuries (internal)	0.41434	0.680684	0.241044	Female	85-89 years	Self-harm	0.83892	1.82832	0.325827	Female	50-54 years	Interpersonal violence	1.32298	1.79727	1.01481	Female	85-89 years	Other unintentional injuries (internal)	0.0582892	0.0925	0.0342461	Male	70-74 years	Drowning	71.4442	158.073	25.0768	Male	70-74 years	Fire, heat, and hot substances	40.3685	48.3394	32.7838	Male	70-74 years
Female	85-89 years	Self-harm	11.0679	24.1212	4.29866	Female	55-59 years	Interpersonal violence	285.518	368.805	227.581	Female	85-89 years	Other unintentional injuries (internal)	0.769014	1.22036	0.451811	Male	90-94 years	Self-harm	0.538813	1.09285	0.241532	Male	55-59 years	Interpersonal violence	5.33525	6.57199	4.44322	Male	90-94 years	Other unintentional injuries (internal)	0.0831085	0.136892	0.0476714	Female	70-74 years	Drowning	175.875	413.152	55.4093	Female	70-74 years	Fire, heat, and hot substances	47.9793	57.399	39.1484	Female	70-74 years
Male	90-94 years	Self-harm	0.386434	0.78379	0.173226	Male	60-64 years	Interpersonal violence	991.65	1190.3	839.763	Male	90-94 years	Other unintentional injuries (internal)	0.0596051	0.0981783	0.0341897	Female	90-94 years	Self-harm	0.736512	1.61141	0.286814	Female	55-59 years	Interpersonal violence	1.38065	1.7834	1.10049	Female	90-94 years	Other unintentional injuries (internal)	0.0658497	0.102098	0.0394102	Male	75-79 years	Drowning	63.3894	137.408	23.3324	Male	75-79 years	Fire, heat, and hot substances	28.5502	34.5	22.2456	Male	75-79 years
Female	90-94 years	Self-harm	2.21649	4.84944	0.863151	Female	60-64 years	Interpersonal violence	247.708	307.455	205.709	Female	90-94 years	Other unintentional injuries (internal)	0.198171	0.307258	0.118603	Male	95+ years	Self-harm	0.489392	1.06917	0.201296	Male	60-64 years	Interpersonal violence	5.4347	6.52338	4.60228	Male	95+ years	Other unintentional injuries (internal)	0.101978	0.182883	0.0589884	Female	75-79 years	Drowning	159.775	370.383	49.4723	Female	75-79 years	Fire, heat, and hot substances	35.3369	42.345	28.0016	Female	75-79 years
Male	95+ years	Self-harm	0.0419594	0.0916685	0.0172586	Male	65-69 years	Interpersonal violence	764.189	892.558	654.452	Male	95+ years	Other unintentional injuries (internal)	0.00874334	0.01568	0.00505754	Female	95+ years	Self-harm	0.550474	1.3677	0.189212	Female	60-64 years	Interpersonal violence	1.44235	1.79024	1.1978	Female	95+ years	Other unintentional injuries (internal)	0.0756356	0.125964	0.0454055	Male	80-84 years	Drowning	57.6416	120.844	21.2912	Male	80-84 years	Fire, heat, and hot substances	20.7732	25.0488	16.6879	Male	80-84 years
Female	95+ years	Self-harm	0.295397	0.733941	0.101536	Female	65-69 years	Interpersonal violence	213.508	263.242	180.201	Female	95+ years	Other unintentional injuries (internal)	0.0405879	0.0675952	0.0243657	Male	<5 years	Interpersonal violence	5.82984	10.7865	2.87965	Male	65-69 years	Interpersonal violence	5.67943	6.63347	4.86387	Male	<5 years	Self-harm	0	0	0	Female	80-84 years	Drowning	158.488	370.777	51.0003	Female	80-84 years	Fire, heat, and hot substances	29.217	34.9571	23.5093	Female	80-84 years
Male	<5 years	Interpersonal violence	3552.19	6572.34	1754.6	Male	70-74 years	Interpersonal violence	525.241	607.118	455.163	Male	<5 years	Self-harm	0	0	0	Female	<5 years	Interpersonal violence	3.85416	8.09142	1.71219	Female	65-69 years	Interpersonal violence	1.5347	1.89218	1.29528	Female	<5 years	Self-harm	0	0	0	Male	85-89 years	Drowning	28.6215	61.2105	10.6579	Male	85-89 years	Fire, heat, and hot substances	9.69154	12.0202	7.63249	Male	85-89 years
Female	<5 years	Interpersonal violence	2099.04	4406.72	932.487	Female	70-74 years	Interpersonal violence	168.431	202.206	143.143	Female	<5 years	Self-harm	0	0	0	Male	5-9 years	Interpersonal violence	4.23411	8.6491	1.89831	Male	70-74 years	Interpersonal violence	6.00732	6.94378	5.20582	Male	5-9 years	Self-harm	0	0	0	Female	85-89 years	Drowning	104.882	247.05	33.1544	Female	85-89 years	Fire, heat, and hot substances	19.7339	24.2549	15.7267	Female	85-89 years
Male	5-9 years	Interpersonal violence	2306.33	4711.18	1034.01	Male	75-79 years	Interpersonal violence	307.846	352.617	269.96	Male	5-9 years	Self-harm	0	0	0	Female	5-9 years	Interpersonal violence	1.27282	2.80723	0.499978	Female	70-74 years	Interpersonal violence	1.66548	1.99945	1.41543	Female	5-9 years	Self-harm	0	0	0	Male	90-94 years	Drowning	4.76998	9.9377	1.72025	Male	90-94 years	Fire, heat, and hot substances	1.77494	2.34709	1.36008	Male	90-94 years
Female	5-9 years	Interpersonal violence	639.873	1411.25	251.348	Female	75-79 years	Interpersonal violence	115.561	137.111	98.3123	Female	5-9 years	Self-harm	0	0	0	Male	10-14 years	Interpersonal violence	9.02288	18.236	3.92796	Male	75-79 years	Interpersonal violence	6.2692	7.18096	5.49767	Male	10-14 years	Self-harm	0.0126086	0.0280997	0.00471077	Female	90-94 years	Drowning	39.6575	92.0478	11.8876	Female	90-94 years	Fire, heat, and hot substances	9.23727	11.8868	7.11977	Female	90-94 years
Male	10-14 years	Interpersonal violence	4786.76	9674.45	2083.84	Male	80-84 years	Interpersonal violence	140.39	160.226	124.17	Male	10-14 years	Self-harm	6.68905	14.9073	2.49913	Female	10-14 years	Interpersonal violence	1.6233	3.66546	0.636196	Female	75-79 years	Interpersonal violence	1.77785	2.10939	1.51249	Female	10-14 years	Self-harm	0.0102751	0.0255723	0.00316705	Male	95+ years	Drowning	0.508271	1.09352	0.175482	Male	95+ years	Fire, heat, and hot substances	0.239508	0.307964	0.17537	Male	95+ years
Female	10-14 years	Interpersonal violence	807.164	1822.6	316.34	Female	80-84 years	Interpersonal violence	65.1953	76.0288	56.6637	Female	10-14 years	Self-harm	5.10915	12.7155	1.57477	Male	15-19 years	Interpersonal violence	20.4921	41.5816	8.6248	Male	80-84 years	Interpersonal violence	6.45313	7.3649	5.70756	Male	15-19 years	Self-harm	0.0309374	0.0655249	0.0126439	Female	95+ years	Drowning	9.24723	22.9572	2.76161	Female	95+ years	Fire, heat, and hot substances	3.08853	3.90142	2.35682	Female	95+ years
Male	15-19 years	Interpersonal violence	13352.6	27094.5	5619.92	Male	85-89 years	Interpersonal violence	40.2043	45.809	35.5483	Male	15-19 years	Self-harm	20.1588	42.696	8.23874	Female	15-19 years	Interpersonal violence	2.89046	6.68872	1.01669	Female	80-84 years	Interpersonal violence	1.88243	2.19524	1.63609	Female	15-19 years	Self-harm	0.0310979	0.0766753	0.0101693	Male	<5 years	Police conflict and executions	0.0736329	0.182676	0.0208347	Male	<5 years	Conflict and terrorism	0.00291919	0.00866271	0.000686163	Male	<5 years
Female	15-19 years	Interpersonal violence	1784.06	4128.43	627.524	Female	85-89 years	Interpersonal violence	26.5708	30.556	23.4517	Female	15-19 years	Self-harm	19.1943	47.3257	6.27673	Male	20-24 years	Interpersonal violence	27.7549	53.8761	11.5097	Male	85-89 years	Interpersonal violence	6.72024	7.65708	5.94199	Male	20-24 years	Self-harm	0.0358781	0.0774778	0.0164608	Female	<5 years	Police conflict and executions	0.073398	0.205181	0.0152629	Female	<5 years	Conflict and terrorism	0.00783773	0.028431	0.00125702	Female	<5 years
Male	20-24 years	Interpersonal violence	18787.2	36468.6	7790.87	Male	90-94 years	Interpersonal violence	5.13858	5.86342	4.53095	Male	20-24 years	Self-harm	24.2858	52.4445	11.1422	Female	20-24 years	Interpersonal violence	3.95537	8.82282	1.42974	Female	85-89 years	Interpersonal violence	2.014	2.31606	1.77757	Female	20-24 years	Self-harm	0.0456708	0.109688	0.0182435	Male	5-9 years	Police conflict and executions	0.0665636	0.175257	0.0182576	Male	5-9 years	Conflict and terrorism	0.0790001	0.259283	0.0155252	Male	5-9 years
Female	20-24 years	Interpersonal violence	2559.52	5709.25	925.188	Female	90-94 years	Interpersonal violence	6.53342	7.5212	5.77541	Female	20-24 years	Self-harm	29.5536	70.9794	11.8054	Male	25-29 years	Interpersonal violence	26.1339	51.6284	11.7101	Male	90-94 years	Interpersonal violence	7.16483	8.17549	6.31759	Male	25-29 years	Self-harm	0.0320878	0.0657187	0.0154582	Female	5-9 years	Police conflict and executions	0.0533167	0.152498	0.0110449	Female	5-9 years	Conflict and terrorism	0.173297	0.69181	0.022929	Female	5-9 years
Male	25-29 years	Interpersonal violence	14779.7	29197.7	6622.51	Male	95+ years	Interpersonal violence	0.684343	0.776809	0.59639	Male	25-29 years	Self-harm	18.1468	37.1663	8.7422	Female	25-29 years	Interpersonal violence	4.40871	9.89681	1.66159	Female	90-94 years	Interpersonal violence	2.17097	2.4992	1.91909	Female	25-29 years	Self-harm	0.0478424	0.111226	0.0193832	Male	10-14 years	Police conflict and executions	0.160636	0.416294	0.0455616	Male	10-14 years	Conflict and terrorism	0.140594	0.473634	0.0262844	Male	10-14 years
Female	25-29 years	Interpersonal violence	2364.96	5308.93	891.326	Female	95+ years	Interpersonal violence	1.27601	1.46142	1.11984	Female	25-29 years	Self-harm	25.664	59.6647	10.3977	Male	30-34 years	Interpersonal violence	23.1387	45.7348	10.061	Male	95+ years	Interpersonal violence	7.98181	9.06028	6.95598	Male	30-34 years	Self-harm	0.0324253	0.0619658	0.0162543	Female	10-14 years	Police conflict and executions	0.0746269	0.226598	0.0152069	Female	10-14 years	Conflict and terrorism	0.261118	1.02584	0.0346033	Female	10-14 years
Male	30-34 years	Interpersonal violence	10679.9	21109.3	4643.75	Male	<5 years	Exposure to forces of nature	8.07664	18.0701	2.95521	Male	30-34 years	Self-harm	14.9662	28.6009	7.50231	Female	30-34 years	Interpersonal violence	4.56285	10.4801	1.7118	Female	95+ years	Interpersonal violence	2.37786	2.72336	2.08682	Female	30-34 years	Self-harm	0.0467775	0.100613	0.0204815	Male	15-19 years	Police conflict and executions	0.838011	2.14061	0.226692	Male	15-19 years	Conflict and terrorism	0.248974	0.819811	0.0471549	Male	15-19 years
Female	30-34 years	Interpersonal violence	1932.64	4438.96	725.048	Female	<5 years	Exposure to forces of nature	7.82373	20.9128	2.13095	Female	30-34 years	Self-harm	19.813	42.6155	8.67511	Male	35-39 years	Interpersonal violence	20.5349	38.9004	8.93766	Male	<5 years	Exposure to forces of nature	0.0132553	0.0296566	0.00485007	Male	35-39 years	Self-harm	0.036333	0.0687684	0.0187281	Female	15-19 years	Police conflict and executions	0.127998	0.36975	0.0247034	Female	15-19 years	Conflict and terrorism	0.390385	1.55436	0.0495172	Female	15-19 years
Male	35-39 years	Interpersonal violence	9717.25	18408	4229.37	Male	5-9 years	Exposure to forces of nature	9.4066	19.9034	3.5731	Male	35-39 years	Self-harm	17.193	32.5417	8.86227	Female	35-39 years	Interpersonal violence	4.40095	9.44151	1.68752	Female	<5 years	Exposure to forces of nature	0.0143656	0.0383991	0.00391276	Female	35-39 years	Self-harm	0.0466717	0.102567	0.0218749	Male	20-24 years	Police conflict and executions	1.21079	3.24366	0.325631	Male	20-24 years	Conflict and terrorism	0.671536	2.16416	0.122783	Male	20-24 years
Female	35-39 years	Interpersonal violence	1944.69	4172.01	745.678	Female	5-9 years	Exposure to forces of nature	8.27784	20.8162	2.50258	Female	35-39 years	Self-harm	20.6233	45.3224	9.66605	Male	40-44 years	Interpersonal violence	18.6688	35.1965	8.45753	Male	5-9 years	Exposure to forces of nature	0.0172693	0.0365401	0.00655974	Male	40-44 years	Self-harm	0.0422702	0.0796388	0.0215536	Female	20-24 years	Police conflict and executions	0.136256	0.39662	0.0273526	Female	20-24 years	Conflict and terrorism	0.769868	3.11557	0.103478	Female	20-24 years
Male	40-44 years	Interpersonal violence	6582.85	12410.8	2982.24	Male	10-14 years	Exposure to forces of nature	21.1051	44.796	8.33006	Male	40-44 years	Self-harm	14.905	28.0817	7.60009	Female	40-44 years	Interpersonal violence	4.24698	9.23174	1.67699	Female	5-9 years	Exposure to forces of nature	0.0164661	0.0414073	0.00497809	Female	40-44 years	Self-harm	0.0468509	0.096787	0.0237042	Male	25-29 years	Police conflict and executions	1.18232	3.04143	0.339501	Male	25-29 years	Conflict and terrorism	1.44652	4.65084	0.261847	Male	25-29 years
Female	40-44 years	Interpersonal violence	1358.24	2952.42	536.321	Female	10-14 years	Exposure to forces of nature	14.7485	36.1829	4.63361	Female	40-44 years	Self-harm	14.9835	30.9536	7.58087	Male	45-49 years	Interpersonal violence	16.4165	31.6953	7.37248	Male	10-14 years	Exposure to forces of nature	0.0397823	0.084439	0.0157019	Male	45-49 years	Self-harm	0.0457258	0.0807921	0.0247371	Female	25-29 years	Police conflict and executions	0.159097	0.469331	0.0352642	Female	25-29 years	Conflict and terrorism	0.936418	3.62865	0.118536	Female	25-29 years
Male	45-49 years	Interpersonal violence	4480.9	8651.28	2012.33	Male	15-19 years	Exposure to forces of nature	20.2641	40.3951	8.072	Male	45-49 years	Self-harm	12.4809	22.0523	6.75201	Female	45-49 years	Interpersonal violence	3.97498	8.28095	1.55816	Female	10-14 years	Exposure to forces of nature	0.0296609	0.072768	0.00931872	Female	45-49 years	Self-harm	0.0467847	0.0904538	0.0251207	Male	30-34 years	Police conflict and executions	0.846184	2.11383	0.227673	Male	30-34 years	Conflict and terrorism	2.59969	8.08768	0.473879	Male	30-34 years
Female	45-49 years	Interpersonal violence	970.878	2022.6	380.577	Female	15-19 years	Exposure to forces of nature	10.7225	24.7862	3.44524	Female	45-49 years	Self-harm	11.427	22.0931	6.13565	Male	50-54 years	Interpersonal violence	12.9578	24.0629	5.97703	Male	15-19 years	Exposure to forces of nature	0.031099	0.0619936	0.012388	Male	50-54 years	Self-harm	0.0389793	0.0652261	0.0234131	Female	30-34 years	Police conflict and executions	0.138015	0.412448	0.0291336	Female	30-34 years	Conflict and terrorism	1.94815	7.75495	0.26133	Female	30-34 years
Male	50-54 years	Interpersonal violence	3278.98	6089.15	1512.49	Male	20-24 years	Exposure to forces of nature	25.0059	47.4073	10.2923	Male	50-54 years	Self-harm	9.86375	16.5055	5.92472	Female	50-54 years	Interpersonal violence	3.32419	6.81657	1.32337	Female	15-19 years	Exposure to forces of nature	0.0173722	0.0401577	0.00558185	Female	50-54 years	Self-harm	0.0418514	0.0727711	0.0233196	Male	35-39 years	Police conflict and executions	0.525152	1.42896	0.151873	Male	35-39 years	Conflict and terrorism	2.86215	9.44127	0.512468	Male	35-39 years
Female	50-54 years	Interpersonal violence	747.839	1533.51	297.717	Female	20-24 years	Exposure to forces of nature	11.8261	26.1536	3.9042	Female	50-54 years	Self-harm	9.41525	16.3712	5.24619	Male	55-59 years	Interpersonal violence	9.08042	17.4575	4.35972	Male	20-24 years	Exposure to forces of nature	0.0369419	0.0700362	0.0152051	Male	55-59 years	Self-harm	0.0403703	0.0647303	0.0237126	Female	35-39 years	Police conflict and executions	0.102748	0.294115	0.020926	Female	35-39 years	Conflict and terrorism	2.25617	8.54313	0.293691	Female	35-39 years
Male	55-59 years	Interpersonal violence	2068.76	3977.28	993.26	Male	25-29 years	Exposure to forces of nature	21.6722	41.1396	9.2658	Male	55-59 years	Self-harm	9.19743	14.7473	5.40237	Female	55-59 years	Interpersonal violence	2.5138	5.25559	1.0701	Female	20-24 years	Exposure to forces of nature	0.0182755	0.0404167	0.00603337	Female	55-59 years	Self-harm	0.0418983	0.0712627	0.0235615	Male	40-44 years	Police conflict and executions	0.466713	1.27734	0.130641	Male	40-44 years	Conflict and terrorism	3.58454	11.6714	0.652021	Male	40-44 years
Female	55-59 years	Interpersonal violence	519.852	1086.85	221.296	Female	25-29 years	Exposure to forces of nature	9.15028	19.8957	3.06345	Female	55-59 years	Self-harm	8.66453	14.7371	4.87249	Male	60-64 years	Interpersonal violence	6.40316	12.9293	2.83742	Male	25-29 years	Exposure to forces of nature	0.0383215	0.0727443	0.0163841	Male	60-64 years	Self-harm	0.0445576	0.0726328	0.0265479	Female	40-44 years	Police conflict and executions	0.108631	0.326932	0.0238085	Female	40-44 years	Conflict and terrorism	2.52092	9.53146	0.331446	Female	40-44 years
Male	60-64 years	Interpersonal violence	1168.36	2359.17	517.734	Male	30-34 years	Exposure to forces of nature	18.4209	36.492	7.9116	Male	60-64 years	Self-harm	8.13026	13.2531	4.84411	Female	60-64 years	Interpersonal violence	1.93326	4.21695	0.739614	Female	25-29 years	Exposure to forces of nature	0.0170578	0.0370891	0.00571084	Female	60-64 years	Self-harm	0.0457765	0.0825308	0.025128	Male	45-49 years	Police conflict and executions	0.415885	1.14962	0.117063	Male	45-49 years	Conflict and terrorism	5.02918	16.5621	0.922996	Male	45-49 years
Female	60-64 years	Interpersonal violence	332.017	724.217	127.021	Female	30-34 years	Exposure to forces of nature	7.72947	17.9126	2.60798	Female	60-64 years	Self-harm	7.86163	14.1738	4.31546	Male	65-69 years	Interpersonal violence	5.26833	10.7702	2.36908	Male	30-34 years	Exposure to forces of nature	0.0399103	0.0790624	0.017141	Male	65-69 years	Self-harm	0.0492572	0.0766081	0.0298968	Female	45-49 years	Police conflict and executions	0.118655	0.347806	0.0266873	Female	45-49 years	Conflict and terrorism	3.21862	12.7535	0.416872	Female	45-49 years
Male	65-69 years	Interpersonal violence	708.874	1449.16	318.768	Male	35-39 years	Exposure to forces of nature	19.5681	39.6107	8.05515	Male	65-69 years	Self-harm	6.62774	10.3079	4.02273	Female	65-69 years	Interpersonal violence	1.64452	3.61265	0.649345	Female	30-34 years	Exposure to forces of nature	0.0182489	0.0422908	0.00615729	Female	65-69 years	Self-harm	0.0517793	0.0887124	0.0300072	Male	50-54 years	Police conflict and executions	0.310586	0.827962	0.0840647	Male	50-54 years	Conflict and terrorism	6.83009	22.8579	1.25712	Male	50-54 years
Female	65-69 years	Interpersonal violence	228.787	502.596	90.3375	Female	35-39 years	Exposure to forces of nature	8.57977	19.9626	2.70685	Female	65-69 years	Self-harm	7.20359	12.3418	4.17464	Male	70-74 years	Interpersonal violence	5.01189	9.49759	2.28288	Male	35-39 years	Exposure to forces of nature	0.041352	0.0837069	0.0170224	Male	70-74 years	Self-harm	0.0563836	0.0906455	0.0351601	Female	50-54 years	Police conflict and executions	0.112867	0.330342	0.0251174	Female	50-54 years	Conflict and terrorism	3.2276	12.1197	0.405757	Female	50-54 years
Male	70-74 years	Interpersonal violence	438.207	830.407	199.6	Male	40-44 years	Exposure to forces of nature	15.2292	30.8335	5.87839	Male	70-74 years	Self-harm	4.92981	7.92545	3.07417	Female	70-74 years	Interpersonal violence	1.66985	3.48232	0.679071	Female	35-39 years	Exposure to forces of nature	0.0194165	0.0451765	0.00612578	Female	70-74 years	Self-harm	0.057828	0.100369	0.0342211	Male	55-59 years	Police conflict and executions	0.192776	0.51376	0.051428	Male	55-59 years	Conflict and terrorism	6.04722	20.5427	1.10107	Male	55-59 years
Female	70-74 years	Interpersonal violence	168.873	352.169	68.6749	Female	40-44 years	Exposure to forces of nature	6.91435	15.7348	2.08976	Female	70-74 years	Self-harm	5.84818	10.1504	3.4608	Male	75-79 years	Interpersonal violence	4.02315	7.50681	1.84599	Male	40-44 years	Exposure to forces of nature	0.0431894	0.0874427	0.0166709	Male	75-79 years	Self-harm	0.0650817	0.102286	0.0396387	Female	55-59 years	Police conflict and executions	0.0865426	0.252524	0.01826	Female	55-59 years	Conflict and terrorism	2.3172	8.58538	0.296773	Female	55-59 years
Male	75-79 years	Interpersonal violence	197.555	368.618	90.6464	Male	45-49 years	Exposure to forces of nature	13.0265	27.179	5.1762	Male	75-79 years	Self-harm	3.1958	5.0227	1.94644	Female	75-79 years	Interpersonal violence	1.47253	3.08672	0.604631	Female	40-44 years	Exposure to forces of nature	0.0216201	0.0492001	0.00653433	Female	75-79 years	Self-harm	0.0694908	0.118525	0.0418134	Male	60-64 years	Police conflict and executions	0.132856	0.358908	0.0349118	Male	60-64 years	Conflict and terrorism	4.80456	15.8242	0.85758	Male	60-64 years
Female	75-79 years	Interpersonal violence	95.715	200.638	39.3012	Female	45-49 years	Exposure to forces of nature	5.92879	13.5653	1.81027	Female	75-79 years	Self-harm	4.51693	7.70415	2.71788	Male	80-84 years	Interpersonal violence	2.97435	5.94432	1.29102	Male	45-49 years	Exposure to forces of nature	0.0477246	0.0995744	0.0189639	Male	80-84 years	Self-harm	0.0784824	0.122503	0.0492748	Female	60-64 years	Police conflict and executions	0.0666996	0.208318	0.0125066	Female	60-64 years	Conflict and terrorism	1.94948	7.62201	0.245458	Female	60-64 years
Male	80-84 years	Interpersonal violence	64.7078	129.32	28.0865	Male	50-54 years	Exposure to forces of nature	14.0789	29.8628	5.38695	Male	80-84 years	Self-harm	1.70741	2.66509	1.07199	Female	80-84 years	Interpersonal violence	1.16266	2.54626	0.44042	Female	45-49 years	Exposure to forces of nature	0.0242737	0.0555391	0.00741164	Female	80-84 years	Self-harm	0.0885378	0.156842	0.0524102	Male	65-69 years	Police conflict and executions	0.0652414	0.177801	0.0166151	Male	65-69 years	Conflict and terrorism	3.81888	12.3626	0.692218	Male	65-69 years
Female	80-84 years	Interpersonal violence	40.2669	88.1859	15.2533	Female	50-54 years	Exposure to forces of nature	6.7399	16.4577	2.13373	Female	80-84 years	Self-harm	3.06638	5.43198	1.81515	Male	85-89 years	Interpersonal violence	2.82382	5.73095	1.20092	Male	50-54 years	Exposure to forces of nature	0.0556364	0.118011	0.021288	Male	85-89 years	Self-harm	0.0875882	0.133402	0.0562266	Female	65-69 years	Police conflict and executions	0.0455053	0.137323	0.00881794	Female	65-69 years	Conflict and terrorism	1.94971	7.79171	0.227122	Female	65-69 years
Male	85-89 years	Interpersonal violence	16.8937	34.2858	7.18456	Male	55-59 years	Exposure to forces of nature	14.2276	30.7452	5.19203	Male	85-89 years	Self-harm	0.524002	0.798085	0.336379	Female	85-89 years	Interpersonal violence	1.11162	2.44122	0.416612	Female	50-54 years	Exposure to forces of nature	0.0299593	0.0731557	0.00948458	Female	85-89 years	Self-harm	0.10006	0.172487	0.061895	Male	70-74 years	Police conflict and executions	0.0267748	0.0711847	0.00726729	Male	70-74 years	Conflict and terrorism	2.28422	8.07496	0.400791	Male	70-74 years
Female	85-89 years	Interpersonal violence	14.6656	32.2072	5.4964	Female	55-59 years	Exposure to forces of nature	7.64291	18.3996	2.28603	Female	85-89 years	Self-harm	1.32009	2.27563	0.816586	Male	90-94 years	Interpersonal violence	3.61909	6.68451	1.62785	Male	55-59 years	Exposure to forces of nature	0.0624495	0.13495	0.0227894	Male	90-94 years	Self-harm	0.0955688	0.141821	0.0617901	Female	70-74 years	Police conflict and executions	0.0270883	0.0780601	0.00556926	Female	70-74 years	Conflict and terrorism	1.37904	5.64043	0.159145	Female	70-74 years
Male	90-94 years	Interpersonal violence	2.5956	4.7941	1.16749	Male	60-64 years	Exposure to forces of nature	13.6783	29.8002	4.8228	Male	90-94 years	Self-harm	0.0685415	0.101714	0.0443156	Female	90-94 years	Interpersonal violence	1.19306	2.52409	0.478377	Female	55-59 years	Exposure to forces of nature	0.0369581	0.0889732	0.0110544	Female	90-94 years	Self-harm	0.105111	0.166554	0.0650582	Male	75-79 years	Police conflict and executions	0.0132446	0.0367577	0.00364969	Male	75-79 years	Conflict and terrorism	1.28669	4.28133	0.229519	Male	75-79 years
Female	90-94 years	Interpersonal violence	3.59046	7.59612	1.43965	Female	60-64 years	Exposure to forces of nature	8.15456	20.4094	2.27309	Female	90-94 years	Self-harm	0.316325	0.501234	0.195789	Male	95+ years	Interpersonal violence	5.13236	10.7527	2.16943	Male	60-64 years	Exposure to forces of nature	0.0749632	0.163319	0.0264311	Male	95+ years	Self-harm	0.102681	0.150377	0.0667573	Female	75-79 years	Police conflict and executions	0.0150346	0.045801	0.00308201	Female	75-79 years	Conflict and terrorism	0.942227	3.83034	0.111773	Female	75-79 years
Male	95+ years	Interpersonal violence	0.440037	0.921913	0.186002	Male	65-69 years	Exposure to forces of nature	10.904	24.3848	3.5829	Male	95+ years	Self-harm	0.00880366	0.012893	0.00572362	Female	95+ years	Interpersonal violence	1.37739	3.20594	0.509256	Female	60-64 years	Exposure to forces of nature	0.0474822	0.11884	0.0132357	Female	95+ years	Self-harm	0.104516	0.161034	0.0679666	Male	80-84 years	Police conflict and executions	0.019195	0.0546746	0.00460246	Male	80-84 years	Conflict and terrorism	0.716762	2.32211	0.122953	Male	80-84 years
Female	95+ years	Interpersonal violence	0.739143	1.72039	0.273279	Female	65-69 years	Exposure to forces of nature	7.88566	19.8191	2.09092	Female	95+ years	Self-harm	0.0560856	0.0864146	0.0364725	Male	<5 years	Other unintentional injuries (internal)	4.24386	8.65524	1.70407	Male	65-69 years	Exposure to forces of nature	0.081038	0.181227	0.0266281	Female	80-84 years	Foreign body	0.360441	1.03078	0.121386	Female	80-84 years	Police conflict and executions	0.02596	0.0845691	0.00495888	Female	80-84 years	Conflict and terrorism	0.703061	2.74249	0.0797299	Female	80-84 years
Male	<5 years	Other unintentional injuries (internal)	2585.84	5273.74	1038.31	Male	70-74 years	Exposure to forces of nature	8.00222	18.5096	2.47668	Male	85-89 years	Foreign body	2.48522	5.84444	1.0611	Female	<5 years	Other unintentional injuries (internal)	2.64812	6.24796	0.857129	Female	65-69 years	Exposure to forces of nature	0.056682	0.142459	0.0150295	Male	85-89 years	Foreign body	0.415411	0.976912	0.177366	Male	85-89 years	Police conflict and executions	0.00854001	0.0248595	0.00200021	Male	85-89 years	Conflict and terrorism	0.286442	0.949816	0.0467538	Male	85-89 years
Female	<5 years	Other unintentional injuries (internal)	1442.21	3402.74	466.807	Female	70-74 years	Exposure to forces of nature	6.85218	18.3548	1.70619	Female	85-89 years	Foreign body	4.21339	10.5744	1.67871	Male	5-9 years	Other unintentional injuries (internal)	2.63052	5.57265	0.996561	Male	70-74 years	Exposure to forces of nature	0.0915235	0.211699	0.0283264	Female	85-89 years	Foreign body	0.319364	0.80151	0.127242	Female	85-89 years	Police conflict and executions	0.0114657	0.039125	0.00212432	Female	85-89 years	Conflict and terrorism	0.44178	1.74862	0.049398	Female	85-89 years
Male	5-9 years	Other unintentional injuries (internal)	1432.85	3035.43	542.829	Male	75-79 years	Exposure to forces of nature	4.80338	11.3582	1.41837	Male	90-94 years	Foreign body	0.312034	0.651528	0.15599	Female	5-9 years	Other unintentional injuries (internal)	1.60512	3.9633	0.504708	Female	70-74 years	Exposure to forces of nature	0.0677556	0.181496	0.0168712	Male	90-94 years	Foreign body	0.435076	0.908438	0.217501	Male	90-94 years	Police conflict and executions	0.0022357	0.00690623	0.000546264	Male	90-94 years	Conflict and terrorism	0.0481085	0.163349	0.00731771	Male	90-94 years
Female	5-9 years	Other unintentional injuries (internal)	806.924	1992.42	253.726	Female	75-79 years	Exposure to forces of nature	4.98174	13.3951	1.20322	Female	90-94 years	Foreign body	1.02371	2.27743	0.483088	Male	10-14 years	Other unintentional injuries (internal)	2.03744	4.20822	0.728123	Male	75-79 years	Exposure to forces of nature	0.0978194	0.231307	0.0288846	Female	90-94 years	Foreign body	0.340165	0.75676	0.160524	Female	90-94 years	Police conflict and executions	0.00756414	0.0251997	0.00144073	Female	90-94 years	Conflict and terrorism	0.196365	0.818633	0.0205606	Female	90-94 years
Male	10-14 years	Other unintentional injuries (internal)	1080.89	2232.52	386.279	Male	80-84 years	Exposure to forces of nature	2.46164	6.02045	0.721538	Male	95+ years	Foreign body	0.0451862	0.0889499	0.0240728	Female	10-14 years	Other unintentional injuries (internal)	1.23806	3.18583	0.330174	Female	75-79 years	Exposure to forces of nature	0.0766417	0.206078	0.018511	Male	95+ years	Foreign body	0.527028	1.03746	0.280772	Male	95+ years	Police conflict and executions	0.00193645	0.00643929	0.000451303	Male	95+ years	Conflict and terrorism	0.00811013	0.0282379	0.00117679	Male	95+ years
Female	10-14 years	Other unintentional injuries (internal)	615.609	1584.11	164.175	Female	80-84 years	Exposure to forces of nature	3.09966	8.44431	0.723322	Female	95+ years	Foreign body	0.228179	0.449937	0.116246	Male	15-19 years	Other unintentional injuries (internal)	2.13264	4.62094	0.808103	Male	80-84 years	Exposure to forces of nature	0.113152	0.276735	0.0331661	Female	95+ years	Foreign body	0.425213	0.838459	0.216624	Female	95+ years	Police conflict and executions	0.00202771	0.00731845	0.000363001	Female	95+ years	Conflict and terrorism	0.0467468	0.19709	0.00470962	Female	95+ years
Male	15-19 years	Other unintentional injuries (internal)	1389.63	3011.01	526.56	Male	85-89 years	Exposure to forces of nature	0.744119	1.77045	0.209182	Male	<5 years	Environmental heat and cold exposure	39.5281	86.3354	15.2497	Female	15-19 years	Other unintentional injuries (internal)	1.19145	3.35573	0.300283	Female	80-84 years	Exposure to forces of nature	0.0894989	0.243819	0.020885	Male	<5 years	Environmental heat and cold exposure	0.0648732	0.141693	0.0250277	Male	<5 years	Environmental heat and cold exposure	433.124	929.37	175.891	Male	<5 years	Exposure to mechanical forces	495.907	1059.21	181.617	Male	<5 years
Female	15-19 years	Other unintentional injuries (internal)	735.386	2071.23	185.342	Female	85-89 years	Exposure to forces of nature	1.39918	3.98221	0.305534	Female	<5 years	Environmental heat and cold exposure	15.2675	37.2018	5.41858	Male	20-24 years	Other unintentional injuries (internal)	2.73154	6.15358	0.997409	Male	85-89 years	Exposure to forces of nature	0.124381	0.295936	0.0349653	Female	<5 years	Environmental heat and cold exposure	0.0280335	0.0683083	0.00994936	Female	<5 years	Environmental heat and cold exposure	191.935	440.567	70.6977	Female	<5 years	Exposure to mechanical forces	259.49	639.513	78.2208	Female	<5 years
Male	20-24 years	Other unintentional injuries (internal)	1848.97	4165.34	675.143	Male	90-94 years	Exposure to forces of nature	0.0991233	0.24936	0.0269538	Male	5-9 years	Environmental heat and cold exposure	25.465	63.1883	8.11641	Female	20-24 years	Other unintentional injuries (internal)	1.28493	3.75625	0.32609	Female	85-89 years	Exposure to forces of nature	0.106054	0.301841	0.0231587	Male	5-9 years	Environmental heat and cold exposure	0.0467503	0.116005	0.0149006	Male	5-9 years	Environmental heat and cold exposure	399.409	921.325	138.236	Male	5-9 years	Exposure to mechanical forces	350.764	826.101	126.568	Male	5-9 years
Female	20-24 years	Other unintentional injuries (internal)	831.48	2430.67	211.013	Female	90-94 years	Exposure to forces of nature	0.431351	1.24446	0.0901813	Female	5-9 years	Environmental heat and cold exposure	10.9467	28.5057	3.33696	Male	25-29 years	Other unintentional injuries (internal)	3.08968	7.25008	1.19764	Male	90-94 years	Exposure to forces of nature	0.13821	0.347687	0.0375822	Female	5-9 years	Environmental heat and cold exposure	0.0217751	0.0567031	0.00663783	Female	5-9 years	Environmental heat and cold exposure	160.88	406.199	49.7107	Female	5-9 years	Exposure to mechanical forces	148.109	379.749	43.1599	Female	5-9 years
Male	25-29 years	Other unintentional injuries (internal)	1747.32	4100.19	677.311	Male	95+ years	Exposure to forces of nature	0.0121536	0.0306332	0.00321407	Male	10-14 years	Environmental heat and cold exposure	24.1832	56.8116	7.48651	Female	25-29 years	Other unintentional injuries (internal)	1.32785	3.48909	0.365437	Female	90-94 years	Exposure to forces of nature	0.143332	0.413517	0.0299661	Male	10-14 years	Environmental heat and cold exposure	0.0455846	0.107088	0.0141118	Male	10-14 years	Environmental heat and cold exposure	402.718	917.159	134.54	Male	10-14 years	Exposure to mechanical forces	394.793	907.313	144.175	Male	10-14 years
Female	25-29 years	Other unintentional injuries (internal)	712.295	1871.65	196.03	Female	95+ years	Exposure to forces of nature	0.0928201	0.261764	0.0185196	Female	10-14 years	Environmental heat and cold exposure	9.89527	23.9283	2.77739	Male	30-34 years	Other unintentional injuries (internal)	3.00807	6.74106	1.17617	Male	95+ years	Exposure to forces of nature	0.141753	0.35729	0.0374872	Female	10-14 years	Environmental heat and cold exposure	0.0199005	0.0481226	0.00558565	Female	10-14 years	Environmental heat and cold exposure	147.401	360.641	41.9164	Female	10-14 years	Exposure to mechanical forces	135.656	379.072	40.4292	Female	10-14 years
Male	30-34 years	Other unintentional injuries (internal)	1388.4	3111.4	542.873	Male	<5 years	Foreign body	598.956	1281.17	266.084	Male	15-19 years	Environmental heat and cold exposure	30.6687	73.4696	9.84006	Female	30-34 years	Other unintentional injuries (internal)	1.35529	3.62947	0.392513	Female	95+ years	Exposure to forces of nature	0.172971	0.487797	0.0345113	Male	15-19 years	Environmental heat and cold exposure	0.0470668	0.112753	0.0151014	Male	15-19 years	Environmental heat and cold exposure	422.32	948.47	144.383	Male	15-19 years	Exposure to mechanical forces	520.112	1132.19	205.24	Male	15-19 years
Female	30-34 years	Other unintentional injuries (internal)	574.043	1537.3	166.252	Female	<5 years	Foreign body	455.168	1146.93	179.575	Female	15-19 years	Environmental heat and cold exposure	11.5329	27.457	3.46243	Male	35-39 years	Other unintentional injuries (internal)	2.83729	6.27889	1.08377	Male	<5 years	Foreign body	0.983003	2.10264	0.436695	Female	15-19 years	Environmental heat and cold exposure	0.0186851	0.0444849	0.00560969	Female	15-19 years	Environmental heat and cold exposure	151.164	354.766	42.3544	Female	15-19 years	Exposure to mechanical forces	162.728	426.405	50.2931	Female	15-19 years
Male	35-39 years	Other unintentional injuries (internal)	1342.63	2971.22	512.847	Male	5-9 years	Foreign body	384.084	885.461	155.698	Male	20-24 years	Environmental heat and cold exposure	27.6085	64.7044	8.7443	Female	35-39 years	Other unintentional injuries (internal)	1.40044	3.78041	0.411165	Female	<5 years	Foreign body	0.835759	2.10594	0.329727	Male	20-24 years	Environmental heat and cold exposure	0.0407868	0.0955896	0.0129182	Male	20-24 years	Environmental heat and cold exposure	370.354	845.365	126.052	Male	20-24 years	Exposure to mechanical forces	694.18	1449.33	278.91	Male	20-24 years
Female	35-39 years	Other unintentional injuries (internal)	618.824	1670.48	181.685	Female	5-9 years	Foreign body	171.439	395.005	77.3145	Female	20-24 years	Environmental heat and cold exposure	9.74309	24.871	2.93992	Male	40-44 years	Other unintentional injuries (internal)	2.56407	5.24454	0.975824	Male	5-9 years	Foreign body	0.705127	1.62559	0.285842	Female	20-24 years	Environmental heat and cold exposure	0.0150565	0.0384346	0.00454322	Female	20-24 years	Environmental heat and cold exposure	135.411	335.707	39.0944	Female	20-24 years	Exposure to mechanical forces	222.081	556.324	73.4172	Female	20-24 years
Male	40-44 years	Other unintentional injuries (internal)	904.125	1849.3	344.088	Male	10-14 years	Foreign body	437.837	1269.65	154.452	Male	25-29 years	Environmental heat and cold exposure	16.6685	36.3951	6.21373	Female	40-44 years	Other unintentional injuries (internal)	1.38884	3.3592	0.442714	Female	5-9 years	Foreign body	0.341024	0.785737	0.153793	Male	25-29 years	Environmental heat and cold exposure	0.0294738	0.064355	0.0109873	Male	25-29 years	Environmental heat and cold exposure	336.541	753.522	120.657	Male	25-29 years	Exposure to mechanical forces	1080.11	2325.35	450.637	Male	25-29 years
Female	40-44 years	Other unintentional injuries (internal)	444.166	1074.31	141.585	Female	10-14 years	Foreign body	159.615	412.497	69.2471	Female	25-29 years	Environmental heat and cold exposure	5.74174	13.453	1.97418	Male	45-49 years	Other unintentional injuries (internal)	2.21962	4.6906	0.869358	Male	10-14 years	Foreign body	0.825308	2.39324	0.291136	Female	25-29 years	Environmental heat and cold exposure	0.0107037	0.0250789	0.00368024	Female	25-29 years	Environmental heat and cold exposure	126.57	319.892	36.8965	Female	25-29 years	Exposure to mechanical forces	378.27	922.657	133.462	Female	25-29 years
Male	45-49 years	Other unintentional injuries (internal)	605.849	1280.3	237.292	Male	15-19 years	Foreign body	725.24	2076.97	208.565	Male	30-34 years	Environmental heat and cold exposure	8.74223	18.8381	3.32096	Female	45-49 years	Other unintentional injuries (internal)	1.24513	3.09428	0.395371	Female	10-14 years	Foreign body	0.321005	0.829579	0.139264	Male	30-34 years	Environmental heat and cold exposure	0.0189407	0.040814	0.00719509	Male	30-34 years	Environmental heat and cold exposure	229.549	520.405	80.9233	Male	30-34 years	Exposure to mechanical forces	1380.16	2773.5	632.985	Male	30-34 years
Female	45-49 years	Other unintentional injuries (internal)	304.12	755.77	96.5683	Female	15-19 years	Foreign body	231.809	631.536	96.2119	Female	30-34 years	Environmental heat and cold exposure	2.99977	6.79697	1.16941	Male	50-54 years	Other unintentional injuries (internal)	1.95637	4.06606	0.742143	Male	15-19 years	Foreign body	1.11301	3.18749	0.320081	Female	30-34 years	Environmental heat and cold exposure	0.00708229	0.0160473	0.00276092	Female	30-34 years	Environmental heat and cold exposure	87.9277	229.522	26.8874	Female	30-34 years	Exposure to mechanical forces	508.234	1202.84	199.743	Female	30-34 years
Male	50-54 years	Other unintentional injuries (internal)	495.061	1028.92	187.8	Male	20-24 years	Foreign body	1049.63	3026.63	266.777	Male	35-39 years	Environmental heat and cold exposure	6.19854	12.7731	2.6814	Female	50-54 years	Other unintentional injuries (internal)	1.08489	2.51286	0.349795	Female	15-19 years	Foreign body	0.375568	1.02319	0.155879	Male	35-39 years	Environmental heat and cold exposure	0.013099	0.0269925	0.00566643	Male	35-39 years	Environmental heat and cold exposure	105.139	243.7	36.0158	Male	35-39 years	Exposure to mechanical forces	1207.21	2445.1	544.951	Male	35-39 years
Female	50-54 years	Other unintentional injuries (internal)	244.066	565.314	78.6929	Female	20-24 years	Foreign body	313.569	917.238	115.294	Female	35-39 years	Environmental heat and cold exposure	2.24061	4.96643	0.96231	Male	55-59 years	Other unintentional injuries (internal)	1.66251	3.4398	0.617894	Male	20-24 years	Foreign body	1.55065	4.47133	0.394118	Female	35-39 years	Environmental heat and cold exposure	0.00507064	0.0112393	0.00217777	Female	35-39 years	Environmental heat and cold exposure	42.3309	113.66	12.2567	Female	35-39 years	Exposure to mechanical forces	445.859	1063.98	177.916	Female	35-39 years
Male	55-59 years	Other unintentional injuries (internal)	378.765	783.678	140.773	Male	25-29 years	Foreign body	1112.92	3575.86	279.972	Male	40-44 years	Environmental heat and cold exposure	3.62325	7.69374	1.6607	Female	55-59 years	Other unintentional injuries (internal)	0.948284	2.25917	0.286373	Female	20-24 years	Foreign body	0.484576	1.41746	0.178171	Male	40-44 years	Environmental heat and cold exposure	0.0102754	0.0218192	0.00470969	Male	40-44 years	Environmental heat and cold exposure	66.3199	158.087	23.0545	Male	40-44 years	Exposure to mechanical forces	1300.44	2559.65	661.992	Male	40-44 years
Female	55-59 years	Other unintentional injuries (internal)	196.104	467.194	59.2216	Female	25-29 years	Foreign body	324.115	1010.09	112.954	Female	40-44 years	Environmental heat and cold exposure	1.31496	2.72529	0.650691	Male	60-64 years	Other unintentional injuries (internal)	1.24447	2.61661	0.487245	Male	25-29 years	Foreign body	1.9679	6.32296	0.495056	Female	40-44 years	Environmental heat and cold exposure	0.00411168	0.00852153	0.00203461	Female	40-44 years	Environmental heat and cold exposure	28.9036	75.6372	8.63599	Female	40-44 years	Exposure to mechanical forces	470.649	1051.53	205.215	Female	40-44 years
Male	60-64 years	Other unintentional injuries (internal)	227.074	477.444	88.9059	Male	30-34 years	Foreign body	1080.31	3219.12	259.082	Male	45-49 years	Environmental heat and cold exposure	2.32694	4.56807	1.18736	Female	60-64 years	Other unintentional injuries (internal)	0.791073	1.88014	0.265911	Female	25-29 years	Foreign body	0.604209	1.88299	0.210566	Male	45-49 years	Environmental heat and cold exposure	0.00852511	0.0167358	0.00435007	Male	45-49 years	Environmental heat and cold exposure	51.6616	117.983	19.2994	Male	45-49 years	Exposure to mechanical forces	1596.37	3015.28	834.707	Male	45-49 years
Female	60-64 years	Other unintentional injuries (internal)	135.858	322.894	45.6674	Female	30-34 years	Foreign body	314.281	939.089	107.394	Female	45-49 years	Environmental heat and cold exposure	0.872892	1.62913	0.473745	Male	65-69 years	Other unintentional injuries (internal)	0.920927	1.89554	0.355875	Male	30-34 years	Foreign body	2.34057	6.97445	0.56132	Female	45-49 years	Environmental heat and cold exposure	0.00357381	0.00666999	0.00193961	Female	45-49 years	Environmental heat and cold exposure	24.6965	66.3743	8.23224	Female	45-49 years	Exposure to mechanical forces	569.019	1233.79	265.934	Female	45-49 years
Male	65-69 years	Other unintentional injuries (internal)	123.914	255.052	47.8843	Male	35-39 years	Foreign body	1270.35	3680.73	304.703	Male	50-54 years	Environmental heat and cold exposure	1.89108	3.31758	0.998516	Female	65-69 years	Other unintentional injuries (internal)	0.676903	1.60918	0.232376	Female	30-34 years	Foreign body	0.742	2.21714	0.253551	Male	50-54 years	Environmental heat and cold exposure	0.00747312	0.0131103	0.00394591	Male	50-54 years	Environmental heat and cold exposure	39.0193	83.3823	14.4512	Male	50-54 years	Exposure to mechanical forces	1605.87	2972.93	921.718	Male	50-54 years
Female	65-69 years	Other unintentional injuries (internal)	94.1714	223.87	32.3284	Female	35-39 years	Foreign body	404.282	1233.11	129.899	Female	50-54 years	Environmental heat and cold exposure	0.761982	1.30199	0.414965	Male	70-74 years	Other unintentional injuries (internal)	0.769439	1.62859	0.298419	Male	35-39 years	Foreign body	2.68454	7.77825	0.643909	Female	50-54 years	Environmental heat and cold exposure	0.00338706	0.00578742	0.00184455	Female	50-54 years	Environmental heat and cold exposure	21.2585	49.0541	7.14742	Female	50-54 years	Exposure to mechanical forces	594.767	1222.88	305.837	Female	50-54 years
Male	70-74 years	Other unintentional injuries (internal)	67.2747	142.393	26.0918	Male	40-44 years	Foreign body	1053.34	3233.18	269.352	Male	55-59 years	Environmental heat and cold exposure	1.64746	2.83167	0.872796	Female	70-74 years	Other unintentional injuries (internal)	0.636754	1.52063	0.222548	Female	35-39 years	Foreign body	0.914915	2.79061	0.293971	Male	55-59 years	Environmental heat and cold exposure	0.00723121	0.0124291	0.00383097	Male	55-59 years	Environmental heat and cold exposure	25.0954	55.4032	9.23119	Male	55-59 years	Exposure to mechanical forces	1198.16	2027.42	739.37	Male	<5 years
Female	70-74 years	Other unintentional injuries (internal)	64.3954	153.782	22.5064	Female	40-44 years	Foreign body	366.199	1210.09	113.343	Female	55-59 years	Environmental heat and cold exposure	0.725967	1.22378	0.391106	Male	75-79 years	Other unintentional injuries (internal)	0.75306	1.55342	0.316516	Male	40-44 years	Foreign body	2.98723	9.16919	0.763873	Female	55-59 years	Environmental heat and cold exposure	0.00351049	0.00591774	0.00189124	Female	55-59 years	Environmental heat and cold exposure	15.1655	35.7865	4.7955	Female	55-59 years	Exposure to mechanical forces	464.414	912.624	258.785	Female	<5 years
Male	75-79 years	Other unintentional injuries (internal)	36.9787	76.2801	15.5423	Male	45-49 years	Foreign body	834.721	2377.4	240.429	Male	60-64 years	Environmental heat and cold exposure	1.39025	2.33192	0.794497	Female	75-79 years	Other unintentional injuries (internal)	0.636212	1.39636	0.242606	Female	40-44 years	Foreign body	1.14504	3.78377	0.354406	Male	60-64 years	Environmental heat and cold exposure	0.00761922	0.01278	0.00435421	Male	60-64 years	Environmental heat and cold exposure	19.3675	41.7199	7.46774	Male	60-64 years	Exposure to mechanical forces	994.457	1601.81	669.232	Male	5-9 years
Female	75-79 years	Other unintentional injuries (internal)	41.354	90.764	15.7695	Female	45-49 years	Foreign body	328.727	1062.62	105.625	Female	60-64 years	Environmental heat and cold exposure	0.678355	1.18385	0.364317	Male	80-84 years	Other unintentional injuries (internal)	0.811785	1.65355	0.348885	Male	45-49 years	Foreign body	3.05813	8.70999	0.880848	Female	60-64 years	Environmental heat and cold exposure	0.00394991	0.00689332	0.00212134	Female	60-64 years	Environmental heat and cold exposure	12.7766	30.2415	4.19233	Female	60-64 years	Exposure to mechanical forces	403.777	764.678	244.952	Female	5-9 years
Male	80-84 years	Other unintentional injuries (internal)	17.6606	35.9734	7.59008	Male	50-54 years	Foreign body	720.275	2130.38	239.906	Male	65-69 years	Environmental heat and cold exposure	1.14083	1.8831	0.657721	Female	80-84 years	Other unintentional injuries (internal)	0.632991	1.39168	0.25841	Female	45-49 years	Foreign body	1.34588	4.35059	0.43245	Male	65-69 years	Environmental heat and cold exposure	0.00847863	0.0139951	0.00488817	Male	65-69 years	Environmental heat and cold exposure	17.2416	36.5137	6.56248	Male	65-69 years	Exposure to mechanical forces	860.089	1307.58	622.935	Male	10-14 years
Female	80-84 years	Other unintentional injuries (internal)	21.9227	48.1987	8.94964	Female	50-54 years	Foreign body	325.244	1084.11	112.953	Female	65-69 years	Environmental heat and cold exposure	0.645783	1.10785	0.335022	Male	85-89 years	Other unintentional injuries (internal)	0.866274	1.80592	0.35105	Male	50-54 years	Foreign body	2.84636	8.41879	0.948054	Female	65-69 years	Environmental heat and cold exposure	0.00464188	0.0079632	0.00240814	Female	65-69 years	Environmental heat and cold exposure	12.4602	28.7006	3.95729	Female	65-69 years	Exposure to mechanical forces	374.896	624.639	248.05	Female	10-14 years
Male	85-89 years	Other unintentional injuries (internal)	5.18254	10.804	2.10018	Male	55-59 years	Foreign body	585.166	1578.59	227.065	Male	70-74 years	Environmental heat and cold exposure	0.876933	1.44285	0.497677	Female	85-89 years	Other unintentional injuries (internal)	0.61385	1.34207	0.237698	Female	50-54 years	Foreign body	1.44573	4.81896	0.502081	Male	70-74 years	Environmental heat and cold exposure	0.0100297	0.0165023	0.00569207	Male	70-74 years	Environmental heat and cold exposure	13.2637	26.6326	5.1154	Male	70-74 years	Exposure to mechanical forces	587.222	836.553	454.576	Male	15-19 years
Female	85-89 years	Other unintentional injuries (internal)	8.09857	17.7061	3.13597	Female	55-59 years	Foreign body	303.657	893.166	116.82	Female	70-74 years	Environmental heat and cold exposure	0.577563	1.00134	0.31833	Male	90-94 years	Other unintentional injuries (internal)	1.03245	2.05212	0.442829	Male	55-59 years	Foreign body	2.56847	6.92893	0.996656	Female	70-74 years	Environmental heat and cold exposure	0.00571106	0.0099014	0.00314771	Female	70-74 years	Environmental heat and cold exposure	9.43188	21.3091	3.16279	Female	70-74 years	Exposure to mechanical forces	264.481	424.757	188.216	Female	15-19 years
Male	90-94 years	Other unintentional injuries (internal)	0.740465	1.47177	0.317595	Male	60-64 years	Foreign body	469.019	1161.2	213.157	Male	75-79 years	Environmental heat and cold exposure	0.641854	1.07634	0.355478	Female	90-94 years	Other unintentional injuries (internal)	0.650968	1.29895	0.260044	Female	55-59 years	Foreign body	1.46837	4.319	0.564898	Male	75-79 years	Environmental heat and cold exposure	0.0130712	0.0219195	0.00723922	Male	75-79 years	Environmental heat and cold exposure	10.696	22.126	4.32256	Male	75-79 years	Exposure to mechanical forces	358.43	466.143	286.911	Male	20-24 years
Female	90-94 years	Other unintentional injuries (internal)	1.95905	3.90912	0.782587	Female	60-64 years	Foreign body	277.288	785.769	118.387	Female	75-79 years	Environmental heat and cold exposure	0.484066	0.84606	0.258144	Male	95+ years	Other unintentional injuries (internal)	1.22852	2.70017	0.464286	Male	60-64 years	Foreign body	2.57044	6.36389	1.1682	Female	75-79 years	Environmental heat and cold exposure	0.00744713	0.0130162	0.00397143	Female	75-79 years	Environmental heat and cold exposure	7.30217	16.8988	2.51605	Female	75-79 years	Exposure to mechanical forces	175.239	253.404	129.582	Female	20-24 years
Male	95+ years	Other unintentional injuries (internal)	0.10533	0.231507	0.0398069	Male	65-69 years	Foreign body	351.273	864.218	178.95	Male	80-84 years	Environmental heat and cold exposure	0.444782	0.748051	0.248543	Female	95+ years	Other unintentional injuries (internal)	0.698842	1.57133	0.244793	Female	60-64 years	Foreign body	1.61459	4.57536	0.689343	Male	80-84 years	Environmental heat and cold exposure	0.0204448	0.0343848	0.0114245	Male	80-84 years	Environmental heat and cold exposure	11.6439	22.9014	5.41903	Male	80-84 years	Exposure to mechanical forces	228.185	284.01	186.438	Male	25-29 years
Female	95+ years	Other unintentional injuries (internal)	0.375016	0.843213	0.131362	Female	65-69 years	Foreign body	244.813	660.604	116.694	Female	80-84 years	Environmental heat and cold exposure	0.391757	0.689521	0.219385	Male	<5 years	Exposure to forces of nature	0.107305	0.252789	0.0360337	Male	65-69 years	Foreign body	2.61065	6.42285	1.32995	Female	80-84 years	Environmental heat and cold exposure	0.0113115	0.0199091	0.00633446	Female	80-84 years	Environmental heat and cold exposure	7.94722	17.7091	3.17464	Female	80-84 years	Exposure to mechanical forces	131.502	182.951	101.249	Female	25-29 years
Male	<5 years	Exposure to forces of nature	65.3823	154.028	21.9558	Male	70-74 years	Foreign body	232.397	504.575	134.415	Male	85-89 years	Environmental heat and cold exposure	0.19177	0.33621	0.107935	Female	<5 years	Exposure to forces of nature	0.116735	0.331869	0.0308491	Female	65-69 years	Foreign body	1.75971	4.74841	0.838795	Male	85-89 years	Environmental heat and cold exposure	0.0320548	0.0561984	0.0180416	Male	85-89 years	Environmental heat and cold exposure	6.96481	14.7268	3.03839	Male	85-89 years	Exposure to mechanical forces	91.6043	115.806	75.7296	Male	30-34 years
Female	<5 years	Exposure to forces of nature	63.5755	180.741	16.8009	Female	70-74 years	Foreign body	190.146	433.095	103.667	Female	85-89 years	Environmental heat and cold exposure	0.229989	0.43056	0.126624	Male	5-9 years	Exposure to forces of nature	0.129777	0.298824	0.0445204	Male	70-74 years	Foreign body	2.65798	5.77096	1.53734	Female	85-89 years	Environmental heat and cold exposure	0.0174326	0.0326354	0.00959777	Female	85-89 years	Environmental heat and cold exposure	6.32994	15.0049	2.45174	Female	85-89 years	Exposure to mechanical forces	77.4516	107.208	61.3199	Female	30-34 years
Male	5-9 years	Exposure to forces of nature	70.6899	162.77	24.2503	Male	75-79 years	Foreign body	141.141	246.44	90.1612	Male	90-94 years	Environmental heat and cold exposure	0.0363275	0.0663398	0.0206386	Female	5-9 years	Exposure to forces of nature	0.123546	0.35116	0.0328315	Female	70-74 years	Foreign body	1.8802	4.28253	1.02508	Male	90-94 years	Environmental heat and cold exposure	0.0506522	0.0924989	0.0287769	Male	90-94 years	Environmental heat and cold exposure	1.76634	3.5411	0.812914	Male	90-94 years	Exposure to mechanical forces	14.9678	19.0337	12.0379	Male	35-39 years
Female	5-9 years	Exposure to forces of nature	62.1088	176.535	16.505	Female	75-79 years	Foreign body	135.992	282	83.7571	Female	90-94 years	Environmental heat and cold exposure	0.0833923	0.157748	0.0451339	Male	10-14 years	Exposure to forces of nature	0.281972	0.62065	0.0996691	Male	75-79 years	Foreign body	2.8743	5.01868	1.83611	Female	90-94 years	Environmental heat and cold exposure	0.0277102	0.0524175	0.0149974	Female	90-94 years	Environmental heat and cold exposure	3.33854	7.57824	1.32672	Female	90-94 years	Exposure to mechanical forces	30.88	40.54	24.6297	Female	35-39 years
Male	10-14 years	Exposure to forces of nature	149.59	329.263	52.8758	Male	80-84 years	Foreign body	68.6108	114.904	47.7514	Male	95+ years	Environmental heat and cold exposure	0.0067949	0.0122634	0.00367165	Female	10-14 years	Exposure to forces of nature	0.205985	0.593691	0.0555752	Female	75-79 years	Foreign body	2.09218	4.33844	1.28856	Male	95+ years	Environmental heat and cold exposure	0.0792521	0.143034	0.0428242	Male	95+ years	Environmental heat and cold exposure	0.259508	0.550444	0.101805	Male	95+ years	Exposure to mechanical forces	1.89007	2.4763	1.48632	Male	40-44 years
Female	10-14 years	Exposure to forces of nature	102.423	295.205	27.634	Female	80-84 years	Foreign body	80.4498	142.754	54.4699	Female	95+ years	Environmental heat and cold exposure	0.0236297	0.0464673	0.0128263	Male	15-19 years	Exposure to forces of nature	0.175623	0.399271	0.0640588	Male	80-84 years	Foreign body	3.15375	5.28168	2.19493	Female	95+ years	Environmental heat and cold exposure	0.0440339	0.0865919	0.0239019	Female	95+ years	Environmental heat and cold exposure	1.10795	2.61883	0.363141	Female	95+ years	Exposure to mechanical forces	8.52003	11.2661	6.70084	Female	40-44 years
Male	15-19 years	Exposure to forces of nature	114.436	260.165	41.7407	Male	<5 years	Conflict and terrorism	0.574029	1.46886	0.165912	Male	<5 years	Interpersonal violence	154.682	318.87	65.1665	Female	15-19 years	Exposure to forces of nature	0.0875088	0.243848	0.0239257	Male	<5 years	Conflict and terrorism	0.000942093	0.00241069	0.000272293	Male	<5 years	Interpersonal violence	0.253863	0.523328	0.106951	Male	<5 years	Self-harm	0	0	0	Male	<5 years	Police conflict and executions	0.00877289	0.0224004	0.00256263	Male	45-49 years
Female	15-19 years	Exposure to forces of nature	54.0123	150.509	14.7675	Female	<5 years	Conflict and terrorism	0.92216	2.60381	0.202682	Female	<5 years	Interpersonal violence	91.8537	204.725	34.4861	Male	20-24 years	Exposure to forces of nature	0.182251	0.403616	0.0650808	Female	<5 years	Conflict and terrorism	0.00169323	0.004781	0.000372155	Female	<5 years	Interpersonal violence	0.168658	0.375907	0.0633218	Female	<5 years	Self-harm	0	0	0	Female	<5 years	Police conflict and executions	0.00872773	0.0243997	0.00188194	Female	45-49 years
Male	20-24 years	Exposure to forces of nature	123.365	273.206	44.053	Male	5-9 years	Conflict and terrorism	0.98871	2.59234	0.293189	Male	5-9 years	Interpersonal violence	101.854	223.143	40.0151	Female	20-24 years	Exposure to forces of nature	0.0811767	0.203725	0.0227195	Male	5-9 years	Conflict and terrorism	0.00181514	0.00475919	0.000538255	Male	5-9 years	Interpersonal violence	0.18699	0.40966	0.0734624	Male	5-9 years	Self-harm	0	0	0	Male	5-9 years	Police conflict and executions	0.00820249	0.0217238	0.00239361	Male	50-54 years
Female	20-24 years	Exposure to forces of nature	52.5295	131.83	14.7018	Female	5-9 years	Conflict and terrorism	1.72779	6.03311	0.354874	Female	5-9 years	Interpersonal violence	28.9791	65.7826	10.5996	Male	25-29 years	Exposure to forces of nature	0.192403	0.409852	0.0672514	Female	5-9 years	Conflict and terrorism	0.00343689	0.012001	0.000705909	Female	5-9 years	Interpersonal violence	0.0576447	0.130854	0.0210845	Female	5-9 years	Self-harm	0	0	0	Female	5-9 years	Police conflict and executions	0.0066045	0.018894	0.0015189	Female	50-54 years
Male	25-29 years	Exposure to forces of nature	108.811	231.786	38.0331	Male	10-14 years	Conflict and terrorism	1.35625	3.63411	0.397292	Male	10-14 years	Interpersonal violence	209.98	450.207	78.103	Female	25-29 years	Exposure to forces of nature	0.0877206	0.225628	0.0240007	Male	10-14 years	Conflict and terrorism	0.00255649	0.00685018	0.000748881	Male	10-14 years	Interpersonal violence	0.395805	0.848625	0.147222	Male	10-14 years	Self-harm	68.7531	139.782	28.6336	Male	10-14 years	Police conflict and executions	0.0192172	0.0485162	0.00531918	Male	55-59 years
Female	25-29 years	Exposure to forces of nature	47.0558	121.033	12.8747	Female	10-14 years	Conflict and terrorism	1.92722	6.299	0.399425	Female	10-14 years	Interpersonal violence	36.455	85.1319	12.8299	Male	30-34 years	Exposure to forces of nature	0.171968	0.374826	0.0621155	Female	10-14 years	Conflict and terrorism	0.00387587	0.012668	0.00080329	Female	10-14 years	Interpersonal violence	0.0733152	0.17121	0.0258024	Female	10-14 years	Self-harm	34.3362	83.5776	11.3649	Female	10-14 years	Police conflict and executions	0.00901141	0.0252804	0.00194195	Female	55-59 years
Male	30-34 years	Exposure to forces of nature	79.3732	173.004	28.67	Male	15-19 years	Conflict and terrorism	3.11966	8.40405	0.892542	Male	15-19 years	Interpersonal violence	583.766	1265.2	213.966	Female	30-34 years	Exposure to forces of nature	0.0843203	0.224997	0.0239712	Male	15-19 years	Conflict and terrorism	0.00478769	0.0128976	0.00136977	Male	15-19 years	Interpersonal violence	0.895895	1.94169	0.32837	Male	15-19 years	Self-harm	155.711	289.905	69.0836	Male	15-19 years	Police conflict and executions	0.100099	0.268706	0.0273962	Male	60-64 years
Female	30-34 years	Exposure to forces of nature	35.7146	95.2994	10.1532	Female	15-19 years	Conflict and terrorism	2.65463	9.15494	0.4969	Female	15-19 years	Interpersonal violence	79.6657	194.216	27.0653	Male	35-39 years	Exposure to forces of nature	0.165871	0.373823	0.0615172	Female	15-19 years	Conflict and terrorism	0.00430094	0.0148325	0.000805059	Female	15-19 years	Interpersonal violence	0.129071	0.314662	0.0438501	Female	15-19 years	Self-harm	85.3227	189.704	28.989	Female	15-19 years	Police conflict and executions	0.0154165	0.0453231	0.00318434	Female	60-64 years
Male	35-39 years	Exposure to forces of nature	78.4912	176.896	29.1104	Male	20-24 years	Conflict and terrorism	7.03607	18.3564	2.10789	Male	20-24 years	Interpersonal violence	828.31	1722.59	310.158	Female	35-39 years	Exposure to forces of nature	0.0826832	0.218186	0.0234895	Male	20-24 years	Conflict and terrorism	0.0103946	0.0271185	0.00311404	Male	20-24 years	Interpersonal violence	1.22369	2.54484	0.458206	Male	20-24 years	Self-harm	189.887	367.77	86.3731	Male	20-24 years	Police conflict and executions	0.147456	0.387657	0.040254	Male	65-69 years
Female	35-39 years	Exposure to forces of nature	36.536	96.412	10.3795	Female	20-24 years	Conflict and terrorism	2.45937	8.4839	0.443935	Female	20-24 years	Interpersonal violence	114.89	257.04	38.9454	Male	40-44 years	Exposure to forces of nature	0.161721	0.35665	0.0546795	Female	20-24 years	Conflict and terrorism	0.00380061	0.0131106	0.000686038	Female	20-24 years	Interpersonal violence	0.177546	0.397218	0.0601845	Female	20-24 years	Self-harm	109.772	251.073	43.1537	Female	20-24 years	Police conflict and executions	0.0166574	0.0500518	0.0037204	Female	65-69 years
Male	40-44 years	Exposure to forces of nature	57.025	125.759	19.2807	Male	25-29 years	Conflict and terrorism	6.30863	17.2666	1.67911	Male	25-29 years	Interpersonal violence	665.174	1387.88	263.896	Female	40-44 years	Exposure to forces of nature	0.0880839	0.222955	0.0236712	Male	25-29 years	Conflict and terrorism	0.0111551	0.0305314	0.00296906	Male	25-29 years	Interpersonal violence	1.17618	2.4541	0.46663	Male	25-29 years	Self-harm	225.852	456.706	96.1807	Male	25-29 years	Police conflict and executions	0.147529	0.380586	0.0434527	Male	70-74 years
Female	40-44 years	Exposure to forces of nature	28.1703	71.3036	7.57033	Female	25-29 years	Conflict and terrorism	1.76277	6.01676	0.311847	Female	25-29 years	Interpersonal violence	107.996	250.901	39.7664	Male	45-49 years	Exposure to forces of nature	0.163538	0.35368	0.0575714	Female	25-29 years	Conflict and terrorism	0.00328613	0.0112163	0.00058134	Female	25-29 years	Interpersonal violence	0.201324	0.467725	0.0741318	Female	25-29 years	Self-harm	129.62	314.203	46.8472	Female	25-29 years	Police conflict and executions	0.0196907	0.0579197	0.00478882	Female	70-74 years
Male	45-49 years	Exposure to forces of nature	44.6379	96.5372	15.7142	Male	30-34 years	Conflict and terrorism	4.91196	14.2768	1.20453	Male	30-34 years	Interpersonal violence	493	1051.16	211.385	Female	45-49 years	Exposure to forces of nature	0.0893997	0.227786	0.0248794	Male	30-34 years	Conflict and terrorism	0.0106421	0.0309317	0.00260969	Male	30-34 years	Interpersonal violence	1.06812	2.27741	0.45798	Male	30-34 years	Self-harm	232.203	467.016	100.172	Male	30-34 years	Police conflict and executions	0.904357	2.42559	0.244092	Male	75-79 years
Female	45-49 years	Exposure to forces of nature	21.8356	55.636	6.07672	Female	30-34 years	Conflict and terrorism	1.32106	4.59641	0.227307	Female	30-34 years	Interpersonal violence	90.1419	208.974	34.3999	Male	50-54 years	Exposure to forces of nature	0.176694	0.410357	0.0672185	Female	30-34 years	Conflict and terrorism	0.00311894	0.0108519	0.00053666	Female	30-34 years	Interpersonal violence	0.21282	0.493376	0.0812162	Female	30-34 years	Self-harm	134.261	298.405	50.3987	Female	30-34 years	Police conflict and executions	0.886531	2.92476	0.155237	Female	75-79 years
Male	50-54 years	Exposure to forces of nature	44.7127	103.841	17.0097	Male	35-39 years	Conflict and terrorism	4.38708	13.3323	1.07324	Male	35-39 years	Interpersonal violence	463.758	943.831	199.627	Female	50-54 years	Exposure to forces of nature	0.102821	0.269466	0.0289096	Male	35-39 years	Conflict and terrorism	0.00927093	0.0281744	0.00226802	Male	35-39 years	Interpersonal violence	0.98003	1.99454	0.421859	Male	35-39 years	Self-harm	174.025	361.004	73.7878	Male	35-39 years	Police conflict and executions	0.683358	1.91239	0.182777	Male	80-84 years
Female	50-54 years	Exposure to forces of nature	23.1314	60.6215	6.50374	Female	35-39 years	Conflict and terrorism	1.46108	5.39792	0.234889	Female	35-39 years	Interpersonal violence	93.5483	201.723	37.1303	Male	55-59 years	Exposure to forces of nature	0.165665	0.388044	0.0576574	Female	35-39 years	Conflict and terrorism	0.00330651	0.0122158	0.000531569	Female	35-39 years	Interpersonal violence	0.211706	0.456511	0.0840283	Female	35-39 years	Self-harm	103.878	248.195	36.7476	Female	35-39 years	Police conflict and executions	0.519793	1.65035	0.0901829	Female	80-84 years
Male	55-59 years	Exposure to forces of nature	37.7429	88.4067	13.1359	Male	40-44 years	Conflict and terrorism	2.7875	8.81902	0.6116	Male	40-44 years	Interpersonal violence	327.063	624.774	146.249	Female	55-59 years	Exposure to forces of nature	0.113931	0.314028	0.0315329	Male	40-44 years	Conflict and terrorism	0.00790526	0.0250104	0.00173448	Male	40-44 years	Interpersonal violence	0.92754	1.77184	0.414757	Male	40-44 years	Self-harm	185.977	385.876	80.4618	Male	40-44 years	Police conflict and executions	1.56015	4.61868	0.351869	Male	85-89 years
Female	55-59 years	Exposure to forces of nature	23.5608	64.9407	6.52097	Female	40-44 years	Conflict and terrorism	1.07096	3.9929	0.163203	Female	40-44 years	Interpersonal violence	68.1064	141.001	29.5353	Male	60-64 years	Exposure to forces of nature	0.169813	0.383657	0.0585462	Female	40-44 years	Conflict and terrorism	0.00334872	0.0124852	0.000510309	Female	40-44 years	Interpersonal violence	0.212958	0.440888	0.0923521	Female	40-44 years	Self-harm	108.829	256.404	38.836	Female	40-44 years	Police conflict and executions	0.735098	2.36404	0.12597	Female	85-89 years
Male	60-64 years	Exposure to forces of nature	30.9852	70.0045	10.6827	Male	45-49 years	Conflict and terrorism	1.84448	6.36913	0.401865	Male	45-49 years	Interpersonal violence	235.51	457.238	114.11	Female	60-64 years	Exposure to forces of nature	0.12236	0.307677	0.0343244	Male	45-49 years	Conflict and terrorism	0.00675756	0.0233343	0.00147229	Male	45-49 years	Interpersonal violence	0.86283	1.67516	0.418062	Male	45-49 years	Self-harm	218.037	431.076	93.2733	Male	45-49 years	Police conflict and executions	5.83085	16.4745	1.22728	Male	90-94 years
Female	60-64 years	Exposure to forces of nature	21.014	52.8403	5.89485	Female	45-49 years	Conflict and terrorism	0.845442	3.18149	0.130015	Female	45-49 years	Interpersonal violence	51.366	106.344	22.8162	Male	65-69 years	Exposure to forces of nature	0.142214	0.313501	0.0498849	Female	45-49 years	Conflict and terrorism	0.00346142	0.0130257	0.00053231	Female	45-49 years	Interpersonal violence	0.210303	0.435394	0.0934142	Female	45-49 years	Self-harm	128.59	299.857	46.8854	Female	45-49 years	Police conflict and executions	0.950189	3.10824	0.156196	Female	90-94 years
Male	65-69 years	Exposure to forces of nature	19.1354	42.1828	6.7122	Male	50-54 years	Conflict and terrorism	1.49841	4.7607	0.325744	Male	50-54 years	Interpersonal violence	186.98	343.783	93.2713	Female	65-69 years	Exposure to forces of nature	0.113422	0.280877	0.0316413	Male	50-54 years	Conflict and terrorism	0.00592138	0.0188132	0.00128726	Male	50-54 years	Interpersonal violence	0.738904	1.35855	0.368587	Male	50-54 years	Self-harm	158.638	315.172	67.5536	Male	50-54 years	Police conflict and executions	5.92485	18.2287	1.32562	Male	95+ years
Female	65-69 years	Exposure to forces of nature	15.7794	39.0759	4.40197	Female	50-54 years	Conflict and terrorism	0.887867	3.35215	0.136895	Female	50-54 years	Interpersonal violence	42.636	82.7118	20.0671	Male	70-74 years	Exposure to forces of nature	0.132749	0.302411	0.0483981	Female	50-54 years	Conflict and terrorism	0.00394663	0.0149005	0.000608505	Female	50-54 years	Interpersonal violence	0.18952	0.367659	0.0891995	Female	50-54 years	Self-harm	117.146	258.755	45.0489	Female	50-54 years	Police conflict and executions	0.738716	2.76328	0.135373	Female	95+ years
Male	70-74 years	Exposure to forces of nature	11.6067	26.4408	4.23161	Male	55-59 years	Conflict and terrorism	1.24914	3.88818	0.256366	Male	55-59 years	Interpersonal violence	134.593	240.552	71.6252	Female	70-74 years	Exposure to forces of nature	0.111315	0.277814	0.0318452	Male	55-59 years	Conflict and terrorism	0.00548285	0.0170664	0.00112527	Male	55-59 years	Interpersonal violence	0.590769	1.05586	0.314385	Male	55-59 years	Self-harm	120.146	236.326	55.1801	Male	55-59 years	Police conflict and executions	3.81712	11.8202	0.884802	Male	55-59 years
Female	70-74 years	Exposure to forces of nature	11.2574	28.0955	3.22053	Female	55-59 years	Conflict and terrorism	0.913135	3.69045	0.135084	Female	55-59 years	Interpersonal violence	32.9539	61.9831	16.5375	Male	75-79 years	Exposure to forces of nature	0.118575	0.253747	0.0455511	Female	55-59 years	Conflict and terrorism	0.00441557	0.0178456	0.000653216	Female	55-59 years	Interpersonal violence	0.159352	0.299726	0.0799692	Female	55-59 years	Self-harm	95.243	209.698	36.3679	Female	55-59 years	Police conflict and executions	0.498974	1.85313	0.0918906	Female	55-59 years
Male	75-79 years	Exposure to forces of nature	5.82256	12.4601	2.23676	Male	60-64 years	Conflict and terrorism	0.982135	3.31766	0.197061	Male	60-64 years	Interpersonal violence	89.6113	149.916	49.8676	Female	75-79 years	Exposure to forces of nature	0.101763	0.238256	0.0313823	Male	60-64 years	Conflict and terrorism	0.00538255	0.0181823	0.00107998	Male	60-64 years	Interpersonal violence	0.491111	0.821607	0.273297	Male	60-64 years	Self-harm	103.43	229.697	42.5597	Male	60-64 years	Police conflict and executions	3.0743	9.10307	0.669912	Male	60-64 years
Female	75-79 years	Exposure to forces of nature	6.61465	15.4867	2.03986	Female	60-64 years	Conflict and terrorism	0.794906	3.29539	0.105825	Female	60-64 years	Interpersonal violence	23.9096	43.4942	12.2772	Male	80-84 years	Exposure to forces of nature	0.121705	0.266598	0.0463947	Female	60-64 years	Conflict and terrorism	0.00462856	0.0191883	0.000616195	Female	60-64 years	Interpersonal violence	0.139221	0.253257	0.0714874	Female	60-64 years	Self-harm	87.8249	202.231	31.3224	Female	60-64 years	Police conflict and executions	0.482877	1.6913	0.0843115	Female	60-64 years
Male	80-84 years	Exposure to forces of nature	2.64773	5.79992	1.00933	Male	65-69 years	Conflict and terrorism	0.716726	2.4194	0.134774	Male	65-69 years	Interpersonal violence	61.1851	99.5776	35.5301	Female	80-84 years	Exposure to forces of nature	0.10183	0.244412	0.0303916	Male	65-69 years	Conflict and terrorism	0.00532669	0.017981	0.00100163	Male	65-69 years	Interpersonal violence	0.454726	0.740058	0.264059	Male	65-69 years	Self-harm	99.0155	210.63	40.8803	Male	65-69 years	Police conflict and executions	2.91638	8.65612	0.596912	Male	65-69 years
Female	80-84 years	Exposure to forces of nature	3.52674	8.46485	1.05257	Female	65-69 years	Conflict and terrorism	0.714688	3.03096	0.0905465	Female	65-69 years	Interpersonal violence	18.2352	32.7346	10.0863	Male	85-89 years	Exposure to forces of nature	0.101234	0.21075	0.0400963	Female	65-69 years	Conflict and terrorism	0.00513717	0.0217865	0.000650847	Female	65-69 years	Interpersonal violence	0.131075	0.235296	0.0725001	Female	65-69 years	Self-harm	91.1861	212.633	33.0799	Female	65-69 years	Police conflict and executions	0.579746	1.92704	0.0873165	Female	65-69 years
Male	85-89 years	Exposure to forces of nature	0.605637	1.26082	0.239879	Male	70-74 years	Conflict and terrorism	0.482868	1.68335	0.0877861	Male	70-74 years	Interpersonal violence	39.89	65.0109	24.3356	Female	85-89 years	Exposure to forces of nature	0.0997136	0.234671	0.0312259	Male	70-74 years	Conflict and terrorism	0.0055227	0.019253	0.00100403	Male	70-74 years	Interpersonal violence	0.456232	0.743547	0.278333	Male	70-74 years	Self-harm	68.1424	147.592	28.8997	Male	70-74 years	Police conflict and executions	1.91241	5.8315	0.407649	Male	70-74 years
Female	85-89 years	Exposure to forces of nature	1.31553	3.09604	0.411966	Female	70-74 years	Conflict and terrorism	0.587039	2.37489	0.0701464	Female	70-74 years	Interpersonal violence	13.8669	23.6707	7.96426	Male	90-94 years	Exposure to forces of nature	0.0808007	0.177112	0.0310883	Female	70-74 years	Conflict and terrorism	0.00580475	0.0234834	0.000693621	Female	70-74 years	Interpersonal violence	0.137118	0.23406	0.0787522	Female	70-74 years	Self-harm	67.382	157.423	25.3641	Female	70-74 years	Police conflict and executions	0.429542	1.45149	0.0687328	Female	70-74 years
Male	90-94 years	Exposure to forces of nature	0.0579499	0.127024	0.0222964	Male	75-79 years	Conflict and terrorism	0.305128	1.10391	0.0521277	Male	75-79 years	Interpersonal violence	20.9016	31.8292	12.7754	Female	90-94 years	Exposure to forces of nature	0.112295	0.275921	0.0336337	Male	75-79 years	Conflict and terrorism	0.00621384	0.0224809	0.00106157	Male	75-79 years	Interpersonal violence	0.425655	0.648194	0.260168	Male	75-79 years	Self-harm	51.6009	106.043	20.8813	Male	75-79 years	Police conflict and executions	1.05752	3.14008	0.223184	Male	75-79 years
Female	90-94 years	Exposure to forces of nature	0.337945	0.830371	0.101219	Female	75-79 years	Conflict and terrorism	0.401206	1.72143	0.0497462	Female	75-79 years	Interpersonal violence	8.63772	14.1582	4.99116	Male	95+ years	Exposure to forces of nature	0.105898	0.234046	0.0363012	Female	75-79 years	Conflict and terrorism	0.00617236	0.0264834	0.000765323	Female	75-79 years	Interpersonal violence	0.132887	0.217817	0.0767867	Female	75-79 years	Self-harm	61.0616	139.481	22.3943	Female	75-79 years	Police conflict and executions	0.306374	0.961349	0.0492319	Female	75-79 years
Male	95+ years	Exposure to forces of nature	0.00907945	0.0200666	0.00311238	Male	80-84 years	Conflict and terrorism	0.21188	0.700918	0.0383931	Male	80-84 years	Interpersonal violence	8.43865	12.5266	5.23532	Female	95+ years	Exposure to forces of nature	0.139427	0.353186	0.0391357	Male	80-84 years	Conflict and terrorism	0.00973926	0.0322183	0.00176477	Male	80-84 years	Interpersonal violence	0.38789	0.575797	0.240646	Male	80-84 years	Self-harm	53.1553	108.267	22.8735	Male	80-84 years	Police conflict and executions	0.573843	1.678	0.119958	Male	80-84 years
Female	95+ years	Exposure to forces of nature	0.0748197	0.189528	0.0210011	Female	80-84 years	Conflict and terrorism	0.308541	1.18035	0.0391108	Female	80-84 years	Interpersonal violence	4.29004	6.91066	2.48013	Female	80-84 years	Foreign body	6.81278	22.5109	1.54258	Female	80-84 years	Conflict and terrorism	0.00890875	0.0340812	0.00112928	Female	80-84 years	Interpersonal violence	0.123869	0.199537	0.0716105	Female	80-84 years	Self-harm	64.1831	147.913	23.6334	Female	80-84 years	Police conflict and executions	0.235134	0.774854	0.0401049	Female	80-84 years
Male	85-89 years	Foreign body	40.0055	115.369	12.1909	Male	85-89 years	Conflict and terrorism	0.111205	0.371622	0.0194653	Male	85-89 years	Interpersonal violence	2.33532	3.42557	1.50001	Male	85-89 years	Foreign body	6.68702	19.2842	2.03773	Male	85-89 years	Conflict and terrorism	0.0185881	0.0621175	0.00325368	Male	85-89 years	Interpersonal violence	0.390355	0.572592	0.250731	Male	85-89 years	Self-harm	20.7262	40.987	9.01695	Male	85-89 years	Police conflict and executions	0.240196	0.75099	0.0501043	Male	85-89 years
Female	85-89 years	Foreign body	70.041	217.085	17.4996	Female	85-89 years	Conflict and terrorism	0.223081	0.853648	0.0259794	Female	85-89 years	Interpersonal violence	1.66066	2.64794	1.00289	Female	85-89 years	Foreign body	5.30892	16.4545	1.32642	Female	85-89 years	Conflict and terrorism	0.016909	0.0647043	0.00196917	Female	85-89 years	Interpersonal violence	0.125874	0.200707	0.0760163	Female	85-89 years	Self-harm	35.5866	78.435	13.6395	Female	85-89 years	Police conflict and executions	0.174113	0.610605	0.0290564	Female	85-89 years
Male	90-94 years	Foreign body	4.34519	10.862	1.55511	Male	90-94 years	Conflict and terrorism	0.0222118	0.0756545	0.00379113	Male	90-94 years	Interpersonal violence	0.313617	0.452223	0.205422	Male	90-94 years	Foreign body	6.05859	15.1451	2.16832	Male	90-94 years	Conflict and terrorism	0.0309703	0.105487	0.00528605	Male	90-94 years	Interpersonal violence	0.437283	0.630544	0.286424	Male	90-94 years	Self-harm	2.2827	4.64872	1.00923	Male	90-94 years	Police conflict and executions	0.0304706	0.0992509	0.00626727	Male	90-94 years
Female	90-94 years	Foreign body	14.8434	40.1798	4.59656	Female	90-94 years	Conflict and terrorism	0.0720969	0.294703	0.00841233	Female	90-94 years	Interpersonal violence	0.403539	0.630981	0.250625	Female	90-94 years	Foreign body	4.93226	13.3512	1.52738	Female	90-94 years	Conflict and terrorism	0.0239569	0.097926	0.00279531	Female	90-94 years	Interpersonal violence	0.134091	0.209667	0.0832793	Female	90-94 years	Self-harm	11.4191	25.009	4.40672	Female	90-94 years	Police conflict and executions	0.0576357	0.219663	0.00984393	Female	90-94 years
Male	95+ years	Foreign body	0.559697	1.366	0.196134	Male	95+ years	Conflict and terrorism	0.00425078	0.0146127	0.000767305	Male	95+ years	Interpersonal violence	0.0451782	0.0720994	0.0281952	Male	95+ years	Foreign body	6.52802	15.9323	2.2876	Male	95+ years	Conflict and terrorism	0.0495789	0.170434	0.00894944	Male	95+ years	Interpersonal violence	0.526935	0.840929	0.328854	Male	95+ years	Self-harm	0.151422	0.330816	0.0580533	Male	95+ years	Police conflict and executions	0.00226118	0.00702788	0.000578035	Male	95+ years
Female	95+ years	Foreign body	2.95857	7.63862	0.95364	Female	95+ years	Conflict and terrorism	0.0145933	0.0534201	0.00243838	Female	95+ years	Interpersonal violence	0.079385	0.128916	0.0487801	Female	95+ years	Foreign body	5.5133	14.2346	1.77711	Female	95+ years	Conflict and terrorism	0.0271946	0.0995485	0.00454392	Female	95+ years	Interpersonal violence	0.147934	0.240236	0.0909018	Female	95+ years	Self-harm	2.15392	5.2993	0.742967	Female	95+ years	Police conflict and executions	0.0146724	0.0511884	0.0023836	Female	95+ years
Male	<5 years	Conflict and terrorism	3.95424	11.5116	0.86964	Male	<5 years	Other unintentional injuries (internal)	302.322	647.317	115.332	Male	<5 years	Exposure to forces of nature	2.84366	7.0698	0.895242	Male	<5 years	Conflict and terrorism	0.00648968	0.0188927	0.00142725	Male	<5 years	Other unintentional injuries (internal)	0.496169	1.06237	0.189283	Male	<5 years	Exposure to forces of nature	0.00466701	0.0116029	0.00146926	Male	<5 years	Interpersonal violence	1220.62	2344.43	572.878	Male	<5 years	Adverse effects of medical treatment	0	0	0	Male	<5 years
Female	<5 years	Conflict and terrorism	5.11502	15.8577	0.897949	Female	<5 years	Other unintentional injuries (internal)	170.691	405.47	54.4713	Female	<5 years	Exposure to forces of nature	2.75903	7.93239	0.652653	Female	<5 years	Conflict and terrorism	0.00939196	0.0291172	0.00164877	Female	<5 years	Other unintentional injuries (internal)	0.313416	0.744506	0.100018	Female	<5 years	Exposure to forces of nature	0.005066	0.0145651	0.00119837	Female	<5 years	Interpersonal violence	499.449	1051.94	213.364	Female	<5 years	Adverse effects of medical treatment	0	0	0	Female	<5 years
Male	5-9 years	Conflict and terrorism	3.1821	9.00182	0.681784	Male	5-9 years	Other unintentional injuries (internal)	174.885	370.537	69.7791	Male	5-9 years	Exposure to forces of nature	3.1001	7.17145	1.04962	Male	5-9 years	Conflict and terrorism	0.00584191	0.0165262	0.00125166	Male	5-9 years	Other unintentional injuries (internal)	0.321065	0.680256	0.128105	Male	5-9 years	Exposure to forces of nature	0.00569137	0.0131658	0.00192696	Male	5-9 years	Interpersonal violence	1281.34	2689.3	568.398	Male	5-9 years	Adverse effects of medical treatment	0	0	0	Male	5-9 years
Female	5-9 years	Conflict and terrorism	3.30872	10.2804	0.554794	Female	5-9 years	Other unintentional injuries (internal)	102.449	246.66	36.6769	Female	5-9 years	Exposure to forces of nature	2.72119	7.82124	0.735213	Female	5-9 years	Conflict and terrorism	0.00658165	0.0204495	0.00110359	Female	5-9 years	Other unintentional injuries (internal)	0.203791	0.490652	0.072957	Female	5-9 years	Exposure to forces of nature	0.00541294	0.0155579	0.00146247	Female	5-9 years	Interpersonal violence	302.036	712.195	117.204	Female	5-9 years	Adverse effects of medical treatment	0	0	0	Female	5-9 years
Male	10-14 years	Conflict and terrorism	5.33692	14.8972	1.09263	Male	10-14 years	Other unintentional injuries (internal)	137.788	280.464	54.5933	Male	10-14 years	Exposure to forces of nature	6.63959	15.0943	2.24205	Male	10-14 years	Conflict and terrorism	0.0100599	0.0280807	0.00205957	Male	10-14 years	Other unintentional injuries (internal)	0.259726	0.528665	0.102907	Male	10-14 years	Exposure to forces of nature	0.0125154	0.0284523	0.00422619	Male	10-14 years	Interpersonal violence	3471.05	7008.5	1500.53	Male	10-14 years	Adverse effects of medical treatment	0	0	0	Male	10-14 years
Female	10-14 years	Conflict and terrorism	4.71978	15.0956	0.774131	Female	10-14 years	Other unintentional injuries (internal)	83.6027	194.921	30.6718	Female	10-14 years	Exposure to forces of nature	4.55437	12.1938	1.20012	Female	10-14 years	Conflict and terrorism	0.00949204	0.0303591	0.00155687	Female	10-14 years	Other unintentional injuries (internal)	0.168135	0.39201	0.0616846	Female	10-14 years	Exposure to forces of nature	0.00915936	0.0245233	0.00241359	Female	10-14 years	Interpersonal violence	553.476	1268.12	203.803	Female	10-14 years	Adverse effects of medical treatment	0	0	0	Female	10-14 years
Male	15-19 years	Conflict and terrorism	12.3231	35.4508	2.47023	Male	15-19 years	Other unintentional injuries (internal)	183.715	379.602	78.4065	Male	15-19 years	Exposure to forces of nature	5.304	11.795	1.87655	Male	15-19 years	Conflict and terrorism	0.018912	0.0544057	0.00379102	Male	15-19 years	Other unintentional injuries (internal)	0.281944	0.582568	0.120329	Male	15-19 years	Exposure to forces of nature	0.00813996	0.0181016	0.00287991	Male	15-19 years	Interpersonal violence	7160.49	14519	3034.62	Male	15-19 years	Adverse effects of medical treatment	0	0	0	Male	15-19 years
Female	15-19 years	Conflict and terrorism	4.569	15.1419	0.718835	Female	15-19 years	Other unintentional injuries (internal)	106.945	260.463	42.1108	Female	15-19 years	Exposure to forces of nature	2.55158	6.67177	0.717028	Female	15-19 years	Conflict and terrorism	0.00740252	0.0245324	0.00116463	Female	15-19 years	Other unintentional injuries (internal)	0.173268	0.421992	0.0682264	Female	15-19 years	Exposure to forces of nature	0.00413397	0.0108094	0.0011617	Female	15-19 years	Interpersonal violence	1049.56	2447.18	357.549	Female	15-19 years	Adverse effects of medical treatment	0	0	0	Female	15-19 years
Male	20-24 years	Conflict and terrorism	29.1959	86.7896	5.81868	Male	20-24 years	Other unintentional injuries (internal)	247.206	503.26	105.647	Male	20-24 years	Exposure to forces of nature	5.87199	13.1722	2.16835	Male	20-24 years	Conflict and terrorism	0.0431319	0.128217	0.0085961	Male	20-24 years	Other unintentional injuries (internal)	0.365205	0.74348	0.156075	Male	20-24 years	Exposure to forces of nature	0.00867487	0.0194597	0.00320337	Male	20-24 years	Interpersonal violence	9731.53	18471	4196.13	Male	20-24 years	Adverse effects of medical treatment	0	0	0	Male	20-24 years
Female	20-24 years	Conflict and terrorism	3.55416	11.1322	0.57238	Female	20-24 years	Other unintentional injuries (internal)	126.428	299.213	53.1781	Female	20-24 years	Exposure to forces of nature	2.54941	6.15261	0.774685	Female	20-24 years	Conflict and terrorism	0.00549244	0.0172032	0.000884531	Female	20-24 years	Other unintentional injuries (internal)	0.195376	0.46239	0.082179	Female	20-24 years	Exposure to forces of nature	0.00393974	0.00950797	0.00119716	Female	20-24 years	Interpersonal violence	1611.89	3542.03	580.836	Female	20-24 years	Adverse effects of medical treatment	0	0	0	Female	20-24 years
Male	25-29 years	Conflict and terrorism	12.1571	36.111	2.66378	Male	25-29 years	Other unintentional injuries (internal)	242.559	513.383	111.617	Male	25-29 years	Exposure to forces of nature	5.16309	11.4742	1.83619	Male	25-29 years	Conflict and terrorism	0.0214966	0.0638527	0.00471019	Male	25-29 years	Other unintentional injuries (internal)	0.4289	0.907781	0.197365	Male	25-29 years	Exposure to forces of nature	0.00912955	0.020289	0.00324681	Male	25-29 years	Interpersonal violence	12261.6	23898.3	5540.71	Male	25-29 years	Adverse effects of medical treatment	0	0	0	Male	25-29 years
Female	25-29 years	Conflict and terrorism	2.04433	6.5486	0.360883	Female	25-29 years	Other unintentional injuries (internal)	116.519	256.69	54.483	Female	25-29 years	Exposure to forces of nature	2.2194	5.68571	0.647672	Female	25-29 years	Conflict and terrorism	0.003811	0.0122078	0.000672752	Female	25-29 years	Other unintentional injuries (internal)	0.217213	0.478517	0.101566	Female	25-29 years	Exposure to forces of nature	0.00413737	0.0105992	0.00120738	Female	25-29 years	Interpersonal violence	2472.09	5525.67	909.582	Female	25-29 years	Adverse effects of medical treatment	0	0	0	Female	25-29 years
Male	30-34 years	Conflict and terrorism	7.04319	20.465	1.53826	Male	30-34 years	Other unintentional injuries (internal)	205.994	430.763	101.575	Male	30-34 years	Exposure to forces of nature	3.89577	8.83192	1.43176	Male	30-34 years	Conflict and terrorism	0.0152596	0.0443388	0.00333275	Male	30-34 years	Other unintentional injuries (internal)	0.4463	0.933278	0.220069	Male	30-34 years	Exposure to forces of nature	0.00844047	0.019135	0.00310202	Male	30-34 years	Interpersonal violence	12628	24935.9	5587.74	Male	30-34 years	Adverse effects of medical treatment	0	0	0	Male	30-34 years
Female	30-34 years	Conflict and terrorism	1.44695	4.79774	0.240645	Female	30-34 years	Other unintentional injuries (internal)	101.653	224.858	50.9996	Female	30-34 years	Exposure to forces of nature	1.72553	4.57186	0.509743	Female	30-34 years	Conflict and terrorism	0.00341616	0.0113272	0.00056815	Female	30-34 years	Other unintentional injuries (internal)	0.239996	0.530876	0.120407	Female	30-34 years	Exposure to forces of nature	0.00407389	0.0107939	0.00120348	Female	30-34 years	Interpersonal violence	2885.69	6695.2	1051.46	Female	30-34 years	Adverse effects of medical treatment	0	0	0	Female	30-34 years
Male	35-39 years	Conflict and terrorism	4.93572	14.767	1.00841	Male	35-39 years	Other unintentional injuries (internal)	215.557	421.685	115.563	Male	35-39 years	Exposure to forces of nature	3.92157	8.58861	1.49742	Male	35-39 years	Conflict and terrorism	0.0104304	0.0312061	0.00213101	Male	35-39 years	Other unintentional injuries (internal)	0.455524	0.891121	0.244212	Male	35-39 years	Exposure to forces of nature	0.00828721	0.0181498	0.0031644	Male	35-39 years	Interpersonal violence	8994.54	16855.1	3962.6	Male	35-39 years	Adverse effects of medical treatment	0	0	0	Male	35-39 years
Female	35-39 years	Conflict and terrorism	1.22117	3.84581	0.200785	Female	35-39 years	Other unintentional injuries (internal)	117.877	240.528	63.3656	Female	35-39 years	Exposure to forces of nature	1.79932	4.68729	0.53589	Female	35-39 years	Conflict and terrorism	0.0027636	0.0087033	0.000454389	Female	35-39 years	Other unintentional injuries (internal)	0.266764	0.54433	0.1434	Female	35-39 years	Exposure to forces of nature	0.00407196	0.0106076	0.00121275	Female	35-39 years	Interpersonal violence	2207.55	4881.07	817.518	Female	35-39 years	Adverse effects of medical treatment	0	0	0	Female	35-39 years
Male	40-44 years	Conflict and terrorism	2.58827	7.76333	0.575793	Male	40-44 years	Other unintentional injuries (internal)	162.411	286.736	93.6068	Male	40-44 years	Exposure to forces of nature	2.89079	6.39164	1.03588	Male	40-44 years	Conflict and terrorism	0.00734026	0.0220165	0.00163293	Male	40-44 years	Other unintentional injuries (internal)	0.460592	0.813173	0.265466	Male	40-44 years	Exposure to forces of nature	0.00819819	0.0181265	0.00293771	Male	40-44 years	Interpersonal violence	8495.09	16153.4	3881.25	Male	40-44 years	Adverse effects of medical treatment	0	0	0	Male	40-44 years
Female	40-44 years	Conflict and terrorism	0.728581	2.28886	0.127274	Female	40-44 years	Other unintentional injuries (internal)	94.6219	175.815	56.0034	Female	40-44 years	Exposure to forces of nature	1.40367	3.43268	0.404063	Female	40-44 years	Conflict and terrorism	0.00227816	0.00715691	0.000397965	Female	40-44 years	Other unintentional injuries (internal)	0.295867	0.549747	0.175113	Female	40-44 years	Exposure to forces of nature	0.00438904	0.0107334	0.00126344	Female	40-44 years	Interpersonal violence	2191.79	4545.46	844.179	Female	40-44 years	Adverse effects of medical treatment	0	0	0	Female	40-44 years
Male	45-49 years	Conflict and terrorism	1.47424	4.24644	0.312906	Male	45-49 years	Other unintentional injuries (internal)	124.325	205.083	75.7224	Male	45-49 years	Exposure to forces of nature	2.31889	4.96534	0.876659	Male	45-49 years	Conflict and terrorism	0.00540113	0.0155575	0.00114638	Male	45-49 years	Other unintentional injuries (internal)	0.455483	0.751355	0.277421	Male	45-49 years	Exposure to forces of nature	0.00849562	0.0181913	0.00321178	Male	45-49 years	Interpersonal violence	9496.42	18058.7	4342.46	Male	45-49 years	Adverse effects of medical treatment	0	0	0	Male	45-49 years
Female	45-49 years	Conflict and terrorism	0.545239	1.60553	0.100596	Female	45-49 years	Other unintentional injuries (internal)	75.5117	128.196	47.6178	Female	45-49 years	Exposure to forces of nature	1.11685	2.77594	0.325312	Female	45-49 years	Conflict and terrorism	0.00223232	0.00657337	0.000411861	Female	45-49 years	Other unintentional injuries (internal)	0.309161	0.524864	0.194957	Female	45-49 years	Exposure to forces of nature	0.00457262	0.0113653	0.0013319	Female	45-49 years	Interpersonal violence	2528.37	5297.74	951.412	Female	45-49 years	Adverse effects of medical treatment	0	0	0	Female	45-49 years
Male	50-54 years	Conflict and terrorism	1.09322	3.26801	0.240576	Male	50-54 years	Other unintentional injuries (internal)	119.131	191.053	78.1821	Male	50-54 years	Exposure to forces of nature	2.37544	5.10575	0.886019	Male	50-54 years	Conflict and terrorism	0.00432017	0.0129144	0.0009507	Male	50-54 years	Other unintentional injuries (internal)	0.47078	0.754997	0.308958	Male	50-54 years	Exposure to forces of nature	0.00938719	0.0201768	0.00350134	Male	50-54 years	Interpersonal violence	8242.83	15054.3	3886.76	Male	50-54 years	Adverse effects of medical treatment	0	0	0	Male	50-54 years
Female	50-54 years	Conflict and terrorism	0.515065	1.57768	0.0943977	Female	50-54 years	Other unintentional injuries (internal)	74.6622	117.916	50.3989	Female	50-54 years	Exposure to forces of nature	1.20246	3.04155	0.357325	Female	50-54 years	Conflict and terrorism	0.0022895	0.0070129	0.000419604	Female	50-54 years	Other unintentional injuries (internal)	0.331878	0.524146	0.224026	Female	50-54 years	Exposure to forces of nature	0.00534502	0.0135199	0.00158833	Female	50-54 years	Interpersonal violence	2327.58	4708.17	873.332	Female	50-54 years	Adverse effects of medical treatment	0	0	0	Female	50-54 years
Male	55-59 years	Conflict and terrorism	0.828934	2.57938	0.176877	Male	55-59 years	Other unintentional injuries (internal)	112.016	168.861	77.4057	Male	55-59 years	Exposure to forces of nature	2.11487	4.69367	0.758835	Male	55-59 years	Conflict and terrorism	0.00363844	0.0113217	0.000776367	Male	55-59 years	Other unintentional injuries (internal)	0.491674	0.74118	0.339757	Male	55-59 years	Exposure to forces of nature	0.00928282	0.0206019	0.00333076	Male	55-59 years	Interpersonal violence	4741.56	8979.6	2320.35	Male	55-59 years	Adverse effects of medical treatment	0	0	0	Male	55-59 years
Female	55-59 years	Conflict and terrorism	0.407828	1.3707	0.0750766	Female	55-59 years	Other unintentional injuries (internal)	75.2741	113.37	53.6183	Female	55-59 years	Exposure to forces of nature	1.25916	3.09704	0.375212	Female	55-59 years	Conflict and terrorism	0.0019721	0.00662817	0.000363041	Female	55-59 years	Other unintentional injuries (internal)	0.363996	0.548214	0.259277	Female	55-59 years	Exposure to forces of nature	0.0060888	0.0149761	0.00181438	Female	55-59 years	Interpersonal violence	1431.16	3045.1	578.215	Female	55-59 years	Adverse effects of medical treatment	0	0	0	Female	55-59 years
Male	60-64 years	Conflict and terrorism	0.558999	1.66537	0.120338	Male	60-64 years	Other unintentional injuries (internal)	90.9647	124.354	67.4334	Male	60-64 years	Exposure to forces of nature	1.83056	3.99884	0.671428	Male	60-64 years	Conflict and terrorism	0.00306357	0.009127	0.000659508	Male	60-64 years	Other unintentional injuries (internal)	0.498528	0.681514	0.369566	Male	60-64 years	Exposure to forces of nature	0.0100323	0.0219155	0.00367973	Male	60-64 years	Interpersonal violence	2855.01	5778.01	1255.05	Male	60-64 years	Adverse effects of medical treatment	0	0	0	Male	60-64 years
Female	60-64 years	Conflict and terrorism	0.319164	0.989608	0.0566191	Female	60-64 years	Other unintentional injuries (internal)	68.3954	92.1723	51.298	Female	60-64 years	Exposure to forces of nature	1.18907	2.8315	0.341188	Female	60-64 years	Conflict and terrorism	0.00185842	0.00576227	0.00032968	Female	60-64 years	Other unintentional injuries (internal)	0.398251	0.536699	0.298697	Female	60-64 years	Exposure to forces of nature	0.00692366	0.0164872	0.00198666	Female	60-64 years	Interpersonal violence	931.108	2054.8	356.282	Female	60-64 years	Adverse effects of medical treatment	0	0	0	Female	60-64 years
Male	65-69 years	Conflict and terrorism	0.347971	1.07512	0.0738836	Male	65-69 years	Other unintentional injuries (internal)	70.568	90.5117	54.1779	Male	65-69 years	Exposure to forces of nature	1.2382	2.6439	0.448023	Male	65-69 years	Conflict and terrorism	0.00258611	0.00799029	0.000549101	Male	65-69 years	Other unintentional injuries (internal)	0.52446	0.672681	0.402649	Male	65-69 years	Exposure to forces of nature	0.00920224	0.0196494	0.00332969	Male	65-69 years	Interpersonal violence	2018.05	4017.31	902.006	Male	65-69 years	Adverse effects of medical treatment	0	0	0	Male	65-69 years
Female	65-69 years	Conflict and terrorism	0.258377	0.797945	0.0431409	Female	65-69 years	Other unintentional injuries (internal)	62.4181	80.1638	47.7443	Female	65-69 years	Exposure to forces of nature	0.969026	2.30116	0.282653	Female	65-69 years	Conflict and terrorism	0.00185721	0.00573562	0.000310096	Female	65-69 years	Other unintentional injuries (internal)	0.448661	0.576217	0.343185	Female	65-69 years	Exposure to forces of nature	0.00696535	0.0165407	0.00203171	Female	65-69 years	Interpersonal violence	711.977	1639.59	273.465	Female	65-69 years	Adverse effects of medical treatment	0	0	0	Female	65-69 years
Male	70-74 years	Conflict and terrorism	0.225873	0.742292	0.0481505	Male	70-74 years	Other unintentional injuries (internal)	50.3907	62.9446	39.7812	Male	70-74 years	Exposure to forces of nature	0.812509	1.73243	0.28689	Male	70-74 years	Conflict and terrorism	0.00258337	0.00848979	0.00055071	Male	70-74 years	Other unintentional injuries (internal)	0.576333	0.719915	0.454988	Male	70-74 years	Exposure to forces of nature	0.00929289	0.0198143	0.00328124	Male	70-74 years	Interpersonal violence	1287.3	2394.43	620.501	Male	70-74 years	Adverse effects of medical treatment	0	0	0	Male	70-74 years
Female	70-74 years	Conflict and terrorism	0.171835	0.575636	0.030419	Female	70-74 years	Other unintentional injuries (internal)	53.1215	67.0499	41.4162	Female	70-74 years	Exposure to forces of nature	0.744768	1.72199	0.209952	Female	70-74 years	Conflict and terrorism	0.00169913	0.005692	0.000300789	Female	70-74 years	Other unintentional injuries (internal)	0.525276	0.663002	0.409532	Female	70-74 years	Exposure to forces of nature	0.00736441	0.0170274	0.00207605	Female	70-74 years	Interpersonal violence	480.075	1003.4	194.692	Female	70-74 years	Adverse effects of medical treatment	0	0	0	Female	70-74 years
Male	75-79 years	Conflict and terrorism	0.128434	0.4051	0.0290215	Male	75-79 years	Other unintentional injuries (internal)	31.5322	38.5255	25.2874	Male	75-79 years	Exposure to forces of nature	0.441317	0.938523	0.166405	Male	75-79 years	Conflict and terrorism	0.00261552	0.00824975	0.000591015	Male	75-79 years	Other unintentional injuries (internal)	0.642144	0.784561	0.514971	Male	75-79 years	Exposure to forces of nature	0.0089873	0.0191128	0.0033888	Male	75-79 years	Interpersonal violence	641.023	1201.97	300.246	Male	75-79 years	Adverse effects of medical treatment	0	0	0	Male	75-79 years
Female	75-79 years	Conflict and terrorism	0.107879	0.36278	0.0189102	Female	75-79 years	Other unintentional injuries (internal)	39.9677	49.2823	31.5897	Female	75-79 years	Exposure to forces of nature	0.47901	1.14176	0.139317	Female	75-79 years	Conflict and terrorism	0.00165966	0.0055812	0.000290925	Female	75-79 years	Other unintentional injuries (internal)	0.614885	0.758186	0.485993	Female	75-79 years	Exposure to forces of nature	0.00736934	0.0175655	0.00214333	Female	75-79 years	Interpersonal violence	283.196	607.417	117.401	Female	75-79 years	Adverse effects of medical treatment	0	0	0	Female	75-79 years
Male	80-84 years	Conflict and terrorism	0.149974	0.510197	0.0290844	Male	80-84 years	Other unintentional injuries (internal)	15.7287	18.9172	12.8815	Male	80-84 years	Exposure to forces of nature	0.212862	0.465137	0.0776416	Male	80-84 years	Conflict and terrorism	0.00689369	0.0234517	0.00133689	Male	80-84 years	Other unintentional injuries (internal)	0.722981	0.869544	0.592111	Male	80-84 years	Exposure to forces of nature	0.00978436	0.0213804	0.00356886	Male	80-84 years	Interpersonal violence	289.736	587.059	124.447	Male	80-84 years	Adverse effects of medical treatment	0	0	0	Male	80-84 years
Female	80-84 years	Conflict and terrorism	0.146417	0.52303	0.0247949	Female	80-84 years	Other unintentional injuries (internal)	24.3883	29.3294	20.1086	Female	80-84 years	Exposure to forces of nature	0.273258	0.687477	0.0803383	Female	80-84 years	Conflict and terrorism	0.0042276	0.0151019	0.000715922	Female	80-84 years	Other unintentional injuries (internal)	0.704183	0.846851	0.58061	Female	80-84 years	Exposure to forces of nature	0.00788999	0.01985	0.00231967	Female	80-84 years	Interpersonal violence	168.38	368.983	63.3284	Female	80-84 years	Adverse effects of medical treatment	0	0	0	Female	80-84 years
Male	85-89 years	Conflict and terrorism	0.0558693	0.184405	0.0109077	Male	85-89 years	Other unintentional injuries (internal)	5.00585	6.0043	4.17086	Male	85-89 years	Exposure to forces of nature	0.0559283	0.122106	0.0194767	Male	85-89 years	Conflict and terrorism	0.00933868	0.0308238	0.00182324	Male	85-89 years	Other unintentional injuries (internal)	0.83674	1.00363	0.697169	Male	85-89 years	Exposure to forces of nature	0.00934854	0.0204104	0.00325557	Male	85-89 years	Interpersonal violence	94.3016	194.668	38.0063	Male	85-89 years	Adverse effects of medical treatment	0	0	0	Male	85-89 years
Female	85-89 years	Conflict and terrorism	0.0854478	0.291283	0.0141152	Female	85-89 years	Other unintentional injuries (internal)	10.7933	12.786	9.00467	Female	85-89 years	Exposure to forces of nature	0.111473	0.284908	0.0297346	Female	85-89 years	Conflict and terrorism	0.00647672	0.0220785	0.0010699	Female	85-89 years	Other unintentional injuries (internal)	0.818104	0.969147	0.68253	Female	85-89 years	Exposure to forces of nature	0.00844938	0.0215953	0.0022538	Female	85-89 years	Interpersonal violence	84.2974	185.564	29.7838	Female	85-89 years	Adverse effects of medical treatment	0	0	0	Female	85-89 years
Male	90-94 years	Conflict and terrorism	0.0132547	0.0443883	0.00267014	Male	90-94 years	Other unintentional injuries (internal)	0.725922	0.881051	0.602066	Male	90-94 years	Exposure to forces of nature	0.00648753	0.0149211	0.00209944	Male	90-94 years	Conflict and terrorism	0.0184813	0.0618916	0.00372303	Male	90-94 years	Other unintentional injuries (internal)	1.01217	1.22847	0.839473	Male	90-94 years	Exposure to forces of nature	0.0090457	0.0208049	0.00292729	Male	90-94 years	Interpersonal violence	15.1224	28.4676	6.90051	Male	90-94 years	Adverse effects of medical treatment	0	0	0	Male	90-94 years
Female	90-94 years	Conflict and terrorism	0.0210739	0.0729923	0.00349888	Female	90-94 years	Other unintentional injuries (internal)	2.9403	3.53783	2.43512	Female	90-94 years	Exposure to forces of nature	0.0312671	0.0813795	0.00823214	Female	90-94 years	Conflict and terrorism	0.00700259	0.0242544	0.00116263	Female	90-94 years	Other unintentional injuries (internal)	0.977025	1.17558	0.809161	Female	90-94 years	Exposure to forces of nature	0.0103897	0.0270413	0.00273543	Female	90-94 years	Interpersonal violence	30.2289	62.743	12.1266	Female	90-94 years	Adverse effects of medical treatment	0	0	0	Female	90-94 years
Male	95+ years	Conflict and terrorism	0.00396578	0.0146411	0.000752889	Male	95+ years	Other unintentional injuries (internal)	0.110116	0.134344	0.0926234	Male	95+ years	Exposure to forces of nature	0.0008796	0.0020376	0.000276565	Male	95+ years	Conflict and terrorism	0.0462547	0.170766	0.0087813	Male	95+ years	Other unintentional injuries (internal)	1.28433	1.56691	1.08031	Male	95+ years	Exposure to forces of nature	0.0102592	0.0237655	0.00322571	Male	95+ years	Interpersonal violence	1.97521	4.16198	0.849174	Male	95+ years	Adverse effects of medical treatment	0	0	0	Male	95+ years
Female	95+ years	Conflict and terrorism	0.0341387	0.128326	0.0051895	Female	95+ years	Other unintentional injuries (internal)	0.637697	0.770961	0.5361	Female	95+ years	Exposure to forces of nature	0.00682544	0.0176735	0.0017863	Female	95+ years	Conflict and terrorism	0.0636175	0.239135	0.00967064	Female	95+ years	Other unintentional injuries (internal)	1.18835	1.43669	0.999023	Female	95+ years	Exposure to forces of nature	0.0127192	0.0329346	0.00332878	Female	95+ years	Interpersonal violence	7.65233	18.3023	2.90378	Female	95+ years	Adverse effects of medical treatment	0	0	0	Female	95+ years
Male	<5 years	Environmental heat and cold exposure	909.238	1907.21	388.427	Male	<5 years	Other transport injuries	236.153	476.93	102.963	Male	<5 years	Conflict and terrorism	0.17378	0.52484	0.0394639	Male	<5 years	Environmental heat and cold exposure	1.49224	3.13011	0.637484	Male	<5 years	Other transport injuries	0.387573	0.782735	0.168982	Male	<5 years	Conflict and terrorism	0.000285207	0.000861364	6.48e-05	Male	<5 years	Road injuries	2136.29	3896.2	1028.47	Male	85-89 years	Foreign body	78.8371	112.749	59.3219	Male	<5 years
Female	<5 years	Environmental heat and cold exposure	346.317	769.017	129.723	Female	<5 years	Other transport injuries	114.987	255.009	49.9234	Female	<5 years	Conflict and terrorism	0.235083	0.729691	0.0465427	Female	<5 years	Environmental heat and cold exposure	0.635892	1.41203	0.238192	Female	<5 years	Other transport injuries	0.211133	0.468236	0.0916672	Female	<5 years	Conflict and terrorism	0.000431649	0.00133983	8.55e-05	Female	<5 years	Road injuries	1080.06	2120.87	454.325	Female	85-89 years	Foreign body	111.344	166.863	82.3329	Female	<5 years
Male	5-9 years	Environmental heat and cold exposure	581.758	1334.86	207.802	Male	<5 years	Environmental heat and cold exposure	110.569	237.881	48.4467	Male	5-9 years	Conflict and terrorism	0.163658	0.453714	0.0437025	Male	5-9 years	Environmental heat and cold exposure	1.06803	2.45063	0.381497	Male	<5 years	Environmental heat and cold exposure	0.181466	0.390409	0.0795104	Male	5-9 years	Conflict and terrorism	0.000300454	0.000832959	8.02e-05	Male	5-9 years	Road injuries	4384.94	7716.83	2229.02	Male	90-94 years	Foreign body	12.8088	16.7751	10.023	Male	5-9 years
Female	5-9 years	Environmental heat and cold exposure	246.034	607.779	77.0095	Female	<5 years	Environmental heat and cold exposure	43.3795	99.2006	17.9878	Female	5-9 years	Conflict and terrorism	0.202862	0.541792	0.0463301	Female	5-9 years	Environmental heat and cold exposure	0.489407	1.20898	0.153186	Female	<5 years	Environmental heat and cold exposure	0.0796515	0.182148	0.0330284	Female	5-9 years	Conflict and terrorism	0.00040353	0.00107772	9.22e-05	Female	5-9 years	Road injuries	1778.43	3443.33	788.208	Female	90-94 years	Foreign body	46.8754	64.0005	36.0841	Female	5-9 years
Male	10-14 years	Environmental heat and cold exposure	551.529	1270.76	188.411	Male	5-9 years	Environmental heat and cold exposure	76.5093	167.152	30.7661	Male	10-14 years	Conflict and terrorism	0.261397	0.691635	0.0652471	Male	10-14 years	Environmental heat and cold exposure	1.03961	2.39535	0.355149	Male	5-9 years	Environmental heat and cold exposure	0.140461	0.306869	0.0564825	Male	10-14 years	Conflict and terrorism	0.000492725	0.00130371	0.000122989	Male	10-14 years	Road injuries	5657.4	10231.4	3048.09	Male	95+ years	Foreign body	1.62539	2.09823	1.29245	Male	10-14 years
Female	10-14 years	Environmental heat and cold exposure	221.263	527.381	62.8502	Female	5-9 years	Environmental heat and cold exposure	34.4104	79.7008	13.6621	Female	10-14 years	Conflict and terrorism	0.265726	0.741169	0.0578446	Female	10-14 years	Environmental heat and cold exposure	0.444985	1.06062	0.126399	Female	5-9 years	Environmental heat and cold exposure	0.0684486	0.15854	0.0271765	Female	10-14 years	Conflict and terrorism	0.000534406	0.00149058	0.000116332	Female	10-14 years	Road injuries	1969.63	3835.3	927.459	Female	95+ years	Foreign body	13.9799	18.2902	11.0056	Female	10-14 years
Male	15-19 years	Environmental heat and cold exposure	695.954	1545.62	237.225	Male	10-14 years	Environmental heat and cold exposure	75.5746	159.214	32.6308	Male	15-19 years	Conflict and terrorism	0.602215	1.6725	0.148199	Male	15-19 years	Environmental heat and cold exposure	1.06807	2.37204	0.364066	Male	10-14 years	Environmental heat and cold exposure	0.142455	0.300113	0.0615079	Male	15-19 years	Conflict and terrorism	0.000924209	0.00256677	0.000227438	Male	15-19 years	Road injuries	9456.9	17410.8	4511.5	Male	<5 years	Poisonings	1.2976	2.86783	0.55582	Male	15-19 years
Female	15-19 years	Environmental heat and cold exposure	254.905	584.238	73.4295	Female	10-14 years	Environmental heat and cold exposure	33.3484	69.6708	14.2422	Female	15-19 years	Conflict and terrorism	0.292385	0.824548	0.0634706	Female	15-19 years	Environmental heat and cold exposure	0.412987	0.94656	0.118968	Female	10-14 years	Environmental heat and cold exposure	0.0670674	0.140116	0.0286427	Female	15-19 years	Conflict and terrorism	0.000473711	0.0013359	0.000102833	Female	15-19 years	Road injuries	3194.52	6443.48	1409.7	Female	<5 years	Poisonings	0.68384	1.66788	0.261101	Female	15-19 years
Male	20-24 years	Environmental heat and cold exposure	619.591	1344.7	222.147	Male	15-19 years	Environmental heat and cold exposure	98.4909	206.002	43.7359	Male	20-24 years	Conflict and terrorism	1.41289	3.82215	0.340733	Male	20-24 years	Environmental heat and cold exposure	0.91534	1.98657	0.328184	Male	15-19 years	Environmental heat and cold exposure	0.151152	0.316147	0.0671208	Male	20-24 years	Conflict and terrorism	0.0020873	0.00564658	0.000503374	Male	20-24 years	Road injuries	15081.9	27244.8	7931.43	Male	5-9 years	Poisonings	3.01298	7.07832	1.2005	Male	20-24 years
Female	20-24 years	Environmental heat and cold exposure	210.097	515.818	61.6322	Female	15-19 years	Environmental heat and cold exposure	41.3192	85.2526	19.4203	Female	20-24 years	Conflict and terrorism	0.245462	0.649309	0.056137	Female	20-24 years	Environmental heat and cold exposure	0.324675	0.797122	0.0952437	Female	15-19 years	Environmental heat and cold exposure	0.0669438	0.138123	0.031464	Female	20-24 years	Conflict and terrorism	0.000379327	0.00100341	8.68e-05	Female	20-24 years	Road injuries	5323.28	10255.4	2491.89	Female	5-9 years	Poisonings	1.80316	4.69234	0.654219	Female	20-24 years
Male	25-29 years	Environmental heat and cold exposure	365.619	773.495	135.932	Male	20-24 years	Environmental heat and cold exposure	94.2665	184.991	45.9454	Male	25-29 years	Conflict and terrorism	0.742278	1.94203	0.208041	Male	25-29 years	Environmental heat and cold exposure	0.646501	1.36772	0.240359	Male	20-24 years	Environmental heat and cold exposure	0.139263	0.273292	0.0678765	Male	25-29 years	Conflict and terrorism	0.00131252	0.00343396	0.000367866	Male	25-29 years	Road injuries	23259	41925	11548.9	Male	10-14 years	Poisonings	5.48553	12.9514	2.1077	Male	25-29 years
Female	25-29 years	Environmental heat and cold exposure	118.291	287.029	34.9863	Female	20-24 years	Environmental heat and cold exposure	39.044	72.4908	20.5934	Female	25-29 years	Conflict and terrorism	0.157274	0.430118	0.0361343	Female	25-29 years	Environmental heat and cold exposure	0.220517	0.535074	0.0652208	Female	20-24 years	Environmental heat and cold exposure	0.0603369	0.112024	0.0318242	Female	25-29 years	Conflict and terrorism	0.000293188	0.000801818	6.74e-05	Female	25-29 years	Road injuries	8808.12	17703.3	4088	Female	10-14 years	Poisonings	3.5661	9.2711	1.2396	Female	25-29 years
Male	30-34 years	Environmental heat and cold exposure	181.175	393.48	69.1334	Male	25-29 years	Environmental heat and cold exposure	64.0422	113.688	35.7263	Male	30-34 years	Conflict and terrorism	0.486515	1.22507	0.144375	Male	30-34 years	Environmental heat and cold exposure	0.392529	0.852502	0.149782	Male	25-29 years	Environmental heat and cold exposure	0.113242	0.201027	0.0631724	Male	30-34 years	Conflict and terrorism	0.00105407	0.0026542	0.000312799	Male	30-34 years	Road injuries	28423.3	51321.8	14338.4	Male	15-19 years	Poisonings	8.04678	18.4277	3.0273	Male	30-34 years
Female	30-34 years	Environmental heat and cold exposure	55.9866	146.185	17.2714	Female	25-29 years	Environmental heat and cold exposure	27.5018	48.8359	16.3687	Female	30-34 years	Conflict and terrorism	0.114719	0.327102	0.0271568	Female	30-34 years	Environmental heat and cold exposure	0.132181	0.345134	0.0407769	Female	25-29 years	Environmental heat and cold exposure	0.0512684	0.091039	0.0305142	Female	30-34 years	Conflict and terrorism	0.000270846	0.000772269	6.41e-05	Female	30-34 years	Road injuries	11255	22298.9	4916.71	Female	15-19 years	Poisonings	5.43725	14.1851	1.8454	Female	30-34 years
Male	35-39 years	Environmental heat and cold exposure	118.466	257.449	43.7644	Male	30-34 years	Environmental heat and cold exposure	40.9645	67.2273	26.0353	Male	35-39 years	Conflict and terrorism	0.382465	0.98909	0.113089	Male	35-39 years	Environmental heat and cold exposure	0.250348	0.544051	0.0924846	Male	30-34 years	Environmental heat and cold exposure	0.0887524	0.145653	0.0564073	Male	35-39 years	Conflict and terrorism	0.000808239	0.00209018	0.000238983	Male	35-39 years	Road injuries	24020.5	43560.9	12339.6	Male	20-24 years	Poisonings	9.89794	21.8244	4.10067	Male	35-39 years
Female	35-39 years	Environmental heat and cold exposure	36.3279	91.7428	10.8658	Female	30-34 years	Environmental heat and cold exposure	18.5498	28.8874	12.6354	Female	35-39 years	Conflict and terrorism	0.112404	0.31893	0.0254099	Female	35-39 years	Environmental heat and cold exposure	0.0822123	0.20762	0.0245899	Female	30-34 years	Environmental heat and cold exposure	0.043795	0.0682015	0.0298314	Female	35-39 years	Conflict and terrorism	0.000254377	0.000721759	5.75e-05	Female	35-39 years	Road injuries	10048.6	19259.1	4610.27	Female	20-24 years	Poisonings	6.5579	17.0775	2.5052	Female	35-39 years
Male	40-44 years	Environmental heat and cold exposure	62.9537	137.329	23.5429	Male	35-39 years	Environmental heat and cold exposure	36.4145	54.3545	25.5842	Male	40-44 years	Conflict and terrorism	0.220514	0.581112	0.0624589	Male	40-44 years	Environmental heat and cold exposure	0.178535	0.389462	0.066767	Male	35-39 years	Environmental heat and cold exposure	0.0769524	0.114864	0.0540654	Male	40-44 years	Conflict and terrorism	0.00062537	0.00164802	0.000177131	Male	40-44 years	Road injuries	25818.1	44640.2	12116.4	Male	25-29 years	Poisonings	12.5439	27.7711	5.6031	Male	40-44 years
Female	40-44 years	Environmental heat and cold exposure	18.0218	45.6541	5.71313	Female	35-39 years	Environmental heat and cold exposure	17.897	25.3466	12.8637	Female	40-44 years	Conflict and terrorism	0.0759641	0.2227	0.0172075	Female	40-44 years	Environmental heat and cold exposure	0.0563513	0.142753	0.017864	Female	35-39 years	Environmental heat and cold exposure	0.0405019	0.057361	0.0291114	Female	40-44 years	Conflict and terrorism	0.000237527	0.000696346	5.38e-05	Female	40-44 years	Road injuries	11094.3	21083.5	4496.55	Female	25-29 years	Poisonings	8.40029	20.2227	3.53491	Female	40-44 years
Male	45-49 years	Environmental heat and cold exposure	35.5426	78.8824	14.1407	Male	40-44 years	Environmental heat and cold exposure	26.3725	37.1054	19.8257	Male	45-49 years	Conflict and terrorism	0.136253	0.352201	0.0389607	Male	45-49 years	Environmental heat and cold exposure	0.130216	0.288998	0.0518069	Male	40-44 years	Environmental heat and cold exposure	0.0747915	0.10523	0.0562251	Male	45-49 years	Conflict and terrorism	0.000499185	0.00129035	0.000142739	Male	45-49 years	Road injuries	31625.9	54618.2	16101.4	Male	30-34 years	Poisonings	12.4196	26.6261	6.26257	Male	45-49 years
Female	45-49 years	Environmental heat and cold exposure	9.85116	24.9557	3.32681	Female	40-44 years	Environmental heat and cold exposure	13.0066	17.8285	9.78818	Female	45-49 years	Conflict and terrorism	0.0587091	0.175622	0.0128482	Female	45-49 years	Environmental heat and cold exposure	0.0403327	0.102174	0.0136207	Female	40-44 years	Environmental heat and cold exposure	0.0406696	0.0557469	0.0306061	Female	45-49 years	Conflict and terrorism	0.000240367	0.000719034	5.26e-05	Female	45-49 years	Road injuries	13241.3	25363.6	5971.83	Female	30-34 years	Poisonings	8.60566	19.9662	4.10895	Female	45-49 years
Male	50-54 years	Environmental heat and cold exposure	25.3561	53.0501	9.74834	Male	45-49 years	Environmental heat and cold exposure	20.6739	27.77	16.0889	Male	50-54 years	Conflict and terrorism	0.1062	0.277225	0.0301014	Male	50-54 years	Environmental heat and cold exposure	0.100201	0.209642	0.0385232	Male	45-49 years	Environmental heat and cold exposure	0.075742	0.10174	0.0589442	Male	50-54 years	Conflict and terrorism	0.000419679	0.00109553	0.000118954	Male	50-54 years	Road injuries	32292	58067.2	15930.9	Male	35-39 years	Poisonings	8.17312	16.2157	4.57884	Male	50-54 years
Female	50-54 years	Environmental heat and cold exposure	7.49149	17.5368	2.55801	Female	45-49 years	Environmental heat and cold exposure	10.2682	13.6232	8.06897	Female	50-54 years	Conflict and terrorism	0.0585055	0.176906	0.011888	Female	50-54 years	Environmental heat and cold exposure	0.0333002	0.0779523	0.0113705	Female	45-49 years	Environmental heat and cold exposure	0.0420404	0.0557764	0.0330361	Female	50-54 years	Conflict and terrorism	0.000260061	0.000786357	5.28e-05	Female	50-54 years	Road injuries	13852.8	26693	6131.39	Female	35-39 years	Poisonings	5.72931	12.5485	3.11091	Female	50-54 years
Male	55-59 years	Environmental heat and cold exposure	19.5156	39.6153	7.71707	Male	50-54 years	Environmental heat and cold exposure	19.6869	25.432	15.5362	Male	55-59 years	Conflict and terrorism	0.0852542	0.229703	0.0249502	Male	55-59 years	Environmental heat and cold exposure	0.08566	0.173884	0.0338726	Male	50-54 years	Environmental heat and cold exposure	0.077798	0.100502	0.0613953	Male	55-59 years	Conflict and terrorism	0.000374207	0.00100824	0.000109514	Male	<5 years	Exposure to forces of nature	0.297064	0.705245	0.102155	Male	40-44 years	Poisonings	6.90001	12.2721	4.38157	Male	55-59 years
Female	55-59 years	Environmental heat and cold exposure	6.64657	15.3975	2.18249	Female	50-54 years	Environmental heat and cold exposure	9.98733	12.7416	7.9101	Female	55-59 years	Conflict and terrorism	0.0545361	0.174571	0.0116607	Female	55-59 years	Environmental heat and cold exposure	0.0321402	0.0744565	0.0105537	Female	50-54 years	Environmental heat and cold exposure	0.0443943	0.056637	0.0351609	Female	55-59 years	Conflict and terrorism	0.000263715	0.000844156	5.64e-05	Female	<5 years	Exposure to forces of nature	0.275371	0.794677	0.0726954	Female	40-44 years	Poisonings	4.84026	9.28955	3.00466	Female	55-59 years
Male	60-64 years	Environmental heat and cold exposure	14.9727	30.5851	6.32079	Male	55-59 years	Environmental heat and cold exposure	19.169	24.7248	14.9414	Male	60-64 years	Conflict and terrorism	0.0634671	0.177457	0.0173319	Male	60-64 years	Environmental heat and cold exposure	0.0820572	0.16762	0.0346408	Male	55-59 years	Environmental heat and cold exposure	0.0841387	0.108525	0.0655822	Male	60-64 years	Conflict and terrorism	0.000347829	0.000972544	9.5e-05	Male	5-9 years	Exposure to forces of nature	0.367978	0.849479	0.12307	Male	45-49 years	Poisonings	7.29558	12.1328	5.11905	Male	60-64 years
Female	60-64 years	Environmental heat and cold exposure	5.98001	13.7806	2.06832	Female	55-59 years	Environmental heat and cold exposure	10.0168	12.9305	7.85103	Female	60-64 years	Conflict and terrorism	0.0462853	0.152959	0.00887294	Female	60-64 years	Environmental heat and cold exposure	0.0348203	0.0802416	0.0120434	Female	55-59 years	Environmental heat and cold exposure	0.0484373	0.0625269	0.0379645	Female	60-64 years	Conflict and terrorism	0.000269509	0.000890646	5.17e-05	Female	5-9 years	Exposure to forces of nature	0.294227	0.830183	0.0741149	Female	45-49 years	Poisonings	5.15003	9.18291	3.55859	Female	60-64 years
Male	65-69 years	Environmental heat and cold exposure	11.7186	23.2688	4.82838	Male	60-64 years	Environmental heat and cold exposure	17.3292	23.0723	13.6141	Male	65-69 years	Conflict and terrorism	0.0435132	0.122041	0.0112515	Male	65-69 years	Environmental heat and cold exposure	0.0870924	0.172933	0.0358844	Male	60-64 years	Environmental heat and cold exposure	0.0949717	0.126447	0.0746113	Male	65-69 years	Conflict and terrorism	0.000323389	0.000907009	8.36e-05	Male	10-14 years	Exposure to forces of nature	0.766043	1.70954	0.263892	Male	50-54 years	Poisonings	7.13709	10.4369	5.36886	Male	65-69 years
Female	65-69 years	Environmental heat and cold exposure	5.77223	12.8	2.02427	Female	60-64 years	Environmental heat and cold exposure	9.53653	12.8074	7.40268	Female	65-69 years	Conflict and terrorism	0.0399211	0.140007	0.00727624	Female	65-69 years	Environmental heat and cold exposure	0.0414907	0.0920064	0.0145504	Female	60-64 years	Environmental heat and cold exposure	0.0555291	0.0745748	0.0431042	Female	65-69 years	Conflict and terrorism	0.000286952	0.00100637	5.23e-05	Female	10-14 years	Exposure to forces of nature	0.472986	1.35506	0.124639	Female	50-54 years	Poisonings	5.1397	7.56429	3.84674	Female	65-69 years
Male	70-74 years	Environmental heat and cold exposure	9.02785	17.6291	3.62424	Male	65-69 years	Environmental heat and cold exposure	14.7717	19.5609	11.4354	Male	70-74 years	Conflict and terrorism	0.0287157	0.0788457	0.00752619	Male	70-74 years	Environmental heat and cold exposure	0.103254	0.201629	0.0414514	Male	65-69 years	Environmental heat and cold exposure	0.109783	0.145376	0.0849874	Male	70-74 years	Conflict and terrorism	0.000328429	0.000901779	8.61e-05	Male	15-19 years	Exposure to forces of nature	0.503722	1.14714	0.176522	Male	55-59 years	Poisonings	5.6248	7.64614	4.39167	Male	70-74 years
Female	70-74 years	Environmental heat and cold exposure	5.30651	11.5146	1.86121	Female	65-69 years	Environmental heat and cold exposure	9.06646	12.0881	6.92355	Female	70-74 years	Conflict and terrorism	0.0307609	0.105925	0.00539642	Female	70-74 years	Environmental heat and cold exposure	0.0524718	0.113858	0.018404	Female	65-69 years	Environmental heat and cold exposure	0.0651696	0.0868894	0.0497664	Female	70-74 years	Conflict and terrorism	0.000304169	0.00104741	5.34e-05	Female	15-19 years	Exposure to forces of nature	0.220948	0.60196	0.0598345	Female	55-59 years	Poisonings	4.07744	5.67317	3.12883	Female	70-74 years
Male	75-79 years	Environmental heat and cold exposure	6.94173	14.0885	2.84525	Male	70-74 years	Environmental heat and cold exposure	11.3621	15.2968	8.8917	Male	75-79 years	Conflict and terrorism	0.0174672	0.0475897	0.00442784	Male	75-79 years	Environmental heat and cold exposure	0.141366	0.286908	0.0579427	Male	70-74 years	Environmental heat and cold exposure	0.129952	0.174953	0.101697	Male	75-79 years	Conflict and terrorism	0.000355715	0.000969151	9.02e-05	Male	20-24 years	Exposure to forces of nature	0.614576	1.36119	0.219311	Male	60-64 years	Poisonings	5.11548	6.81711	4.10286	Male	75-79 years
Female	75-79 years	Environmental heat and cold exposure	4.62251	10.5316	1.64643	Female	70-74 years	Environmental heat and cold exposure	7.98808	10.842	6.26436	Female	75-79 years	Conflict and terrorism	0.0203159	0.0693973	0.00357157	Female	75-79 years	Environmental heat and cold exposure	0.0711152	0.162024	0.0253295	Female	70-74 years	Environmental heat and cold exposure	0.0789876	0.107208	0.0619431	Female	75-79 years	Conflict and terrorism	0.000312551	0.00106765	5.49e-05	Female	20-24 years	Exposure to forces of nature	0.255324	0.647899	0.0689174	Female	60-64 years	Poisonings	3.71168	4.88028	2.96567	Female	75-79 years
Male	80-84 years	Environmental heat and cold exposure	5.33693	10.1893	2.54408	Male	75-79 years	Environmental heat and cold exposure	8.03711	10.4286	6.41417	Male	80-84 years	Conflict and terrorism	0.0143159	0.0379586	0.00359047	Male	80-84 years	Environmental heat and cold exposure	0.245316	0.468361	0.116941	Male	75-79 years	Environmental heat and cold exposure	0.163674	0.212376	0.130623	Male	80-84 years	Conflict and terrorism	0.000658045	0.0017448	0.000165039	Male	25-29 years	Exposure to forces of nature	0.82079	1.72283	0.277012	Male	65-69 years	Poisonings	5.11569	6.56419	4.13873	Male	80-84 years
Female	80-84 years	Environmental heat and cold exposure	4.12464	9.26621	1.6566	Female	75-79 years	Environmental heat and cold exposure	6.60093	8.62927	5.21791	Female	80-84 years	Conflict and terrorism	0.0179707	0.0550825	0.00331481	Female	80-84 years	Environmental heat and cold exposure	0.119094	0.26755	0.0478323	Female	75-79 years	Environmental heat and cold exposure	0.101552	0.132757	0.0802751	Female	80-84 years	Conflict and terrorism	0.000518883	0.00159044	9.57e-05	Female	25-29 years	Exposure to forces of nature	0.367909	0.980616	0.0978125	Female	65-69 years	Poisonings	3.82165	4.90939	3.09263	Female	80-84 years
Male	85-89 years	Environmental heat and cold exposure	2.32727	4.79859	1.07835	Male	80-84 years	Environmental heat and cold exposure	5.08442	6.34556	4.00106	Male	85-89 years	Conflict and terrorism	0.00658832	0.0183254	0.001553	Male	85-89 years	Environmental heat and cold exposure	0.389009	0.802096	0.180249	Male	80-84 years	Environmental heat and cold exposure	0.23371	0.291679	0.183912	Male	85-89 years	Conflict and terrorism	0.00110125	0.00306314	0.000259588	Male	30-34 years	Exposure to forces of nature	0.728711	1.63604	0.261446	Male	70-74 years	Poisonings	4.17153	5.29808	3.48777	Male	85-89 years
Female	85-89 years	Environmental heat and cold exposure	2.45983	5.75306	0.977156	Female	80-84 years	Environmental heat and cold exposure	4.98592	6.30675	3.90553	Female	85-89 years	Conflict and terrorism	0.012064	0.0391081	0.00215207	Female	85-89 years	Environmental heat and cold exposure	0.186449	0.436067	0.0740658	Female	80-84 years	Environmental heat and cold exposure	0.143962	0.1821	0.112767	Female	85-89 years	Conflict and terrorism	0.000914421	0.00296429	0.000163121	Female	30-34 years	Exposure to forces of nature	0.346355	0.960911	0.0963989	Female	70-74 years	Poisonings	3.15236	4.05804	2.61031	Female	85-89 years
Male	90-94 years	Environmental heat and cold exposure	0.435935	0.870312	0.206822	Male	85-89 years	Environmental heat and cold exposure	2.16672	2.72349	1.69597	Male	90-94 years	Conflict and terrorism	0.00139188	0.00405943	0.000340794	Male	90-94 years	Environmental heat and cold exposure	0.607833	1.21349	0.288376	Male	85-89 years	Environmental heat and cold exposure	0.362172	0.455237	0.283486	Male	90-94 years	Conflict and terrorism	0.00194072	0.00566014	0.000475176	Male	35-39 years	Exposure to forces of nature	0.56891	1.2942	0.204471	Male	75-79 years	Poisonings	3.11221	3.81572	2.59657	Male	90-94 years
Female	90-94 years	Environmental heat and cold exposure	0.898767	2.03463	0.363015	Female	85-89 years	Environmental heat and cold exposure	2.91459	3.70849	2.28911	Female	90-94 years	Conflict and terrorism	0.0035805	0.0125297	0.000615384	Female	90-94 years	Environmental heat and cold exposure	0.298649	0.676081	0.120625	Female	85-89 years	Environmental heat and cold exposure	0.220918	0.281094	0.173509	Female	90-94 years	Conflict and terrorism	0.00118975	0.00416346	0.000204484	Female	35-39 years	Exposure to forces of nature	0.271177	0.72993	0.0754011	Female	75-79 years	Poisonings	2.64176	3.3439	2.15011	Female	90-94 years
Male	95+ years	Environmental heat and cold exposure	0.076983	0.160619	0.030479	Male	90-94 years	Environmental heat and cold exposure	0.414885	0.529297	0.321181	Male	95+ years	Conflict and terrorism	0.000320578	0.000958684	7.96e-05	Male	95+ years	Environmental heat and cold exposure	0.897888	1.87338	0.355491	Male	90-94 years	Environmental heat and cold exposure	0.578483	0.73801	0.44783	Male	95+ years	Conflict and terrorism	0.00373905	0.0111816	0.000928257	Male	40-44 years	Exposure to forces of nature	0.628645	1.38361	0.206001	Male	80-84 years	Poisonings	2.8624	3.61371	2.28314	Male	95+ years
Female	95+ years	Environmental heat and cold exposure	0.243926	0.559238	0.0835167	Female	90-94 years	Environmental heat and cold exposure	1.05774	1.3517	0.819514	Female	95+ years	Conflict and terrorism	0.0019145	0.00663727	0.000355014	Female	95+ years	Environmental heat and cold exposure	0.454557	1.04214	0.155633	Female	90-94 years	Environmental heat and cold exposure	0.351474	0.449152	0.272314	Female	95+ years	Conflict and terrorism	0.00356768	0.0123686	0.00066157	Female	40-44 years	Exposure to forces of nature	0.32772	0.866878	0.0854808	Female	80-84 years	Poisonings	3.01523	3.96431	2.36581	Female	95+ years
Male	<5 years	Other transport injuries	1879.52	3919.6	807.625	Male	95+ years	Environmental heat and cold exposure	0.0828557	0.10639	0.064027	Male	<5 years	Road injuries	73.6252	159.772	27.1958	Male	<5 years	Other transport injuries	3.08466	6.43282	1.32547	Male	95+ years	Environmental heat and cold exposure	0.966385	1.24088	0.746777	Male	<5 years	Road injuries	0.120833	0.262217	0.0446335	Male	45-49 years	Exposure to forces of nature	0.714023	1.56378	0.245854	Male	85-89 years	Poisonings	2.15607	2.92739	1.65667	Male	<5 years
Female	<5 years	Other transport injuries	869.642	1963.6	332.716	Female	95+ years	Environmental heat and cold exposure	0.316362	0.406554	0.245083	Female	<5 years	Road injuries	32.8825	75.0794	11.128	Female	<5 years	Other transport injuries	1.5968	3.60548	0.610919	Female	95+ years	Environmental heat and cold exposure	0.589541	0.757615	0.456713	Female	<5 years	Road injuries	0.0603773	0.137857	0.0204328	Female	45-49 years	Exposure to forces of nature	0.374501	0.966366	0.102824	Female	85-89 years	Poisonings	3.13313	4.27908	2.40361	Female	<5 years
Male	5-9 years	Other transport injuries	889.572	1901.97	325.094	Male	5-9 years	Other transport injuries	136.544	259.857	67.9101	Male	5-9 years	Road injuries	169.275	333.006	70.009	Male	5-9 years	Other transport injuries	1.63314	3.49176	0.59683	Male	5-9 years	Other transport injuries	0.250676	0.477062	0.124674	Male	5-9 years	Road injuries	0.310766	0.611355	0.128527	Male	50-54 years	Exposure to forces of nature	0.72628	1.61925	0.265478	Male	90-94 years	Poisonings	0.6821	0.920287	0.534162	Male	5-9 years
Female	5-9 years	Other transport injuries	483.966	1167.54	169.697	Female	5-9 years	Other transport injuries	83.4631	164.721	42.3311	Female	5-9 years	Road injuries	64.995	137.033	22.8492	Female	5-9 years	Other transport injuries	0.962696	2.32245	0.337559	Female	5-9 years	Other transport injuries	0.166023	0.32766	0.0842043	Female	5-9 years	Road injuries	0.129287	0.272584	0.0454513	Female	50-54 years	Exposure to forces of nature	0.417464	1.08104	0.115764	Female	90-94 years	Poisonings	2.20789	2.86104	1.71237	Female	5-9 years
Male	10-14 years	Other transport injuries	563.951	1207.09	235.567	Male	10-14 years	Other transport injuries	112.517	198.919	67.047	Male	10-14 years	Road injuries	221.261	432.223	100.011	Male	10-14 years	Other transport injuries	1.06303	2.27532	0.444036	Male	10-14 years	Other transport injuries	0.21209	0.374955	0.126381	Male	10-14 years	Road injuries	0.417069	0.814725	0.188518	Male	55-59 years	Exposure to forces of nature	0.460501	1.07091	0.16157	Male	95+ years	Poisonings	0.157835	0.211412	0.116988	Male	10-14 years
Female	10-14 years	Other transport injuries	309.858	734.909	122.094	Female	10-14 years	Other transport injuries	74.829	128.938	45.9327	Female	10-14 years	Road injuries	88.2223	181.765	36.4206	Female	10-14 years	Other transport injuries	0.62316	1.47799	0.245545	Female	10-14 years	Other transport injuries	0.15049	0.25931	0.0923761	Female	10-14 years	Road injuries	0.177425	0.365551	0.073246	Female	55-59 years	Exposure to forces of nature	0.308839	0.822689	0.0869453	Female	95+ years	Poisonings	1.09756	1.4354	0.818607	Female	10-14 years
Male	15-19 years	Other transport injuries	579.679	1222.02	240.572	Male	15-19 years	Other transport injuries	144.838	229.995	92.0957	Male	15-19 years	Road injuries	344.306	670.482	144.335	Male	15-19 years	Other transport injuries	0.889623	1.87541	0.369202	Male	15-19 years	Other transport injuries	0.22228	0.35297	0.141338	Male	15-19 years	Road injuries	0.528401	1.02898	0.221508	Male	60-64 years	Exposure to forces of nature	0.48205	1.09175	0.170186	Male	<5 years	Other transport injuries	136.014	290.336	57.4558	Male	15-19 years
Female	15-19 years	Other transport injuries	275.032	647.769	102.993	Female	15-19 years	Other transport injuries	95.3318	146.769	63.1232	Female	15-19 years	Road injuries	178.41	379.996	67.6641	Female	15-19 years	Other transport injuries	0.445597	1.04949	0.166865	Female	15-19 years	Other transport injuries	0.154453	0.23779	0.10227	Female	15-19 years	Road injuries	0.289054	0.615655	0.109627	Female	60-64 years	Exposure to forces of nature	0.343275	0.867121	0.0943865	Female	<5 years	Other transport injuries	74.62	168.771	30.9987	Female	15-19 years
Male	20-24 years	Other transport injuries	602.441	1278.44	247.716	Male	20-24 years	Other transport injuries	175.192	270.594	118.587	Male	20-24 years	Road injuries	548.397	1113.64	240.973	Male	20-24 years	Other transport injuries	0.890004	1.88868	0.365958	Male	20-24 years	Other transport injuries	0.258817	0.399756	0.175192	Male	20-24 years	Road injuries	0.810163	1.64521	0.355997	Male	65-69 years	Exposure to forces of nature	0.293395	0.650103	0.10026	Male	<5 years	Animal contact	92.8882	203.049	34.583	Male	20-24 years
Female	20-24 years	Other transport injuries	241.089	572.9	87.221	Female	20-24 years	Other transport injuries	110.672	161.326	77.6978	Female	20-24 years	Road injuries	242.986	505.728	99.7285	Female	20-24 years	Other transport injuries	0.372568	0.885333	0.134787	Female	20-24 years	Other transport injuries	0.171027	0.249307	0.120071	Female	20-24 years	Road injuries	0.3755	0.781529	0.154116	Female	65-69 years	Exposure to forces of nature	0.239035	0.593722	0.0670946	Female	<5 years	Animal contact	34.2349	89.1668	10.2125	Female	20-24 years
Male	25-29 years	Other transport injuries	498.746	1024.89	198.005	Male	25-29 years	Other transport injuries	170.031	243.21	120.97	Male	25-29 years	Road injuries	686.794	1334.69	308.223	Male	25-29 years	Other transport injuries	0.8819	1.81224	0.350119	Male	25-29 years	Other transport injuries	0.300655	0.430052	0.213904	Male	25-29 years	Road injuries	1.21441	2.36005	0.54501	Male	70-74 years	Exposure to forces of nature	0.180981	0.404071	0.0666725	Male	5-9 years	Animal contact	64.7026	168.8	20.9542	Male	25-29 years
Female	25-29 years	Other transport injuries	182.372	409.362	66.7138	Female	25-29 years	Other transport injuries	104.219	140.427	77.4946	Female	25-29 years	Road injuries	199.64	394.709	84.2147	Female	25-29 years	Other transport injuries	0.339974	0.763125	0.124367	Female	25-29 years	Other transport injuries	0.194284	0.261782	0.144464	Female	25-29 years	Road injuries	0.372165	0.735809	0.156992	Female	70-74 years	Exposure to forces of nature	0.157018	0.392922	0.0468472	Female	5-9 years	Animal contact	27.4837	78.5141	6.9711	Female	25-29 years
Male	30-34 years	Other transport injuries	403.854	827.139	173.646	Male	30-34 years	Other transport injuries	163.972	221.786	120.134	Male	30-34 years	Road injuries	620.387	1166.16	280.679	Male	30-34 years	Other transport injuries	0.874978	1.79206	0.376216	Male	30-34 years	Other transport injuries	0.355257	0.480516	0.260278	Male	30-34 years	Road injuries	1.34411	2.52657	0.608111	Male	75-79 years	Exposure to forces of nature	0.11034	0.233879	0.043093	Male	10-14 years	Animal contact	57.373	141.173	17.8576	Male	30-34 years
Female	30-34 years	Other transport injuries	141.308	316.675	56.388	Female	30-34 years	Other transport injuries	97.2257	127.097	74.0616	Female	30-34 years	Road injuries	195.088	391.339	82.7744	Female	30-34 years	Other transport injuries	0.33362	0.747652	0.133129	Female	30-34 years	Other transport injuries	0.229545	0.30007	0.174855	Female	30-34 years	Road injuries	0.460592	0.923929	0.195426	Female	75-79 years	Exposure to forces of nature	0.100625	0.230667	0.0306628	Female	10-14 years	Animal contact	26.2462	75.7474	6.57528	Female	30-34 years
Male	35-39 years	Other transport injuries	400.785	802.233	168.404	Male	35-39 years	Other transport injuries	198.568	259.174	148.081	Male	35-39 years	Road injuries	558.54	1065.57	268.408	Male	35-39 years	Other transport injuries	0.846954	1.69531	0.355877	Male	35-39 years	Other transport injuries	0.419622	0.547696	0.31293	Male	35-39 years	Road injuries	1.18033	2.25181	0.56721	Male	80-84 years	Exposure to forces of nature	0.0670221	0.143493	0.0251949	Male	15-19 years	Animal contact	62.0437	150.658	19.6037	Male	35-39 years
Female	35-39 years	Other transport injuries	134.721	278.005	51.0903	Female	35-39 years	Other transport injuries	113.891	145.7	89.0391	Female	35-39 years	Road injuries	293.971	606.031	127.722	Female	35-39 years	Other transport injuries	0.304881	0.629142	0.115621	Female	35-39 years	Other transport injuries	0.257741	0.329728	0.201501	Female	35-39 years	Road injuries	0.665276	1.37149	0.289044	Female	80-84 years	Exposure to forces of nature	0.0682976	0.161117	0.0212087	Female	15-19 years	Animal contact	31.2566	83.1436	8.08883	Female	35-39 years
Male	40-44 years	Other transport injuries	269.911	520.707	122.479	Male	40-44 years	Other transport injuries	176.063	223.581	137.023	Male	40-44 years	Road injuries	424.756	774.365	197.423	Male	40-44 years	Other transport injuries	0.765458	1.47671	0.347346	Male	40-44 years	Other transport injuries	0.499309	0.634068	0.388592	Male	40-44 years	Road injuries	1.20459	2.19607	0.559886	Male	85-89 years	Exposure to forces of nature	0.0225103	0.0470235	0.00889984	Male	20-24 years	Animal contact	74.661	179.308	22.8771	Male	40-44 years
Female	40-44 years	Other transport injuries	86.3142	174.199	35.427	Female	40-44 years	Other transport injuries	94.6082	116.278	71.8737	Female	40-44 years	Road injuries	228.807	461.243	100.064	Female	40-44 years	Other transport injuries	0.269891	0.544692	0.110774	Female	40-44 years	Other transport injuries	0.295825	0.363581	0.224737	Female	40-44 years	Road injuries	0.715442	1.44223	0.312884	Female	85-89 years	Exposure to forces of nature	0.0316777	0.0774985	0.00990546	Female	20-24 years	Animal contact	40.961	112.382	10.4466	Female	40-44 years
Male	45-49 years	Other transport injuries	191.962	357.382	91.7843	Male	45-49 years	Other transport injuries	162.32	202.387	127.736	Male	45-49 years	Road injuries	371.49	660.748	187.727	Male	45-49 years	Other transport injuries	0.703285	1.30933	0.336266	Male	45-49 years	Other transport injuries	0.594684	0.741478	0.467981	Male	45-49 years	Road injuries	1.36101	2.42075	0.687766	Male	90-94 years	Exposure to forces of nature	0.00325582	0.00721298	0.00124353	Male	25-29 years	Animal contact	92.9328	222.583	28.0104	Male	45-49 years
Female	45-49 years	Other transport injuries	63.2634	125.724	28.407	Female	45-49 years	Other transport injuries	83.2427	99.8514	66.4906	Female	45-49 years	Road injuries	142.606	269.125	70.1121	Female	45-49 years	Other transport injuries	0.259014	0.514742	0.116304	Female	45-49 years	Other transport injuries	0.340813	0.408813	0.272227	Female	45-49 years	Road injuries	0.58386	1.10185	0.287054	Female	90-94 years	Exposure to forces of nature	0.0100607	0.0249858	0.00297663	Female	25-29 years	Animal contact	54.9634	154.662	12.9866	Female	45-49 years
Male	50-54 years	Other transport injuries	162.428	305.471	73.9464	Male	50-54 years	Other transport injuries	177.773	222.278	144.876	Male	50-54 years	Road injuries	371.888	649.243	198.134	Male	50-54 years	Other transport injuries	0.641878	1.20715	0.292219	Male	50-54 years	Other transport injuries	0.702516	0.878391	0.572518	Male	<5 years	Other transport injuries	0.135785	0.29302	0.0500511	Male	95+ years	Exposure to forces of nature	0.000486189	0.00111635	0.000168795	Male	30-34 years	Animal contact	96.1317	227.869	33.1195	Male	50-54 years
Female	50-54 years	Other transport injuries	57.9068	115.477	24.5095	Female	50-54 years	Other transport injuries	89.8287	106.674	73.9308	Female	50-54 years	Road injuries	134.676	249.842	69.5407	Female	50-54 years	Other transport injuries	0.257399	0.513304	0.108947	Female	50-54 years	Other transport injuries	0.399294	0.474172	0.328627	Female	<5 years	Other transport injuries	0.0719242	0.166375	0.0254836	Female	95+ years	Exposure to forces of nature	0.00212131	0.00540917	0.000593523	Female	30-34 years	Animal contact	59.5043	165.162	16.8978	Female	50-54 years
Male	55-59 years	Other transport injuries	124.174	218.919	57.3672	Male	55-59 years	Other transport injuries	184.886	228.182	151.886	Male	<5 years	Other transport injuries	82.7354	178.541	30.4967	Male	55-59 years	Other transport injuries	0.545037	0.9609	0.251802	Male	55-59 years	Other transport injuries	0.811523	1.00156	0.666673	Male	<5 years	Poisonings	0.00113794	0.00266482	0.000400514	Male	<5 years	Conflict and terrorism	0.00342138	0.00948435	0.000793975	Male	35-39 years	Animal contact	80.8346	186.813	27.299	Male	55-59 years
Female	55-59 years	Other transport injuries	51.0448	95.9262	21.6341	Female	55-59 years	Other transport injuries	97.1995	113.903	82.4151	Female	<5 years	Other transport injuries	39.1711	90.6104	13.8788	Female	55-59 years	Other transport injuries	0.246833	0.463862	0.104614	Female	55-59 years	Other transport injuries	0.470019	0.550791	0.398528	Female	<5 years	Poisonings	0.00062518	0.00164777	0.000193146	Female	<5 years	Conflict and terrorism	0.0042677	0.0134144	0.00079195	Female	35-39 years	Animal contact	50.9495	145.464	13.7752	Female	55-59 years
Male	60-64 years	Other transport injuries	89.7233	163.565	42.372	Male	60-64 years	Other transport injuries	174.315	212.277	143.575	Male	<5 years	Poisonings	0.693361	1.62371	0.244038	Male	60-64 years	Other transport injuries	0.491725	0.896409	0.232218	Male	60-64 years	Other transport injuries	0.955327	1.16338	0.786856	Male	5-9 years	Poisonings	0.00225704	0.00564384	0.00065076	Male	5-9 years	Conflict and terrorism	0.00321006	0.00902661	0.000705639	Male	40-44 years	Animal contact	77.643	186.208	25.3922	Male	60-64 years
Female	60-64 years	Other transport injuries	43.8723	85.857	19.2266	Female	60-64 years	Other transport injuries	96	113.701	81.0813	Female	<5 years	Poisonings	0.340483	0.897401	0.105191	Female	60-64 years	Other transport injuries	0.255458	0.499926	0.111952	Female	60-64 years	Other transport injuries	0.558987	0.662058	0.472118	Female	5-9 years	Poisonings	0.00173159	0.00464863	0.000459157	Female	5-9 years	Conflict and terrorism	0.00304285	0.00985334	0.000535051	Female	40-44 years	Animal contact	49.6963	133.301	13.2634	Female	60-64 years
Male	65-69 years	Other transport injuries	63.8463	120.844	28.4414	Male	65-69 years	Other transport injuries	150.58	181.206	124.932	Male	5-9 years	Poisonings	1.22941	3.07421	0.35447	Male	65-69 years	Other transport injuries	0.474504	0.898111	0.211376	Male	65-69 years	Other transport injuries	1.1191	1.34672	0.928492	Male	10-14 years	Poisonings	0.00339089	0.00866125	0.00101461	Male	10-14 years	Conflict and terrorism	0.00534454	0.0151615	0.00117308	Male	45-49 years	Animal contact	87.0582	195.721	28.6177	Male	65-69 years
Female	65-69 years	Other transport injuries	39.5521	82.0575	16.3632	Female	65-69 years	Other transport injuries	93.2927	110.398	78.8976	Female	5-9 years	Poisonings	0.870502	2.33695	0.230827	Female	65-69 years	Other transport injuries	0.2843	0.589828	0.117619	Female	65-69 years	Other transport injuries	0.670587	0.793539	0.567115	Female	10-14 years	Poisonings	0.00338323	0.0101445	0.000873189	Female	10-14 years	Conflict and terrorism	0.00427356	0.0143895	0.000751529	Female	45-49 years	Animal contact	58.5442	156.182	16.7205	Female	65-69 years
Male	70-74 years	Other transport injuries	42.188	83.0192	18.8768	Male	70-74 years	Other transport injuries	115.773	142.49	96.5901	Male	10-14 years	Poisonings	1.79891	4.59491	0.538264	Male	70-74 years	Other transport injuries	0.482515	0.949513	0.215899	Male	70-74 years	Other transport injuries	1.32413	1.6297	1.10473	Male	15-19 years	Poisonings	0.00442633	0.0115011	0.00120001	Male	15-19 years	Conflict and terrorism	0.010646	0.0302456	0.00224751	Male	50-54 years	Animal contact	83.3821	203.523	28.712	Male	70-74 years
Female	70-74 years	Other transport injuries	35.1656	75.3172	14.9556	Female	70-74 years	Other transport injuries	83.8051	99.5089	70.4597	Female	10-14 years	Poisonings	1.68226	5.04422	0.434181	Female	70-74 years	Other transport injuries	0.347724	0.744751	0.147884	Female	70-74 years	Other transport injuries	0.82868	0.983963	0.696719	Female	15-19 years	Poisonings	0.00479699	0.0139735	0.00110979	Female	15-19 years	Conflict and terrorism	0.00368033	0.0129722	0.000630679	Female	50-54 years	Animal contact	61.1308	166.938	17.4486	Female	70-74 years
Male	75-79 years	Other transport injuries	25.7262	50.4915	11.3143	Male	75-79 years	Other transport injuries	78.3733	97.6738	64.859	Male	15-19 years	Poisonings	2.88419	7.49413	0.781929	Male	75-79 years	Other transport injuries	0.523907	1.02825	0.230413	Male	75-79 years	Other transport injuries	1.59605	1.9891	1.32083	Male	20-24 years	Poisonings	0.00565966	0.0149865	0.00172523	Male	20-24 years	Conflict and terrorism	0.0193465	0.0564008	0.00406256	Male	55-59 years	Animal contact	58.4872	151.545	18.3477	Male	75-79 years
Female	75-79 years	Other transport injuries	29.1336	60.5317	11.8728	Female	75-79 years	Other transport injuries	69.4188	85.7872	56.9772	Female	15-19 years	Poisonings	2.9608	8.62478	0.684984	Female	75-79 years	Other transport injuries	0.448208	0.931253	0.182658	Female	75-79 years	Other transport injuries	1.06798	1.3198	0.876568	Female	20-24 years	Poisonings	0.00529159	0.0151795	0.00137574	Female	20-24 years	Conflict and terrorism	0.0034109	0.0110613	0.000586183	Female	55-59 years	Animal contact	45.7936	135.787	11.531	Female	75-79 years
Male	80-84 years	Other transport injuries	15.2263	29.6331	6.75549	Male	80-84 years	Other transport injuries	41.8675	52.0653	34.6418	Male	20-24 years	Poisonings	3.83101	10.1443	1.1678	Male	80-84 years	Other transport injuries	0.699888	1.36211	0.310522	Male	80-84 years	Other transport injuries	1.92447	2.39323	1.59234	Male	25-29 years	Poisonings	0.00605873	0.0163991	0.00184556	Male	25-29 years	Conflict and terrorism	0.0181489	0.052845	0.00422112	Male	60-64 years	Animal contact	44.8643	110.881	15.8636	Male	80-84 years
Female	80-84 years	Other transport injuries	22.8774	46.1895	9.53841	Female	80-84 years	Other transport injuries	48.2336	59.9861	39.3932	Female	20-24 years	Poisonings	3.42419	9.82265	0.890242	Female	80-84 years	Other transport injuries	0.660555	1.33366	0.27541	Female	80-84 years	Other transport injuries	1.39269	1.73202	1.13743	Female	25-29 years	Poisonings	0.00488714	0.0148861	0.00127705	Female	25-29 years	Conflict and terrorism	0.00317397	0.0104038	0.000567966	Female	60-64 years	Animal contact	37.7673	112.735	10.4262	Female	80-84 years
Male	85-89 years	Other transport injuries	6.1079	12.2318	2.40129	Male	85-89 years	Other transport injuries	14.7508	18.0747	12.2177	Male	25-29 years	Poisonings	3.42643	9.27431	1.04373	Male	85-89 years	Other transport injuries	1.02095	2.04458	0.401382	Male	85-89 years	Other transport injuries	2.46564	3.02124	2.04222	Male	30-34 years	Poisonings	0.00506325	0.01327	0.00147608	Male	30-34 years	Conflict and terrorism	0.0128968	0.0382033	0.00308375	Male	65-69 years	Animal contact	36.7139	88.7775	13.0634	Male	85-89 years
Female	85-89 years	Other transport injuries	13.1321	27.7633	4.8275	Female	85-89 years	Other transport injuries	25.5818	31.9729	20.2816	Female	25-29 years	Poisonings	2.6216	7.98532	0.685046	Female	85-89 years	Other transport injuries	0.995381	2.10439	0.365912	Female	85-89 years	Other transport injuries	1.93903	2.42346	1.5373	Female	30-34 years	Poisonings	0.00392069	0.0110004	0.00101056	Female	30-34 years	Conflict and terrorism	0.00281087	0.00966995	0.000507031	Female	65-69 years	Animal contact	33.9836	95.8814	9.34807	Female	85-89 years
Male	90-94 years	Other transport injuries	1.16712	2.27871	0.489063	Male	90-94 years	Other transport injuries	2.44161	3.06887	2.00114	Male	30-34 years	Poisonings	2.33699	6.1249	0.6813	Male	90-94 years	Other transport injuries	1.62734	3.17725	0.681911	Male	90-94 years	Other transport injuries	3.40438	4.27898	2.79022	Male	35-39 years	Poisonings	0.00354499	0.00903878	0.00110159	Male	35-39 years	Conflict and terrorism	0.00716653	0.0206667	0.0016064	Male	70-74 years	Animal contact	23.47	53.9236	7.61383	Male	90-94 years
Female	90-94 years	Other transport injuries	4.90909	10.1633	1.91563	Female	90-94 years	Other transport injuries	8.70899	11.1784	6.96854	Female	30-34 years	Poisonings	1.66064	4.6593	0.428032	Female	90-94 years	Other transport injuries	1.63123	3.37715	0.63654	Female	90-94 years	Other transport injuries	2.89389	3.71443	2.31555	Female	35-39 years	Poisonings	0.00272186	0.00766188	0.00077105	Female	35-39 years	Conflict and terrorism	0.00182488	0.0056075	0.000345888	Female	70-74 years	Animal contact	21.8702	58.6599	5.72639	Female	90-94 years
Male	95+ years	Other transport injuries	0.213448	0.474698	0.0766637	Male	95+ years	Other transport injuries	0.449409	0.574944	0.346543	Male	35-39 years	Poisonings	1.67751	4.27722	0.521279	Male	95+ years	Other transport injuries	2.48955	5.53663	0.894164	Male	95+ years	Other transport injuries	5.24167	6.70584	4.04189	Male	40-44 years	Poisonings	0.00230362	0.00583112	0.000777064	Male	40-44 years	Conflict and terrorism	0.00572747	0.0167837	0.00130004	Male	75-79 years	Animal contact	14.8505	35.3767	4.93673	Male	95+ years
Female	95+ years	Other transport injuries	1.34604	3.00833	0.465983	Female	95+ years	Other transport injuries	2.52824	3.31633	1.88726	Female	35-39 years	Poisonings	1.20273	3.38562	0.340711	Female	95+ years	Other transport injuries	2.50836	5.60603	0.868361	Female	95+ years	Other transport injuries	4.71138	6.17999	3.51692	Female	40-44 years	Poisonings	0.00180229	0.00495738	0.00056572	Female	40-44 years	Conflict and terrorism	0.0017106	0.00524086	0.000307652	Female	75-79 years	Animal contact	14.0149	36.8092	3.8962	Female	95+ years
Male	<5 years	Falls	15704	30146.4	7337.13	Male	<5 years	Road injuries	206.576	397.242	91.534	Male	40-44 years	Poisonings	0.812289	2.05613	0.274003	Male	<5 years	Falls	25.7734	49.4762	12.0417	Male	<5 years	Road injuries	0.339032	0.651952	0.150225	Male	45-49 years	Poisonings	0.00150471	0.00406684	0.000551097	Male	45-49 years	Conflict and terrorism	0.00476091	0.0140004	0.00109365	Male	80-84 years	Animal contact	11.1813	26.1698	3.96654	Male	<5 years
Female	<5 years	Falls	5928.74	11909	2439.79	Female	<5 years	Road injuries	92.2558	190.529	36.9842	Female	40-44 years	Poisonings	0.576394	1.58543	0.180924	Female	<5 years	Falls	10.8861	21.8667	4.47984	Female	<5 years	Road injuries	0.169396	0.349841	0.0679088	Female	45-49 years	Poisonings	0.00117903	0.00341038	0.000434484	Female	45-49 years	Conflict and terrorism	0.00189889	0.00604266	0.000345837	Female	80-84 years	Animal contact	11.5246	29.8449	3.48248	Female	<5 years
Male	5-9 years	Falls	21899.3	41764.7	10402.2	Male	5-9 years	Road injuries	497.205	921.714	244.87	Male	45-49 years	Poisonings	0.410711	1.11005	0.150423	Male	5-9 years	Falls	40.2043	76.6745	19.097	Male	5-9 years	Road injuries	0.912802	1.69214	0.449548	Male	50-54 years	Poisonings	0.00116457	0.00265056	0.000510229	Male	50-54 years	Conflict and terrorism	0.00359851	0.0104071	0.00085325	Male	85-89 years	Animal contact	5.05415	11.0728	1.77761	Male	5-9 years
Female	5-9 years	Falls	7832.04	16204.7	3238.57	Female	5-9 years	Road injuries	192.425	366.072	87.4761	Female	45-49 years	Poisonings	0.287976	0.832976	0.106122	Female	5-9 years	Falls	15.5794	32.234	6.44211	Female	5-9 years	Road injuries	0.382769	0.728184	0.174006	Female	50-54 years	Poisonings	0.000884075	0.00206101	0.000380979	Female	50-54 years	Conflict and terrorism	0.00189523	0.00590365	0.000351127	Female	85-89 years	Animal contact	7.3024	17.7842	2.18572	Female	5-9 years
Male	10-14 years	Falls	23689.8	44859.3	11260.5	Male	10-14 years	Road injuries	705.868	1178.4	402.601	Male	50-54 years	Poisonings	0.294696	0.670727	0.129114	Male	10-14 years	Falls	44.6545	84.5582	21.2256	Male	10-14 years	Road injuries	1.33054	2.22124	0.758889	Male	55-59 years	Poisonings	0.00107897	0.00225741	0.000522773	Male	55-59 years	Conflict and terrorism	0.00205554	0.00626572	0.000475454	Male	90-94 years	Animal contact	0.986979	2.09027	0.379596	Male	10-14 years
Female	10-14 years	Falls	8066.17	16408.1	3286.76	Female	10-14 years	Road injuries	282.511	513.566	153.34	Female	50-54 years	Poisonings	0.198889	0.463662	0.0857084	Female	10-14 years	Falls	16.222	32.9987	6.61005	Female	10-14 years	Road injuries	0.568163	1.03284	0.308386	Female	55-59 years	Poisonings	0.000780548	0.0016938	0.000368145	Female	55-59 years	Conflict and terrorism	0.00109356	0.00370201	0.0002125	Female	90-94 years	Animal contact	3.01806	7.36532	0.914175	Female	10-14 years
Male	15-19 years	Falls	29956.7	56403.9	14785.3	Male	15-19 years	Road injuries	1185.97	1937.68	700.5	Male	55-59 years	Poisonings	0.245819	0.514298	0.119102	Male	15-19 years	Falls	45.9741	86.5621	22.6908	Male	15-19 years	Road injuries	1.8201	2.97372	1.07505	Male	60-64 years	Poisonings	0.0010684	0.00231995	0.000519455	Male	60-64 years	Conflict and terrorism	0.00177147	0.00532585	0.000396856	Male	95+ years	Animal contact	0.123434	0.282928	0.0454391	Male	15-19 years
Female	15-19 years	Falls	9167.93	19526.4	3782.77	Female	15-19 years	Road injuries	593.383	1082.54	329.978	Female	55-59 years	Poisonings	0.161417	0.350277	0.0761321	Female	15-19 years	Falls	14.8535	31.6359	6.1287	Female	15-19 years	Road injuries	0.961377	1.7539	0.534618	Female	60-64 years	Poisonings	0.000754841	0.00163813	0.000352563	Female	60-64 years	Conflict and terrorism	0.00106912	0.00328756	0.000204922	Female	95+ years	Animal contact	0.814272	2.07573	0.238682	Female	15-19 years
Male	20-24 years	Falls	32743.9	62007.7	15860.3	Male	20-24 years	Road injuries	1987.98	3325.63	1229.17	Male	60-64 years	Poisonings	0.194948	0.423314	0.0947831	Male	20-24 years	Falls	48.3735	91.6058	23.4309	Male	20-24 years	Road injuries	2.9369	4.91305	1.81589	Male	65-69 years	Poisonings	0.00112155	0.00230449	0.000572272	Male	65-69 years	Conflict and terrorism	0.00108926	0.00318293	0.000264381	Male	5-9 years	Other transport injuries	86.6879	176.493	39.9639	Male	20-24 years
Female	20-24 years	Falls	9662.08	20390.7	4000.8	Female	20-24 years	Road injuries	886.48	1558.25	528.386	Female	60-64 years	Poisonings	0.129636	0.281331	0.0605489	Female	20-24 years	Falls	14.9314	31.5109	6.18266	Female	20-24 years	Road injuries	1.36993	2.40806	0.816544	Female	65-69 years	Poisonings	0.000762512	0.00160961	0.000393134	Female	65-69 years	Conflict and terrorism	0.000804407	0.0025865	0.000147052	Female	5-9 years	Other transport injuries	56.3749	114.739	27.5535	Female	20-24 years
Male	25-29 years	Falls	27490.8	52532.3	12780.7	Male	25-29 years	Road injuries	2616.69	4192.09	1685.77	Male	65-69 years	Poisonings	0.150909	0.310078	0.0770013	Male	25-29 years	Falls	48.6102	92.8894	22.5993	Male	25-29 years	Road injuries	4.62692	7.41259	2.98084	Male	70-74 years	Poisonings	0.00131599	0.00262353	0.000691645	Male	70-74 years	Conflict and terrorism	0.000721126	0.00231942	0.000165077	Male	10-14 years	Other transport injuries	67.4895	120.503	38.4425	Male	25-29 years
Female	25-29 years	Falls	8445.78	17583.9	3313.99	Female	25-29 years	Road injuries	854.304	1400.92	562.926	Female	65-69 years	Poisonings	0.106081	0.223931	0.0546932	Female	25-29 years	Falls	15.7445	32.7796	6.17789	Female	25-29 years	Road injuries	1.59258	2.61156	1.0494	Female	70-74 years	Poisonings	0.000863027	0.00173559	0.000453323	Female	70-74 years	Conflict and terrorism	0.000493904	0.00162796	9.19e-05	Female	10-14 years	Other transport injuries	48.4465	86.9587	29.0003	Female	25-29 years
Male	30-34 years	Falls	22928.3	43351.5	11200.4	Male	30-34 years	Road injuries	2690.18	4174.24	1846.89	Male	70-74 years	Poisonings	0.115061	0.229384	0.0604729	Male	30-34 years	Falls	49.6758	93.9241	24.2665	Male	30-34 years	Road injuries	5.82847	9.04378	4.00143	Male	75-79 years	Poisonings	0.0016361	0.00307942	0.000855046	Male	75-79 years	Conflict and terrorism	0.000498724	0.00158773	0.000114116	Male	15-19 years	Other transport injuries	67.3998	107.48	42.8027	Male	30-34 years
Female	30-34 years	Falls	7325.92	15180.5	3218.17	Female	30-34 years	Road injuries	888.926	1397.09	609.682	Female	70-74 years	Poisonings	0.0872786	0.175521	0.0458449	Female	30-34 years	Falls	17.2961	35.8404	7.59792	Female	30-34 years	Road injuries	2.09871	3.29844	1.43943	Female	75-79 years	Poisonings	0.00111335	0.0022146	0.000583179	Female	75-79 years	Conflict and terrorism	0.000338012	0.00115054	6.29e-05	Female	15-19 years	Other transport injuries	52.9021	83.7296	34.5145	Female	30-34 years
Male	35-39 years	Falls	22768.5	40677.3	11225.5	Male	35-39 years	Road injuries	2971.85	4218.81	2212.97	Male	75-79 years	Poisonings	0.0803399	0.151213	0.0419866	Male	35-39 years	Falls	48.1152	85.9608	23.7222	Male	35-39 years	Road injuries	6.28023	8.91535	4.67652	Male	80-84 years	Poisonings	0.00288131	0.00548708	0.00144099	Male	80-84 years	Conflict and terrorism	0.000749309	0.00243036	0.000158768	Male	20-24 years	Other transport injuries	76.8173	118.857	51.8551	Male	35-39 years
Female	35-39 years	Falls	7327.41	14387.8	3238.28	Female	35-39 years	Road injuries	1345.38	2092.96	935.475	Female	75-79 years	Poisonings	0.0723681	0.14395	0.0379068	Female	35-39 years	Falls	16.5824	32.5605	7.32842	Female	35-39 years	Road injuries	3.04467	4.73649	2.11704	Female	80-84 years	Poisonings	0.00209516	0.00421248	0.00100368	Female	80-84 years	Conflict and terrorism	0.00052859	0.00185414	9.01e-05	Female	20-24 years	Other transport injuries	65.1455	95.117	45.162	Female	35-39 years
Male	40-44 years	Falls	15524.4	29259.2	7525.86	Male	40-44 years	Road injuries	2577.97	3384.79	1986.68	Male	80-84 years	Poisonings	0.0626837	0.119373	0.0313491	Male	40-44 years	Falls	44.0268	82.9781	21.3431	Male	40-44 years	Road injuries	7.31103	9.59916	5.63415	Male	85-89 years	Poisonings	0.00674574	0.0139406	0.00324886	Male	85-89 years	Conflict and terrorism	0.000395991	0.00131469	7.96e-05	Male	25-29 years	Other transport injuries	112.165	157.26	80.4218	Male	40-44 years
Female	40-44 years	Falls	4879.3	9541.19	2142.16	Female	40-44 years	Road injuries	1206.5	1722.48	860.444	Female	80-84 years	Poisonings	0.0725628	0.145893	0.0347609	Female	40-44 years	Falls	15.2568	29.8338	6.69818	Female	40-44 years	Road injuries	3.77254	5.38592	2.69047	Female	85-89 years	Poisonings	0.00481637	0.0101342	0.00227689	Female	85-89 years	Conflict and terrorism	0.000338553	0.00107694	5.91e-05	Female	25-29 years	Other transport injuries	102.579	139.724	75.8212	Female	40-44 years
Male	45-49 years	Falls	11314.3	22227.6	5240.44	Male	45-49 years	Road injuries	2419.24	3118.2	1910.46	Male	85-89 years	Poisonings	0.0403568	0.0834003	0.0194365	Male	45-49 years	Falls	41.4517	81.4343	19.1992	Male	45-49 years	Road injuries	8.86327	11.424	6.99929	Male	90-94 years	Poisonings	0.0147504	0.0283082	0.00744862	Male	90-94 years	Conflict and terrorism	0.000135377	0.000449522	2.84e-05	Male	30-34 years	Other transport injuries	148.4	200.993	109.405	Male	45-49 years
Female	45-49 years	Falls	3938.81	7949.07	1704.88	Female	45-49 years	Road injuries	975.265	1256.05	766.517	Female	85-89 years	Poisonings	0.0635427	0.133701	0.0300391	Female	45-49 years	Falls	16.1263	32.5452	6.98013	Female	45-49 years	Road injuries	3.99294	5.14254	3.13828	Female	90-94 years	Poisonings	0.0109354	0.0224145	0.00529869	Female	90-94 years	Conflict and terrorism	8.63e-05	0.000294764	1.45e-05	Female	30-34 years	Other transport injuries	140.478	182.819	105.705	Female	45-49 years
Male	50-54 years	Falls	10241.4	19677.2	4994.02	Male	50-54 years	Road injuries	2691.31	3372.66	2231.44	Male	90-94 years	Poisonings	0.0105789	0.0203025	0.00534212	Male	50-54 years	Falls	40.4715	77.7598	19.7352	Male	50-54 years	Road injuries	10.6355	13.328	8.81815	Male	95+ years	Poisonings	0.0286254	0.0537913	0.0142303	Male	95+ years	Conflict and terrorism	3.96e-05	0.000143834	7.65e-06	Male	35-39 years	Other transport injuries	132.515	172.768	100.772	Male	50-54 years
Female	50-54 years	Falls	3964.52	7516.07	1797.74	Female	50-54 years	Road injuries	1044.9	1314.54	856.198	Female	90-94 years	Poisonings	0.0329096	0.0674552	0.0159461	Female	50-54 years	Falls	17.6225	33.4094	7.99109	Female	50-54 years	Road injuries	4.64467	5.84321	3.80586	Female	95+ years	Poisonings	0.0218929	0.0431356	0.0109186	Female	95+ years	Conflict and terrorism	0.00013155	0.00047052	2.08e-05	Female	35-39 years	Other transport injuries	124.846	157.773	97.2224	Female	50-54 years
Male	55-59 years	Falls	8901.87	16483.6	4256.73	Male	55-59 years	Road injuries	2913.14	3555.98	2447.87	Male	95+ years	Poisonings	0.00245428	0.00461195	0.00122008	Male	55-59 years	Falls	39.073	72.3515	18.6841	Male	55-59 years	Road injuries	12.7867	15.6083	10.7445	Male	50-54 years	Road injuries	1.46962	2.56566	0.78298	Male	55-59 years	Road injuries	24080.6	42497.6	12365.6	Male	40-44 years	Other transport injuries	154.13	193.653	117.669	Male	55-59 years
Female	55-59 years	Falls	4017.46	7957.13	1822.99	Female	55-59 years	Road injuries	1218.63	1552.44	999.801	Female	95+ years	Poisonings	0.0117482	0.0231476	0.00585919	Female	55-59 years	Falls	19.4269	38.4776	8.81525	Female	55-59 years	Road injuries	5.89281	7.50702	4.83465	Female	50-54 years	Road injuries	0.598646	1.11056	0.309113	Female	55-59 years	Road injuries	10684.2	20485.4	4885.92	Female	40-44 years	Other transport injuries	136.741	168.304	105.11	Female	55-59 years
Male	60-64 years	Falls	6749.8	12456.9	3280.6	Male	60-64 years	Road injuries	2685.37	3181.15	2305.29	Male	55-59 years	Road injuries	358.581	618.831	193.738	Male	60-64 years	Falls	36.992	68.2695	17.9792	Male	60-64 years	Road injuries	14.7171	17.4342	12.634	Male	55-59 years	Road injuries	1.57392	2.71624	0.850374	Male	60-64 years	Road injuries	18907	34028.4	9438.87	Male	45-49 years	Other transport injuries	215.083	259.041	171.093	Male	60-64 years
Female	60-64 years	Falls	3889.07	7135	1831.33	Female	60-64 years	Road injuries	1215.31	1500.78	1028.82	Female	55-59 years	Road injuries	157.867	295.148	79.3477	Female	60-64 years	Falls	22.6452	41.5455	10.6634	Female	60-64 years	Road injuries	7.07647	8.73871	5.99057	Female	55-59 years	Road injuries	0.763382	1.42722	0.383695	Female	60-64 years	Road injuries	8812.01	17057.6	4057.16	Female	45-49 years	Other transport injuries	178.36	215.06	143.362	Female	60-64 years
Male	65-69 years	Falls	4952.33	8978.62	2360.34	Male	65-69 years	Road injuries	2193.39	2496.78	1930.3	Male	60-64 years	Road injuries	277.897	467.859	157.9	Male	65-69 years	Falls	36.8056	66.7289	17.542	Male	65-69 years	Road injuries	16.3012	18.556	14.3459	Male	60-64 years	Road injuries	1.523	2.56408	0.865363	Male	65-69 years	Road injuries	14861.8	26080.4	7438.35	Male	50-54 years	Other transport injuries	256.595	310.338	209.489	Male	65-69 years
Female	65-69 years	Falls	3753.63	7083.41	1815.06	Female	65-69 years	Road injuries	1098.29	1270.25	961.913	Female	60-64 years	Road injuries	136.499	242.961	70.5754	Female	65-69 years	Falls	26.981	50.9155	13.0466	Female	65-69 years	Road injuries	7.8945	9.13052	6.91422	Female	60-64 years	Road injuries	0.794805	1.41471	0.410945	Female	65-69 years	Road injuries	7562.34	14233.7	3516.65	Female	50-54 years	Other transport injuries	210.484	250.67	173.002	Female	65-69 years
Male	70-74 years	Falls	3573.99	6509.57	1814.46	Male	70-74 years	Road injuries	1588.12	1789.16	1429.02	Male	65-69 years	Road injuries	181.132	286.891	109.03	Male	70-74 years	Falls	40.8767	74.4517	20.7524	Male	70-74 years	Road injuries	18.1638	20.4631	16.344	Male	65-69 years	Road injuries	1.34617	2.13216	0.810309	Male	70-74 years	Road injuries	8792.73	16020.7	4599.43	Male	55-59 years	Other transport injuries	227.14	266.264	191.091	Male	70-74 years
Female	70-74 years	Falls	3473.14	6513.34	1674.79	Female	70-74 years	Road injuries	918.834	1043.44	815.55	Female	65-69 years	Road injuries	95.698	157.035	54.1557	Female	70-74 years	Falls	34.3431	64.4052	16.5606	Female	70-74 years	Road injuries	9.08561	10.3177	8.06432	Female	65-69 years	Road injuries	0.687876	1.12877	0.38927	Female	70-74 years	Road injuries	4612.07	8644.89	2130.65	Female	55-59 years	Other transport injuries	186.242	217.637	157.328	Female	70-74 years
Male	75-79 years	Falls	2271.28	4292.83	1134.82	Male	75-79 years	Road injuries	1015.36	1135.24	916.954	Male	70-74 years	Road injuries	115.011	173.845	71.8186	Male	75-79 years	Falls	46.254	87.4222	23.1102	Male	75-79 years	Road injuries	20.6776	23.1188	18.6735	Male	70-74 years	Road injuries	1.31541	1.98831	0.821409	Male	75-79 years	Road injuries	4723.16	8354.39	2492.92	Male	60-64 years	Other transport injuries	222.868	266.7	187.01	Male	75-79 years
Female	75-79 years	Falls	3160.34	5859.95	1531.53	Female	75-79 years	Road injuries	733.918	841.556	645.512	Female	70-74 years	Road injuries	72.9337	116.138	42.7526	Female	75-79 years	Falls	48.6204	90.1526	23.562	Female	75-79 years	Road injuries	11.291	12.9469	9.93091	Female	70-74 years	Road injuries	0.721182	1.1484	0.422746	Female	75-79 years	Road injuries	2682.19	4915.5	1315.42	Female	60-64 years	Other transport injuries	188.398	222.506	158.499	Female	75-79 years
Male	80-84 years	Falls	1109.11	2075.33	549.991	Male	80-84 years	Road injuries	518.121	578.337	469.234	Male	75-79 years	Road injuries	70.4249	104.5	43.2812	Male	80-84 years	Falls	50.9812	95.3945	25.2808	Male	80-84 years	Road injuries	23.8159	26.5838	21.5687	Male	75-79 years	Road injuries	1.43418	2.12811	0.881409	Male	80-84 years	Road injuries	2917.63	5074.96	1574.44	Male	65-69 years	Other transport injuries	228.634	269.789	192.163	Male	80-84 years
Female	80-84 years	Falls	2283.73	4244.64	1095.36	Female	80-84 years	Road injuries	489.037	567.138	421.548	Female	75-79 years	Road injuries	62.7498	100.745	36.9207	Female	80-84 years	Falls	65.9397	122.559	31.6271	Female	80-84 years	Road injuries	14.1203	16.3754	12.1717	Female	75-79 years	Road injuries	0.965377	1.54992	0.568008	Female	80-84 years	Road injuries	1811.79	3348.82	898.836	Female	65-69 years	Other transport injuries	198.813	233.981	167.357	Female	80-84 years
Male	85-89 years	Falls	324.853	595.106	163.938	Male	85-89 years	Road injuries	163.734	183.999	148.348	Male	80-84 years	Road injuries	34.1072	50.3654	21.6964	Male	85-89 years	Falls	54.3	99.4735	27.4026	Male	85-89 years	Road injuries	27.3685	30.7559	24.7967	Male	80-84 years	Road injuries	1.56777	2.31509	0.997291	Male	85-89 years	Road injuries	1165.36	2079.05	606.288	Male	70-74 years	Other transport injuries	181.109	213.402	151.967	Male	85-89 years
Female	85-89 years	Falls	1052.76	2022.91	516.713	Female	85-89 years	Road injuries	214.99	253.367	185.495	Female	80-84 years	Road injuries	38.1476	59.7381	23.1551	Female	85-89 years	Falls	79.7968	153.331	39.1655	Female	85-89 years	Road injuries	16.2957	19.2045	14.0601	Female	80-84 years	Road injuries	1.10147	1.72486	0.668573	Female	85-89 years	Road injuries	950.672	1828.44	452.005	Female	70-74 years	Other transport injuries	161.391	191.552	136.381	Female	85-89 years
Male	90-94 years	Falls	43.0433	76.3939	22.5092	Male	90-94 years	Road injuries	22.9783	25.6828	20.6653	Male	85-89 years	Road injuries	10.1412	14.7986	6.5679	Male	90-94 years	Falls	60.0161	106.518	31.385	Male	90-94 years	Road injuries	32.0391	35.8101	28.8141	Male	85-89 years	Road injuries	1.69513	2.47362	1.09784	Male	90-94 years	Road injuries	158.173	277.34	85.4949	Male	75-79 years	Other transport injuries	131.763	159.83	107.886	Male	90-94 years
Female	90-94 years	Falls	279.365	515.327	141.54	Female	90-94 years	Road injuries	54.4786	64.3586	46.5963	Female	85-89 years	Road injuries	13.5887	20.2586	8.64568	Female	90-94 years	Falls	92.8292	171.237	47.0318	Female	90-94 years	Road injuries	18.1025	21.3855	15.4833	Female	85-89 years	Road injuries	1.02998	1.53555	0.655319	Female	90-94 years	Road injuries	341.245	662.417	166	Female	75-79 years	Other transport injuries	123.781	149.29	103.005	Female	90-94 years
Male	95+ years	Falls	5.61815	11.3228	2.42828	Male	95+ years	Road injuries	3.4244	3.85996	3.05044	Male	90-94 years	Road injuries	1.39775	2.00785	0.905269	Male	95+ years	Falls	65.5271	132.063	28.3221	Male	95+ years	Road injuries	39.9403	45.0206	35.5787	Male	90-94 years	Road injuries	1.94891	2.79959	1.26223	Male	95+ years	Road injuries	14.8194	27.1368	6.91626	Male	80-84 years	Other transport injuries	95.9989	115.814	79.5773	Male	95+ years
Female	95+ years	Falls	55.3081	112.62	22.427	Female	95+ years	Road injuries	10.7393	12.7248	9.19634	Female	90-94 years	Road injuries	2.92942	4.19768	1.90283	Female	95+ years	Falls	103.067	209.867	41.7928	Female	95+ years	Road injuries	20.0127	23.7126	17.1374	Female	90-94 years	Road injuries	0.973409	1.39483	0.632287	Female	95+ years	Road injuries	85.0478	167.418	36.7153	Female	80-84 years	Other transport injuries	109.245	131.635	91.7549	Female	95+ years
Male	<5 years	Road injuries	1672.25	3174.52	738.442	Male	<5 years	Falls	1859.39	3670.32	868.839	Male	95+ years	Road injuries	0.208176	0.30822	0.134726	Male	<5 years	Road injuries	2.74449	5.21001	1.21193	Male	<5 years	Falls	3.05162	6.02371	1.42593	Male	95+ years	Road injuries	2.42805	3.59491	1.57137	Male	<5 years	Poisonings	9.88397	22.1361	3.83365	Male	85-89 years	Other transport injuries	45.8482	55.9874	37.5795	Male	85-89 years
Female	<5 years	Road injuries	745.618	1622.59	291.992	Female	<5 years	Falls	719.485	1412.03	306.793	Female	95+ years	Road injuries	0.512057	0.728494	0.3288	Female	<5 years	Road injuries	1.36907	2.97934	0.536142	Female	<5 years	Falls	1.32109	2.59271	0.563319	Female	95+ years	Road injuries	0.95422	1.35755	0.61272	Female	<5 years	Poisonings	5.18256	13.2871	1.69839	Female	85-89 years	Other transport injuries	79.6659	96.4679	65.964	Female	85-89 years
Male	5-9 years	Road injuries	3819.48	7030.27	1820.54	Male	5-9 years	Falls	2681.46	5101.16	1270.85	Male	5-9 years	Other transport injuries	40.6364	88.5724	14.955	Male	5-9 years	Road injuries	7.01206	12.9066	3.34227	Male	5-9 years	Falls	4.9228	9.36506	2.33311	Male	5-9 years	Other transport injuries	0.0746031	0.162607	0.0274554	Male	5-9 years	Poisonings	22.4228	53.8758	7.27736	Male	90-94 years	Other transport injuries	9.14476	11.5514	7.32317	Male	90-94 years
Female	5-9 years	Road injuries	1462.57	2974.43	594.235	Female	5-9 years	Falls	1009.29	2038.5	470.191	Female	5-9 years	Other transport injuries	22.9567	53.5543	8.67558	Female	5-9 years	Road injuries	2.90932	5.91669	1.18204	Female	5-9 years	Falls	2.00766	4.05495	0.935297	Female	5-9 years	Other transport injuries	0.0456651	0.106529	0.0172573	Female	5-9 years	Poisonings	13.4629	36.518	3.95164	Female	90-94 years	Other transport injuries	39.0176	48.6233	31.5056	Female	90-94 years
Male	10-14 years	Road injuries	4890.19	8837.58	2554.98	Male	10-14 years	Falls	3011.41	5489.89	1488.06	Male	10-14 years	Other transport injuries	27.1053	57.5771	11.2637	Male	10-14 years	Road injuries	9.21785	16.6585	4.81605	Male	10-14 years	Falls	5.67641	10.3483	2.80494	Male	10-14 years	Other transport injuries	0.0510926	0.108531	0.0212317	Male	10-14 years	Poisonings	40.7394	98.9065	12.8402	Male	95+ years	Other transport injuries	1.52214	2.03765	1.1234	Male	95+ years
Female	10-14 years	Road injuries	1946.2	3894.38	882.834	Female	10-14 years	Falls	1113.6	2165.05	551.193	Female	10-14 years	Other transport injuries	15.8118	35.9623	6.67626	Female	10-14 years	Road injuries	3.91404	7.83205	1.77548	Female	10-14 years	Falls	2.23957	4.35417	1.10851	Female	10-14 years	Other transport injuries	0.0317994	0.0723245	0.0134267	Female	10-14 years	Poisonings	26.6577	71.7673	7.41146	Female	95+ years	Other transport injuries	13.9629	17.9649	10.853	Female	95+ years
Male	15-19 years	Road injuries	7435.64	13682	3548.11	Male	15-19 years	Falls	4029.8	7179.98	2142.46	Male	15-19 years	Other transport injuries	29.4775	61.6936	12.8993	Male	15-19 years	Road injuries	11.4114	20.9976	5.44522	Male	15-19 years	Falls	6.18447	11.019	3.288	Male	15-19 years	Other transport injuries	0.0452387	0.0946802	0.0197964	Male	15-19 years	Poisonings	59.4547	143.388	18.1131	Male	<5 years	Falls	1198.72	2390.58	547.446	Male	<5 years
Female	15-19 years	Road injuries	3874.98	7800.43	1700.9	Female	15-19 years	Falls	1415.03	2647.29	753.277	Female	15-19 years	Other transport injuries	15.5461	34.4134	6.87864	Female	15-19 years	Road injuries	6.2781	12.638	2.75574	Female	15-19 years	Falls	2.29258	4.28905	1.22043	Female	15-19 years	Other transport injuries	0.0251873	0.0557553	0.0111445	Female	15-19 years	Poisonings	40.3082	114.401	10.2301	Female	<5 years	Falls	449.054	892.428	191.392	Female	<5 years
Male	20-24 years	Road injuries	11708.7	21714.1	5963.44	Male	20-24 years	Falls	4664.99	8474.76	2601.59	Male	20-24 years	Other transport injuries	32.0824	65.9975	14.933	Male	20-24 years	Road injuries	17.2976	32.0788	8.80997	Male	20-24 years	Falls	6.89172	12.52	3.84341	Male	20-24 years	Other transport injuries	0.0473963	0.0975	0.0220609	Male	20-24 years	Poisonings	70.8448	167.407	23.212	Male	5-9 years	Falls	1805.45	3379.16	868.912	Male	<5 years
Female	20-24 years	Road injuries	5176.33	9898.39	2396.73	Female	20-24 years	Falls	1647.28	2947.47	950.857	Female	20-24 years	Other transport injuries	15.0601	32.5311	7.1549	Female	20-24 years	Road injuries	7.99927	15.2965	3.7038	Female	20-24 years	Falls	2.54564	4.55489	1.46941	Female	20-24 years	Other transport injuries	0.0232733	0.0502722	0.0110569	Female	20-24 years	Poisonings	46.5509	127.245	12.3158	Female	5-9 years	Falls	589.094	1171.05	274.19	Female	<5 years
Male	25-29 years	Road injuries	14509.8	26415	7099.3	Male	25-29 years	Falls	4212.43	7510.94	2408.04	Male	25-29 years	Other transport injuries	27.9537	52.427	13.147	Male	25-29 years	Road injuries	25.6567	46.7078	12.5532	Male	25-29 years	Falls	7.44856	13.2811	4.25797	Male	25-29 years	Other transport injuries	0.0494286	0.0927032	0.023247	Male	25-29 years	Poisonings	84.5329	202.102	26.4894	Male	10-14 years	Falls	2077.48	3794.22	1028.24	Male	5-9 years
Female	25-29 years	Road injuries	4100.51	8313.08	1890.2	Female	25-29 years	Falls	1573.58	2744.57	934.228	Female	25-29 years	Other transport injuries	12.4554	23.5648	6.00919	Female	25-29 years	Road injuries	7.64409	15.4971	3.52368	Female	25-29 years	Falls	2.93343	5.11638	1.74157	Female	25-29 years	Other transport injuries	0.0232191	0.0439291	0.0112022	Female	25-29 years	Poisonings	55.5444	154.875	14.0748	Female	10-14 years	Falls	606.427	1166.63	299.832	Female	5-9 years
Male	30-34 years	Road injuries	12693	23116.8	6412.91	Male	30-34 years	Falls	3768.58	6190.96	2315.32	Male	30-34 years	Other transport injuries	24.0821	46.5153	11.8431	Male	30-34 years	Road injuries	27.5002	50.0841	13.894	Male	30-34 years	Falls	8.1649	13.4132	5.01632	Male	30-34 years	Other transport injuries	0.0521757	0.100779	0.0256589	Male	30-34 years	Poisonings	74.2656	181.693	22.0797	Male	15-19 years	Falls	2431.79	4393.78	1279.53	Male	10-14 years
Female	30-34 years	Road injuries	3932.86	8151.08	1712.8	Female	30-34 years	Falls	1466.62	2379.9	916.039	Female	30-34 years	Other transport injuries	10.5166	19.8892	5.54954	Female	30-34 years	Road injuries	9.28527	19.2442	4.04382	Female	30-34 years	Falls	3.4626	5.61882	2.16272	Female	30-34 years	Other transport injuries	0.0248291	0.0469572	0.0131022	Female	30-34 years	Poisonings	50.4901	142.484	12.1564	Female	15-19 years	Falls	718.884	1349.03	377.448	Female	10-14 years
Male	35-39 years	Road injuries	10759.9	19648.7	5230.52	Male	35-39 years	Falls	4177.64	6424.54	2734.67	Male	35-39 years	Other transport injuries	25.8124	47.9758	13.4481	Male	35-39 years	Road injuries	22.7381	41.5224	11.0533	Male	35-39 years	Falls	8.82834	13.5766	5.77901	Male	35-39 years	Other transport injuries	0.0545476	0.101384	0.028419	Male	35-39 years	Poisonings	41.0566	107.341	11.5388	Male	20-24 years	Falls	2904.28	5263.02	1583.08	Male	15-19 years
Female	35-39 years	Road injuries	5912.46	11617.5	2707.46	Female	35-39 years	Falls	1719.07	2623.68	1177.52	Female	35-39 years	Other transport injuries	11.1321	20.054	6.02935	Female	35-39 years	Road injuries	13.3803	26.2912	6.12716	Female	35-39 years	Falls	3.89037	5.93756	2.66481	Female	35-39 years	Other transport injuries	0.0251926	0.0453835	0.0136448	Female	35-39 years	Poisonings	28.3218	84.398	6.6663	Female	20-24 years	Falls	956.148	1740.65	536.635	Female	15-19 years
Male	40-44 years	Road injuries	7809.33	13513.1	3525.66	Male	40-44 years	Falls	3339.55	5016.97	2302	Male	40-44 years	Other transport injuries	19.4032	34.6142	10.458	Male	40-44 years	Road injuries	22.147	38.3226	9.99865	Male	40-44 years	Falls	9.47085	14.228	6.5284	Male	40-44 years	Other transport injuries	0.0550269	0.0981647	0.0296584	Male	40-44 years	Poisonings	27.158	71.4948	7.75953	Male	25-29 years	Falls	4197.55	7392.28	2395.53	Male	20-24 years
Female	40-44 years	Road injuries	4401.91	8418.11	1797.62	Female	40-44 years	Falls	1413.27	2062.16	1016.83	Female	40-44 years	Other transport injuries	8.20394	13.7406	4.66324	Female	40-44 years	Road injuries	13.7641	26.3221	5.62088	Female	40-44 years	Falls	4.41908	6.44803	3.17947	Female	40-44 years	Other transport injuries	0.0256524	0.0429647	0.0145812	Female	40-44 years	Poisonings	18.657	57.7319	4.58752	Female	25-29 years	Falls	1555.43	2773.52	910.9	Female	20-24 years
Male	45-49 years	Road injuries	6637.45	11546.7	3277.1	Male	45-49 years	Falls	2842.01	4057.89	1997.82	Male	45-49 years	Other transport injuries	15.5921	25.493	8.60423	Male	45-49 years	Road injuries	24.3174	42.3031	12.0062	Male	45-49 years	Falls	10.4122	14.8667	7.31933	Male	45-49 years	Other transport injuries	0.0571243	0.0933978	0.031523	Male	45-49 years	Poisonings	20.774	61.4373	5.9629	Male	30-34 years	Falls	5466.55	9082.06	3309.29	Male	25-29 years
Female	45-49 years	Road injuries	2474.92	4717.11	1108.85	Female	45-49 years	Falls	1288.93	1787.56	934.662	Female	45-49 years	Other transport injuries	6.68163	10.7688	3.89645	Female	45-49 years	Road injuries	10.1328	19.3128	4.53987	Female	45-49 years	Falls	5.27715	7.31863	3.8267	Female	45-49 years	Other transport injuries	0.027356	0.0440899	0.0159529	Female	45-49 years	Poisonings	14.1757	48.3824	3.41662	Female	30-34 years	Falls	2155.02	3506.78	1327.56	Female	25-29 years
Male	50-54 years	Road injuries	6338	11308.2	3146.44	Male	50-54 years	Falls	2962.7	4214.07	2190.44	Male	50-54 years	Other transport injuries	15.0807	24.0495	8.77921	Male	<5 years	Poisonings	0.0249836	0.0575817	0.00973243	Male	50-54 years	Falls	11.7079	16.653	8.65611	Male	50-54 years	Other transport injuries	0.0595953	0.0950382	0.0346934	Male	50-54 years	Poisonings	15.2685	39.9303	4.43932	Male	35-39 years	Falls	4763.78	7542.45	3047.4	Male	30-34 years
Female	50-54 years	Road injuries	2203.66	4366.72	961.063	Female	50-54 years	Falls	1449.73	1997.73	1073.78	Female	50-54 years	Other transport injuries	6.71604	10.6941	3.86181	Female	<5 years	Poisonings	0.0136659	0.0352259	0.00449568	Female	50-54 years	Falls	6.44412	8.88005	4.77302	Female	50-54 years	Other transport injuries	0.0298532	0.0475361	0.017166	Female	50-54 years	Poisonings	10.4529	30.3298	2.58994	Female	35-39 years	Falls	1990.91	3111.01	1335.12	Female	30-34 years
Male	<5 years	Poisonings	15.2228	35.0853	5.93009	Male	55-59 years	Falls	3093.05	4206.37	2373.64	Male	55-59 years	Other transport injuries	13.8028	21.4052	8.0762	Male	5-9 years	Poisonings	0.0501956	0.122076	0.0166342	Male	55-59 years	Falls	13.5763	18.463	10.4186	Male	55-59 years	Other transport injuries	0.0605848	0.0939542	0.0354489	Male	55-59 years	Poisonings	10.1872	24.6369	2.99741	Male	40-44 years	Falls	5420.14	8411.64	3656.52	Male	35-39 years
Female	<5 years	Poisonings	7.44268	19.1846	2.44842	Female	55-59 years	Falls	1705.99	2257.91	1321.69	Female	55-59 years	Other transport injuries	6.66791	10.4659	4.02737	Female	5-9 years	Poisonings	0.0384777	0.105376	0.0111184	Female	55-59 years	Falls	8.24948	10.9184	6.39116	Female	55-59 years	Other transport injuries	0.0322434	0.0506092	0.0194748	Female	55-59 years	Poisonings	6.9276	18.9923	1.78359	Female	40-44 years	Falls	2377.81	3563.45	1655.29	Female	35-39 years
Male	5-9 years	Poisonings	27.3416	66.4952	9.06068	Male	60-64 years	Falls	2907.12	3813.37	2279.61	Male	60-64 years	Other transport injuries	11.854	17.9759	6.98661	Male	10-14 years	Poisonings	0.0762942	0.190756	0.0236427	Male	60-64 years	Falls	15.9324	20.899	12.4933	Male	60-64 years	Other transport injuries	0.0649655	0.0985162	0.0382898	Male	60-64 years	Poisonings	7.88165	21.5061	2.25784	Male	45-49 years	Falls	7608.23	11315.9	5216.54	Male	40-44 years
Female	5-9 years	Poisonings	19.3435	52.9747	5.58941	Female	60-64 years	Falls	1874.76	2456.21	1466.93	Female	60-64 years	Other transport injuries	6.28861	10.0591	3.64579	Female	10-14 years	Poisonings	0.0762969	0.208755	0.020993	Female	60-64 years	Falls	10.9163	14.302	8.54162	Female	60-64 years	Other transport injuries	0.0366172	0.0585721	0.0212286	Female	60-64 years	Poisonings	5.29682	14.7636	1.32313	Female	45-49 years	Falls	3561.47	5075.71	2519.35	Female	40-44 years
Male	10-14 years	Poisonings	40.4751	101.199	12.5428	Male	65-69 years	Falls	2598.85	3339.82	2091.92	Male	65-69 years	Other transport injuries	9.55539	14.3154	5.69365	Male	15-19 years	Poisonings	0.1002	0.240946	0.0304075	Male	65-69 years	Falls	19.3146	24.8215	15.5471	Male	65-69 years	Other transport injuries	0.0710154	0.106392	0.042315	Male	65-69 years	Poisonings	6.88628	18.0266	2.07323	Male	50-54 years	Falls	8939.03	13130.6	6390.18	Male	45-49 years
Female	10-14 years	Poisonings	37.9376	103.801	10.4385	Female	65-69 years	Falls	2114.18	2721.22	1681.13	Female	65-69 years	Other transport injuries	5.90897	9.01035	3.49925	Female	15-19 years	Poisonings	0.108897	0.312976	0.0283973	Female	65-69 years	Falls	15.1967	19.5601	12.0839	Female	65-69 years	Other transport injuries	0.0424736	0.0647663	0.0251526	Female	65-69 years	Poisonings	4.67095	12.8914	1.19497	Female	50-54 years	Falls	4739.68	6721.51	3458.74	Female	45-49 years
Male	15-19 years	Poisonings	65.2903	157.001	19.8135	Male	70-74 years	Falls	2138.38	2673.76	1734.52	Male	70-74 years	Other transport injuries	6.99572	10.3263	4.30294	Male	20-24 years	Poisonings	0.1285	0.307609	0.0418043	Male	70-74 years	Falls	24.4572	30.5805	19.8382	Male	70-74 years	Other transport injuries	0.080012	0.118105	0.0492139	Male	70-74 years	Poisonings	5.1392	12.9908	1.72916	Male	55-59 years	Falls	7914.17	11142.5	5881.8	Male	50-54 years
Female	15-19 years	Poisonings	67.2134	193.176	17.5274	Female	70-74 years	Falls	2211.86	2816.82	1736.33	Female	70-74 years	Other transport injuries	5.2654	8.09217	3.1415	Female	20-24 years	Poisonings	0.120066	0.331302	0.0322668	Female	70-74 years	Falls	21.8713	27.8532	17.1692	Female	70-74 years	Other transport injuries	0.0520653	0.0800169	0.0310637	Female	70-74 years	Poisonings	3.70264	10.4211	1.09429	Female	55-59 years	Falls	4705.06	6413.11	3557.98	Female	50-54 years
Male	20-24 years	Poisonings	86.981	208.22	28.2972	Male	75-79 years	Falls	1540.51	1885.04	1246.93	Male	75-79 years	Other transport injuries	4.57487	6.97511	2.83716	Male	25-29 years	Poisonings	0.13723	0.327432	0.04257	Male	75-79 years	Falls	31.3722	38.3884	25.3933	Male	75-79 years	Other transport injuries	0.0931659	0.142046	0.057778	Male	75-79 years	Poisonings	3.30554	7.985	1.03982	Male	60-64 years	Falls	8039.26	10742.4	6199.88	Male	55-59 years
Female	20-24 years	Poisonings	77.6945	214.386	20.8799	Female	75-79 years	Falls	2117.74	2652.58	1647.89	Female	75-79 years	Other transport injuries	4.31525	6.83543	2.60505	Female	25-29 years	Poisonings	0.110065	0.306069	0.0279185	Female	75-79 years	Falls	32.5804	40.8088	25.352	Female	75-79 years	Other transport injuries	0.0663881	0.10516	0.0400776	Female	75-79 years	Poisonings	3.29978	8.56698	0.976554	Female	60-64 years	Falls	5385.34	7120.05	4116.95	Female	55-59 years
Male	25-29 years	Poisonings	77.6083	185.175	24.0749	Male	80-84 years	Falls	891.414	1115.45	722.37	Male	80-84 years	Other transport injuries	2.48763	3.80013	1.56833	Male	30-34 years	Poisonings	0.112755	0.272465	0.0328975	Male	80-84 years	Falls	40.9746	51.2728	33.2044	Male	80-84 years	Other transport injuries	0.114346	0.174676	0.0720894	Male	80-84 years	Poisonings	3.99342	8.98823	1.45471	Male	65-69 years	Falls	8804.52	11502.7	7019.66	Male	60-64 years
Female	25-29 years	Poisonings	59.0419	164.184	14.9763	Female	80-84 years	Falls	1742.51	2181.3	1337.55	Female	80-84 years	Other transport injuries	3.09694	4.90524	1.83961	Female	30-34 years	Poisonings	0.0864501	0.240699	0.0212917	Female	80-84 years	Falls	50.3128	62.9824	38.6199	Female	80-84 years	Other transport injuries	0.0894204	0.141633	0.0531166	Female	80-84 years	Poisonings	4.74297	11.44	1.58795	Female	65-69 years	Falls	7029.34	9120.47	5559.12	Female	60-64 years
Male	30-34 years	Poisonings	52.0428	125.759	15.1841	Male	85-89 years	Falls	318.547	396.638	257.239	Male	85-89 years	Other transport injuries	0.906622	1.40475	0.556774	Male	35-39 years	Poisonings	0.0760975	0.199794	0.0218377	Male	85-89 years	Falls	53.2459	66.299	42.9981	Male	85-89 years	Other transport injuries	0.151544	0.234808	0.0930661	Male	85-89 years	Poisonings	4.09573	8.87024	1.58326	Male	70-74 years	Falls	7905.2	9918.25	6280.87	Male	65-69 years
Female	30-34 years	Poisonings	36.6167	101.95	9.0183	Female	85-89 years	Falls	998.921	1257.66	769.911	Female	85-89 years	Other transport injuries	1.67378	2.6801	0.993152	Female	35-39 years	Poisonings	0.0574864	0.171928	0.0132794	Female	85-89 years	Falls	75.7156	95.327	58.3572	Female	85-89 years	Other transport injuries	0.126868	0.203145	0.0752783	Female	85-89 years	Poisonings	5.4611	12.7324	1.98719	Female	70-74 years	Falls	7058.56	8974.4	5530.75	Female	65-69 years
Male	35-39 years	Poisonings	36.0099	94.5442	10.3338	Male	90-94 years	Falls	49.733	62.0088	40.2184	Male	90-94 years	Other transport injuries	0.156773	0.24896	0.0940681	Male	40-44 years	Poisonings	0.0461627	0.123154	0.0128197	Male	90-94 years	Falls	69.3437	86.4602	56.0773	Male	90-94 years	Other transport injuries	0.218592	0.34713	0.131161	Male	90-94 years	Poisonings	1.30759	2.58032	0.562992	Male	75-79 years	Falls	6628.03	8259.91	5203.12	Male	70-74 years
Female	35-39 years	Poisonings	25.402	75.9716	5.86787	Female	90-94 years	Falls	330.86	430.549	256.922	Female	90-94 years	Other transport injuries	0.586024	0.950709	0.346331	Female	40-44 years	Poisonings	0.0352505	0.104651	0.00850501	Female	90-94 years	Falls	109.941	143.066	85.372	Female	90-94 years	Other transport injuries	0.194728	0.315908	0.115081	Female	90-94 years	Poisonings	3.50529	7.48189	1.47998	Female	75-79 years	Falls	7056.13	8941.3	5407.97	Female	70-74 years
Male	40-44 years	Poisonings	16.2776	43.4256	4.5204	Male	95+ years	Falls	7.91183	9.7633	6.32716	Male	95+ years	Other transport injuries	0.0286017	0.0465254	0.0166335	Male	45-49 years	Poisonings	0.0270043	0.0796829	0.00752458	Male	95+ years	Falls	92.2794	113.874	73.7967	Male	95+ years	Other transport injuries	0.333596	0.542648	0.194004	Male	95+ years	Poisonings	0.197694	0.43216	0.0711963	Male	80-84 years	Falls	5857.24	7338.4	4590.67	Male	75-79 years
Female	40-44 years	Poisonings	11.2735	33.4686	2.72	Female	95+ years	Falls	84.6911	108.721	64.9117	Female	95+ years	Other transport injuries	0.164379	0.272957	0.0927674	Female	45-49 years	Poisonings	0.0203441	0.0718496	0.0048039	Female	95+ years	Falls	157.822	202.602	120.963	Female	95+ years	Other transport injuries	0.30632	0.508656	0.172872	Female	95+ years	Poisonings	1.22005	2.73731	0.419733	Female	80-84 years	Falls	8185.87	10426.9	6235.2	Female	75-79 years
Male	45-49 years	Poisonings	7.37086	21.7495	2.05384	Male	<5 years	Drowning	16.2246	29.9905	7.94914	Male	<5 years	Falls	675.682	1475.22	273.604	Male	50-54 years	Poisonings	0.0187333	0.0499767	0.00533701	Male	<5 years	Drowning	0.0266277	0.0492202	0.0130461	Male	<5 years	Falls	1.10892	2.42112	0.449037	Male	<5 years	Fire, heat, and hot substances	32.8444	67.882	14.4352	Male	85-89 years	Falls	3162.5	3988.22	2442.68	Male	80-84 years
Female	45-49 years	Poisonings	4.969	17.5491	1.17334	Female	<5 years	Drowning	11.4079	22.8723	5.09167	Female	<5 years	Falls	257.883	578.346	93.4711	Female	50-54 years	Poisonings	0.0132723	0.0384704	0.00325121	Female	<5 years	Drowning	0.0209467	0.041997	0.0093491	Female	<5 years	Falls	0.473514	1.06193	0.171627	Female	<5 years	Fire, heat, and hot substances	19.1579	39.7574	8.17434	Female	85-89 years	Falls	7192.96	9318.06	5468.96	Female	80-84 years
Male	50-54 years	Poisonings	4.74048	12.6467	1.35054	Male	5-9 years	Drowning	17.404	29.8962	10.1349	Male	5-9 years	Falls	946.119	1973.26	391.19	Male	55-59 years	Poisonings	0.0159987	0.0388604	0.00481013	Male	5-9 years	Drowning	0.0319515	0.0548855	0.0186063	Male	5-9 years	Falls	1.73695	3.62265	0.718172	Male	5-9 years	Fire, heat, and hot substances	57.415	119.181	22.9355	Male	90-94 years	Falls	652.381	828.972	503.619	Male	85-89 years
Female	50-54 years	Poisonings	2.98585	8.65464	0.73142	Female	5-9 years	Drowning	11.0967	19.9214	6.37715	Female	5-9 years	Falls	343.457	751.78	130.82	Female	55-59 years	Poisonings	0.0105584	0.0289606	0.00275226	Female	5-9 years	Drowning	0.0220735	0.0396272	0.0126853	Female	5-9 years	Falls	0.683199	1.49543	0.260226	Female	5-9 years	Fire, heat, and hot substances	28.5869	59.0863	11.3039	Female	90-94 years	Falls	3914.45	5161.08	2965.66	Female	85-89 years
Male	55-59 years	Poisonings	3.64492	8.85344	1.09588	Male	10-14 years	Drowning	16.289	26.4918	10.2379	Male	10-14 years	Falls	1025.84	2043.1	447.337	Male	60-64 years	Poisonings	0.0144866	0.0394905	0.00415074	Male	10-14 years	Drowning	0.0307043	0.0499361	0.0192981	Male	10-14 years	Falls	1.93367	3.85117	0.843215	Male	10-14 years	Fire, heat, and hot substances	80.798	171.665	29.1241	Male	95+ years	Falls	95.7259	124.622	72.769	Male	90-94 years
Female	55-59 years	Poisonings	2.18347	5.98902	0.569164	Female	10-14 years	Drowning	10.6568	17.7902	6.62852	Female	10-14 years	Falls	356.445	756.549	135.373	Female	60-64 years	Poisonings	0.00913519	0.0254527	0.00224323	Female	10-14 years	Drowning	0.0214321	0.0357782	0.0133307	Female	10-14 years	Falls	0.716853	1.52151	0.272252	Female	10-14 years	Fire, heat, and hot substances	36.2553	80.3747	12.3799	Female	95+ years	Falls	1359.79	1753.96	1021.28	Female	90-94 years
Male	60-64 years	Poisonings	2.64332	7.20569	0.757371	Male	15-19 years	Drowning	24.1848	39.2899	15.5771	Male	15-19 years	Falls	1312.03	2744.36	563.794	Male	65-69 years	Poisonings	0.0142008	0.0369575	0.00426175	Male	15-19 years	Drowning	0.037116	0.0602976	0.023906	Male	15-19 years	Falls	2.01356	4.21172	0.865245	Male	15-19 years	Fire, heat, and hot substances	96.8798	217.262	31.4737	Male	<5 years	Foreign body	166.363	352.103	70.6256	Male	95+ years
Female	60-64 years	Poisonings	1.56887	4.37123	0.385251	Female	15-19 years	Drowning	15.1753	25.3311	9.76228	Female	15-19 years	Falls	413.638	901.02	157.157	Female	65-69 years	Poisonings	0.00850604	0.0231822	0.0022551	Female	15-19 years	Drowning	0.0245865	0.0410405	0.0158165	Female	15-19 years	Falls	0.670162	1.4598	0.254621	Female	15-19 years	Fire, heat, and hot substances	42.1787	98.4117	13.6785	Female	<5 years	Foreign body	91.7427	200.46	38.4907	Female	95+ years
Male	65-69 years	Poisonings	1.91077	4.97277	0.573435	Male	20-24 years	Drowning	28.6071	45.1677	19.0546	Male	20-24 years	Falls	1448.76	2951.06	617.288	Male	70-74 years	Poisonings	0.016193	0.0421643	0.00551428	Male	20-24 years	Drowning	0.0422621	0.0667276	0.02815	Male	20-24 years	Falls	2.1403	4.35969	0.911937	Male	20-24 years	Fire, heat, and hot substances	102.362	233.014	34.3819	Male	5-9 years	Foreign body	144.918	363.857	52.9075	Male	5-9 years
Female	65-69 years	Poisonings	1.18337	3.22514	0.313732	Female	20-24 years	Drowning	16.9868	26.6858	11.4338	Female	20-24 years	Falls	444.279	966.319	182.49	Female	70-74 years	Poisonings	0.0093907	0.0253717	0.00286736	Female	20-24 years	Drowning	0.0262506	0.041239	0.0176693	Female	20-24 years	Falls	0.686569	1.49331	0.282013	Female	20-24 years	Fire, heat, and hot substances	44.8591	106.909	15.4107	Female	5-9 years	Foreign body	55.4852	139.617	20.887	Female	5-9 years
Male	70-74 years	Poisonings	1.41581	3.68657	0.482133	Male	25-29 years	Drowning	27.1687	44.6236	18.1267	Male	25-29 years	Falls	1230.48	2618.48	511.085	Male	75-79 years	Poisonings	0.0195117	0.0471018	0.00624079	Male	25-29 years	Drowning	0.0480407	0.0789049	0.0320522	Male	25-29 years	Falls	2.17577	4.63008	0.903717	Male	25-29 years	Fire, heat, and hot substances	130.662	287.49	48.5806	Male	10-14 years	Foreign body	177.341	532.893	55.4423	Male	10-14 years
Female	70-74 years	Poisonings	0.949689	2.56586	0.289979	Female	25-29 years	Drowning	15.569	24.6266	10.5176	Female	25-29 years	Falls	395.006	830.419	161.134	Female	75-79 years	Poisonings	0.0126038	0.0323901	0.00371249	Female	25-29 years	Drowning	0.0290234	0.0459085	0.0196067	Female	25-29 years	Falls	0.736363	1.54805	0.300384	Female	25-29 years	Fire, heat, and hot substances	58.1618	126.705	20.0892	Female	10-14 years	Foreign body	55.1309	153.282	20.1293	Female	10-14 years
Male	75-79 years	Poisonings	0.958113	2.31291	0.306451	Male	30-34 years	Drowning	25.104	40.8193	16.9582	Male	30-34 years	Falls	1038.46	2123.83	476.286	Male	80-84 years	Poisonings	0.038181	0.0833561	0.0133811	Male	30-34 years	Drowning	0.0543895	0.088438	0.0367412	Male	30-34 years	Falls	2.2499	4.60144	1.03191	Male	30-34 years	Fire, heat, and hot substances	160.987	350.752	58.4171	Male	15-19 years	Foreign body	266.543	795.055	65.6964	Male	15-19 years
Female	75-79 years	Poisonings	0.819249	2.10537	0.241313	Female	30-34 years	Drowning	13.8726	22.7193	9.3367	Female	30-34 years	Falls	347.912	734.133	153.557	Female	80-84 years	Poisonings	0.0279775	0.0678795	0.00917877	Female	30-34 years	Drowning	0.0327524	0.053639	0.0220434	Female	30-34 years	Falls	0.821402	1.73325	0.362539	Female	30-34 years	Fire, heat, and hot substances	73.1079	161.061	24.2768	Female	15-19 years	Foreign body	72.6556	214.099	25.2749	Female	15-19 years
Male	80-84 years	Poisonings	0.830638	1.81343	0.29111	Male	35-39 years	Drowning	28.8235	45.7776	19.8778	Male	35-39 years	Falls	1052.93	2048.67	485.471	Male	85-89 years	Poisonings	0.0976187	0.209563	0.0375515	Male	35-39 years	Drowning	0.0609109	0.0967389	0.0420065	Male	35-39 years	Falls	2.22509	4.32933	1.02592	Male	35-39 years	Fire, heat, and hot substances	121.701	258.42	43.1089	Male	20-24 years	Foreign body	418.625	1256.82	93.9306	Male	20-24 years
Female	80-84 years	Poisonings	0.968959	2.35091	0.317893	Female	35-39 years	Drowning	16.3662	26.7297	11.2612	Female	35-39 years	Falls	360.961	712.179	168.872	Female	85-89 years	Poisonings	0.0697124	0.160911	0.0250931	Female	35-39 years	Drowning	0.0370377	0.0604909	0.0254848	Female	35-39 years	Falls	0.816877	1.61171	0.382168	Female	35-39 years	Fire, heat, and hot substances	58.625	132.51	19.6505	Female	20-24 years	Foreign body	109.271	337.649	35.8163	Female	20-24 years
Male	85-89 years	Poisonings	0.58401	1.25373	0.224654	Male	40-44 years	Drowning	23.7994	36.8943	16.6203	Male	40-44 years	Falls	741.831	1390.52	346.144	Male	90-94 years	Poisonings	0.208667	0.423033	0.0911968	Male	40-44 years	Drowning	0.0674943	0.104631	0.0471347	Male	40-44 years	Falls	2.10381	3.94346	0.981652	Male	40-44 years	Fire, heat, and hot substances	104.97	232.923	38.5753	Male	25-29 years	Foreign body	723.902	2373.77	172.066	Male	25-29 years
Female	85-89 years	Poisonings	0.91972	2.12291	0.331055	Female	40-44 years	Drowning	13.348	21.512	9.3168	Female	40-44 years	Falls	254.071	483.95	123.072	Female	90-94 years	Poisonings	0.156064	0.330055	0.0653233	Female	40-44 years	Drowning	0.041737	0.0672645	0.0291321	Female	40-44 years	Falls	0.794439	1.51323	0.384828	Female	40-44 years	Fire, heat, and hot substances	56.8335	121.751	20.1667	Female	25-29 years	Foreign body	193.256	600.311	63.8673	Female	25-29 years
Male	90-94 years	Poisonings	0.149655	0.303398	0.0654059	Male	45-49 years	Drowning	20.1002	30.5167	14.3915	Male	45-49 years	Falls	562.083	1070.53	266.93	Male	95+ years	Poisonings	0.344942	0.755145	0.124941	Male	45-49 years	Drowning	0.0736402	0.111803	0.0527254	Male	45-49 years	Falls	2.05928	3.92207	0.97794	Male	45-49 years	Fire, heat, and hot substances	104.866	229.681	40.9403	Male	30-34 years	Foreign body	1032.24	3268.94	231.286	Male	30-34 years
Female	90-94 years	Poisonings	0.469665	0.993281	0.196587	Female	45-49 years	Drowning	11.3635	17.4567	8.00806	Female	45-49 years	Falls	213.42	402.677	102.549	Female	95+ years	Poisonings	0.269315	0.597536	0.0909415	Female	45-49 years	Drowning	0.0465244	0.0714713	0.0327867	Female	45-49 years	Falls	0.873788	1.64864	0.419858	Female	45-49 years	Fire, heat, and hot substances	65.2991	138.378	24.2177	Female	30-34 years	Foreign body	281.174	842.654	93.4191	Female	30-34 years
Male	95+ years	Poisonings	0.0295746	0.0647445	0.0107121	Male	50-54 years	Drowning	20.454	30.085	14.9943	Male	50-54 years	Falls	528.815	995.293	253.186	Male	<5 years	Drowning	0.178307	0.349983	0.0783121	Male	50-54 years	Drowning	0.0808296	0.118889	0.059254	Male	50-54 years	Falls	2.08976	3.93317	1.00053	Male	50-54 years	Fire, heat, and hot substances	83.904	178.555	31.7541	Male	35-39 years	Foreign body	967.878	2877.42	218.857	Male	35-39 years
Female	95+ years	Poisonings	0.144521	0.320652	0.0488014	Female	50-54 years	Drowning	11.8267	17.8162	8.59577	Female	50-54 years	Falls	222.389	422.187	108	Female	<5 years	Drowning	0.136663	0.29803	0.0490544	Female	50-54 years	Drowning	0.0525705	0.079194	0.0382088	Female	50-54 years	Falls	0.988535	1.87665	0.480068	Female	50-54 years	Fire, heat, and hot substances	62.147	138.903	23.7282	Female	35-39 years	Foreign body	273.706	836.921	86.8043	Female	35-39 years
Male	<5 years	Drowning	108.645	213.249	47.7166	Male	55-59 years	Drowning	20.8674	28.9564	15.7268	Male	55-59 years	Falls	484.664	970.493	248.516	Male	5-9 years	Drowning	0.158054	0.331905	0.0662715	Male	55-59 years	Drowning	0.0915934	0.127099	0.0690296	Male	55-59 years	Falls	2.12734	4.25979	1.09081	Male	55-59 years	Fire, heat, and hot substances	52.3995	110.564	21.6429	Male	40-44 years	Foreign body	1115.22	3498.86	268.113	Male	40-44 years
Female	<5 years	Drowning	74.4289	162.312	26.7158	Female	55-59 years	Drowning	12.6772	18.4248	9.50812	Female	55-59 years	Falls	236.494	460.656	119.682	Female	5-9 years	Drowning	0.100032	0.234935	0.0352601	Female	55-59 years	Drowning	0.061302	0.0890953	0.0459776	Female	55-59 years	Falls	1.1436	2.22755	0.578734	Female	55-59 years	Fire, heat, and hot substances	44.7308	91.3712	17.7885	Female	40-44 years	Foreign body	350.926	1188.62	108.494	Female	40-44 years
Male	5-9 years	Drowning	86.0923	180.789	36.0982	Male	60-64 years	Drowning	19.6818	26.8938	15.1657	Male	60-64 years	Falls	395.12	705.041	210.474	Male	10-14 years	Drowning	0.111883	0.254973	0.0422829	Male	60-64 years	Drowning	0.107865	0.14739	0.083115	Male	60-64 years	Falls	2.16544	3.86395	1.15349	Male	60-64 years	Fire, heat, and hot substances	38.8918	81.2523	15.7436	Male	45-49 years	Foreign body	1377.59	4067.79	368.228	Male	45-49 years
Female	5-9 years	Drowning	50.288	118.106	17.7259	Female	60-64 years	Drowning	12.9067	18.4024	9.7811	Female	60-64 years	Falls	240.629	427.188	124.121	Female	10-14 years	Drowning	0.0696929	0.172219	0.0228372	Female	60-64 years	Drowning	0.0751529	0.107153	0.0569532	Female	60-64 years	Falls	1.40113	2.48742	0.722729	Female	60-64 years	Fire, heat, and hot substances	34.9713	73.3708	13.8974	Female	45-49 years	Foreign body	504.313	1570.14	158.697	Female	45-49 years
Male	10-14 years	Drowning	59.3556	135.267	22.4317	Male	65-69 years	Drowning	17.4875	22.6599	13.5353	Male	65-69 years	Falls	310.763	540.267	170.815	Male	15-19 years	Drowning	0.128251	0.289786	0.0456513	Male	65-69 years	Drowning	0.129967	0.168408	0.100594	Male	65-69 years	Falls	2.30958	4.01525	1.26949	Male	65-69 years	Fire, heat, and hot substances	32.7873	71.4687	12.47	Male	50-54 years	Foreign body	1314.52	4077	395.773	Male	50-54 years
Female	10-14 years	Drowning	34.6538	85.6336	11.3555	Female	65-69 years	Drowning	13.6602	19.0519	10.4136	Female	65-69 years	Falls	246.032	420.938	134.961	Female	15-19 years	Drowning	0.0714028	0.18608	0.021284	Female	65-69 years	Drowning	0.0981892	0.136945	0.0748525	Female	65-69 years	Falls	1.76848	3.02569	0.970101	Female	65-69 years	Fire, heat, and hot substances	28.2757	58.5856	10.601	Female	50-54 years	Foreign body	583.232	1961.2	195.309	Female	50-54 years
Male	15-19 years	Drowning	83.5684	188.825	29.7464	Male	70-74 years	Drowning	13.9378	17.7646	10.9848	Male	70-74 years	Falls	235.677	392.907	136.965	Male	20-24 years	Drowning	0.144485	0.332077	0.0529175	Male	70-74 years	Drowning	0.15941	0.203178	0.125636	Male	70-74 years	Falls	2.6955	4.49378	1.56651	Male	70-74 years	Fire, heat, and hot substances	22.605	47.7021	8.83444	Male	55-59 years	Foreign body	926.149	2580.18	328.716	Male	55-59 years
Female	15-19 years	Drowning	44.0714	114.853	13.137	Female	70-74 years	Drowning	15.0272	21.1063	11.1167	Female	70-74 years	Falls	239.011	400.883	136.126	Female	20-24 years	Drowning	0.0681109	0.180117	0.0201627	Female	70-74 years	Drowning	0.148591	0.208704	0.109924	Female	70-74 years	Falls	2.36339	3.96401	1.34604	Female	70-74 years	Fire, heat, and hot substances	17.7096	35.9702	7.11717	Female	55-59 years	Foreign body	476.473	1408.25	177.609	Female	55-59 years
Male	20-24 years	Drowning	97.8012	224.782	35.8197	Male	75-79 years	Drowning	9.96755	12.3394	7.97065	Male	75-79 years	Falls	157.882	262.885	89.6441	Male	25-29 years	Drowning	0.160977	0.397513	0.0552339	Male	75-79 years	Drowning	0.202986	0.251288	0.16232	Male	75-79 years	Falls	3.21523	5.35358	1.82558	Male	75-79 years	Fire, heat, and hot substances	14.7414	31.5919	5.39331	Male	60-64 years	Foreign body	782.302	2053.88	334.663	Male	60-64 years
Female	20-24 years	Drowning	44.0746	116.554	13.0473	Female	75-79 years	Drowning	15.6503	21.9133	11.4757	Female	75-79 years	Falls	222.153	384.756	120.636	Female	25-29 years	Drowning	0.075969	0.212574	0.021208	Female	75-79 years	Drowning	0.240773	0.337125	0.176549	Female	75-79 years	Falls	3.41772	5.91929	1.85592	Female	75-79 years	Fire, heat, and hot substances	11.8492	26.1191	4.30268	Female	60-64 years	Foreign body	457.648	1341.13	189.612	Female	60-64 years
Male	25-29 years	Drowning	91.0381	224.808	31.2368	Male	80-84 years	Drowning	5.83247	7.61469	4.57732	Male	80-84 years	Falls	82.9315	135.826	48.661	Male	30-34 years	Drowning	0.180921	0.444558	0.0586761	Male	80-84 years	Drowning	0.268095	0.350016	0.210401	Male	80-84 years	Falls	3.81202	6.24335	2.23675	Male	80-84 years	Fire, heat, and hot substances	11.1168	23.6093	4.25953	Male	65-69 years	Foreign body	693.826	1776.73	338.608	Male	65-69 years
Female	25-29 years	Drowning	40.7519	114.031	11.3766	Female	80-84 years	Drowning	12.737	18.0316	9.10204	Female	80-84 years	Falls	169.641	280.304	98.9461	Female	30-34 years	Drowning	0.0894183	0.254268	0.0232184	Female	80-84 years	Drowning	0.367765	0.52064	0.26281	Female	80-84 years	Falls	4.89817	8.09344	2.85694	Female	80-84 years	Fire, heat, and hot substances	11.2337	23.2881	4.29173	Female	65-69 years	Foreign body	464.518	1263.47	216.948	Female	65-69 years
Male	30-34 years	Drowning	83.5055	205.19	27.0825	Male	85-89 years	Drowning	2.16897	2.75758	1.7177	Male	85-89 years	Falls	26.7018	44.775	15.9933	Male	35-39 years	Drowning	0.196979	0.483143	0.0603141	Male	85-89 years	Drowning	0.362548	0.460936	0.287119	Male	85-89 years	Falls	4.46327	7.48424	2.67331	Male	85-89 years	Fire, heat, and hot substances	5.01818	11.145	1.70083	Male	70-74 years	Foreign body	472.269	1034.55	269.2	Male	70-74 years
Female	30-34 years	Drowning	37.8739	107.698	9.83438	Female	85-89 years	Drowning	7.51273	10.082	5.46894	Female	85-89 years	Falls	86.0726	143.783	51.2061	Female	35-39 years	Drowning	0.101636	0.27515	0.0263969	Female	85-89 years	Drowning	0.569445	0.764188	0.414531	Female	85-89 years	Falls	6.52407	10.8983	3.88129	Female	85-89 years	Fire, heat, and hot substances	8.52009	19.0466	2.97339	Female	70-74 years	Foreign body	341.271	781.196	185.004	Female	70-74 years
Male	35-39 years	Drowning	93.2122	228.627	28.5411	Male	90-94 years	Drowning	0.354157	0.436239	0.278011	Male	90-94 years	Falls	3.85381	6.01308	2.40589	Male	40-44 years	Drowning	0.208032	0.513633	0.0647402	Male	90-94 years	Drowning	0.493808	0.608257	0.387637	Male	90-94 years	Falls	5.37345	8.38416	3.35457	Male	90-94 years	Fire, heat, and hot substances	1.01227	2.26311	0.367309	Male	75-79 years	Foreign body	310.309	556.474	197.489	Male	75-79 years
Female	35-39 years	Drowning	44.911	121.583	11.6642	Female	90-94 years	Drowning	2.49135	3.18296	1.87368	Female	90-94 years	Falls	25.4399	40.2115	15.4025	Female	40-44 years	Drowning	0.1136	0.303841	0.0301592	Female	90-94 years	Drowning	0.827843	1.05766	0.622601	Female	90-94 years	Falls	8.45335	13.3618	5.11806	Female	90-94 years	Fire, heat, and hot substances	4.45354	10.0521	1.67592	Female	75-79 years	Foreign body	247.211	515.467	151.154	Female	75-79 years
Male	40-44 years	Drowning	73.3547	181.114	22.8283	Male	95+ years	Drowning	0.0557424	0.068873	0.0435977	Male	95+ years	Falls	0.56068	0.902832	0.334956	Male	45-49 years	Drowning	0.21209	0.501851	0.0664678	Male	95+ years	Drowning	0.65015	0.803298	0.5085	Male	95+ years	Falls	6.53948	10.5302	3.90675	Male	95+ years	Fire, heat, and hot substances	0.129958	0.349546	0.0324365	Male	80-84 years	Foreign body	199.054	334.967	138.846	Male	80-84 years
Female	40-44 years	Drowning	36.3305	97.172	9.64527	Female	95+ years	Drowning	0.621312	0.798163	0.462903	Female	95+ years	Falls	5.76932	9.51752	3.3686	Female	45-49 years	Drowning	0.122738	0.329695	0.0318186	Female	95+ years	Drowning	1.15782	1.48738	0.86262	Female	95+ years	Falls	10.7511	17.7359	6.2774	Female	95+ years	Fire, heat, and hot substances	1.59437	4.22057	0.35165	Female	80-84 years	Foreign body	188.12	331.514	128.619	Female	80-84 years
Male	45-49 years	Drowning	57.8902	136.981	18.1425	Male	<5 years	Fire, heat, and hot substances	4.26813	8.63512	2.03214	Male	<5 years	Fire, heat, and hot substances	1.42465	3.11462	0.574162	Male	50-54 years	Drowning	0.209218	0.493555	0.0640159	Male	<5 years	Fire, heat, and hot substances	0.00700482	0.0141719	0.00333514	Male	<5 years	Fire, heat, and hot substances	0.00233812	0.0051117	0.000942311	Male	<5 years	Exposure to mechanical forces	4257.06	8699.48	1689.33	Male	<5 years	Other unintentional injuries (internal)	153.657	333.882	58.5051	Male	85-89 years
Female	45-49 years	Drowning	29.9783	80.527	7.7716	Female	<5 years	Fire, heat, and hot substances	3.61364	6.7281	1.89086	Female	<5 years	Fire, heat, and hot substances	1.1209	2.42677	0.463838	Female	50-54 years	Drowning	0.127307	0.334444	0.0346585	Female	<5 years	Fire, heat, and hot substances	0.0066352	0.0123538	0.00347192	Female	<5 years	Fire, heat, and hot substances	0.00205814	0.00445592	0.000851678	Female	<5 years	Exposure to mechanical forces	2226.91	5294	705.044	Female	<5 years	Other unintentional injuries (internal)	75.3601	175.969	23.9549	Female	85-89 years
Male	50-54 years	Drowning	52.9428	124.895	16.1993	Male	5-9 years	Fire, heat, and hot substances	10.3483	18.7423	5.24909	Male	5-9 years	Fire, heat, and hot substances	3.13128	6.59344	1.20723	Male	55-59 years	Drowning	0.207767	0.474995	0.0638434	Male	5-9 years	Fire, heat, and hot substances	0.0189982	0.0344083	0.00963663	Male	5-9 years	Fire, heat, and hot substances	0.00574861	0.0121047	0.00221631	Male	5-9 years	Exposure to mechanical forces	2947.21	6472.23	1134.17	Male	5-9 years	Other unintentional injuries (internal)	76.2623	166.284	30.3464	Male	90-94 years
Female	50-54 years	Drowning	28.6402	75.2393	7.79707	Female	5-9 years	Fire, heat, and hot substances	7.04766	11.7946	3.91966	Female	5-9 years	Fire, heat, and hot substances	1.79902	3.66246	0.716693	Female	55-59 years	Drowning	0.13429	0.349748	0.0372521	Female	5-9 years	Fire, heat, and hot substances	0.0140191	0.0234617	0.00779693	Female	5-9 years	Fire, heat, and hot substances	0.00357858	0.0072853	0.00142563	Female	5-9 years	Exposure to mechanical forces	1240.49	3106.54	359.205	Female	5-9 years	Other unintentional injuries (internal)	35.1515	84.7478	12.5833	Female	90-94 years
Male	55-59 years	Drowning	47.3349	108.216	14.5452	Male	10-14 years	Fire, heat, and hot substances	16.7882	29.9905	8.8224	Male	10-14 years	Fire, heat, and hot substances	4.66295	10.223	1.65811	Male	60-64 years	Drowning	0.21293	0.487995	0.0716987	Male	10-14 years	Fire, heat, and hot substances	0.0316451	0.056531	0.0166299	Male	10-14 years	Fire, heat, and hot substances	0.00878951	0.01927	0.00312548	Male	10-14 years	Exposure to mechanical forces	3271.29	7538.57	1124.08	Male	10-14 years	Other unintentional injuries (internal)	59.1074	121.967	23.1646	Male	95+ years
Female	55-59 years	Drowning	27.771	72.3275	7.70371	Female	10-14 years	Fire, heat, and hot substances	10.9455	18.6331	6.6152	Female	10-14 years	Fire, heat, and hot substances	2.41152	5.31643	0.955525	Female	60-64 years	Drowning	0.150301	0.394498	0.0437811	Female	10-14 years	Fire, heat, and hot substances	0.0220127	0.0374734	0.0133039	Female	10-14 years	Fire, heat, and hot substances	0.00484984	0.010692	0.00192167	Female	10-14 years	Exposure to mechanical forces	1114.03	3175.61	296.937	Female	10-14 years	Other unintentional injuries (internal)	28.1248	66.2755	10.332	Female	95+ years
Male	60-64 years	Drowning	38.8526	89.0427	13.0826	Male	15-19 years	Fire, heat, and hot substances	26.9728	49.504	14.688	Male	15-19 years	Fire, heat, and hot substances	6.85899	16.0879	2.40096	Male	65-69 years	Drowning	0.225973	0.509159	0.081928	Male	15-19 years	Fire, heat, and hot substances	0.0413947	0.075973	0.0225414	Male	15-19 years	Fire, heat, and hot substances	0.0105264	0.0246899	0.00368471	Male	15-19 years	Exposure to mechanical forces	4244.58	8896.08	1643.33	Male	15-19 years	Other unintentional injuries (internal)	74.4748	156.379	31.4164	Male	<5 years
Female	60-64 years	Drowning	25.8127	67.7508	7.51893	Female	15-19 years	Fire, heat, and hot substances	17.4312	28.6998	11.0158	Female	15-19 years	Fire, heat, and hot substances	3.29438	7.73707	1.25901	Female	65-69 years	Drowning	0.189798	0.485885	0.0580558	Female	15-19 years	Fire, heat, and hot substances	0.0282414	0.0464983	0.0178474	Female	15-19 years	Fire, heat, and hot substances	0.00533744	0.0125353	0.0020398	Female	15-19 years	Exposure to mechanical forces	1310.16	3472.15	373.136	Female	15-19 years	Other unintentional injuries (internal)	34.4408	84.5819	13.5008	Female	<5 years
Male	65-69 years	Drowning	30.4055	68.5093	11.0237	Male	20-24 years	Fire, heat, and hot substances	33.1208	57.1126	20.0657	Male	20-24 years	Fire, heat, and hot substances	7.52304	17.5943	2.83595	Male	70-74 years	Drowning	0.242927	0.541126	0.0862227	Male	20-24 years	Fire, heat, and hot substances	0.0489304	0.0843741	0.0296437	Male	20-24 years	Fire, heat, and hot substances	0.011114	0.0259926	0.00418963	Male	20-24 years	Exposure to mechanical forces	5537.33	11787.3	1948.27	Male	20-24 years	Other unintentional injuries (internal)	116.479	246.201	48.0868	Male	5-9 years
Female	65-69 years	Drowning	26.4049	67.5968	8.07679	Female	20-24 years	Fire, heat, and hot substances	21.6356	33.2117	14.7011	Female	20-24 years	Fire, heat, and hot substances	3.44158	7.69184	1.45417	Female	70-74 years	Drowning	0.327422	0.777267	0.100345	Female	20-24 years	Fire, heat, and hot substances	0.0334347	0.0513238	0.0227184	Female	20-24 years	Fire, heat, and hot substances	0.00531847	0.0118866	0.00224721	Female	20-24 years	Exposure to mechanical forces	1751.46	4514.88	476.591	Female	20-24 years	Other unintentional injuries (internal)	48.2096	115.371	19.8586	Female	5-9 years
Male	70-74 years	Drowning	21.24	47.3125	7.53875	Male	25-29 years	Fire, heat, and hot substances	32.6687	51.117	21.6865	Male	25-29 years	Fire, heat, and hot substances	6.56954	13.8635	2.73625	Male	75-79 years	Drowning	0.261737	0.559486	0.0963042	Male	25-29 years	Fire, heat, and hot substances	0.057766	0.0903867	0.0383469	Male	25-29 years	Fire, heat, and hot substances	0.0116165	0.024514	0.00483834	Male	25-29 years	Exposure to mechanical forces	8374.56	17891.6	3145.56	Male	25-29 years	Other unintentional injuries (internal)	192.478	418.142	86.1502	Male	10-14 years
Female	70-74 years	Drowning	33.1125	78.6056	10.148	Female	25-29 years	Fire, heat, and hot substances	21.3599	29.7324	15.5166	Female	25-29 years	Fire, heat, and hot substances	2.91769	6.0723	1.35628	Female	75-79 years	Drowning	0.475732	1.1031	0.147684	Female	25-29 years	Fire, heat, and hot substances	0.0398187	0.0554266	0.0289258	Female	25-29 years	Fire, heat, and hot substances	0.0054391	0.0113199	0.00252835	Female	25-29 years	Exposure to mechanical forces	2923.37	7376.95	847.085	Female	25-29 years	Other unintentional injuries (internal)	77.8129	175.852	33.9085	Female	10-14 years
Male	75-79 years	Drowning	12.8525	27.4733	4.72897	Male	30-34 years	Fire, heat, and hot substances	32.6025	47.4777	22.3497	Male	30-34 years	Fire, heat, and hot substances	6.0225	12.59	2.45246	Male	80-84 years	Drowning	0.288355	0.612012	0.105805	Male	30-34 years	Fire, heat, and hot substances	0.0706356	0.102864	0.0484223	Male	30-34 years	Fire, heat, and hot substances	0.0130482	0.0272772	0.00531342	Male	30-34 years	Exposure to mechanical forces	10327.1	20260	4276.63	Male	30-34 years	Other unintentional injuries (internal)	231.403	491.634	109.496	Male	15-19 years
Female	75-79 years	Drowning	30.9228	71.7017	9.59952	Female	30-34 years	Fire, heat, and hot substances	20.7274	27.3786	15.6588	Female	30-34 years	Fire, heat, and hot substances	2.62331	5.08947	1.23698	Female	80-84 years	Drowning	0.517152	1.21442	0.168381	Female	30-34 years	Fire, heat, and hot substances	0.0489363	0.0646394	0.0369695	Female	30-34 years	Fire, heat, and hot substances	0.00619349	0.012016	0.00292044	Female	30-34 years	Exposure to mechanical forces	3815.45	9011.17	1280.16	Female	30-34 years	Other unintentional injuries (internal)	101.786	240.111	47.3106	Female	15-19 years
Male	80-84 years	Drowning	6.27324	13.3145	2.30182	Male	35-39 years	Fire, heat, and hot substances	39.0301	55.2462	27.9774	Male	35-39 years	Fire, heat, and hot substances	6.26082	12.4688	2.6892	Male	85-89 years	Drowning	0.317177	0.668351	0.114276	Male	35-39 years	Fire, heat, and hot substances	0.0824798	0.116748	0.0591229	Male	35-39 years	Fire, heat, and hot substances	0.0132306	0.0263495	0.00568291	Male	35-39 years	Exposure to mechanical forces	8682.65	18707.9	3269.72	Male	35-39 years	Other unintentional injuries (internal)	183.229	370.599	94.0664	Male	20-24 years
Female	80-84 years	Drowning	17.9108	42.0596	5.83163	Female	35-39 years	Fire, heat, and hot substances	26.0385	33.9074	19.7026	Female	35-39 years	Fire, heat, and hot substances	2.96366	5.67962	1.46916	Female	85-89 years	Drowning	0.607308	1.39659	0.194603	Female	35-39 years	Fire, heat, and hot substances	0.0589268	0.0767346	0.0445883	Female	35-39 years	Fire, heat, and hot substances	0.00670694	0.0128533	0.00332479	Female	35-39 years	Exposure to mechanical forces	3231.1	7921.41	1001.47	Female	35-39 years	Other unintentional injuries (internal)	90.7831	192.218	46.479	Female	20-24 years
Male	85-89 years	Drowning	1.89753	3.99845	0.683665	Male	40-44 years	Fire, heat, and hot substances	32.4472	44.0643	24.0701	Male	40-44 years	Fire, heat, and hot substances	4.41409	9.12486	2.08352	Male	90-94 years	Drowning	0.336989	0.708559	0.122402	Male	40-44 years	Fire, heat, and hot substances	0.0920192	0.124965	0.0682619	Male	40-44 years	Fire, heat, and hot substances	0.0125182	0.0258778	0.00590881	Male	40-44 years	Exposure to mechanical forces	8900.75	18543.5	3428.98	Male	40-44 years	Other unintentional injuries (internal)	191.303	345.42	106.572	Male	25-29 years
Female	85-89 years	Drowning	8.01225	18.4253	2.56741	Female	40-44 years	Fire, heat, and hot substances	22.0449	28.2539	17.2102	Female	40-44 years	Fire, heat, and hot substances	2.25796	4.23972	1.15825	Female	90-94 years	Drowning	0.661043	1.55102	0.199236	Female	40-44 years	Fire, heat, and hot substances	0.0689307	0.0883455	0.0538134	Female	40-44 years	Fire, heat, and hot substances	0.00706028	0.0132569	0.00362166	Female	40-44 years	Exposure to mechanical forces	3250.15	7900.46	989.254	Female	40-44 years	Other unintentional injuries (internal)	103.519	193.077	57.8794	Female	25-29 years
Male	90-94 years	Drowning	0.241687	0.508175	0.0877864	Male	45-49 years	Fire, heat, and hot substances	28.5128	36.6295	21.8928	Male	45-49 years	Fire, heat, and hot substances	3.24081	6.29407	1.62916	Male	95+ years	Drowning	0.339081	0.733746	0.111838	Male	45-49 years	Fire, heat, and hot substances	0.104461	0.134198	0.0802078	Male	45-49 years	Fire, heat, and hot substances	0.0118732	0.0230593	0.00596867	Male	45-49 years	Exposure to mechanical forces	10095.1	22258.4	3854.14	Male	45-49 years	Other unintentional injuries (internal)	239.143	413.283	139.184	Male	30-34 years
Female	90-94 years	Drowning	1.98937	4.66772	0.599591	Female	45-49 years	Fire, heat, and hot substances	20.0356	25.229	15.7557	Female	45-49 years	Fire, heat, and hot substances	1.84545	3.29491	1.00557	Female	95+ years	Drowning	0.701181	1.73945	0.206636	Female	45-49 years	Fire, heat, and hot substances	0.08203	0.103293	0.0645073	Female	45-49 years	Fire, heat, and hot substances	0.00755564	0.01349	0.00411703	Female	45-49 years	Exposure to mechanical forces	3636.32	8795.13	1076.61	Female	45-49 years	Other unintentional injuries (internal)	133.858	238.664	80.1677	Female	30-34 years
Male	95+ years	Drowning	0.0290721	0.0629098	0.00958878	Male	50-54 years	Fire, heat, and hot substances	29.5404	37.6466	22.8967	Male	50-54 years	Fire, heat, and hot substances	2.78545	5.05	1.53414	Male	50-54 years	Road injuries	25.0463	44.6872	12.434	Male	50-54 years	Fire, heat, and hot substances	0.116737	0.148771	0.0904823	Male	50-54 years	Fire, heat, and hot substances	0.0110075	0.0199564	0.00606255	Male	50-54 years	Exposure to mechanical forces	9155.24	19958.6	3451.85	Male	50-54 years	Other unintentional injuries (internal)	270.182	456.359	169.129	Male	35-39 years
Female	95+ years	Drowning	0.37627	0.933431	0.110886	Female	50-54 years	Fire, heat, and hot substances	21.97	27.8494	17.4256	Female	50-54 years	Fire, heat, and hot substances	1.79931	3.17828	0.987916	Female	50-54 years	Road injuries	9.79539	19.4103	4.27199	Female	50-54 years	Fire, heat, and hot substances	0.0976581	0.123793	0.0774579	Female	50-54 years	Fire, heat, and hot substances	0.00799806	0.0141277	0.00439135	Female	50-54 years	Exposure to mechanical forces	3464.43	8498.42	1052.06	Female	50-54 years	Other unintentional injuries (internal)	156.616	263.378	99.5794	Female	35-39 years
Male	55-59 years	Road injuries	5724.79	10152.7	2907.98	Male	55-59 years	Fire, heat, and hot substances	29.7714	38.263	23.6505	Male	55-59 years	Fire, heat, and hot substances	2.42502	4.22658	1.40749	Male	55-59 years	Road injuries	25.1278	44.5633	12.764	Male	55-59 years	Fire, heat, and hot substances	0.130676	0.167948	0.103809	Male	55-59 years	Fire, heat, and hot substances	0.0106441	0.0185517	0.00617789	Male	55-59 years	Exposure to mechanical forces	5937.05	12856.1	2152.71	Male	55-59 years	Other unintentional injuries (internal)	224.464	359.044	147.886	Male	40-44 years
Female	55-59 years	Road injuries	2600.59	5031.47	1198.59	Female	55-59 years	Fire, heat, and hot substances	24.0223	30.6899	19.1074	Female	55-59 years	Fire, heat, and hot substances	1.79424	3.11548	1.01133	Female	55-59 years	Road injuries	12.5754	24.3303	5.79593	Female	55-59 years	Fire, heat, and hot substances	0.116163	0.148405	0.0923962	Female	55-59 years	Fire, heat, and hot substances	0.00867626	0.0150653	0.00489041	Female	55-59 years	Exposure to mechanical forces	2448.4	6096.48	730.59	Female	55-59 years	Other unintentional injuries (internal)	137.746	218.613	93.2461	Female	40-44 years
Male	60-64 years	Road injuries	3937.18	6997.12	1952.86	Male	60-64 years	Fire, heat, and hot substances	26.2684	32.5145	21.2835	Male	60-64 years	Fire, heat, and hot substances	1.98551	3.36121	1.17293	Male	60-64 years	Road injuries	21.5775	38.3474	10.7026	Male	60-64 years	Fire, heat, and hot substances	0.143963	0.178194	0.116643	Male	60-64 years	Fire, heat, and hot substances	0.0108815	0.018421	0.00642821	Male	60-64 years	Exposure to mechanical forces	4110.59	8968.05	1558.26	Male	60-64 years	Other unintentional injuries (internal)	192.238	279.995	135.161	Male	45-49 years
Female	60-64 years	Road injuries	2062.98	4000.3	938.926	Female	60-64 years	Fire, heat, and hot substances	22.895	28.2297	18.4557	Female	60-64 years	Fire, heat, and hot substances	1.62323	2.75956	0.929174	Female	60-64 years	Road injuries	12.0123	23.2929	5.46716	Female	60-64 years	Fire, heat, and hot substances	0.133312	0.164375	0.107464	Female	60-64 years	Fire, heat, and hot substances	0.0094517	0.0160683	0.00541038	Female	60-64 years	Exposure to mechanical forces	1855.05	4822.49	566.61	Female	60-64 years	Other unintentional injuries (internal)	129.463	182.31	93.4427	Female	45-49 years
Male	65-69 years	Road injuries	2090.86	3775.1	993.188	Male	65-69 years	Fire, heat, and hot substances	22.1563	26.4437	18.1358	Male	65-69 years	Fire, heat, and hot substances	1.59594	2.55519	0.968576	Male	65-69 years	Road injuries	15.5392	28.0564	7.38135	Male	65-69 years	Fire, heat, and hot substances	0.164665	0.196529	0.134785	Male	65-69 years	Fire, heat, and hot substances	0.011861	0.0189901	0.00719843	Male	65-69 years	Exposure to mechanical forces	2842.73	6293.78	1091.57	Male	65-69 years	Other unintentional injuries (internal)	179.88	240.711	134.72	Male	50-54 years
Female	65-69 years	Road injuries	1185.45	2291.36	524.527	Female	65-69 years	Fire, heat, and hot substances	21.8968	26.2781	17.6945	Female	65-69 years	Fire, heat, and hot substances	1.45759	2.31629	0.893067	Female	65-69 years	Road injuries	8.52104	16.4703	3.77029	Female	65-69 years	Fire, heat, and hot substances	0.157394	0.188887	0.127188	Female	65-69 years	Fire, heat, and hot substances	0.0104771	0.0166495	0.00641935	Female	65-69 years	Exposure to mechanical forces	1448.38	3585.11	451.983	Female	65-69 years	Other unintentional injuries (internal)	137.726	184.324	102.918	Female	50-54 years
Male	70-74 years	Road injuries	1125.76	2109.01	543.27	Male	70-74 years	Fire, heat, and hot substances	16.8147	20.0847	13.6337	Male	70-74 years	Fire, heat, and hot substances	1.12888	1.7538	0.685571	Male	70-74 years	Road injuries	12.8756	24.1213	6.21353	Male	70-74 years	Fire, heat, and hot substances	0.192315	0.229714	0.155932	Male	70-74 years	Fire, heat, and hot substances	0.0129113	0.0200587	0.00784106	Male	70-74 years	Exposure to mechanical forces	1505.95	3470.58	536.693	Male	70-74 years	Other unintentional injuries (internal)	137.091	175.004	105.907	Male	55-59 years
Female	70-74 years	Road injuries	819.729	1609.26	365.806	Female	70-74 years	Fire, heat, and hot substances	19.1388	22.8927	15.4294	Female	70-74 years	Fire, heat, and hot substances	1.20429	1.89635	0.73361	Female	70-74 years	Road injuries	8.10564	15.9127	3.61716	Female	70-74 years	Fire, heat, and hot substances	0.189248	0.226367	0.152568	Female	70-74 years	Fire, heat, and hot substances	0.0119082	0.0187515	0.00725408	Female	70-74 years	Exposure to mechanical forces	840.941	2168.79	257.207	Female	70-74 years	Other unintentional injuries (internal)	113.771	147.247	87.3122	Female	55-59 years
Male	75-79 years	Road injuries	649.515	1129.44	338.095	Male	75-79 years	Fire, heat, and hot substances	11.1203	13.5666	8.70906	Male	75-79 years	Fire, heat, and hot substances	0.70168	1.12606	0.42186	Male	75-79 years	Road injuries	13.2272	23.0007	6.88521	Male	75-79 years	Fire, heat, and hot substances	0.226463	0.27628	0.177358	Male	75-79 years	Fire, heat, and hot substances	0.0142895	0.022932	0.00859107	Male	75-79 years	Exposure to mechanical forces	679.408	1494.65	251.924	Male	75-79 years	Other unintentional injuries (internal)	95.1712	119.195	75.0035	Male	60-64 years
Female	75-79 years	Road injuries	769.982	1421.98	380.899	Female	75-79 years	Fire, heat, and hot substances	15.0059	18.5842	11.5843	Female	75-79 years	Fire, heat, and hot substances	0.898734	1.45362	0.532455	Female	75-79 years	Road injuries	11.8458	21.8765	5.85995	Female	75-79 years	Fire, heat, and hot substances	0.230859	0.28591	0.178219	Female	75-79 years	Fire, heat, and hot substances	0.0138266	0.0223633	0.00819158	Female	75-79 years	Exposure to mechanical forces	448.032	1115.43	138.295	Female	75-79 years	Other unintentional injuries (internal)	86.8272	109.297	66.8558	Female	60-64 years
Male	80-84 years	Road injuries	293.729	516.774	150.511	Male	80-84 years	Fire, heat, and hot substances	5.85746	7.02411	4.66075	Male	80-84 years	Fire, heat, and hot substances	0.372214	0.575082	0.217872	Male	80-84 years	Road injuries	13.5015	23.754	6.91835	Male	80-84 years	Fire, heat, and hot substances	0.269243	0.322869	0.214235	Male	80-84 years	Fire, heat, and hot substances	0.0171092	0.0264341	0.0100147	Male	80-84 years	Exposure to mechanical forces	366.83	775.143	142.465	Male	80-84 years	Other unintentional injuries (internal)	64.956	78.4496	52.7389	Male	65-69 years
Female	80-84 years	Road injuries	428.277	787.133	209.621	Female	80-84 years	Fire, heat, and hot substances	9.81922	11.8389	7.72289	Female	80-84 years	Fire, heat, and hot substances	0.605874	0.966123	0.363892	Female	80-84 years	Road injuries	12.366	22.7275	6.05254	Female	80-84 years	Fire, heat, and hot substances	0.283518	0.341832	0.222989	Female	80-84 years	Fire, heat, and hot substances	0.0174939	0.0278956	0.0105069	Female	80-84 years	Exposure to mechanical forces	282.475	706.99	89.2714	Female	80-84 years	Other unintentional injuries (internal)	70.0229	86.0755	56.8338	Female	65-69 years
Male	85-89 years	Road injuries	79.0691	144.213	39.5309	Male	85-89 years	Fire, heat, and hot substances	2.0659	2.56684	1.62058	Male	85-89 years	Fire, heat, and hot substances	0.134158	0.222067	0.0779852	Male	85-89 years	Road injuries	13.2166	24.1055	6.60768	Male	85-89 years	Fire, heat, and hot substances	0.34532	0.429054	0.270884	Male	85-89 years	Fire, heat, and hot substances	0.0224248	0.037119	0.0130354	Male	85-89 years	Exposure to mechanical forces	136.241	294.565	51.7552	Male	85-89 years	Other unintentional injuries (internal)	27.7193	34.0137	22.6648	Male	70-74 years
Female	85-89 years	Road injuries	115.435	225.81	56.8645	Female	85-89 years	Fire, heat, and hot substances	5.01427	6.26829	3.88034	Female	85-89 years	Fire, heat, and hot substances	0.322838	0.538001	0.188893	Female	85-89 years	Road injuries	8.74967	17.1158	4.31018	Female	85-89 years	Fire, heat, and hot substances	0.380069	0.47512	0.29412	Female	85-89 years	Fire, heat, and hot substances	0.0244703	0.0407791	0.0143176	Female	85-89 years	Exposure to mechanical forces	142.013	357.293	44.1933	Female	85-89 years	Other unintentional injuries (internal)	43.2387	52.3002	35.5565	Female	70-74 years
Male	90-94 years	Road injuries	10.6233	19.2023	5.49024	Male	90-94 years	Fire, heat, and hot substances	0.335606	0.444215	0.25223	Male	90-94 years	Fire, heat, and hot substances	0.0217188	0.0362487	0.0125681	Male	90-94 years	Road injuries	14.8123	26.7741	7.65516	Male	90-94 years	Fire, heat, and hot substances	0.467943	0.619378	0.351689	Male	90-94 years	Fire, heat, and hot substances	0.0302829	0.0505423	0.017524	Male	90-94 years	Exposure to mechanical forces	26.7787	58.5574	10.737	Male	90-94 years	Other unintentional injuries (internal)	4.67085	5.78728	3.76707	Male	75-79 years
Female	90-94 years	Road injuries	17.889	35.6768	8.53283	Female	90-94 years	Fire, heat, and hot substances	1.65313	2.17376	1.24244	Female	90-94 years	Fire, heat, and hot substances	0.110159	0.18896	0.0647798	Female	90-94 years	Road injuries	5.9443	11.855	2.83535	Female	90-94 years	Fire, heat, and hot substances	0.549314	0.722313	0.412848	Female	90-94 years	Fire, heat, and hot substances	0.0366045	0.0627889	0.0215255	Female	90-94 years	Exposure to mechanical forces	53.2296	130.854	18.2719	Female	90-94 years	Other unintentional injuries (internal)	17.6738	21.867	14.3688	Female	75-79 years
Male	95+ years	Road injuries	1.60599	3.01458	0.732175	Male	95+ years	Fire, heat, and hot substances	0.0564383	0.0730047	0.0415851	Male	95+ years	Fire, heat, and hot substances	0.00360739	0.00655999	0.00190798	Male	95+ years	Road injuries	18.7314	35.1604	8.5397	Male	95+ years	Fire, heat, and hot substances	0.658266	0.851488	0.485027	Male	95+ years	Fire, heat, and hot substances	0.0420747	0.0765123	0.0222536	Male	95+ years	Exposure to mechanical forces	3.75783	8.3864	1.26149	Male	95+ years	Other unintentional injuries (internal)	0.585626	0.722844	0.482579	Male	80-84 years
Female	95+ years	Road injuries	2.17969	4.39946	0.913438	Female	95+ years	Fire, heat, and hot substances	0.46153	0.598971	0.343005	Female	95+ years	Fire, heat, and hot substances	0.0307994	0.0590315	0.0158875	Female	95+ years	Road injuries	4.06187	8.1984	1.70219	Female	95+ years	Fire, heat, and hot substances	0.860063	1.11618	0.63919	Female	95+ years	Fire, heat, and hot substances	0.0573947	0.110005	0.0296064	Female	95+ years	Exposure to mechanical forces	14.4334	35.5478	4.03905	Female	95+ years	Other unintentional injuries (internal)	4.90119	6.02716	4.03803	Female	80-84 years
Male	<5 years	Animal contact	1480.28	3320.7	570.643	Male	<5 years	Poisonings	2.01205	4.37845	0.867252	Male	<5 years	Animal contact	65.3891	151.228	21.8888	Male	<5 years	Animal contact	2.42942	5.44991	0.936535	Male	<5 years	Poisonings	0.00330216	0.00718589	0.00142333	Male	<5 years	Animal contact	0.107316	0.248195	0.0359238	Male	<5 years	Adverse effects of medical treatment	0	0	0	Male	<5 years	Environmental heat and cold exposure	52.4159	116.121	21.9139	Male	85-89 years
Female	<5 years	Animal contact	591.338	1584.09	180.137	Female	<5 years	Poisonings	0.988009	2.40021	0.38051	Female	<5 years	Animal contact	25.9314	68.9819	7.18574	Female	<5 years	Animal contact	1.08579	2.90864	0.33076	Female	<5 years	Poisonings	0.00181414	0.00440716	0.000698675	Female	<5 years	Animal contact	0.047614	0.126662	0.0131941	Female	<5 years	Adverse effects of medical treatment	0	0	0	Female	<5 years	Environmental heat and cold exposure	23.901	56.5056	9.4328	Female	85-89 years
Male	5-9 years	Animal contact	1271.55	3010.77	430.264	Male	5-9 years	Poisonings	3.77427	8.61162	1.53263	Male	5-9 years	Animal contact	56.1315	147.185	16.6213	Male	5-9 years	Animal contact	2.3344	5.52737	0.789908	Male	5-9 years	Poisonings	0.00692906	0.0158098	0.00281371	Male	5-9 years	Animal contact	0.10305	0.270212	0.0305144	Male	5-9 years	Adverse effects of medical treatment	0	0	0	Male	5-9 years	Environmental heat and cold exposure	50.6902	116.456	18.7809	Male	90-94 years
Female	5-9 years	Animal contact	561.815	1498.92	155.648	Female	5-9 years	Poisonings	2.62193	6.79216	0.9546	Female	5-9 years	Animal contact	24.6377	73.2918	5.91839	Female	5-9 years	Animal contact	1.11755	2.98164	0.309612	Female	5-9 years	Poisonings	0.00521549	0.0135109	0.00189888	Female	5-9 years	Animal contact	0.049009	0.145791	0.0117728	Female	5-9 years	Adverse effects of medical treatment	0	0	0	Female	5-9 years	Environmental heat and cold exposure	21.7394	51.4286	8.19682	Female	90-94 years
Male	10-14 years	Animal contact	1260.76	2986.18	428.799	Male	10-14 years	Poisonings	5.68475	13.0991	2.33101	Male	10-14 years	Animal contact	55.4882	143.148	16.4365	Male	10-14 years	Animal contact	2.37648	5.62884	0.808271	Male	10-14 years	Poisonings	0.0107156	0.0246913	0.00439388	Male	10-14 years	Animal contact	0.104593	0.269829	0.0309823	Male	10-14 years	Adverse effects of medical treatment	0	0	0	Male	10-14 years	Environmental heat and cold exposure	52.701	114.77	20.9742	Male	95+ years
Female	10-14 years	Animal contact	608.976	1674.95	157.183	Female	10-14 years	Poisonings	5.13826	13.3288	1.82695	Female	10-14 years	Animal contact	26.6321	75.9118	6.62283	Female	10-14 years	Animal contact	1.22472	3.36852	0.316114	Female	10-14 years	Poisonings	0.0103336	0.0268057	0.00367422	Female	10-14 years	Animal contact	0.0535602	0.152667	0.0133193	Female	10-14 years	Adverse effects of medical treatment	0	0	0	Female	10-14 years	Environmental heat and cold exposure	21.1812	46.7453	8.50619	Female	95+ years
Male	15-19 years	Animal contact	1574.62	3805.89	522.399	Male	15-19 years	Poisonings	9.19886	20.3082	3.67144	Male	15-19 years	Animal contact	68.9728	183.487	19.236	Male	15-19 years	Animal contact	2.41654	5.84084	0.801717	Male	15-19 years	Poisonings	0.0141173	0.0311667	0.00563449	Male	15-19 years	Animal contact	0.105851	0.281594	0.0295211	Male	15-19 years	Adverse effects of medical treatment	0	0	0	Male	15-19 years	Environmental heat and cold exposure	57.165	122.468	23.7019	Male	<5 years
Female	15-19 years	Animal contact	817.284	2232.48	207.222	Female	15-19 years	Poisonings	9.14254	23.4595	3.16122	Female	15-19 years	Animal contact	35.5756	105.57	8.02365	Female	15-19 years	Animal contact	1.32413	3.61699	0.335734	Female	15-19 years	Poisonings	0.0148124	0.0380082	0.00512168	Female	15-19 years	Animal contact	0.0576383	0.171041	0.0129996	Female	15-19 years	Adverse effects of medical treatment	0	0	0	Female	15-19 years	Environmental heat and cold exposure	23.1548	49.715	10.3821	Female	<5 years
Male	20-24 years	Animal contact	1740.28	4128.59	595.782	Male	20-24 years	Poisonings	12.3067	27.4664	5.2407	Male	20-24 years	Animal contact	76.0384	198.714	21.5993	Male	20-24 years	Animal contact	2.57096	6.09928	0.880166	Male	20-24 years	Poisonings	0.018181	0.0405769	0.00774224	Male	20-24 years	Animal contact	0.112334	0.293567	0.0319093	Male	20-24 years	Adverse effects of medical treatment	0	0	0	Male	20-24 years	Environmental heat and cold exposure	53.8426	108.395	24.3242	Male	5-9 years
Female	20-24 years	Animal contact	931.08	2649.11	225.606	Female	20-24 years	Poisonings	10.9369	28.3284	4.20158	Female	20-24 years	Animal contact	40.4426	118.265	8.75424	Female	20-24 years	Animal contact	1.43885	4.09381	0.348641	Female	20-24 years	Poisonings	0.0169014	0.0437775	0.00649293	Female	20-24 years	Animal contact	0.0624982	0.182762	0.0135284	Female	20-24 years	Adverse effects of medical treatment	0	0	0	Female	20-24 years	Environmental heat and cold exposure	23.3707	45.7343	11.7335	Female	5-9 years
Male	25-29 years	Animal contact	1376.23	3355.36	444.897	Male	25-29 years	Poisonings	11.3027	25.3821	4.99189	Male	25-29 years	Animal contact	60.1703	149.032	17.2657	Male	25-29 years	Animal contact	2.43349	5.93307	0.786682	Male	25-29 years	Poisonings	0.0199858	0.0448815	0.00882682	Male	25-29 years	Animal contact	0.106395	0.263523	0.0305298	Male	25-29 years	Adverse effects of medical treatment	0	0	0	Male	25-29 years	Environmental heat and cold exposure	56.0796	104.08	28.8116	Male	10-14 years
Female	25-29 years	Animal contact	741.799	2095.75	176.037	Female	25-29 years	Poisonings	8.83969	21.2964	3.65514	Female	25-29 years	Animal contact	32.2118	91.2719	7.3022	Female	25-29 years	Animal contact	1.38285	3.90686	0.328165	Female	25-29 years	Poisonings	0.0164788	0.0397003	0.00681385	Female	25-29 years	Animal contact	0.0600486	0.170148	0.0136126	Female	25-29 years	Adverse effects of medical treatment	0	0	0	Female	25-29 years	Environmental heat and cold exposure	26.9907	49.2492	15.5145	Female	10-14 years
Male	30-34 years	Animal contact	1054.33	2439.76	364.828	Male	30-34 years	Poisonings	8.42056	18.0899	4.12733	Male	30-34 years	Animal contact	46.3663	111.165	15.0671	Male	30-34 years	Animal contact	2.28428	5.28592	0.790426	Male	30-34 years	Poisonings	0.0182437	0.0391931	0.00894216	Male	30-34 years	Animal contact	0.100456	0.240848	0.0326439	Male	30-34 years	Adverse effects of medical treatment	0	0	0	Male	30-34 years	Environmental heat and cold exposure	49.3321	84.5456	30.2716	Male	15-19 years
Female	30-34 years	Animal contact	556.483	1552.4	154.854	Female	30-34 years	Poisonings	6.21622	14.3514	2.95023	Female	30-34 years	Animal contact	24.2907	69.986	6.3814	Female	30-34 years	Animal contact	1.31383	3.66514	0.365601	Female	30-34 years	Poisonings	0.0146761	0.0338828	0.00696534	Female	30-34 years	Animal contact	0.0573491	0.165233	0.0150661	Female	30-34 years	Adverse effects of medical treatment	0	0	0	Female	30-34 years	Environmental heat and cold exposure	26.3575	42.5108	17.3478	Female	15-19 years
Male	35-39 years	Animal contact	1171.18	2673.79	417.441	Male	35-39 years	Poisonings	6.99806	14.4366	3.87663	Male	35-39 years	Animal contact	51.8544	125.041	16.0114	Male	35-39 years	Animal contact	2.47498	5.65035	0.882153	Male	35-39 years	Poisonings	0.0147886	0.030508	0.00819224	Male	35-39 years	Animal contact	0.109581	0.26424	0.0338359	Male	35-39 years	Adverse effects of medical treatment	0	0	0	Male	35-39 years	Environmental heat and cold exposure	31.8185	48.4937	21.5285	Male	20-24 years
Female	35-39 years	Animal contact	627.13	1741.89	172.09	Female	35-39 years	Poisonings	5.26774	11.5171	2.89066	Female	35-39 years	Animal contact	27.5602	78.2271	7.22822	Female	35-39 years	Animal contact	1.41923	3.942	0.38945	Female	35-39 years	Poisonings	0.0119212	0.026064	0.00654173	Female	35-39 years	Animal contact	0.0623705	0.177033	0.0163579	Female	35-39 years	Adverse effects of medical treatment	0	0	0	Female	35-39 years	Environmental heat and cold exposure	18.6781	27.2998	13.4479	Female	20-24 years
Male	40-44 years	Animal contact	862.129	1995.6	312.16	Male	40-44 years	Poisonings	4.2312	7.62406	2.70254	Male	40-44 years	Animal contact	38.1976	93.7204	12.6166	Male	40-44 years	Animal contact	2.44497	5.65946	0.885276	Male	40-44 years	Poisonings	0.0119995	0.0216216	0.0076643	Male	40-44 years	Animal contact	0.108327	0.265788	0.0357802	Male	40-44 years	Adverse effects of medical treatment	0	0	0	Male	40-44 years	Environmental heat and cold exposure	29.6436	42.2395	21.9105	Male	25-29 years
Female	40-44 years	Animal contact	442.343	1208.78	125.766	Female	40-44 years	Poisonings	3.15507	5.88214	1.99969	Female	40-44 years	Animal contact	19.4233	53.3939	4.8149	Female	40-44 years	Animal contact	1.38314	3.77967	0.393249	Female	40-44 years	Poisonings	0.00986541	0.0183925	0.0062527	Female	40-44 years	Animal contact	0.0607336	0.166954	0.0150554	Female	40-44 years	Adverse effects of medical treatment	0	0	0	Female	40-44 years	Environmental heat and cold exposure	18.6078	25.7364	14.0296	Female	25-29 years
Male	45-49 years	Animal contact	641.431	1483.36	222.311	Male	45-49 years	Poisonings	2.82835	4.57772	2.02245	Male	45-49 years	Animal contact	28.393	67.406	9.05123	Male	45-49 years	Animal contact	2.34998	5.43454	0.814472	Male	45-49 years	Poisonings	0.0103621	0.0167712	0.00740956	Male	45-49 years	Animal contact	0.104022	0.246953	0.0331606	Male	45-49 years	Adverse effects of medical treatment	0	0	0	Male	45-49 years	Environmental heat and cold exposure	34.6235	45.3556	27.1129	Male	30-34 years
Female	45-49 years	Animal contact	333.085	880.65	95.6581	Female	45-49 years	Poisonings	2.09854	3.54881	1.48964	Female	45-49 years	Animal contact	14.5959	41.7399	3.88748	Female	45-49 years	Animal contact	1.36372	3.60557	0.391645	Female	45-49 years	Poisonings	0.00859189	0.0145296	0.0060989	Female	45-49 years	Animal contact	0.0597587	0.170892	0.0159162	Female	45-49 years	Adverse effects of medical treatment	0	0	0	Female	45-49 years	Environmental heat and cold exposure	22.8818	29.8463	18.0529	Female	30-34 years
Male	50-54 years	Animal contact	553.869	1365.18	197.725	Male	50-54 years	Poisonings	2.51967	3.5656	1.90856	Male	50-54 years	Animal contact	24.6128	61.0039	8.08065	Male	50-54 years	Animal contact	2.18876	5.39487	0.781362	Male	50-54 years	Poisonings	0.00995714	0.0140904	0.00754218	Male	50-54 years	Animal contact	0.0972639	0.241073	0.0319329	Male	50-54 years	Adverse effects of medical treatment	0	0	0	Male	50-54 years	Environmental heat and cold exposure	35.9254	45.4147	28.611	Male	35-39 years
Female	50-54 years	Animal contact	306.96	845.603	88.5536	Female	50-54 years	Poisonings	1.85072	2.59249	1.40004	Female	50-54 years	Animal contact	13.509	37.8414	3.62359	Female	50-54 years	Animal contact	1.36446	3.75876	0.393627	Female	50-54 years	Poisonings	0.00822658	0.0115238	0.00622325	Female	50-54 years	Animal contact	0.0600484	0.168207	0.0161071	Female	50-54 years	Adverse effects of medical treatment	0	0	0	Female	50-54 years	Environmental heat and cold exposure	25.2017	31.956	20.1474	Female	35-39 years
Male	55-59 years	Animal contact	454.423	1137.56	160.077	Male	55-59 years	Poisonings	2.34646	3.08499	1.84637	Male	55-59 years	Animal contact	20.2955	54.4257	6.58002	Male	55-59 years	Animal contact	1.9946	4.99308	0.702625	Male	55-59 years	Poisonings	0.0102993	0.013541	0.00810427	Male	55-59 years	Animal contact	0.0890833	0.238891	0.0288817	Male	55-59 years	Adverse effects of medical treatment	0	0	0	Male	55-59 years	Environmental heat and cold exposure	28.7812	36.2279	22.8103	Male	40-44 years
Female	55-59 years	Animal contact	277.912	787.971	78.6679	Female	55-59 years	Poisonings	1.72582	2.24259	1.33977	Female	55-59 years	Animal contact	12.295	36.5502	3.17231	Female	55-59 years	Animal contact	1.34388	3.81032	0.380407	Female	55-59 years	Poisonings	0.00834539	0.0108443	0.00647861	Female	55-59 years	Animal contact	0.0594537	0.176743	0.0153401	Female	55-59 years	Adverse effects of medical treatment	0	0	0	Female	55-59 years	Environmental heat and cold exposure	20.7698	26.7178	16.4449	Female	40-44 years
Male	60-64 years	Animal contact	352.879	846.653	131.174	Male	60-64 years	Poisonings	2.02911	2.62362	1.64111	Male	60-64 years	Animal contact	15.7269	40.0153	5.26631	Male	60-64 years	Animal contact	1.93394	4.64005	0.718896	Male	60-64 years	Poisonings	0.0111204	0.0143786	0.00899404	Male	60-64 years	Animal contact	0.0861909	0.219302	0.0288618	Male	60-64 years	Adverse effects of medical treatment	0	0	0	Male	60-64 years	Environmental heat and cold exposure	26.1861	34.1882	20.7191	Male	45-49 years
Female	60-64 years	Animal contact	231.36	642.777	68.2723	Female	60-64 years	Poisonings	1.51916	1.90311	1.21685	Female	60-64 years	Animal contact	10.2131	29.9782	2.80934	Female	60-64 years	Animal contact	1.34716	3.74275	0.397534	Female	60-64 years	Poisonings	0.00884576	0.0110814	0.00708543	Female	60-64 years	Animal contact	0.0594685	0.174557	0.0163582	Female	60-64 years	Adverse effects of medical treatment	0	0	0	Female	60-64 years	Environmental heat and cold exposure	19.4936	25.8109	15.2852	Female	45-49 years
Male	65-69 years	Animal contact	244.586	606.377	86.8825	Male	65-69 years	Poisonings	1.68906	2.13338	1.37686	Male	65-69 years	Animal contact	10.9392	27.2269	3.59326	Male	65-69 years	Animal contact	1.81776	4.50658	0.645709	Male	65-69 years	Poisonings	0.012553	0.0158552	0.0102328	Male	65-69 years	Animal contact	0.0813002	0.20235	0.026705	Male	65-69 years	Adverse effects of medical treatment	0	0	0	Male	65-69 years	Environmental heat and cold exposure	25.642	33.045	19.8788	Male	50-54 years
Female	65-69 years	Animal contact	182.292	522.91	49.5883	Female	65-69 years	Poisonings	1.3421	1.68295	1.09553	Female	65-69 years	Animal contact	8.07789	23.7164	2.1595	Female	65-69 years	Animal contact	1.31031	3.75867	0.35644	Female	65-69 years	Poisonings	0.00964703	0.0120971	0.00787467	Female	65-69 years	Animal contact	0.0580638	0.170473	0.0155225	Female	65-69 years	Adverse effects of medical treatment	0	0	0	Female	65-69 years	Environmental heat and cold exposure	20.5212	26.835	15.7761	Female	50-54 years
Male	70-74 years	Animal contact	138.735	326.189	48.4873	Male	70-74 years	Poisonings	1.31521	1.64942	1.09854	Male	70-74 years	Animal contact	6.26071	15.0369	1.94573	Male	70-74 years	Animal contact	1.58675	3.73071	0.554562	Male	70-74 years	Poisonings	0.0150424	0.0188649	0.0125643	Male	70-74 years	Animal contact	0.0716054	0.171981	0.0222538	Male	70-74 years	Adverse effects of medical treatment	0	0	0	Male	70-74 years	Environmental heat and cold exposure	19.805	25.8938	15.7186	Male	55-59 years
Female	70-74 years	Animal contact	120.95	348.606	33.299	Female	70-74 years	Poisonings	1.12111	1.37154	0.937682	Female	70-74 years	Animal contact	5.39884	15.1398	1.35179	Female	70-74 years	Animal contact	1.19598	3.44708	0.329267	Female	70-74 years	Poisonings	0.0110857	0.0135621	0.00927198	Female	70-74 years	Animal contact	0.0533848	0.149705	0.0133668	Female	70-74 years	Adverse effects of medical treatment	0	0	0	Female	70-74 years	Environmental heat and cold exposure	16.3619	22.0106	12.7831	Female	55-59 years
Male	75-79 years	Animal contact	73.0697	172.261	26.138	Male	75-79 years	Poisonings	0.937	1.14397	0.774015	Male	75-79 years	Animal contact	3.32497	8.21695	1.05108	Male	75-79 years	Animal contact	1.48805	3.50806	0.532294	Male	75-79 years	Poisonings	0.0190818	0.0232966	0.0157626	Male	75-79 years	Animal contact	0.0677121	0.167336	0.0214049	Male	75-79 years	Adverse effects of medical treatment	0	0	0	Male	75-79 years	Environmental heat and cold exposure	14.4233	18.4049	11.68	Male	60-64 years
Female	75-79 years	Animal contact	72.7357	193.062	20.2932	Female	75-79 years	Poisonings	0.895806	1.10582	0.741883	Female	75-79 years	Animal contact	3.26678	9.26342	0.887902	Female	75-79 years	Animal contact	1.119	2.97016	0.312202	Female	75-79 years	Poisonings	0.0137816	0.0170125	0.0114135	Female	75-79 years	Animal contact	0.050258	0.142513	0.01366	Female	75-79 years	Adverse effects of medical treatment	0	0	0	Female	75-79 years	Environmental heat and cold exposure	12.6941	16.5832	10.2017	Female	60-64 years
Male	80-84 years	Animal contact	35.3882	86.129	12.7669	Male	80-84 years	Poisonings	0.641378	0.80531	0.514497	Male	80-84 years	Animal contact	1.62962	3.78829	0.540316	Male	80-84 years	Animal contact	1.62665	3.95899	0.586841	Male	80-84 years	Poisonings	0.0294815	0.0370168	0.0236493	Male	80-84 years	Animal contact	0.0749068	0.174132	0.0248361	Male	80-84 years	Adverse effects of medical treatment	0	0	0	Male	80-84 years	Environmental heat and cold exposure	11.6991	14.3706	9.4459	Male	65-69 years
Female	80-84 years	Animal contact	41.5985	106.419	12.5961	Female	80-84 years	Poisonings	0.740603	0.95308	0.596992	Female	80-84 years	Animal contact	1.88934	5.25891	0.536749	Female	80-84 years	Animal contact	1.2011	3.07271	0.363697	Female	80-84 years	Poisonings	0.021384	0.027519	0.0172374	Female	80-84 years	Animal contact	0.0545524	0.151845	0.015498	Female	80-84 years	Adverse effects of medical treatment	0	0	0	Female	80-84 years	Environmental heat and cold exposure	11.3451	14.0304	9.03577	Female	65-69 years
Male	85-89 years	Animal contact	11.1434	24.6993	3.88752	Male	85-89 years	Poisonings	0.352179	0.460817	0.272768	Male	85-89 years	Animal contact	0.51917	1.21573	0.166719	Male	85-89 years	Animal contact	1.86265	4.12855	0.649809	Male	85-89 years	Poisonings	0.0588675	0.0770267	0.0455939	Male	85-89 years	Animal contact	0.0867806	0.203212	0.0278675	Male	85-89 years	Adverse effects of medical treatment	0	0	0	Male	85-89 years	Environmental heat and cold exposure	6.33495	7.91033	5.02651	Male	70-74 years
Female	85-89 years	Animal contact	18.2573	45.2467	5.26702	Female	85-89 years	Poisonings	0.559722	0.744359	0.428089	Female	85-89 years	Animal contact	0.838409	2.08541	0.225104	Female	85-89 years	Animal contact	1.38385	3.42958	0.399226	Female	85-89 years	Poisonings	0.0424255	0.0564204	0.032448	Female	85-89 years	Animal contact	0.0635492	0.158068	0.0170623	Female	85-89 years	Adverse effects of medical treatment	0	0	0	Female	85-89 years	Environmental heat and cold exposure	8.36342	10.388	6.65599	Female	70-74 years
Male	90-94 years	Animal contact	1.70538	3.87561	0.631561	Male	90-94 years	Poisonings	0.093642	0.12139	0.07363	Male	90-94 years	Animal contact	0.080333	0.180184	0.0273676	Male	90-94 years	Animal contact	2.37785	5.40384	0.880599	Male	90-94 years	Poisonings	0.130567	0.169257	0.102664	Male	90-94 years	Animal contact	0.11201	0.251234	0.0381592	Male	90-94 years	Adverse effects of medical treatment	0	0	0	Male	90-94 years	Environmental heat and cold exposure	1.3968	1.77039	1.08249	Male	75-79 years
Female	90-94 years	Animal contact	5.16328	13.0776	1.54146	Female	90-94 years	Poisonings	0.291814	0.384069	0.225044	Female	90-94 years	Animal contact	0.239464	0.616049	0.0695284	Female	90-94 years	Animal contact	1.71569	4.3455	0.512209	Female	90-94 years	Poisonings	0.0969659	0.127621	0.0747792	Female	90-94 years	Animal contact	0.0795709	0.204705	0.0231034	Female	90-94 years	Adverse effects of medical treatment	0	0	0	Female	90-94 years	Environmental heat and cold exposure	4.21418	5.29389	3.31434	Female	75-79 years
Male	95+ years	Animal contact	0.261412	0.607102	0.0899825	Male	95+ years	Poisonings	0.0271909	0.0354888	0.0208033	Male	95+ years	Animal contact	0.0124349	0.0292145	0.00405106	Male	95+ years	Animal contact	3.04897	7.08092	1.04951	Male	95+ years	Poisonings	0.31714	0.413922	0.242639	Male	95+ years	Animal contact	0.145034	0.340742	0.0472495	Male	95+ years	Adverse effects of medical treatment	0	0	0	Male	95+ years	Environmental heat and cold exposure	0.233951	0.301487	0.181744	Male	80-84 years
Female	95+ years	Animal contact	1.11227	2.99309	0.322246	Female	95+ years	Poisonings	0.13037	0.171369	0.0986988	Female	95+ years	Animal contact	0.0520267	0.142252	0.0143256	Female	95+ years	Animal contact	2.07272	5.57763	0.600505	Female	95+ years	Poisonings	0.242944	0.319346	0.183925	Female	95+ years	Animal contact	0.0969519	0.265086	0.0266957	Female	95+ years	Adverse effects of medical treatment	0	0	0	Female	95+ years	Environmental heat and cold exposure	1.47579	1.8943	1.14492	Female	80-84 years
Male	<5 years	Fire, heat, and hot substances	30.2427	65.2602	12.817	Male	<5 years	Exposure to mechanical forces	1045.06	2216.04	389.973	Male	<5 years	Exposure to mechanical forces	382.982	812.507	132.585	Male	<5 years	Fire, heat, and hot substances	0.0496342	0.107105	0.0210352	Male	<5 years	Exposure to mechanical forces	1.71515	3.63695	0.640022	Male	<5 years	Exposure to mechanical forces	0.628548	1.33348	0.217598	Male	85-89 years	Foreign body	145.274	424.71	42.3525	Male	<5 years	Drowning	2.02493	3.84928	0.998759	Male	<5 years
Female	<5 years	Fire, heat, and hot substances	22.0624	44.3441	9.74885	Female	<5 years	Exposure to mechanical forces	492.7	1201.46	151.681	Female	<5 years	Exposure to mechanical forces	180.58	437.891	49.961	Female	<5 years	Fire, heat, and hot substances	0.04051	0.0814227	0.0179004	Female	<5 years	Exposure to mechanical forces	0.904673	2.20606	0.27851	Female	<5 years	Exposure to mechanical forces	0.331573	0.804036	0.0917361	Female	85-89 years	Foreign body	212.662	668.857	54.6026	Female	<5 years	Drowning	2.96683	5.90009	1.32401	Female	<5 years
Male	5-9 years	Fire, heat, and hot substances	66.5474	135.745	27.162	Male	5-9 years	Exposure to mechanical forces	413.224	971.526	155.277	Male	5-9 years	Exposure to mechanical forces	146.478	337.678	48.4056	Male	5-9 years	Fire, heat, and hot substances	0.122172	0.249209	0.0498658	Male	5-9 years	Exposure to mechanical forces	0.758625	1.78359	0.285068	Male	5-9 years	Exposure to mechanical forces	0.268913	0.619932	0.0888662	Male	90-94 years	Foreign body	16.6876	40.7713	6.30393	Male	5-9 years	Drowning	2.71783	5.01418	1.53147	Male	5-9 years
Female	5-9 years	Fire, heat, and hot substances	34.732	68.2797	14.0663	Female	5-9 years	Exposure to mechanical forces	205.482	535.361	61.3079	Female	5-9 years	Exposure to mechanical forces	73.0075	197.59	19.102	Female	5-9 years	Fire, heat, and hot substances	0.0690883	0.135821	0.0279805	Female	5-9 years	Exposure to mechanical forces	0.408741	1.06493	0.121953	Female	5-9 years	Exposure to mechanical forces	0.145225	0.393042	0.0379974	Female	90-94 years	Foreign body	61.5623	168.312	18.8189	Female	5-9 years	Drowning	3.49397	6.51378	1.92561	Female	5-9 years
Male	10-14 years	Fire, heat, and hot substances	98.808	204.73	36.4952	Male	10-14 years	Exposure to mechanical forces	356.847	801.544	137.915	Male	10-14 years	Exposure to mechanical forces	123.65	293.933	37.7225	Male	10-14 years	Fire, heat, and hot substances	0.18625	0.385909	0.0687921	Male	10-14 years	Exposure to mechanical forces	0.672644	1.51088	0.259965	Male	10-14 years	Exposure to mechanical forces	0.233076	0.554053	0.0711056	Male	95+ years	Foreign body	1.6302	3.75966	0.632536	Male	10-14 years	Drowning	3.46724	6.29176	2.03781	Male	10-14 years
Female	10-14 years	Fire, heat, and hot substances	45.7208	102.415	15.622	Female	10-14 years	Exposure to mechanical forces	173.094	477.592	53.6184	Female	10-14 years	Exposure to mechanical forces	60.1313	173.145	14.3895	Female	10-14 years	Fire, heat, and hot substances	0.0919499	0.205968	0.0314177	Female	10-14 years	Exposure to mechanical forces	0.348112	0.960493	0.107833	Female	10-14 years	Exposure to mechanical forces	0.120931	0.348216	0.028939	Female	95+ years	Foreign body	13.817	36.0677	4.39815	Female	10-14 years	Drowning	4.27645	7.90895	2.43735	Female	10-14 years
Male	15-19 years	Fire, heat, and hot substances	143.37	308.571	49.4611	Male	15-19 years	Exposure to mechanical forces	468.1	1006.33	191.534	Male	15-19 years	Exposure to mechanical forces	159.568	374.7	49.5273	Male	15-19 years	Fire, heat, and hot substances	0.220028	0.473559	0.0759071	Male	15-19 years	Exposure to mechanical forces	0.718386	1.54441	0.293943	Male	15-19 years	Exposure to mechanical forces	0.244886	0.575047	0.0760087	Male	<5 years	Animal contact	775.136	1755.08	299.686	Male	15-19 years	Drowning	5.08284	9.20612	3.01882	Male	15-19 years
Female	15-19 years	Fire, heat, and hot substances	60.2151	137.437	19.8583	Female	15-19 years	Exposure to mechanical forces	215.567	567.332	68.7267	Female	15-19 years	Exposure to mechanical forces	73.4237	207.376	17.6548	Female	15-19 years	Fire, heat, and hot substances	0.0975583	0.22267	0.0321736	Female	15-19 years	Exposure to mechanical forces	0.349254	0.91917	0.111348	Female	15-19 years	Exposure to mechanical forces	0.118958	0.335983	0.0286036	Female	<5 years	Animal contact	287.371	769.956	87.9776	Female	15-19 years	Drowning	5.72391	10.4367	3.44143	Female	15-19 years
Male	20-24 years	Fire, heat, and hot substances	152.962	344.329	56.4566	Male	20-24 years	Exposure to mechanical forces	621.149	1313.66	251.103	Male	20-24 years	Exposure to mechanical forces	209.904	484.202	62.6193	Male	20-24 years	Fire, heat, and hot substances	0.225975	0.508687	0.0834049	Male	20-24 years	Exposure to mechanical forces	0.917642	1.94071	0.370962	Male	20-24 years	Exposure to mechanical forces	0.310098	0.715326	0.0925093	Male	5-9 years	Animal contact	542.848	1347.79	178.803	Male	20-24 years	Drowning	6.9296	12.4551	4.08848	Male	20-24 years
Female	20-24 years	Fire, heat, and hot substances	59.0315	139.478	20.2288	Female	20-24 years	Exposure to mechanical forces	250.699	616.848	86.6604	Female	20-24 years	Exposure to mechanical forces	83.683	238.527	20.0042	Female	20-24 years	Fire, heat, and hot substances	0.0912247	0.215543	0.0312606	Female	20-24 years	Exposure to mechanical forces	0.387419	0.953249	0.133921	Female	20-24 years	Exposure to mechanical forces	0.12932	0.368609	0.0309135	Female	5-9 years	Animal contact	231.865	636.055	62.7735	Female	20-24 years	Drowning	7.64633	14.1216	4.61247	Female	20-24 years
Male	25-29 years	Fire, heat, and hot substances	128.764	274.912	50.5389	Male	25-29 years	Exposure to mechanical forces	695.446	1508.05	288.666	Male	25-29 years	Exposure to mechanical forces	232.991	548.537	75.6292	Male	25-29 years	Fire, heat, and hot substances	0.227686	0.486108	0.0893646	Male	25-29 years	Exposure to mechanical forces	1.22971	2.66659	0.51043	Male	25-29 years	Exposure to mechanical forces	0.411983	0.969942	0.13373	Male	10-14 years	Animal contact	483.256	1168.28	164.039	Male	25-29 years	Drowning	11.4405	21.2284	6.77156	Male	25-29 years
Female	25-29 years	Fire, heat, and hot substances	46.3631	101.623	16.0611	Female	25-29 years	Exposure to mechanical forces	239.376	582.308	89.0697	Female	25-29 years	Exposure to mechanical forces	78.3533	220.288	21.2564	Female	25-29 years	Fire, heat, and hot substances	0.0864292	0.189444	0.0299409	Female	25-29 years	Exposure to mechanical forces	0.44624	1.08553	0.166042	Female	25-29 years	Exposure to mechanical forces	0.146065	0.410657	0.0396257	Female	10-14 years	Animal contact	222.26	591.029	58.106	Female	25-29 years	Drowning	12.7187	23.1294	7.87535	Female	25-29 years
Male	30-34 years	Fire, heat, and hot substances	114.433	235.061	44.4529	Male	30-34 years	Exposure to mechanical forces	625.653	1237.63	288.886	Male	30-34 years	Exposure to mechanical forces	202.126	450.669	73.7112	Male	30-34 years	Fire, heat, and hot substances	0.247927	0.509277	0.0963103	Male	30-34 years	Exposure to mechanical forces	1.35552	2.68141	0.625892	Male	30-34 years	Exposure to mechanical forces	0.437921	0.976407	0.159701	Male	15-19 years	Animal contact	523.374	1252.74	174.179	Male	30-34 years	Drowning	16.0749	29.5199	9.7532	Male	30-34 years
Female	30-34 years	Fire, heat, and hot substances	39.6374	87.9883	13.6193	Female	30-34 years	Exposure to mechanical forces	201.659	465.845	84.3642	Female	30-34 years	Exposure to mechanical forces	63.5501	164.692	18.9429	Female	30-34 years	Fire, heat, and hot substances	0.0935818	0.207736	0.0321544	Female	30-34 years	Exposure to mechanical forces	0.476106	1.09983	0.199179	Female	30-34 years	Exposure to mechanical forces	0.150038	0.388828	0.0447231	Female	15-19 years	Animal contact	265.032	730.598	70.2266	Female	30-34 years	Drowning	17.4776	31.154	10.9747	Female	30-34 years
Male	35-39 years	Fire, heat, and hot substances	111.822	234.863	40.5769	Male	35-39 years	Exposure to mechanical forces	615.971	1223.13	296.163	Male	35-39 years	Exposure to mechanical forces	186.77	420.038	66.4714	Male	35-39 years	Fire, heat, and hot substances	0.236307	0.496322	0.0857487	Male	35-39 years	Exposure to mechanical forces	1.30169	2.58476	0.625862	Male	35-39 years	Exposure to mechanical forces	0.394689	0.887639	0.14047	Male	20-24 years	Animal contact	630.805	1526.47	212.487	Male	35-39 years	Drowning	15.1159	26.7711	9.44514	Male	35-39 years
Female	35-39 years	Fire, heat, and hot substances	41.2555	94.5057	14.2822	Female	35-39 years	Exposure to mechanical forces	207.209	469.511	89.6319	Female	35-39 years	Exposure to mechanical forces	61.9872	155.719	18.6782	Female	35-39 years	Fire, heat, and hot substances	0.0933638	0.213872	0.0323215	Female	35-39 years	Exposure to mechanical forces	0.468927	1.06253	0.202843	Female	35-39 years	Exposure to mechanical forces	0.140281	0.352401	0.04227	Female	20-24 years	Animal contact	347.78	978.008	89.6494	Female	35-39 years	Drowning	15.5537	27.8568	10.0545	Female	35-39 years
Male	40-44 years	Fire, heat, and hot substances	72.7878	155.725	28.6671	Male	40-44 years	Exposure to mechanical forces	459.515	880.619	244.071	Male	40-44 years	Exposure to mechanical forces	130.747	288.262	46.953	Male	40-44 years	Fire, heat, and hot substances	0.206424	0.441631	0.0812989	Male	40-44 years	Exposure to mechanical forces	1.30317	2.49741	0.692179	Male	40-44 years	Exposure to mechanical forces	0.370795	0.8175	0.133157	Male	25-29 years	Animal contact	782.635	1894.23	244.727	Male	40-44 years	Drowning	17.5922	29.9527	11.2481	Male	40-44 years
Female	40-44 years	Fire, heat, and hot substances	28.7216	61.4581	10.3034	Female	40-44 years	Exposure to mechanical forces	149.851	317.264	72.4025	Female	40-44 years	Exposure to mechanical forces	42.3448	107.775	12.907	Female	40-44 years	Fire, heat, and hot substances	0.0898079	0.19217	0.032217	Female	40-44 years	Exposure to mechanical forces	0.468559	0.992034	0.226391	Female	40-44 years	Exposure to mechanical forces	0.132406	0.336994	0.0403581	Female	25-29 years	Animal contact	465.371	1327.11	109.898	Female	40-44 years	Drowning	17.5418	31.1726	11.6397	Female	40-44 years
Male	45-49 years	Fire, heat, and hot substances	47.9599	98.6777	19.3475	Male	45-49 years	Exposure to mechanical forces	373.903	687.36	206.671	Male	45-49 years	Exposure to mechanical forces	99.8529	225.746	35.3544	Male	45-49 years	Fire, heat, and hot substances	0.175709	0.361521	0.0708827	Male	45-49 years	Exposure to mechanical forces	1.36985	2.51825	0.757173	Male	45-49 years	Exposure to mechanical forces	0.365827	0.827055	0.129526	Male	30-34 years	Animal contact	805.8	1938.44	274.451	Male	45-49 years	Drowning	23.9728	40.4121	15.7834	Male	45-49 years
Female	45-49 years	Fire, heat, and hot substances	21.2095	44.9151	8.01616	Female	45-49 years	Exposure to mechanical forces	114.515	228.46	58.6211	Female	45-49 years	Exposure to mechanical forces	30.1196	79.027	8.78047	Female	45-49 years	Fire, heat, and hot substances	0.086836	0.183892	0.0328198	Female	45-49 years	Exposure to mechanical forces	0.468849	0.935364	0.240007	Female	45-49 years	Exposure to mechanical forces	0.123316	0.323553	0.0359491	Female	30-34 years	Animal contact	501.758	1392.69	137.321	Female	45-49 years	Drowning	24.4958	41.0753	16.0466	Female	45-49 years
Male	50-54 years	Fire, heat, and hot substances	35.5994	74.972	14.0446	Male	50-54 years	Exposure to mechanical forces	339.692	611.882	204.76	Male	50-54 years	Exposure to mechanical forces	81.6814	189.091	30.3058	Male	50-54 years	Fire, heat, and hot substances	0.14068	0.296272	0.0555008	Male	50-54 years	Exposure to mechanical forces	1.34239	2.41802	0.809165	Male	50-54 years	Exposure to mechanical forces	0.322786	0.747244	0.119762	Male	35-39 years	Animal contact	674.48	1552.89	230.829	Male	50-54 years	Drowning	28.2649	45.0349	18.9296	Male	50-54 years
Female	50-54 years	Fire, heat, and hot substances	18.4599	41.1097	7.18345	Female	50-54 years	Exposure to mechanical forces	106.254	205.39	59.2594	Female	50-54 years	Exposure to mechanical forces	25.5379	68.0608	7.82508	Female	50-54 years	Fire, heat, and hot substances	0.0820556	0.182736	0.0319309	Female	50-54 years	Exposure to mechanical forces	0.472306	0.912972	0.263412	Female	50-54 years	Exposure to mechanical forces	0.113517	0.302535	0.034783	Female	35-39 years	Animal contact	427.85	1160.46	117.148	Female	50-54 years	Drowning	30.9844	51.3846	20.6305	Female	50-54 years
Male	55-59 years	Fire, heat, and hot substances	26.4054	56.4742	11.1485	Male	55-59 years	Exposure to mechanical forces	284.311	456.222	187.374	Male	55-59 years	Exposure to mechanical forces	58.3405	124.793	23.3527	Male	55-59 years	Fire, heat, and hot substances	0.115901	0.247882	0.048934	Male	55-59 years	Exposure to mechanical forces	1.24793	2.0025	0.822441	Male	55-59 years	Exposure to mechanical forces	0.256074	0.547755	0.102502	Male	40-44 years	Animal contact	645.866	1558.99	222.529	Male	55-59 years	Drowning	25.5228	38.6575	17.9427	Male	55-59 years
Female	55-59 years	Fire, heat, and hot substances	16.5287	33.7603	6.54968	Female	55-59 years	Exposure to mechanical forces	99.4384	186.621	59.8848	Female	55-59 years	Exposure to mechanical forces	21.6227	53.7648	6.92672	Female	55-59 years	Fire, heat, and hot substances	0.0799266	0.163252	0.0316717	Female	55-59 years	Exposure to mechanical forces	0.480845	0.902426	0.28958	Female	55-59 years	Exposure to mechanical forces	0.104559	0.259986	0.0334949	Female	40-44 years	Animal contact	416.283	1143.64	115.395	Female	55-59 years	Drowning	31.6505	52.3241	21.3214	Female	55-59 years
Male	60-64 years	Fire, heat, and hot substances	19.4973	41.1857	7.87511	Male	60-64 years	Exposure to mechanical forces	223.488	335.966	161.165	Male	60-64 years	Exposure to mechanical forces	38.7778	82.4986	16.3165	Male	60-64 years	Fire, heat, and hot substances	0.106854	0.225716	0.0431592	Male	60-64 years	Exposure to mechanical forces	1.22482	1.84125	0.883256	Male	60-64 years	Exposure to mechanical forces	0.21252	0.45213	0.0894216	Male	45-49 years	Animal contact	722.966	1671.23	251.301	Male	60-64 years	Drowning	26.4574	39.0987	19.2454	Male	60-64 years
Female	60-64 years	Fire, heat, and hot substances	13.8104	28.5362	5.65756	Female	60-64 years	Exposure to mechanical forces	85.248	153.805	55.7584	Female	60-64 years	Exposure to mechanical forces	16.4083	40.8204	5.76316	Female	60-64 years	Fire, heat, and hot substances	0.0804148	0.16616	0.0329427	Female	60-64 years	Exposure to mechanical forces	0.49638	0.895571	0.324669	Female	60-64 years	Exposure to mechanical forces	0.0955421	0.237688	0.0335576	Female	45-49 years	Animal contact	489.837	1304.15	140.623	Female	60-64 years	Drowning	39.2341	64.3191	26.6441	Female	60-64 years
Male	65-69 years	Fire, heat, and hot substances	14.756	31.7632	5.54146	Male	65-69 years	Exposure to mechanical forces	166.035	241.002	125.829	Male	65-69 years	Exposure to mechanical forces	24.649	50.8861	10.76	Male	65-69 years	Fire, heat, and hot substances	0.109666	0.236063	0.041184	Male	65-69 years	Exposure to mechanical forces	1.23397	1.79112	0.935157	Male	65-69 years	Exposure to mechanical forces	0.183191	0.378184	0.0799683	Male	50-54 years	Animal contact	690.715	1733.12	241.751	Male	65-69 years	Drowning	30.9765	43.445	22.9569	Male	65-69 years
Female	65-69 years	Fire, heat, and hot substances	11.3498	23.3766	4.33962	Female	65-69 years	Exposure to mechanical forces	69.5147	110.773	49.2128	Female	65-69 years	Exposure to mechanical forces	11.5389	27.0611	4.34918	Female	65-69 years	Fire, heat, and hot substances	0.081582	0.168031	0.0311931	Female	65-69 years	Exposure to mechanical forces	0.499671	0.796237	0.353741	Female	65-69 years	Exposure to mechanical forces	0.0829413	0.194515	0.0312619	Female	50-54 years	Animal contact	510.222	1435.69	147.211	Female	65-69 years	Drowning	57.3768	90.9535	38.552	Female	65-69 years
Male	70-74 years	Fire, heat, and hot substances	9.28195	20.5233	3.4283	Male	70-74 years	Exposure to mechanical forces	112.636	155.249	89.1529	Male	70-74 years	Exposure to mechanical forces	14.8325	30.8005	6.68319	Male	70-74 years	Fire, heat, and hot substances	0.10616	0.23473	0.0392104	Male	70-74 years	Exposure to mechanical forces	1.28825	1.77563	1.01967	Male	70-74 years	Exposure to mechanical forces	0.169644	0.352273	0.0764375	Male	55-59 years	Animal contact	483.207	1277.07	165.983	Male	70-74 years	Drowning	30.3997	41.691	22.5379	Male	70-74 years
Female	70-74 years	Fire, heat, and hot substances	8.45373	17.8352	3.26888	Female	70-74 years	Exposure to mechanical forces	52.1014	79.2869	38.8357	Female	70-74 years	Exposure to mechanical forces	7.47064	17.3645	2.85442	Female	70-74 years	Fire, heat, and hot substances	0.0835921	0.176358	0.0323233	Female	70-74 years	Exposure to mechanical forces	0.515189	0.784004	0.384015	Female	70-74 years	Exposure to mechanical forces	0.0738711	0.171704	0.028225	Female	55-59 years	Animal contact	381.411	1111.34	103.281	Female	70-74 years	Drowning	64.7116	97.246	44.077	Female	70-74 years
Male	75-79 years	Fire, heat, and hot substances	5.12783	11.4751	1.7771	Male	75-79 years	Exposure to mechanical forces	68.4005	90.0607	55.2746	Male	75-79 years	Exposure to mechanical forces	8.20652	16.5334	3.84436	Male	75-79 years	Fire, heat, and hot substances	0.104427	0.233688	0.0361901	Male	75-79 years	Exposure to mechanical forces	1.39296	1.83406	1.12565	Male	75-79 years	Exposure to mechanical forces	0.167124	0.336699	0.0782894	Male	60-64 years	Animal contact	370.507	921.995	130.784	Male	75-79 years	Drowning	28.9472	38.5552	21.541	Male	75-79 years
Female	75-79 years	Fire, heat, and hot substances	5.797	12.9888	2.04975	Female	75-79 years	Exposure to mechanical forces	35.7992	50.7061	27.7592	Female	75-79 years	Exposure to mechanical forces	4.53207	10.139	1.87722	Female	75-79 years	Fire, heat, and hot substances	0.0891842	0.199827	0.0315345	Female	75-79 years	Exposure to mechanical forces	0.550754	0.78009	0.427062	Female	75-79 years	Exposure to mechanical forces	0.0697238	0.155984	0.0288802	Female	60-64 years	Animal contact	314.636	900.495	90.6035	Female	75-79 years	Drowning	70.4048	100.698	49.7553	Female	75-79 years
Male	80-84 years	Fire, heat, and hot substances	2.81284	6.13671	1.00243	Male	80-84 years	Exposure to mechanical forces	34.639	44.6734	28.0529	Male	80-84 years	Exposure to mechanical forces	4.11873	7.87445	1.97621	Male	80-84 years	Fire, heat, and hot substances	0.129294	0.282079	0.0460777	Male	80-84 years	Exposure to mechanical forces	1.59221	2.05345	1.28948	Male	80-84 years	Exposure to mechanical forces	0.189321	0.361956	0.0908383	Male	65-69 years	Animal contact	302.392	753.239	106.074	Male	80-84 years	Drowning	29.8959	42.9283	21.2607	Male	80-84 years
Female	80-84 years	Fire, heat, and hot substances	4.26968	9.13183	1.57584	Female	80-84 years	Exposure to mechanical forces	21.9384	30.4166	17.2731	Female	80-84 years	Exposure to mechanical forces	2.71404	6.05177	1.21264	Female	80-84 years	Fire, heat, and hot substances	0.123282	0.26367	0.0455005	Female	80-84 years	Exposure to mechanical forces	0.633443	0.878241	0.49874	Female	80-84 years	Exposure to mechanical forces	0.0783647	0.174737	0.0350133	Female	65-69 years	Animal contact	282.464	811.856	78.721	Female	80-84 years	Drowning	86.2348	128.657	57.4144	Female	80-84 years
Male	85-89 years	Fire, heat, and hot substances	1.05947	2.37999	0.347389	Male	85-89 years	Exposure to mechanical forces	11.4067	15.2907	9.32947	Male	85-89 years	Exposure to mechanical forces	1.35054	2.75637	0.643312	Male	85-89 years	Fire, heat, and hot substances	0.177092	0.397822	0.0580669	Male	85-89 years	Exposure to mechanical forces	1.90666	2.55588	1.55944	Male	85-89 years	Exposure to mechanical forces	0.225747	0.460734	0.107531	Male	70-74 years	Animal contact	191.739	449.989	63.6379	Male	85-89 years	Drowning	18.9528	25.2863	13.8952	Male	85-89 years
Female	85-89 years	Fire, heat, and hot substances	2.52259	5.47152	0.879886	Female	85-89 years	Exposure to mechanical forces	9.97763	14.2298	7.88863	Female	85-89 years	Exposure to mechanical forces	1.22698	2.82388	0.539801	Female	85-89 years	Fire, heat, and hot substances	0.191206	0.414727	0.066693	Female	85-89 years	Exposure to mechanical forces	0.756278	1.07858	0.597937	Female	85-89 years	Exposure to mechanical forces	0.0930019	0.214043	0.0409155	Female	70-74 years	Animal contact	180.436	506.435	49.389	Female	85-89 years	Drowning	77.4735	107.866	54.7776	Female	85-89 years
Male	90-94 years	Fire, heat, and hot substances	0.172034	0.381152	0.0619033	Male	90-94 years	Exposure to mechanical forces	1.74361	2.27783	1.40179	Male	90-94 years	Exposure to mechanical forces	0.211356	0.39516	0.10166	Male	90-94 years	Fire, heat, and hot substances	0.23987	0.531448	0.086313	Male	90-94 years	Exposure to mechanical forces	2.43115	3.17603	1.95454	Male	90-94 years	Exposure to mechanical forces	0.294698	0.55098	0.141747	Male	75-79 years	Animal contact	120.166	291.26	40.8491	Male	90-94 years	Drowning	4.18782	5.4815	3.06781	Male	90-94 years
Female	90-94 years	Fire, heat, and hot substances	0.930396	2.10886	0.338302	Female	90-94 years	Exposure to mechanical forces	2.82787	3.86872	2.20425	Female	90-94 years	Exposure to mechanical forces	0.350976	0.725149	0.155348	Female	90-94 years	Fire, heat, and hot substances	0.309158	0.700747	0.112413	Female	90-94 years	Exposure to mechanical forces	0.939666	1.28552	0.732442	Female	90-94 years	Exposure to mechanical forces	0.116625	0.240958	0.0516201	Female	75-79 years	Animal contact	114.639	308.494	30.1269	Female	90-94 years	Drowning	41.5447	54.9436	30.5007	Female	90-94 years
Male	95+ years	Fire, heat, and hot substances	0.0283381	0.0798841	0.00580834	Male	95+ years	Exposure to mechanical forces	0.285412	0.377578	0.22606	Male	95+ years	Exposure to mechanical forces	0.0343582	0.0687992	0.015333	Male	95+ years	Fire, heat, and hot substances	0.33052	0.931725	0.0677454	Male	95+ years	Exposure to mechanical forces	3.32889	4.40387	2.63664	Male	95+ years	Exposure to mechanical forces	0.400736	0.802437	0.178836	Male	80-84 years	Animal contact	89.5101	215.804	31.5712	Male	95+ years	Drowning	0.601454	0.817543	0.43216	Male	95+ years
Female	95+ years	Fire, heat, and hot substances	0.266868	0.715476	0.0599365	Female	95+ years	Exposure to mechanical forces	0.661424	0.925818	0.514215	Female	95+ years	Exposure to mechanical forces	0.0803394	0.180913	0.0328065	Female	95+ years	Fire, heat, and hot substances	0.49731	1.33329	0.111692	Female	95+ years	Exposure to mechanical forces	1.23257	1.72526	0.95824	Female	95+ years	Exposure to mechanical forces	0.149713	0.337132	0.061135	Female	80-84 years	Animal contact	93.3564	235.265	27.8878	Female	95+ years	Drowning	13.5825	18.1559	9.66079	Female	95+ years
Male	<5 years	Exposure to mechanical forces	8968.61	18263.5	3598.24	Male	<5 years	Adverse effects of medical treatment	0	0	0	Male	<5 years	Adverse effects of medical treatment	0	0	0	Male	<5 years	Exposure to mechanical forces	14.7192	29.974	5.90542	Male	<5 years	Adverse effects of medical treatment	0	0	0	Male	<5 years	Adverse effects of medical treatment	0	0	0	Male	85-89 years	Animal contact	39.9791	91.4131	14.0177	Male	<5 years	Self-harm	0	0	0	Male	<5 years
Female	<5 years	Exposure to mechanical forces	4226.44	10087.6	1348.86	Female	<5 years	Adverse effects of medical treatment	0	0	0	Female	<5 years	Adverse effects of medical treatment	0	0	0	Female	<5 years	Exposure to mechanical forces	7.7604	18.5225	2.47672	Female	<5 years	Adverse effects of medical treatment	0	0	0	Female	<5 years	Adverse effects of medical treatment	0	0	0	Female	85-89 years	Animal contact	58.5071	143.182	16.6295	Female	<5 years	Self-harm	0	0	0	Female	<5 years
Male	5-9 years	Exposure to mechanical forces	3412.23	7686.64	1308.05	Male	5-9 years	Adverse effects of medical treatment	0	0	0	Male	5-9 years	Adverse effects of medical treatment	0	0	0	Male	5-9 years	Exposure to mechanical forces	6.2644	14.1116	2.40141	Male	5-9 years	Adverse effects of medical treatment	0	0	0	Male	5-9 years	Adverse effects of medical treatment	0	0	0	Male	90-94 years	Animal contact	7.73017	17.7599	2.89551	Male	5-9 years	Self-harm	0	0	0	Male	5-9 years
Female	5-9 years	Exposure to mechanical forces	1700.3	4295.63	485.984	Female	5-9 years	Adverse effects of medical treatment	0	0	0	Female	5-9 years	Adverse effects of medical treatment	0	0	0	Female	5-9 years	Exposure to mechanical forces	3.38222	8.5448	0.966711	Female	5-9 years	Adverse effects of medical treatment	0	0	0	Female	5-9 years	Adverse effects of medical treatment	0	0	0	Female	90-94 years	Animal contact	23.9682	60.7022	7.11186	Female	5-9 years	Self-harm	0	0	0	Female	5-9 years
Male	10-14 years	Exposure to mechanical forces	2866.87	6482.83	980.588	Male	10-14 years	Adverse effects of medical treatment	0	0	0	Male	10-14 years	Adverse effects of medical treatment	0	0	0	Male	10-14 years	Exposure to mechanical forces	5.40394	12.2199	1.84838	Male	10-14 years	Adverse effects of medical treatment	0	0	0	Male	10-14 years	Adverse effects of medical treatment	0	0	0	Male	95+ years	Animal contact	0.958299	2.19021	0.351671	Male	10-14 years	Self-harm	10.2088	20.0076	4.85571	Male	10-14 years
Female	10-14 years	Exposure to mechanical forces	1393.15	4026.95	369.021	Female	10-14 years	Adverse effects of medical treatment	0	0	0	Female	10-14 years	Adverse effects of medical treatment	0	0	0	Female	10-14 years	Exposure to mechanical forces	2.80178	8.09867	0.742145	Female	10-14 years	Adverse effects of medical treatment	0	0	0	Female	10-14 years	Adverse effects of medical treatment	0	0	0	Female	95+ years	Animal contact	6.42149	16.9099	1.92824	Female	10-14 years	Self-harm	4.77755	10.961	1.87304	Female	10-14 years
Male	15-19 years	Exposure to mechanical forces	3680.89	7945.2	1383.72	Male	15-19 years	Adverse effects of medical treatment	0	0	0	Male	15-19 years	Adverse effects of medical treatment	0	0	0	Male	15-19 years	Exposure to mechanical forces	5.649	12.1934	2.12358	Male	15-19 years	Adverse effects of medical treatment	0	0	0	Male	15-19 years	Adverse effects of medical treatment	0	0	0	Male	<5 years	Foreign body	1412.27	2925.3	588.32	Male	15-19 years	Self-harm	27.9748	46.1351	16.0974	Male	15-19 years
Female	15-19 years	Exposure to mechanical forces	1691.47	4563.38	470.76	Female	15-19 years	Adverse effects of medical treatment	0	0	0	Female	15-19 years	Adverse effects of medical treatment	0	0	0	Female	15-19 years	Exposure to mechanical forces	2.74045	7.39342	0.762707	Female	15-19 years	Adverse effects of medical treatment	0	0	0	Female	15-19 years	Adverse effects of medical treatment	0	0	0	Female	<5 years	Foreign body	763.364	1674.9	299.063	Female	15-19 years	Self-harm	13.7586	27.3178	6.64717	Female	15-19 years
Male	20-24 years	Exposure to mechanical forces	4821.84	10331.6	1669.99	Male	20-24 years	Adverse effects of medical treatment	0	0	0	Male	20-24 years	Adverse effects of medical treatment	0	0	0	Male	20-24 years	Exposure to mechanical forces	7.12345	15.2632	2.46712	Male	20-24 years	Adverse effects of medical treatment	0	0	0	Male	20-24 years	Adverse effects of medical treatment	0	0	0	Male	5-9 years	Foreign body	1201.38	2875.41	409.901	Male	20-24 years	Self-harm	45.1981	71.404	27.863	Male	20-24 years
Female	20-24 years	Exposure to mechanical forces	1913.62	4923.6	514.525	Female	20-24 years	Adverse effects of medical treatment	0	0	0	Female	20-24 years	Adverse effects of medical treatment	0	0	0	Female	20-24 years	Exposure to mechanical forces	2.95723	7.60872	0.795124	Female	20-24 years	Adverse effects of medical treatment	0	0	0	Female	20-24 years	Adverse effects of medical treatment	0	0	0	Female	5-9 years	Foreign body	432.961	1108.79	133.41	Female	20-24 years	Self-harm	22.6356	42.2623	13.0037	Female	20-24 years
Male	25-29 years	Exposure to mechanical forces	5335.19	11551	1984.4	Male	25-29 years	Adverse effects of medical treatment	0	0	0	Male	25-29 years	Adverse effects of medical treatment	0	0	0	Male	25-29 years	Exposure to mechanical forces	9.43386	20.4248	3.50888	Male	25-29 years	Adverse effects of medical treatment	0	0	0	Male	25-29 years	Adverse effects of medical treatment	0	0	0	Male	10-14 years	Foreign body	1456.36	4561.93	411.613	Male	25-29 years	Self-harm	76.7384	113.588	51.9994	Male	25-29 years
Female	25-29 years	Exposure to mechanical forces	1783.43	4546.52	517.674	Female	25-29 years	Adverse effects of medical treatment	0	0	0	Female	25-29 years	Adverse effects of medical treatment	0	0	0	Female	25-29 years	Exposure to mechanical forces	3.32463	8.47554	0.96504	Female	25-29 years	Adverse effects of medical treatment	0	0	0	Female	25-29 years	Adverse effects of medical treatment	0	0	0	Female	10-14 years	Foreign body	415.667	1284.14	117.651	Female	25-29 years	Self-harm	37.2794	60.3305	24.0789	Female	25-29 years
Male	30-34 years	Exposure to mechanical forces	4603.58	8937.86	1843.91	Male	30-34 years	Adverse effects of medical treatment	0	0	0	Male	30-34 years	Adverse effects of medical treatment	0	0	0	Male	30-34 years	Exposure to mechanical forces	9.97399	19.3645	3.99495	Male	30-34 years	Adverse effects of medical treatment	0	0	0	Male	30-34 years	Adverse effects of medical treatment	0	0	0	Male	15-19 years	Foreign body	2197.33	6601.67	451.968	Male	30-34 years	Self-harm	106.348	142.991	77.6999	Male	30-34 years
Female	30-34 years	Exposure to mechanical forces	1439.55	3425.91	485.017	Female	30-34 years	Adverse effects of medical treatment	0	0	0	Female	30-34 years	Adverse effects of medical treatment	0	0	0	Female	30-34 years	Exposure to mechanical forces	3.3987	8.08839	1.1451	Female	30-34 years	Adverse effects of medical treatment	0	0	0	Female	30-34 years	Adverse effects of medical treatment	0	0	0	Female	15-19 years	Foreign body	544.217	1707.87	130.882	Female	30-34 years	Self-harm	51.384	74.9267	35.9836	Female	30-34 years
Male	35-39 years	Exposure to mechanical forces	4220.86	9289.66	1600.05	Male	35-39 years	Adverse effects of medical treatment	0	0	0	Male	35-39 years	Adverse effects of medical treatment	0	0	0	Male	35-39 years	Exposure to mechanical forces	8.91968	19.6313	3.38128	Male	35-39 years	Adverse effects of medical treatment	0	0	0	Male	35-39 years	Adverse effects of medical treatment	0	0	0	Male	20-24 years	Foreign body	3461.59	11669.3	640.72	Male	35-39 years	Self-harm	101.754	132.411	77.4413	Male	35-39 years
Female	35-39 years	Exposure to mechanical forces	1396.35	3499.5	430.91	Female	35-39 years	Adverse effects of medical treatment	0	0	0	Female	35-39 years	Adverse effects of medical treatment	0	0	0	Female	35-39 years	Exposure to mechanical forces	3.16004	7.91958	0.975177	Female	35-39 years	Adverse effects of medical treatment	0	0	0	Female	35-39 years	Adverse effects of medical treatment	0	0	0	Female	20-24 years	Foreign body	819.749	2623	177.17	Female	35-39 years	Self-harm	48.2993	67.3153	36.0214	Female	35-39 years
Male	40-44 years	Exposure to mechanical forces	2926.31	6203.57	1117.17	Male	40-44 years	Adverse effects of medical treatment	0	0	0	Male	40-44 years	Adverse effects of medical treatment	0	0	0	Male	40-44 years	Exposure to mechanical forces	8.29892	17.5931	3.16826	Male	40-44 years	Adverse effects of medical treatment	0	0	0	Male	40-44 years	Adverse effects of medical treatment	0	0	0	Male	25-29 years	Foreign body	5990.84	20075.1	1144.77	Male	40-44 years	Self-harm	123.675	156.206	98.4816	Male	40-44 years
Female	40-44 years	Exposure to mechanical forces	945.165	2268.6	284.054	Female	40-44 years	Adverse effects of medical treatment	0	0	0	Female	40-44 years	Adverse effects of medical treatment	0	0	0	Female	40-44 years	Exposure to mechanical forces	2.95538	7.09355	0.888191	Female	40-44 years	Adverse effects of medical treatment	0	0	0	Female	40-44 years	Adverse effects of medical treatment	0	0	0	Female	25-29 years	Foreign body	1446.18	5013.08	340.583	Female	40-44 years	Self-harm	58.7494	80.077	45.5491	Female	40-44 years
Male	45-49 years	Exposure to mechanical forces	2204.97	4889.86	812.531	Male	45-49 years	Adverse effects of medical treatment	0	0	0	Male	45-49 years	Adverse effects of medical treatment	0	0	0	Male	45-49 years	Exposure to mechanical forces	8.07826	17.9148	2.97684	Male	45-49 years	Adverse effects of medical treatment	0	0	0	Male	45-49 years	Adverse effects of medical treatment	0	0	0	Male	30-34 years	Foreign body	8472.09	29169.6	1529.13	Male	45-49 years	Self-harm	177.897	216.799	143.32	Male	45-49 years
Female	45-49 years	Exposure to mechanical forces	661.594	1645.15	191.832	Female	45-49 years	Adverse effects of medical treatment	0	0	0	Female	45-49 years	Adverse effects of medical treatment	0	0	0	Female	45-49 years	Exposure to mechanical forces	2.70871	6.73559	0.785402	Female	45-49 years	Adverse effects of medical treatment	0	0	0	Female	45-49 years	Adverse effects of medical treatment	0	0	0	Female	30-34 years	Foreign body	2056.8	7441.92	435.371	Female	45-49 years	Self-harm	85.3332	111.361	68.2549	Female	45-49 years
Male	50-54 years	Exposure to mechanical forces	1766.03	3974.2	640.071	Male	50-54 years	Adverse effects of medical treatment	0	0	0	Male	50-54 years	Adverse effects of medical treatment	0	0	0	Male	50-54 years	Exposure to mechanical forces	6.97894	15.7051	2.52941	Male	50-54 years	Adverse effects of medical treatment	0	0	0	Male	50-54 years	Adverse effects of medical treatment	0	0	0	Male	35-39 years	Foreign body	7873.65	26040.4	1371.27	Male	50-54 years	Self-harm	201.666	240.999	164.282	Male	50-54 years
Female	50-54 years	Exposure to mechanical forces	551.185	1375.22	157.724	Female	50-54 years	Adverse effects of medical treatment	0	0	0	Female	50-54 years	Adverse effects of medical treatment	0	0	0	Female	50-54 years	Exposure to mechanical forces	2.45005	6.11294	0.701095	Female	50-54 years	Adverse effects of medical treatment	0	0	0	Female	50-54 years	Adverse effects of medical treatment	0	0	0	Female	35-39 years	Foreign body	1975.68	7574.69	370.686	Female	50-54 years	Self-harm	102.105	125.584	82.6876	Female	50-54 years
Male	55-59 years	Exposure to mechanical forces	1210.41	2675.48	427.374	Male	55-59 years	Adverse effects of medical treatment	0	0	0	Male	55-59 years	Adverse effects of medical treatment	0	0	0	Male	55-59 years	Exposure to mechanical forces	5.31284	11.7435	1.87588	Male	55-59 years	Adverse effects of medical treatment	0	0	0	Male	55-59 years	Adverse effects of medical treatment	0	0	0	Male	40-44 years	Foreign body	8972.97	28959.6	1583.89	Male	55-59 years	Self-harm	176.935	210.41	142.873	Male	55-59 years
Female	55-59 years	Exposure to mechanical forces	456.269	1175.26	130.69	Female	55-59 years	Adverse effects of medical treatment	0	0	0	Female	55-59 years	Adverse effects of medical treatment	0	0	0	Female	55-59 years	Exposure to mechanical forces	2.20634	5.68312	0.631966	Female	55-59 years	Adverse effects of medical treatment	0	0	0	Female	55-59 years	Adverse effects of medical treatment	0	0	0	Female	40-44 years	Foreign body	2523.34	9532.18	412.761	Female	55-59 years	Self-harm	92.5076	112.425	75.9076	Female	55-59 years
Male	60-64 years	Exposure to mechanical forces	760.627	1654.84	276.195	Male	60-64 years	Adverse effects of medical treatment	0	0	0	Male	60-64 years	Adverse effects of medical treatment	0	0	0	Male	60-64 years	Exposure to mechanical forces	4.16859	9.06929	1.51368	Male	60-64 years	Adverse effects of medical treatment	0	0	0	Male	60-64 years	Adverse effects of medical treatment	0	0	0	Male	45-49 years	Foreign body	10816.4	33064.3	1921.88	Male	60-64 years	Self-harm	172.969	204.071	140.933	Male	60-64 years
Female	60-64 years	Exposure to mechanical forces	334.099	869.479	99.399	Female	60-64 years	Adverse effects of medical treatment	0	0	0	Female	60-64 years	Adverse effects of medical treatment	0	0	0	Female	60-64 years	Exposure to mechanical forces	1.94539	5.06278	0.578778	Female	60-64 years	Adverse effects of medical treatment	0	0	0	Female	60-64 years	Adverse effects of medical treatment	0	0	0	Female	45-49 years	Foreign body	3563.74	13012.6	542.865	Female	60-64 years	Self-harm	94.5166	116.884	77.2012	Female	60-64 years
Male	65-69 years	Exposure to mechanical forces	457.607	1019.6	167.809	Male	65-69 years	Adverse effects of medical treatment	0	0	0	Male	65-69 years	Adverse effects of medical treatment	0	0	0	Male	65-69 years	Exposure to mechanical forces	3.40092	7.57765	1.24715	Male	65-69 years	Adverse effects of medical treatment	0	0	0	Male	65-69 years	Adverse effects of medical treatment	0	0	0	Male	50-54 years	Foreign body	9816.56	33658.7	1948.9	Male	65-69 years	Self-harm	176.667	207.031	146.875	Male	65-69 years
Female	65-69 years	Exposure to mechanical forces	224.515	563.539	68.7726	Female	65-69 years	Adverse effects of medical treatment	0	0	0	Female	65-69 years	Adverse effects of medical treatment	0	0	0	Female	65-69 years	Exposure to mechanical forces	1.61381	4.05071	0.494337	Female	65-69 years	Adverse effects of medical treatment	0	0	0	Female	65-69 years	Adverse effects of medical treatment	0	0	0	Female	50-54 years	Foreign body	3933.66	15590.2	619.245	Female	65-69 years	Self-harm	107.692	132.432	88.9258	Female	65-69 years
Male	70-74 years	Exposure to mechanical forces	261.164	601.5	93.1567	Male	70-74 years	Adverse effects of medical treatment	0	0	0	Male	70-74 years	Adverse effects of medical treatment	0	0	0	Male	70-74 years	Exposure to mechanical forces	2.98701	6.87952	1.06546	Male	70-74 years	Adverse effects of medical treatment	0	0	0	Male	70-74 years	Adverse effects of medical treatment	0	0	0	Male	55-59 years	Foreign body	6435.27	20606.2	1357.99	Male	70-74 years	Self-harm	139.467	161.851	114.977	Male	70-74 years
Female	70-74 years	Exposure to mechanical forces	137.52	370.589	40.6067	Female	70-74 years	Adverse effects of medical treatment	0	0	0	Female	70-74 years	Adverse effects of medical treatment	0	0	0	Female	70-74 years	Exposure to mechanical forces	1.35982	3.66446	0.401527	Female	70-74 years	Adverse effects of medical treatment	0	0	0	Female	70-74 years	Adverse effects of medical treatment	0	0	0	Female	55-59 years	Foreign body	3041.26	11082.3	475.724	Female	70-74 years	Self-harm	90.786	110.544	75.2582	Female	70-74 years
Male	75-79 years	Exposure to mechanical forces	137.971	308.232	51.4695	Male	75-79 years	Adverse effects of medical treatment	0	0	0	Male	75-79 years	Adverse effects of medical treatment	0	0	0	Male	75-79 years	Exposure to mechanical forces	2.80974	6.27706	1.04816	Male	75-79 years	Adverse effects of medical treatment	0	0	0	Male	75-79 years	Adverse effects of medical treatment	0	0	0	Male	60-64 years	Foreign body	4943.25	15573.6	1058.79	Male	75-79 years	Self-harm	100.832	119.229	83.8513	Male	75-79 years
Female	75-79 years	Exposure to mechanical forces	79.175	201.931	24.3761	Female	75-79 years	Adverse effects of medical treatment	0	0	0	Female	75-79 years	Adverse effects of medical treatment	0	0	0	Female	75-79 years	Exposure to mechanical forces	1.21807	3.10661	0.375015	Female	75-79 years	Adverse effects of medical treatment	0	0	0	Female	75-79 years	Adverse effects of medical treatment	0	0	0	Female	60-64 years	Foreign body	2744.4	9834.07	437.081	Female	75-79 years	Self-harm	74.9226	90.7508	62.7724	Female	75-79 years
Male	80-84 years	Exposure to mechanical forces	69.1543	145.135	27.1548	Male	80-84 years	Adverse effects of medical treatment	0	0	0	Male	80-84 years	Adverse effects of medical treatment	0	0	0	Male	80-84 years	Exposure to mechanical forces	3.17874	6.67126	1.24819	Male	80-84 years	Adverse effects of medical treatment	0	0	0	Male	80-84 years	Adverse effects of medical treatment	0	0	0	Male	65-69 years	Foreign body	3891.81	12412.9	800.804	Male	80-84 years	Self-harm	76.5088	91.1144	63.7279	Male	80-84 years
Female	80-84 years	Exposure to mechanical forces	46.9447	115.004	14.8014	Female	80-84 years	Adverse effects of medical treatment	0	0	0	Female	80-84 years	Adverse effects of medical treatment	0	0	0	Female	80-84 years	Exposure to mechanical forces	1.35547	3.32061	0.427373	Female	80-84 years	Adverse effects of medical treatment	0	0	0	Female	80-84 years	Adverse effects of medical treatment	0	0	0	Female	65-69 years	Foreign body	2563.77	9141	437.952	Female	80-84 years	Self-harm	68.8339	83.6576	57.0772	Female	80-84 years
Male	85-89 years	Exposure to mechanical forces	22.5759	49.5251	8.52939	Male	85-89 years	Adverse effects of medical treatment	0	0	0	Male	85-89 years	Adverse effects of medical treatment	0	0	0	Male	85-89 years	Exposure to mechanical forces	3.77362	8.27824	1.42571	Male	85-89 years	Adverse effects of medical treatment	0	0	0	Male	85-89 years	Adverse effects of medical treatment	0	0	0	Male	70-74 years	Foreign body	2178.45	6838.28	539.147	Male	85-89 years	Self-harm	34.231	40.1159	29.0394	Male	85-89 years
Female	85-89 years	Exposure to mechanical forces	21.1666	53.1616	6.57718	Female	85-89 years	Adverse effects of medical treatment	0	0	0	Female	85-89 years	Adverse effects of medical treatment	0	0	0	Female	85-89 years	Exposure to mechanical forces	1.60438	4.02951	0.498533	Female	85-89 years	Adverse effects of medical treatment	0	0	0	Female	85-89 years	Adverse effects of medical treatment	0	0	0	Female	70-74 years	Foreign body	1603.68	5529.36	323.682	Female	85-89 years	Self-harm	45.7767	53.9647	38.7011	Female	85-89 years
Male	90-94 years	Exposure to mechanical forces	3.57033	7.56341	1.42802	Male	90-94 years	Adverse effects of medical treatment	0	0	0	Male	90-94 years	Adverse effects of medical treatment	0	0	0	Male	90-94 years	Exposure to mechanical forces	4.97818	10.5458	1.99111	Male	90-94 years	Adverse effects of medical treatment	0	0	0	Male	90-94 years	Adverse effects of medical treatment	0	0	0	Male	75-79 years	Foreign body	1148.1	3248.48	310.914	Male	90-94 years	Self-harm	5.42661	6.2729	4.60296	Male	90-94 years
Female	90-94 years	Exposure to mechanical forces	6.08676	14.7947	2.11839	Female	90-94 years	Adverse effects of medical treatment	0	0	0	Female	90-94 years	Adverse effects of medical treatment	0	0	0	Female	90-94 years	Exposure to mechanical forces	2.02255	4.91609	0.703913	Female	90-94 years	Adverse effects of medical treatment	0	0	0	Female	90-94 years	Adverse effects of medical treatment	0	0	0	Female	75-79 years	Foreign body	948.63	3099.35	216.444	Female	90-94 years	Self-harm	19.0774	22.533	16.0535	Female	90-94 years
Male	95+ years	Exposure to mechanical forces	0.5781	1.30662	0.183944	Male	95+ years	Adverse effects of medical treatment	0	0	0	Male	95+ years	Adverse effects of medical treatment	0	0	0	Male	95+ years	Exposure to mechanical forces	6.74265	15.2397	2.14543	Male	95+ years	Adverse effects of medical treatment	0	0	0	Male	95+ years	Adverse effects of medical treatment	0	0	0	Male	80-84 years	Foreign body	555.436	1653.63	156.197	Male	95+ years	Self-harm	0.59252	0.691833	0.504818	Male	95+ years
Female	95+ years	Exposure to mechanical forces	1.38335	3.46586	0.38711	Female	95+ years	Adverse effects of medical treatment	0	0	0	Female	95+ years	Adverse effects of medical treatment	0	0	0	Female	95+ years	Exposure to mechanical forces	2.57788	6.45864	0.72138	Female	95+ years	Adverse effects of medical treatment	0	0	0	Female	95+ years	Adverse effects of medical treatment	0	0	0	Female	80-84 years	Foreign body	544.452	1786.58	130.024	Female	95+ years	Self-harm	5.01259	5.93827	4.19287	Female	95+ years
Male	<5 years	Adverse effects of medical treatment	0	0	0	Male	<5 years	Animal contact	177.398	390.426	66.0775	Male	<5 years	Drowning	5.27671	10.477	2.10738	Male	<5 years	Adverse effects of medical treatment	0	0	0	Male	<5 years	Animal contact	0.291144	0.640765	0.108446	Male	<5 years	Drowning	0.0086601	0.0171949	0.00345862	Male	<5 years	Other unintentional injuries (internal)	1314.41	2719.54	522.135	Male	<5 years	Interpersonal violence	149.316	284.418	70.7815	Male	<5 years
Female	<5 years	Adverse effects of medical treatment	0	0	0	Female	<5 years	Animal contact	70.4491	182.192	21.0836	Female	<5 years	Drowning	3.66555	8.56366	1.2223	Female	<5 years	Adverse effects of medical treatment	0	0	0	Female	<5 years	Animal contact	0.129355	0.334533	0.0387128	Female	<5 years	Drowning	0.00673053	0.0157242	0.00224434	Female	<5 years	Other unintentional injuries (internal)	636.74	1517.02	207.455	Female	<5 years	Interpersonal violence	61.8596	131.227	27.0406	Female	<5 years
Male	5-9 years	Adverse effects of medical treatment	0	0	0	Male	5-9 years	Animal contact	151.593	377.296	50.1296	Male	5-9 years	Drowning	4.29852	8.72073	1.79246	Male	5-9 years	Adverse effects of medical treatment	0	0	0	Male	5-9 years	Animal contact	0.278304	0.692666	0.0920312	Male	5-9 years	Drowning	0.0078915	0.0160101	0.00329073	Male	5-9 years	Other unintentional injuries (internal)	622.992	1337.06	237.393	Male	5-9 years	Interpersonal violence	165.634	337.389	78.0822	Male	5-9 years
Female	5-9 years	Adverse effects of medical treatment	0	0	0	Female	5-9 years	Animal contact	66.5952	188.147	16.7473	Female	5-9 years	Drowning	2.57708	5.82251	0.972291	Female	5-9 years	Adverse effects of medical treatment	0	0	0	Female	5-9 years	Animal contact	0.13247	0.374259	0.0333134	Female	5-9 years	Drowning	0.00512629	0.011582	0.00193407	Female	5-9 years	Other unintentional injuries (internal)	274.684	677.254	86.223	Female	5-9 years	Interpersonal violence	41.7348	93.6963	19.3144	Female	5-9 years
Male	10-14 years	Adverse effects of medical treatment	0	0	0	Male	10-14 years	Animal contact	149.763	374.099	46.6505	Male	10-14 years	Drowning	3.10568	6.4678	1.32587	Male	10-14 years	Adverse effects of medical treatment	0	0	0	Male	10-14 years	Animal contact	0.282299	0.705164	0.0879345	Male	10-14 years	Drowning	0.0058541	0.0121916	0.00249922	Male	10-14 years	Other unintentional injuries (internal)	462.622	981.925	163.566	Male	10-14 years	Interpersonal violence	436.922	886.321	194.462	Male	10-14 years
Female	10-14 years	Adverse effects of medical treatment	0	0	0	Female	10-14 years	Animal contact	71.9374	212.067	17.8666	Female	10-14 years	Drowning	1.88048	4.30513	0.723751	Female	10-14 years	Adverse effects of medical treatment	0	0	0	Female	10-14 years	Animal contact	0.144674	0.426492	0.0359318	Female	10-14 years	Drowning	0.00378187	0.00865812	0.00145555	Female	10-14 years	Other unintentional injuries (internal)	206.092	536.767	54.7489	Female	10-14 years	Interpersonal violence	74.2994	159.611	31.2967	Female	10-14 years
Male	15-19 years	Adverse effects of medical treatment	0	0	0	Male	15-19 years	Animal contact	186.754	453.191	59.3233	Male	15-19 years	Drowning	4.37073	9.1753	1.86092	Male	15-19 years	Adverse effects of medical treatment	0	0	0	Male	15-19 years	Animal contact	0.286609	0.695504	0.0910425	Male	15-19 years	Drowning	0.00670768	0.0140812	0.00285592	Male	15-19 years	Other unintentional injuries (internal)	569.983	1266.75	214.265	Male	15-19 years	Interpersonal violence	915.061	1786.19	415.697	Male	15-19 years
Female	15-19 years	Adverse effects of medical treatment	0	0	0	Female	15-19 years	Animal contact	96.4127	266.65	23.8919	Female	15-19 years	Drowning	2.43504	5.62805	0.959226	Female	15-19 years	Adverse effects of medical treatment	0	0	0	Female	15-19 years	Animal contact	0.156204	0.432017	0.0387088	Female	15-19 years	Drowning	0.00394515	0.00911835	0.0015541	Female	15-19 years	Other unintentional injuries (internal)	240.777	666.888	60.2534	Female	15-19 years	Interpersonal violence	141.202	305.503	59.0566	Female	15-19 years
Male	20-24 years	Adverse effects of medical treatment	0	0	0	Male	20-24 years	Animal contact	206.046	496.748	64.2245	Male	20-24 years	Drowning	5.08169	11.2449	2.118	Male	20-24 years	Adverse effects of medical treatment	0	0	0	Male	20-24 years	Animal contact	0.304398	0.73386	0.0948807	Male	20-24 years	Drowning	0.00750733	0.0166124	0.00312899	Male	20-24 years	Other unintentional injuries (internal)	891.905	2036.71	322.646	Male	20-24 years	Interpersonal violence	1313.72	2393.67	630.416	Male	20-24 years
Female	20-24 years	Adverse effects of medical treatment	0	0	0	Female	20-24 years	Animal contact	109.676	306.514	27.5046	Female	20-24 years	Drowning	2.49851	6.02961	1.00505	Female	20-24 years	Adverse effects of medical treatment	0	0	0	Female	20-24 years	Animal contact	0.169488	0.473674	0.0425044	Female	20-24 years	Drowning	0.00386109	0.00931789	0.00155316	Female	20-24 years	Other unintentional injuries (internal)	329.089	922.813	85.6944	Female	20-24 years	Interpersonal violence	226.721	460.856	102.623	Female	20-24 years
Male	25-29 years	Adverse effects of medical treatment	0	0	0	Male	25-29 years	Animal contact	163.452	396.56	49.5389	Male	25-29 years	Drowning	4.734	10.3371	1.9353	Male	25-29 years	Adverse effects of medical treatment	0	0	0	Male	25-29 years	Animal contact	0.289022	0.701211	0.0875963	Male	25-29 years	Drowning	0.00837082	0.0182785	0.00342205	Male	25-29 years	Other unintentional injuries (internal)	1430.65	3405.42	544.338	Male	25-29 years	Interpersonal violence	1833.58	3336.37	1001.45	Male	25-29 years
Female	25-29 years	Adverse effects of medical treatment	0	0	0	Female	25-29 years	Animal contact	87.6125	248.043	20.698	Female	25-29 years	Drowning	2.29161	5.57318	0.903384	Female	25-29 years	Adverse effects of medical treatment	0	0	0	Female	25-29 years	Animal contact	0.163326	0.462397	0.0385848	Female	25-29 years	Drowning	0.00427197	0.0103894	0.00168407	Female	25-29 years	Other unintentional injuries (internal)	502.804	1352.88	136.035	Female	25-29 years	Interpersonal violence	380.29	732.631	192.243	Female	25-29 years
Male	30-34 years	Adverse effects of medical treatment	0	0	0	Male	30-34 years	Animal contact	125.811	288.484	44.061	Male	30-34 years	Drowning	4.33589	9.99531	1.76064	Male	30-34 years	Adverse effects of medical treatment	0	0	0	Male	30-34 years	Animal contact	0.272578	0.62502	0.0954613	Male	30-34 years	Drowning	0.009394	0.0216555	0.00381454	Male	30-34 years	Other unintentional injuries (internal)	1616.58	3653.78	621.047	Male	30-34 years	Interpersonal violence	2162.79	3806.96	1305.51	Male	30-34 years
Female	30-34 years	Adverse effects of medical treatment	0	0	0	Female	30-34 years	Animal contact	65.9991	183.606	18.0691	Female	30-34 years	Drowning	2.09453	5.03903	0.822806	Female	30-34 years	Adverse effects of medical treatment	0	0	0	Female	30-34 years	Animal contact	0.15582	0.433484	0.0426602	Female	30-34 years	Drowning	0.00494507	0.0118969	0.0019426	Female	30-34 years	Other unintentional injuries (internal)	612.462	1666.76	175.58	Female	30-34 years	Interpersonal violence	500.485	956.692	280.183	Female	30-34 years
Male	35-39 years	Adverse effects of medical treatment	0	0	0	Male	35-39 years	Animal contact	140.368	323.357	48.7554	Male	35-39 years	Drowning	4.86308	10.8985	1.94406	Male	35-39 years	Adverse effects of medical treatment	0	0	0	Male	35-39 years	Animal contact	0.29663	0.683329	0.103032	Male	35-39 years	Drowning	0.0102768	0.0230311	0.00410827	Male	35-39 years	Other unintentional injuries (internal)	1185.5	2604.01	438.576	Male	35-39 years	Interpersonal violence	1814.15	2853.95	1191.86	Male	35-39 years
Female	35-39 years	Adverse effects of medical treatment	0	0	0	Female	35-39 years	Animal contact	74.6921	214.508	20.1685	Female	35-39 years	Drowning	2.47562	6.17807	0.949671	Female	35-39 years	Adverse effects of medical treatment	0	0	0	Female	35-39 years	Animal contact	0.169033	0.485445	0.0456427	Female	35-39 years	Drowning	0.00560248	0.0139813	0.00214916	Female	35-39 years	Other unintentional injuries (internal)	510.926	1401.63	148.809	Female	35-39 years	Interpersonal violence	445.136	765.946	271.707	Female	35-39 years
Male	40-44 years	Adverse effects of medical treatment	0	0	0	Male	40-44 years	Animal contact	103.64	252.347	36.3055	Male	40-44 years	Drowning	3.86839	8.68463	1.55793	Male	40-44 years	Adverse effects of medical treatment	0	0	0	Male	40-44 years	Animal contact	0.293919	0.715649	0.102961	Male	40-44 years	Drowning	0.0109706	0.0246293	0.00441823	Male	40-44 years	Other unintentional injuries (internal)	1126.71	2302.2	424.91	Male	40-44 years	Interpersonal violence	2000.04	3022.89	1420.32	Male	40-44 years
Female	40-44 years	Adverse effects of medical treatment	0	0	0	Female	40-44 years	Animal contact	52.8079	143.134	14.0449	Female	40-44 years	Drowning	2.00731	5.13627	0.771153	Female	40-44 years	Adverse effects of medical treatment	0	0	0	Female	40-44 years	Animal contact	0.165122	0.447557	0.043916	Female	40-44 years	Drowning	0.00627652	0.0160603	0.00241127	Female	40-44 years	Other unintentional injuries (internal)	529.459	1321.23	166.34	Female	40-44 years	Interpersonal violence	510.901	819.314	338.962	Female	40-44 years
Male	45-49 years	Adverse effects of medical treatment	0	0	0	Male	45-49 years	Animal contact	77.258	172.711	26.4906	Male	45-49 years	Drowning	3.115	6.85486	1.25084	Male	45-49 years	Adverse effects of medical treatment	0	0	0	Male	45-49 years	Animal contact	0.283047	0.632756	0.0970526	Male	45-49 years	Drowning	0.0114123	0.0251139	0.00458264	Male	45-49 years	Other unintentional injuries (internal)	1283.33	2699.06	492.213	Male	45-49 years	Interpersonal violence	2636.56	3711.56	1945.73	Male	45-49 years
Female	45-49 years	Adverse effects of medical treatment	0	0	0	Female	45-49 years	Animal contact	39.8067	106.674	11.4666	Female	45-49 years	Drowning	1.67283	4.09713	0.63648	Female	45-49 years	Adverse effects of medical treatment	0	0	0	Female	45-49 years	Animal contact	0.162977	0.436747	0.0469466	Female	45-49 years	Drowning	0.00684893	0.0167745	0.00260588	Female	45-49 years	Other unintentional injuries (internal)	608.301	1533.6	189.669	Female	45-49 years	Interpersonal violence	699.705	1050.44	496.607	Female	45-49 years
Male	50-54 years	Adverse effects of medical treatment	0	0	0	Male	50-54 years	Animal contact	66.87	155.922	24.1001	Male	50-54 years	Drowning	2.94864	6.07968	1.19896	Male	50-54 years	Adverse effects of medical treatment	0	0	0	Male	50-54 years	Animal contact	0.264255	0.616169	0.0952382	Male	50-54 years	Drowning	0.0116523	0.0240255	0.00473802	Male	50-54 years	Other unintentional injuries (internal)	1304.93	2716.08	503.559	Male	50-54 years	Interpersonal violence	2858.1	3811.66	2225.54	Male	50-54 years
Female	50-54 years	Adverse effects of medical treatment	0	0	0	Female	50-54 years	Animal contact	36.7695	101.279	11.0351	Female	50-54 years	Drowning	1.64026	3.76617	0.665886	Female	50-54 years	Adverse effects of medical treatment	0	0	0	Female	50-54 years	Animal contact	0.163443	0.450193	0.0490519	Female	50-54 years	Drowning	0.00729106	0.0167409	0.00295991	Female	50-54 years	Other unintentional injuries (internal)	612.908	1441.5	201.69	Female	50-54 years	Interpersonal violence	805.381	1140.66	599.169	Female	50-54 years
Male	55-59 years	Adverse effects of medical treatment	0	0	0	Male	55-59 years	Animal contact	54.9869	141.079	18.4925	Male	55-59 years	Drowning	2.76198	5.56458	1.21958	Male	55-59 years	Adverse effects of medical treatment	0	0	0	Male	55-59 years	Animal contact	0.241354	0.619238	0.0811691	Male	55-59 years	Drowning	0.0121232	0.0244246	0.00535309	Male	55-59 years	Other unintentional injuries (internal)	928.276	1907.02	343.987	Male	55-59 years	Interpersonal violence	2245.42	2849.74	1838.08	Male	55-59 years
Female	55-59 years	Adverse effects of medical treatment	0	0	0	Female	55-59 years	Animal contact	33.3608	97.259	8.87505	Female	55-59 years	Drowning	1.646	3.80713	0.671687	Female	55-59 years	Adverse effects of medical treatment	0	0	0	Female	55-59 years	Animal contact	0.16132	0.470307	0.0429163	Female	55-59 years	Drowning	0.00795943	0.0184098	0.00324802	Female	55-59 years	Other unintentional injuries (internal)	450.951	1064.38	146.491	Female	55-59 years	Interpersonal violence	659.125	868.757	513.439	Female	55-59 years
Male	60-64 years	Adverse effects of medical treatment	0	0	0	Male	60-64 years	Animal contact	42.7224	101	15.2404	Male	60-64 years	Drowning	2.39454	4.74174	1.11407	Male	60-64 years	Adverse effects of medical treatment	0	0	0	Male	60-64 years	Animal contact	0.234138	0.553526	0.0835242	Male	60-64 years	Drowning	0.0131232	0.0259869	0.00610561	Male	60-64 years	Other unintentional injuries (internal)	611.811	1282.07	238.096	Male	60-64 years	Interpersonal violence	1910.33	2331.85	1590.74	Male	60-64 years
Female	60-64 years	Adverse effects of medical treatment	0	0	0	Female	60-64 years	Animal contact	27.7753	77.1645	7.84008	Female	60-64 years	Drowning	1.5872	3.59021	0.680872	Female	60-64 years	Adverse effects of medical treatment	0	0	0	Female	60-64 years	Animal contact	0.16173	0.449312	0.0456511	Female	60-64 years	Drowning	0.0092419	0.020905	0.00396457	Female	60-64 years	Other unintentional injuries (internal)	331.738	767.898	117.101	Female	60-64 years	Interpersonal violence	580.377	733.079	473.298	Female	60-64 years
Male	65-69 years	Adverse effects of medical treatment	0	0	0	Male	65-69 years	Animal contact	29.6943	71.0925	10.4761	Male	65-69 years	Drowning	1.97221	3.82354	0.950095	Male	65-69 years	Adverse effects of medical treatment	0	0	0	Male	65-69 years	Animal contact	0.220687	0.528358	0.077858	Male	65-69 years	Drowning	0.0146574	0.0284165	0.00706108	Male	65-69 years	Other unintentional injuries (internal)	409.554	842.557	160.219	Male	65-69 years	Interpersonal violence	1739.99	2067.04	1491.52	Male	65-69 years
Female	65-69 years	Adverse effects of medical treatment	0	0	0	Female	65-69 years	Animal contact	21.9367	60.502	6.10735	Female	65-69 years	Drowning	1.64988	3.5354	0.718373	Female	65-69 years	Adverse effects of medical treatment	0	0	0	Female	65-69 years	Animal contact	0.157681	0.434888	0.0438996	Female	65-69 years	Drowning	0.0118593	0.0254124	0.00516366	Female	65-69 years	Other unintentional injuries (internal)	265.636	627.625	93.2513	Female	65-69 years	Interpersonal violence	563.098	704.391	471.525	Female	65-69 years
Male	70-74 years	Adverse effects of medical treatment	0	0	0	Male	70-74 years	Animal contact	16.982	38.8981	5.77305	Male	70-74 years	Drowning	1.45735	2.69776	0.71854	Male	70-74 years	Adverse effects of medical treatment	0	0	0	Male	70-74 years	Animal contact	0.194227	0.444888	0.066028	Male	70-74 years	Drowning	0.0166681	0.0308551	0.00821813	Male	70-74 years	Other unintentional injuries (internal)	236.606	496.928	94.8649	Male	70-74 years	Interpersonal violence	1248.73	1463.69	1079.34	Male	70-74 years
Female	70-74 years	Adverse effects of medical treatment	0	0	0	Female	70-74 years	Animal contact	14.6628	39.7342	3.92093	Female	70-74 years	Drowning	1.98818	4.23599	0.859919	Female	70-74 years	Adverse effects of medical treatment	0	0	0	Female	70-74 years	Animal contact	0.144988	0.3929	0.0387709	Female	70-74 years	Drowning	0.0196595	0.0418863	0.00850305	Female	70-74 years	Other unintentional injuries (internal)	172.859	402.298	61.697	Female	70-74 years	Interpersonal violence	419.035	507.094	353.806	Female	70-74 years
Male	75-79 years	Adverse effects of medical treatment	0	0	0	Male	75-79 years	Animal contact	9.03217	21.1753	3.15544	Male	75-79 years	Drowning	0.950168	1.71118	0.485239	Male	75-79 years	Adverse effects of medical treatment	0	0	0	Male	75-79 years	Animal contact	0.183938	0.431229	0.0642597	Male	75-79 years	Drowning	0.0193499	0.0348477	0.00988176	Male	75-79 years	Other unintentional injuries (internal)	142.18	290.55	59.7704	Male	75-79 years	Interpersonal violence	787.119	906.72	684.732	Male	75-79 years
Female	75-79 years	Adverse effects of medical treatment	0	0	0	Female	75-79 years	Animal contact	8.8938	23.5431	2.6373	Female	75-79 years	Drowning	1.93341	4.01025	0.849943	Female	75-79 years	Adverse effects of medical treatment	0	0	0	Female	75-79 years	Animal contact	0.136827	0.3622	0.0405736	Female	75-79 years	Drowning	0.0297446	0.0616958	0.013076	Female	75-79 years	Other unintentional injuries (internal)	111.731	241.984	43.9768	Female	75-79 years	Interpersonal violence	286.333	340.504	241.659	Female	75-79 years
Male	80-84 years	Adverse effects of medical treatment	0	0	0	Male	80-84 years	Animal contact	4.42149	10.2742	1.61571	Male	80-84 years	Drowning	0.505503	0.879073	0.264894	Male	80-84 years	Adverse effects of medical treatment	0	0	0	Male	80-84 years	Animal contact	0.203238	0.472261	0.0742675	Male	80-84 years	Drowning	0.0232359	0.0404074	0.0121761	Male	80-84 years	Other unintentional injuries (internal)	93.0342	185.554	40.0256	Male	80-84 years	Interpersonal violence	490.739	558.6	429.551	Male	80-84 years
Female	80-84 years	Adverse effects of medical treatment	0	0	0	Female	80-84 years	Animal contact	5.1357	13.1124	1.61393	Female	80-84 years	Drowning	1.28004	2.53684	0.579451	Female	80-84 years	Adverse effects of medical treatment	0	0	0	Female	80-84 years	Animal contact	0.148287	0.378604	0.0466001	Female	80-84 years	Drowning	0.0369595	0.073248	0.0167309	Female	80-84 years	Other unintentional injuries (internal)	77.9779	167.955	32.4651	Female	80-84 years	Interpersonal violence	214.01	250.491	185.112	Female	80-84 years
Male	85-89 years	Adverse effects of medical treatment	0	0	0	Male	85-89 years	Animal contact	1.40903	3.09807	0.496227	Male	85-89 years	Drowning	0.170584	0.294814	0.0933796	Male	85-89 years	Adverse effects of medical treatment	0	0	0	Male	85-89 years	Animal contact	0.235523	0.517851	0.0829455	Male	85-89 years	Drowning	0.0285136	0.0492789	0.0156086	Male	85-89 years	Other unintentional injuries (internal)	36.3302	74.995	14.8484	Male	85-89 years	Interpersonal violence	186.528	212.431	163.991	Male	85-89 years
Female	85-89 years	Adverse effects of medical treatment	0	0	0	Female	85-89 years	Animal contact	2.27882	5.50835	0.679779	Female	85-89 years	Drowning	0.648882	1.24875	0.320361	Female	85-89 years	Adverse effects of medical treatment	0	0	0	Female	85-89 years	Animal contact	0.172728	0.417518	0.0515254	Female	85-89 years	Drowning	0.0491835	0.094652	0.0242825	Female	85-89 years	Other unintentional injuries (internal)	39.7677	87.5339	15.7153	Female	85-89 years	Interpersonal violence	122.421	141.371	107.048	Female	85-89 years
Male	90-94 years	Adverse effects of medical treatment	0	0	0	Male	90-94 years	Animal contact	0.217782	0.461776	0.0809572	Male	90-94 years	Drowning	0.0250186	0.0412571	0.0142229	Male	90-94 years	Adverse effects of medical treatment	0	0	0	Male	90-94 years	Animal contact	0.303657	0.643863	0.11288	Male	90-94 years	Drowning	0.0348839	0.0575256	0.0198313	Male	90-94 years	Other unintentional injuries (internal)	6.56541	13.0437	2.8735	Male	90-94 years	Interpersonal violence	26.6775	30.3081	23.4481	Male	90-94 years
Female	90-94 years	Adverse effects of medical treatment	0	0	0	Female	90-94 years	Animal contact	0.650039	1.59576	0.202435	Female	90-94 years	Drowning	0.186415	0.346701	0.100419	Female	90-94 years	Adverse effects of medical treatment	0	0	0	Female	90-94 years	Animal contact	0.216	0.53025	0.0672664	Female	90-94 years	Drowning	0.0619434	0.115204	0.0333678	Female	90-94 years	Other unintentional injuries (internal)	13.7074	27.4737	5.63632	Female	90-94 years	Interpersonal violence	45.8638	52.9743	40.192	Female	90-94 years
Male	95+ years	Adverse effects of medical treatment	0	0	0	Male	95+ years	Animal contact	0.0336664	0.076533	0.0116769	Male	95+ years	Drowning	0.00354358	0.00580431	0.0020896	Male	95+ years	Adverse effects of medical treatment	0	0	0	Male	95+ years	Animal contact	0.392667	0.89264	0.136193	Male	95+ years	Drowning	0.0413305	0.0676985	0.024372	Male	95+ years	Other unintentional injuries (internal)	0.742717	1.60758	0.279795	Male	95+ years	Interpersonal violence	2.83431	3.22771	2.47547	Male	95+ years
Female	95+ years	Adverse effects of medical treatment	0	0	0	Female	95+ years	Animal contact	0.141032	0.357032	0.0421484	Female	95+ years	Drowning	0.0410314	0.0746835	0.0229038	Female	95+ years	Adverse effects of medical treatment	0	0	0	Female	95+ years	Animal contact	0.262813	0.665329	0.0785436	Female	95+ years	Drowning	0.0764621	0.139173	0.0426814	Female	95+ years	Other unintentional injuries (internal)	3.1797	7.16976	1.13847	Female	95+ years	Interpersonal violence	11.612	13.4363	10.0749	Female	95+ years
[truncated: 22 more columns]
