# Supplementary material for: Insights into epidemiological trends of severe chest injuries: an analysis of age, period, and cohort from 1990 to 2019 using the Global Burden of Disease study 2019
Source: Scand J Trauma Resusc Emerg Med. 2024 Sep 16;32:89. doi: 10.1186/s13049-024-01258-2 (PMC11403847; doi:10.1186/s13049-024-01258-2)
Supplement: Supplementary file 1 — Additional file 1. [file 13049_2024_1258_MOESM1_ESM.zip › additional file 1/Additional file 1-Table S14.xlsx]

## Sheet: Sheet1
	Global												China
Factors	SCI incidence				SCI prevalence				SCI YLDs				SCI incidence				SCI prevalence				SCI YLDs
	Coefficient	95% CI			Coefficient	95% CI			Coefficient	95% CI			Coefficient	95% CI			Coefficient	95% CI			Coefficient	95% CI
		RR	RR_Lower	RR_Upper		RR	RR_Lower	RR_Upper		RR	RR_Lower	RR_Upper		RR	RR_Lower	RR_Upper		RR	RR_Lower	RR_Upper		RR	RR_Lower	RR_Upper
Age
1-4	-0.295441	0.744203	0.742455	0.745956	-0.912631	0.401467	0.400064	0.402874	-0.449674	0.637836	0.632375	0.643345	-0.275209	0.759413	0.751146	0.767772	-0.906116	0.404091	0.398865	0.409385	-0.439845	0.644136	0.621312	0.667799
5-9	-0.263808	0.768121	0.76655	0.769695	-0.873177	0.417623	0.416416	0.418833	-0.42206	0.655695	0.650868	0.660558	-0.306328	0.736145	0.729065	0.743293	-0.924339	0.396794	0.392505	0.401129	-0.474027	0.62249	0.603197	0.642402
10-14	-0.0728445	0.929745	0.928079	0.931415	-0.681444	0.505886	0.504593	0.507182	-0.234765	0.790756	0.785637	0.795909	-0.280763	0.755208	0.748799	0.761671	-0.88616	0.412236	0.408269	0.416241	-0.452622	0.635959	0.61849	0.653921
15-19	0.178823	1.19581	1.19395	1.19767	-0.432611	0.648813	0.647354	0.650274	0.0143938	1.0145	1.00878	1.02024	-0.122849	0.884397	0.877902	0.89094	-0.719732	0.486883	0.482833	0.490967	-0.294695	0.744759	0.727023	0.762928
20-24	0.311612	1.36562	1.36379	1.36746	-0.279704	0.756007	0.754459	0.757559	0.147313	1.15872	1.15295	1.16451	0.0395242	1.04032	1.03383	1.04685	-0.537981	0.583926	0.579759	0.588123	-0.131749	0.876561	0.858736	0.894756
25-29	0.220744	1.247	1.24551	1.2485	-0.300616	0.740362	0.73889	0.741838	0.0639986	1.06609	1.06116	1.07104	0.0579594	1.05967	1.05413	1.06524	-0.466176	0.627397	0.623452	0.631366	-0.107822	0.897787	0.8822	0.91365
30-34	0.115337	1.12225	1.121	1.1235	-0.323824	0.723378	0.72194	0.724818	-0.0302597	0.970194	0.96584	0.974567	0.0403635	1.04119	1.03665	1.04575	-0.423498	0.654752	0.650949	0.658578	-0.117935	0.888753	0.875342	0.90237
35-39	0.0317394	1.03225	1.03113	1.03336	-0.315678	0.729294	0.727841	0.730751	-0.0987148	0.906001	0.901916	0.910105	0.0225113	1.02277	1.01906	1.02649	-0.365184	0.694069	0.690374	0.697784	-0.123789	0.883566	0.871887	0.895402
40-44	-0.0503534	0.950893	0.949833	0.951955	-0.289485	0.748649	0.747135	0.750166	-0.158779	0.853185	0.849163	0.857225	-0.0006628	0.999337	0.996179	1.00251	-0.296252	0.7436	0.739907	0.747312	-0.129476	0.878556	0.8679	0.889343
45-49	-0.13014	0.877972	0.876903	0.879043	-0.256299	0.773911	0.772294	0.775531	-0.211206	0.809607	0.805477	0.813759	-0.0385827	0.962152	0.959146	0.965167	-0.230111	0.794446	0.790567	0.798343	-0.142821	0.866909	0.856302	0.877648
50-54	-0.209762	0.810777	0.809665	0.81189	-0.211302	0.80953	0.807769	0.811294	-0.257351	0.773097	0.768754	0.777464	-0.10929	0.89647	0.893277	0.899674	-0.170212	0.843486	0.839181	0.847813	-0.179033	0.836078	0.824679	0.847635
55-59	-0.296181	0.743653	0.742495	0.744813	-0.155226	0.856221	0.854283	0.858164	-0.300027	0.740798	0.7362	0.745425	-0.177172	0.837636	0.834049	0.841239	-0.0892777	0.914592	0.909617	0.919593	-0.201464	0.817533	0.804694	0.830577
60-64	-0.348332	0.705864	0.704629	0.707102	-0.0681427	0.934127	0.931948	0.936312	-0.302029	0.739317	0.734312	0.744356	-0.208967	0.811422	0.807266	0.8156	0.0202628	1.02047	1.01455	1.02643	-0.181854	0.833723	0.81873	0.84899
65-69	-0.363866	0.694984	0.693613	0.696359	0.0431544	1.0441	1.04155	1.04665	-0.267066	0.765622	0.759933	0.771354	-0.225606	0.798032	0.79313	0.802964	0.153198	1.16556	1.15808	1.17308	-0.139215	0.870041	0.851846	0.888624
70-74	-0.317673	0.727841	0.726234	0.729451	0.186995	1.20562	1.20253	1.20872	-0.177627	0.837254	0.830455	0.844109	-0.205809	0.813988	0.808104	0.819915	0.312789	1.36723	1.35752	1.37702	-0.0582281	0.943435	0.920763	0.966665
75-79	-0.176569	0.838141	0.836094	0.840193	0.369653	1.44723	1.44329	1.45119	-0.0115354	0.988531	0.979799	0.99734	-0.0445992	0.956381	0.948434	0.964395	0.521358	1.68431	1.67102	1.69771	0.131038	1.14001	1.10902	1.17187
80-84	0.0647242	1.06686	1.06394	1.06979	0.621277	1.8613	1.85575	1.86687	0.242202	1.27405	1.26157	1.28666	0.211391	1.2354	1.22359	1.24731	0.78993	2.20324	2.18353	2.22314	0.399598	1.49122	1.44497	1.53896
85-89	0.287392	1.33295	1.32855	1.33735	0.922255	2.51495	2.50622	2.52372	0.505875	1.65844	1.63916	1.67794	0.410789	1.50801	1.49055	1.52567	1.08587	2.962	2.93001	2.99433	0.64939	1.91437	1.84246	1.98909
90-94	0.529109	1.69742	1.68985	1.70502	1.27596	3.58214	3.56609	3.59826	0.806517	2.24009	2.2056	2.27512	0.553216	1.73884	1.7101	1.76805	1.40101	4.05928	3.99805	4.12145	0.88374	2.41993	2.29136	2.55573
95 plus	0.78549	2.19348	2.17757	2.20951	1.68085	5.3701	5.33408	5.40636	1.14079	3.12925	3.05401	3.20635	0.660084	1.93495	1.87218	1.99984	1.73063	5.6442	5.49234	5.80026	1.11081	3.03681	2.7382	3.36799
Period
1990-1994	0.024411	1.02471	1.0239	1.02552	-0.0748823	0.927853	0.926758	0.928948	-0.0025743	0.997429	0.994406	1.00046	-0.0518917	0.949432	0.946456	0.952417	-0.142597	0.867104	0.864027	0.870191	-0.0793205	0.923744	0.914024	0.933567
1995-1999	0.014802	1.01491	1.01428	1.01555	-0.0462696	0.954785	0.953721	0.955849	-0.0021297	0.997873	0.995287	1.00046	-0.0106243	0.989432	0.987302	0.991567	-0.0765901	0.926269	0.923472	0.929075	-0.0300919	0.970356	0.962712	0.978061
2000-2004	-0.0096003	0.990446	0.989941	0.990951	-0.0245445	0.975754	0.974727	0.976783	-0.0141692	0.985931	0.983677	0.98819	-0.0450285	0.95597	0.954609	0.957334	-0.066546	0.93562	0.933113	0.938133	-0.0516316	0.949679	0.943877	0.955516
2005-2009	-0.0374677	0.963226	0.962742	0.96371	-0.0070816	0.992943	0.991925	0.993963	-0.0296821	0.970754	0.968572	0.972941	-0.0911223	0.912906	0.911595	0.914219	-0.0635037	0.938471	0.935999	0.940949	-0.082018	0.921255	0.915612	0.926934
2010-2014	-0.0134541	0.986636	0.986041	0.987231	0.047103	1.04823	1.04716	1.0493	0.0033853	1.00339	1.00091	1.00588	0.0349151	1.03553	1.03333	1.03773	0.101619	1.10696	1.10391	1.11003	0.0548474	1.05638	1.04832	1.0645
2015-2019	0.0213092	1.02154	1.02073	1.02235	0.105675	1.11146	1.11024	1.11268	0.0451701	1.04621	1.04308	1.04934	0.163752	1.17792	1.17426	1.18159	0.247617	1.28097	1.27681	1.28515	0.188215	1.20709	1.1947	1.21961
Cohort
1895-1899	-0.164124	0.848637	0.826863	0.870984	0.438022	1.54964	1.51487	1.58521	0.0348947	1.03551	0.95166	1.12675	-0.164124	0.848637	0.826863	0.870984	0.454037	1.57466	1.40895	1.75985	0.127837	1.13637	0.747651	1.72719
1900-1904	-0.105579	0.899803	0.888888	0.910853	0.437051	1.54813	1.53051	1.56597	0.0685815	1.07099	1.02787	1.11592	-0.105579	0.899803	0.888888	0.910853	0.457516	1.58014	1.50641	1.65748	0.0916365	1.09597	0.918697	1.30744
1905-1909	-0.0527697	0.948598	0.941658	0.95559	0.408463	1.5045	1.49357	1.51552	0.0876314	1.09159	1.06421	1.11967	-0.0527697	0.948598	0.941658	0.95559	0.448039	1.56524	1.52412	1.60746	0.104807	1.1105	1.00929	1.22185
1910-1914	-7.49e-05	0.999925	0.994576	1.0053	0.388568	1.47487	1.46685	1.48293	0.112924	1.11955	1.09878	1.1407	-7.49e-05	0.999925	0.994576	1.0053	0.437888	1.54943	1.51957	1.57988	0.139882	1.15014	1.07297	1.23286
1915-1919	0.038549	1.0393	1.03467	1.04395	0.365999	1.44195	1.43541	1.44853	0.130543	1.13945	1.12184	1.15733	0.038549	1.0393	1.03467	1.04395	0.428033	1.53424	1.50979	1.55908	0.180582	1.19791	1.13076	1.26906
1920-1924	0.0603908	1.06225	1.05817	1.06635	0.331035	1.39241	1.38696	1.39788	0.133228	1.14251	1.12729	1.15794	0.0603908	1.06225	1.05817	1.06635	0.414828	1.51411	1.49293	1.53559	0.206284	1.2291	1.16811	1.29328
1925-1929	0.0620483	1.06401	1.06034	1.0677	0.291661	1.33865	1.33391	1.34341	0.122615	1.13045	1.1169	1.14416	0.0620483	1.06401	1.06034	1.0677	0.392026	1.47998	1.46115	1.49905	0.212984	1.23736	1.18147	1.29591
1930-1934	0.0722403	1.07491	1.07153	1.07831	0.258225	1.29463	1.29036	1.29892	0.119547	1.12699	1.11457	1.13954	0.0722403	1.07491	1.07153	1.07831	0.364764	1.44017	1.42339	1.45716	0.213078	1.23748	1.1864	1.29076
1935-1939	0.0836695	1.08727	1.08412	1.09043	0.219824	1.24586	1.24195	1.24978	0.116063	1.12307	1.11155	1.1347	0.0836695	1.08727	1.08412	1.09043	0.330027	1.39101	1.37605	1.40612	0.205568	1.22822	1.18183	1.27643
1940-1944	0.0986318	1.10366	1.10072	1.10661	0.188539	1.20748	1.20385	1.21113	0.117612	1.12481	1.11408	1.13564	0.0986318	1.10366	1.10072	1.10661	0.287407	1.33297	1.31962	1.34644	0.19415	1.21428	1.17227	1.2578
1945-1949	0.100574	1.10581	1.10313	1.10849	0.147669	1.15913	1.15578	1.16249	0.108252	1.11433	1.10449	1.12425	0.100574	1.10581	1.10313	1.10849	0.260217	1.29721	1.28524	1.3093	0.202177	1.22407	1.18585	1.26351
1950-1954	0.118033	1.12528	1.12287	1.1277	0.118313	1.1256	1.12256	1.12864	0.113048	1.11969	1.11083	1.12861	0.118033	1.12528	1.12287	1.1277	0.215335	1.24028	1.22988	1.25076	0.196306	1.2169	1.18326	1.25149
1955-1959	0.115179	1.12207	1.11996	1.12419	0.0746958	1.07756	1.07482	1.0803	0.0993839	1.10449	1.09668	1.11236	0.115179	1.12207	1.11996	1.12419	0.167217	1.18201	1.17299	1.1911	0.1845	1.20262	1.17347	1.23249
1960-1964	0.1079	1.11394	1.11211	1.11577	0.0343777	1.03498	1.03249	1.03747	0.0832033	1.08676	1.07991	1.09366	0.1079	1.11394	1.11211	1.11577	0.11967	1.12712	1.1191	1.13521	0.172326	1.18806	1.16286	1.21381
1965-1969	0.0559253	1.05752	1.05604	1.059	-0.0440813	0.956876	0.954728	0.959029	0.0238514	1.02414	1.0185	1.02981	0.0559253	1.05752	1.05604	1.059	0.0373084	1.03801	1.03142	1.04465	0.120037	1.12754	1.10751	1.14793
1970-1974	0.0305768	1.03105	1.02985	1.03225	-0.0997098	0.9051	0.90319	0.907014	-0.0103171	0.989736	0.985007	0.994488	0.0305768	1.03105	1.02985	1.03225	-0.0374335	0.963258	0.957591	0.968959	0.0701416	1.07266	1.05672	1.08884
1975-1979	0.0260219	1.02636	1.02536	1.02737	-0.141971	0.867646	0.865892	0.869404	-0.025226	0.97509	0.970997	0.979199	0.0260219	1.02636	1.02536	1.02737	-0.115221	0.891169	0.885999	0.896369	0.018088	1.01825	1.00524	1.03143
1980-1984	0.0179549	1.01812	1.01727	1.01897	-0.183577	0.832288	0.830653	0.833926	-0.0429345	0.957974	0.954355	0.961607	0.0179549	1.01812	1.01727	1.01897	-0.185807	0.830434	0.825471	0.835428	-0.0242141	0.976077	0.964747	0.98754
1985-1989	-0.0194331	0.980755	0.980009	0.981501	-0.261924	0.76957	0.768083	0.771059	-0.0909677	0.913047	0.90981	0.916296	-0.0194331	0.980755	0.980009	0.981501	-0.282336	0.75402	0.749595	0.758471	-0.0939589	0.91032	0.900604	0.920141
1990-1994	-0.0831205	0.92024	0.919331	0.92115	-0.413984	0.661011	0.659493	0.662534	-0.177062	0.837728	0.834097	0.841374	-0.0831205	0.92024	0.919331	0.92115	-0.507588	0.601946	0.597228	0.606701	-0.270195	0.76323	0.751693	0.774945
1995-1999	-0.136646	0.872279	0.870895	0.873664	-0.549436	0.577276	0.575294	0.579264	-0.252523	0.776838	0.771641	0.78207	-0.136646	0.872279	0.870895	0.873664	-0.760644	0.467366	0.461229	0.473583	-0.466807	0.627001	0.610861	0.643568
2000-2004	-0.102436	0.902636	0.90005	0.905229	-0.57583	0.562238	0.558338	0.566165	-0.235634	0.79007	0.780112	0.800155	-0.102436	0.902636	0.90005	0.905229	-1.02712	0.358036	0.348263	0.368083	-0.686284	0.503443	0.478781	0.529376
