# Supplementary material for: Insights into epidemiological trends of severe chest injuries: an analysis of age, period, and cohort from 1990 to 2019 using the Global Burden of Disease study 2019
Source: Scand J Trauma Resusc Emerg Med. 2024 Sep 16;32:89. doi: 10.1186/s13049-024-01258-2 (PMC11403847; doi:10.1186/s13049-024-01258-2)
Supplement: Supplementary file 1 — Additional file 1. [file 13049_2024_1258_MOESM1_ESM.zip › additional file 1/Additional file 1-Table S15.xlsx]

## Sheet: Sheet1
Year	Global Arima model						Global ES model						China Arima model						China ES model
	Incidence		Prevalence		YLDs		Incidence		Prevalence		YLDs		Incidence		Prevalence		YLDs		Incidence		Prevalence		YLDs
	Rate	Number	Rate	Number	Rate	Number	Rate	Number	Rate	Number	Rate	Number	Rate	Number	Rate	Number	Rate	Number	Rate	Number	Rate	Number	Rate	Number
2020	90.2381	1.4243e+06	24.7422	435264	4.58393	74680.9	101.967	7.9617e+06	24.8653	2.00507e+06	5.01439	394494	88.3802	1.43178e+06	24.8383	437266	4.49543	74913.8	90.2381	1.4243e+06	24.7422	435264	4.58393	74680.9
2021	92.6225	1.47341e+06	25.7898	458893	4.7169	77723.5	101.885	7.96919e+06	24.8537	2.03097e+06	5.01069	395843	88.8074	1.48599e+06	26.066	465110	4.52584	78088.2	92.6225	1.47341e+06	25.7898	458893	4.7169	77723.5
2022	94.7685	1.51761e+06	26.7327	480159	4.83658	80461.8	101.81	7.97593e+06	24.8432	2.05429e+06	5.00736	397056	87.4242	1.5402e+06	27.2611	492486	4.46639	81262.6	94.7685	1.51761e+06	26.7327	480159	4.83658	80461.8
2023	96.6998	1.55739e+06	27.5812	499298	4.94428	82926.3	101.743	7.98199e+06	24.8338	2.07527e+06	5.00437	398149	86.1897	1.59441e+06	28.4704	520050	4.41209	84437.1	96.6998	1.55739e+06	27.5812	499298	4.94428	82926.3
2024	98.438	1.59319e+06	28.3449	516524	5.04122	85144.3	101.682	7.98745e+06	24.8253	2.09416e+06	5.00167	399132	85.0879	1.64861e+06	29.6735	547538	4.36249	87611.5	98.438	1.59319e+06	28.3449	516524	5.04122	85144.3
2025	100.002	1.62541e+06	29.0322	532027	5.12846	87140.6	101.628	7.99236e+06	24.8177	2.11116e+06	4.99925	400017	84.1046	1.70282e+06	30.8793	575057	4.31719	90786	100.002	1.62541e+06	29.0322	532027	5.12846	87140.6
2026	101.41	1.65441e+06	29.6508	545979	5.20698	88937.2	101.579	7.99678e+06	24.8108	2.12646e+06	4.99706	400813	83.2269	1.75703e+06	32.084	602564	4.27581	93960.4	101.41	1.65441e+06	29.6508	545979	5.20698	88937.2
2027	102.678	1.68051e+06	30.2075	558537	5.27764	90554.1	101.535	8.00076e+06	24.8046	2.14023e+06	4.9951	401530	82.4436	1.81124e+06	33.2891	630075	4.23801	97134.9	102.678	1.68051e+06	30.2075	558537	5.27764	90554.1
2028	103.818	1.704e+06	30.7086	569838	5.34124	92009.4	101.495	8.00434e+06	24.7991	2.15262e+06	4.99333	402175	81.7445	1.86545e+06	34.4941	657584	4.20349	100309	103.818	1.704e+06	30.7086	569838	5.34124	92009.4
2029	104.844	1.72514e+06	31.1595	580010	5.39848	93319.1	101.459	8.00757e+06	24.7941	2.16377e+06	4.99174	402755	81.1205	1.91966e+06	35.6991	685095	4.17195	103484	104.844	1.72514e+06	31.1595	580010	5.39848	93319.1
2030	105.768	1.74417e+06	31.5654	589164	5.45	94497.9	101.427	8.01047e+06	24.7895	2.17381e+06	4.99031	403278	80.5636	1.97387e+06	36.9041	712605	4.14315	106658	105.768	1.74417e+06	31.5654	589164	5.45	94497.9
2031	106.6	1.76129e+06	31.9307	597403	5.49636	95558.8	101.398	8.01308e+06	24.7855	2.18284e+06	4.98902	403748	80.0666	2.02808e+06	38.1091	740115	4.11684	109833	106.6	1.76129e+06	31.9307	597403	5.49636	95558.8
2032	107.348	1.7767e+06	32.2594	604818	5.53809	96513.6	101.372	8.01543e+06	24.7818	2.19097e+06	4.98786	404171	79.623	2.08229e+06	39.3141	767625	4.09281	113007	107.348	1.7767e+06	32.2594	604818	5.53809	96513.6
2033	108.021	1.79057e+06	32.5553	611492	5.57564	97372.9	101.349	8.01754e+06	24.7786	2.19829e+06	4.98681	404552	79.227	2.1365e+06	40.5191	795135	4.07086	116182	108.021	1.79057e+06	32.5553	611492	5.57564	97372.9
2034	108.627	1.80306e+06	32.8216	617498	5.60944	98146.2	101.328	8.01945e+06	24.7756	2.20487e+06	4.98587	404895	78.8737	2.19071e+06	41.7241	822645	4.05081	119356	108.627	1.80306e+06	32.8216	617498	5.60944	98146.2
2035	109.173	1.81429e+06	33.0612	622903	5.63986	98842.3	101.309	8.02116e+06	24.7729	2.2108e+06	4.98503	405203	78.5583	2.24492e+06	42.9291	850155	4.0325	122530	109.173	1.81429e+06	33.0612	622903	5.63986	98842.3
2036	109.664	1.8244e+06	33.2769	627768	5.66724	99468.7	101.292	8.0227e+06	24.7705	2.21613e+06	4.98427	405481	78.2768	2.29913e+06	44.1341	877665	4.01578	125705	109.664	1.8244e+06	33.2769	627768	5.66724	99468.7
2037	110.105	1.8335e+06	33.471	632147	5.69188	100033	101.276	8.02409e+06	24.7684	2.22093e+06	4.98358	405731	78.0256	2.35334e+06	45.3391	905175	4.0005	128879	110.105	1.8335e+06	33.471	632147	5.69188	100033
2038	110.503	1.84169e+06	33.6457	636088	5.71405	100540	101.262	8.02534e+06	24.7665	2.22525e+06	4.98297	405956	77.8013	2.40755e+06	46.5441	932685	3.98654	132054	110.503	1.84169e+06	33.6457	636088	5.71405	100540
2039	110.861	1.84907e+06	33.803	639634	5.73401	100997	101.25	8.02646e+06	24.7647	2.22914e+06	4.98241	406158	77.6012	2.46176e+06	47.7491	960195	3.9738	135228	110.861	1.84907e+06	33.803	639634	5.73401	100997
2040	111.183	1.8557e+06	33.9445	642826	5.75197	101408	101.239	8.02747e+06	24.7631	2.23264e+06	4.98191	406341	77.4226	2.51597e+06	48.9541	987705	3.96215	138403	111.183	1.8557e+06	33.9445	642826	5.75197	101408
2041	111.473	1.86167e+06	34.0718	645699	5.76814	101778	101.229	8.02838e+06	24.7617	2.23579e+06	4.98146	406505	77.2632	2.57018e+06	50.159	1.01521e+06	3.95152	141577	111.473	1.86167e+06	34.0718	645699	5.76814	101778
2042	111.734	1.86704e+06	34.1865	648284	5.78269	102110	101.22	8.0292e+06	24.7605	2.23863e+06	4.98106	406652	77.1209	2.62439e+06	51.364	1.04272e+06	3.94181	144752	111.734	1.86704e+06	34.1865	648284	5.78269	102110
2043	111.969	1.87188e+06	34.2896	650611	5.79578	102410	101.211	8.02994e+06	24.7593	2.24118e+06	4.98069	406785	76.9939	2.6786e+06	52.569	1.07023e+06	3.93293	147926	111.969	1.87188e+06	34.2896	650611	5.79578	102410
2044	112.18	1.87623e+06	34.3825	652705	5.80757	102680	101.204	8.0306e+06	24.7583	2.24347e+06	4.98036	406904	76.8806	2.73281e+06	53.774	1.09774e+06	3.92483	151100	112.18	1.87623e+06	34.3825	652705	5.80757	102680
2045	112.37	1.88015e+06	34.466	654590	5.81817	102922	101.197	8.0312e+06	24.7574	2.24554e+06	4.98007	407012	76.7794	2.78702e+06	54.979	1.12525e+06	3.91743	154275	112.37	1.88015e+06	34.466	654590	5.81817	102922
2046	112.541	1.88368e+06	34.5412	656286	5.82772	103141	101.191	8.03174e+06	24.7565	2.2474e+06	4.9798	407109	76.6892	2.84122e+06	56.184	1.15276e+06	3.91067	157449	112.541	1.88368e+06	34.5412	656286	5.82772	103141
2047	112.695	1.88685e+06	34.6089	657813	5.83631	103337	101.186	8.03222e+06	24.7558	2.24907e+06	4.97957	407196	76.6086	2.89543e+06	57.389	1.18027e+06	3.90449	160624	112.695	1.88685e+06	34.6089	657813	5.83631	103337
2048	112.834	1.8897e+06	34.6698	659187	5.84404	103514	101.181	8.03266e+06	24.7551	2.25058e+06	4.97935	407274	76.5367	2.94964e+06	58.594	1.20778e+06	3.89885	163798	112.834	1.8897e+06	34.6698	659187	5.84404	103514
2049	112.959	1.89227e+06	34.7247	660424	5.851	103674	101.177	8.03305e+06	24.7545	2.25194e+06	4.97916	407345	76.4725	3.00385e+06	59.799	1.23529e+06	3.8937	166973	112.959	1.89227e+06	34.7247	660424	5.851	103674
2050	113.071	1.89459e+06	34.774	661537	5.85727	103817	101.173	8.0334e+06	24.7539	2.25316e+06	4.97898	407408	76.4152	3.05806e+06	61.004	1.2628e+06	3.88899	170147	113.071	1.89459e+06	34.774	661537	5.85727	103817
