# Supplementary material for: Insights into epidemiological trends of severe chest injuries: an analysis of age, period, and cohort from 1990 to 2019 using the Global Burden of Disease study 2019
Source: Scand J Trauma Resusc Emerg Med. 2024 Sep 16;32:89. doi: 10.1186/s13049-024-01258-2 (PMC11403847; doi:10.1186/s13049-024-01258-2)
Supplement: Supplementary file 1 — Additional file 1. [file 13049_2024_1258_MOESM1_ESM.zip › additional file 1/Additional file 1-Table S2.xlsx]

## Sheet: Sheet1
Region	incidence(95% UI)				EAPC (95% CI)	prevalence(95% UI)				EAPC (95% CI)	YLDs(95% UI)				EAPC (95% CI)
	1990	2019	1990	2019		1990	2019	1990	2019		1990	2019	1990	2019
	ASR per 100000	ASR per 100000	Number	Number		ASR per 100000	ASR per 100000	Number	Number		ASR per 100000	ASR per 100000	Number	Number
Afghanistan	140.35 (87.7-243.8)	317.63 (139.63-721.49)	17129 (10285-30904)	100926 (48350-215208)	1.91 (0.3-3.54)	87.52 (24.17-295.99)	89.25 (34.39-222.24)	8661 (2433-28769)	22599 (9569-50737)	-0.27 (-0.78-0.24)	9.09 (4.33-20.45)	16.1 (6.54-35.63)	1024 (486-2225)	4849 (2134-10229)	1.28 (0.02-2.56)
Albania	292.3 (199.89-444.85)	222.44 (159.06-324.66)	10262 (7038-15409)	5647 (4029-8225)	-1.62 (-2.17--1.07)	52.14 (37.68-74.35)	41.08 (30.63-56.9)	1657 (1151-2430)	1208 (945-1620)	-1.38 (-1.8--0.96)	13.4 (7.33-22.82)	10.27 (5.76-17.01)	462 (251-793)	268 (152-441)	-1.57 (-2.1--1.04)
Algeria	78.86 (61.14-103.05)	68.97 (52.97-90.52)	20924 (16131-27316)	29332 (22512-38321)	-1.84 (-2.56--1.12)	16.54 (13.38-20.77)	15.06 (12.03-19.07)	3549 (2700-4677)	6099 (4820-7821)	-1.18 (-1.65--0.71)	3.74 (2.24-5.8)	3.29 (2-5.06)	953 (565-1499)	1388 (837-2129)	-1.73 (-2.4--1.05)
American Samoa	85.13 (63.74-110.56)	78.11 (58.33-103.14)	40 (30-53)	43 (32-56)	-0.13 (-0.92-0.67)	21.12 (17.73-25.63)	20.49 (17.11-24.71)	8 (6-10)	10 (9-13)	0.05 (-0.41-0.51)	4.21 (2.58-6.43)	3.91 (2.44-6.03)	2 (1-3)	2 (1-3)	-0.08 (-0.81-0.65)
Andorra	111.27 (83.61-148.43)	111.56 (83.26-151.61)	60 (45-81)	85 (64-115)	-0.03 (-0.09-0.03)	22.89 (18.3-29.16)	22.81 (18.1-29.22)	12 (10-16)	23 (19-28)	-0.06 (-0.11--0.02)	5.26 (3.11-8.39)	5.27 (3.16-8.38)	3 (2-4)	4 (3-7)	-0.04 (-0.1-0.02)
Angola	179.26 (85.76-384.57)	47.98 (37.79-62.27)	20894 (9601-45647)	14632 (11445-18971)	-5.72 (-7.92--3.47)	38.49 (20.07-72.85)	20.57 (12.7-38.53)	3760 (1813-7307)	4139 (2643-7263)	-2.86 (-3.97--1.73)	8.56 (3.94-17.76)	2.73 (1.75-4.16)	964 (415-2085)	739 (458-1129)	-4.98 (-6.91--3.02)
Antigua and Barbuda	101.56 (72.27-148.61)	108.3 (76.58-160.33)	64 (46-94)	94 (66-139)	0.04 (-0.17-0.26)	18.51 (13.88-25.51)	19.66 (14.74-27.1)	11 (8-16)	18 (14-25)	0.04 (-0.14-0.23)	4.68 (2.64-7.82)	4.99 (2.84-8.36)	3 (2-5)	4 (2-7)	0.04 (-0.17-0.25)
Argentina	151.68 (112.05-211.45)	150.03 (109.98-207.37)	50147 (37107-69674)	66836 (48929-92076)	-0.22 (-0.31--0.12)	28.06 (21.47-37.59)	27.57 (21.11-36.89)	9150 (6968-12306)	12893 (10014-17050)	-0.23 (-0.31--0.14)	7 (3.99-11.3)	6.92 (4.02-11.26)	2309 (1309-3741)	3112 (1812-5061)	-0.22 (-0.31--0.13)
Armenia	156.36 (117.07-210.68)	109.04 (81.63-148.52)	5537 (4145-7433)	3066 (2315-4170)	-1.17 (-1.44--0.89)	36.05 (26.46-49.63)	22.6 (17.39-29.72)	1183 (867-1624)	732 (575-946)	-1.59 (-1.83--1.35)	7.52 (4.49-11.69)	5.14 (3.03-8.17)	262 (156-412)	149 (90-233)	-1.24 (-1.51--0.98)
Australia	253.14 (179.45-374.12)	241.9 (171.2-352.25)	41895 (29742-61164)	54131 (38779-77476)	-0.22 (-0.3--0.15)	44.2 (32.56-61.86)	42.99 (31.87-59.73)	7607 (5680-10542)	11536 (9070-15092)	-0.15 (-0.22--0.08)	11.55 (6.4-19.12)	11.08 (6.17-18.35)	1926 (1068-3160)	2569 (1471-4188)	-0.21 (-0.28--0.13)
Austria	136.81 (102.16-187.42)	113.1 (83.57-153.37)	10489 (7866-14237)	9411 (6931-12969)	-0.85 (-0.91--0.79)	26.6 (20.81-34.48)	22.15 (17.32-28.7)	2324 (1881-2953)	2461 (2058-3022)	-0.81 (-0.86--0.75)	6.39 (3.74-10.17)	5.29 (3.09-8.5)	504 (298-798)	469 (281-734)	-0.84 (-0.9--0.78)
Azerbaijan	125.95 (96.16-165.48)	103.37 (76.98-141.76)	9968 (7604-13102)	10668 (7928-14595)	-1.6 (-2.43--0.75)	23.5 (18.38-30.58)	19.93 (15.58-26.04)	1684 (1275-2233)	2087 (1632-2731)	-1.28 (-1.89--0.67)	5.83 (3.47-9.23)	4.81 (2.81-7.63)	453 (266-719)	498 (292-786)	-1.55 (-2.35--0.74)
Bahamas	78.75 (61.17-102.23)	91.05 (70.18-118.29)	218 (168-282)	340 (262-440)	0.47 (0.34-0.6)	15.9 (12.69-20.35)	17.8 (14.13-22.93)	38 (30-51)	69 (55-88)	0.35 (0.26-0.44)	3.71 (2.26-5.83)	4.26 (2.54-6.67)	10 (6-16)	16 (10-25)	0.44 (0.32-0.56)
Bahrain	71.23 (55.51-92.99)	73.86 (56.72-95.97)	398 (310-519)	1058 (819-1387)	0.21 (0.09-0.32)	14.85 (12.09-18.61)	14.5 (11.53-18.39)	68 (52-90)	215 (172-271)	-0.08 (-0.16-0.01)	3.37 (2.03-5.2)	3.45 (2.09-5.36)	18 (11-28)	50 (30-77)	0.15 (0.04-0.26)
Bangladesh	62.79 (48.96-79.96)	66.67 (51.93-85.17)	68365 (53430-86983)	109457 (85438-139771)	-0.83 (-1.96-0.32)	15.2 (12.63-18.34)	16.07 (13.26-19.56)	12749 (10021-16168)	24485 (19842-30086)	-0.84 (-1.55--0.12)	3.08 (1.9-4.54)	3.27 (2.01-4.93)	3178 (1919-4794)	5278 (3222-8029)	-0.85 (-1.9-0.22)
Barbados	76.44 (59.38-101.15)	81.74 (62.41-110.25)	197 (154-260)	217 (165-288)	0.05 (-0.07-0.18)	14.65 (11.63-19.12)	15.43 (12.18-20.11)	38 (31-50)	50 (41-62)	0.04 (-0.05-0.12)	3.56 (2.13-5.64)	3.79 (2.25-5.96)	9 (6-14)	10 (6-16)	0.05 (-0.07-0.17)
Belarus	198.1 (153.33-260.87)	177.58 (134.94-236.84)	20318 (15745-26749)	15895 (12070-21041)	-0.2 (-0.37--0.04)	39.69 (31.7-50.7)	34.9 (27.65-44.75)	4388 (3578-5542)	3816 (3169-4664)	-0.28 (-0.46--0.1)	9.31 (5.53-14.35)	8.31 (4.95-12.98)	969 (579-1485)	776 (472-1201)	-0.22 (-0.38--0.05)
Belgium	126.55 (95.38-168.27)	125.7 (92.92-171.62)	12106 (9168-16152)	13832 (10226-19054)	0.56 (0.09-1.03)	25.15 (19.93-32.26)	25.48 (20.03-32.85)	2796 (2300-3485)	3761 (3127-4599)	0.49 (0.09-0.9)	5.94 (3.52-9.38)	5.92 (3.48-9.32)	587 (352-910)	697 (423-1087)	0.54 (0.09-1)
Belize	98.27 (72.79-137.09)	105.02 (79.39-142.49)	205 (149-290)	455 (344-614)	0.02 (-0.27-0.3)	18.34 (14.19-23.99)	20.84 (16.48-27.07)	32 (23-44)	82 (63-109)	0.22 (0.02-0.42)	4.56 (2.63-7.31)	4.92 (2.91-7.81)	9 (5-15)	21 (12-33)	0.04 (-0.22-0.31)
Benin	78.24 (58.07-103.58)	80.37 (59.32-106.53)	3473 (2576-4569)	9199 (6807-12041)	0.09 (0.05-0.13)	23.47 (20.24-27.74)	23.93 (20.63-28.36)	733 (597-926)	1935 (1571-2428)	0.08 (0.04-0.12)	4.07 (2.51-6.24)	4.18 (2.57-6.39)	166 (98-259)	441 (260-693)	0.09 (0.06-0.13)
Bermuda	101.71 (74.82-137.47)	109.97 (80.6-149.16)	60 (44-81)	63 (46-85)	0.25 (0.15-0.35)	23.69 (19.51-29.48)	24.21 (19.79-30.72)	15 (12-18)	19 (17-23)	0.03 (-0.07-0.13)	4.97 (2.95-7.81)	5.29 (3.13-8.41)	3 (2-5)	3 (2-5)	0.19 (0.1-0.29)
Bhutan	81.87 (64.04-107.5)	88.21 (69.03-113.72)	507 (392-669)	693 (538-897)	0.04 (-0.28-0.36)	18.45 (15.15-22.73)	20.46 (16.85-25.01)	89 (68-116)	145 (117-180)	0.2 (0.02-0.39)	3.95 (2.37-6.13)	4.29 (2.59-6.5)	23 (14-37)	33 (20-51)	0.08 (-0.22-0.37)
Bolivia (Plurinational State of)	77.08 (59.11-102.86)	71.8 (55.1-96.82)	5167 (3961-6865)	8812 (6736-11856)	-0.41 (-0.49--0.33)	14.72 (11.58-19.08)	13.64 (10.69-17.64)	833 (622-1116)	1540 (1181-2026)	-0.42 (-0.49--0.34)	3.58 (2.11-5.64)	3.34 (1.96-5.23)	233 (136-368)	403 (235-633)	-0.41 (-0.49--0.33)
Bosnia and Herzegovina	247.12 (177.04-347.47)	205.98 (149.54-293.69)	11435 (8184-16047)	5938 (4300-8481)	-2.92 (-4.62--1.2)	44.5 (33.34-59.7)	44.51 (33.49-61.41)	2032 (1514-2718)	1671 (1287-2355)	-1.98 (-3.14--0.81)	11.37 (6.32-18.42)	9.78 (5.78-15.83)	525 (293-847)	299 (182-476)	-2.78 (-4.39--1.15)
Botswana	75.47 (57.25-97.68)	81.73 (61.17-105.47)	990 (749-1288)	1944 (1456-2510)	0.27 (0.15-0.38)	18.55 (15.61-22.38)	20.74 (17.61-24.97)	185 (145-235)	416 (342-517)	0.35 (0.23-0.46)	3.72 (2.29-5.67)	4.07 (2.48-6.25)	46 (27-71)	93 (56-145)	0.29 (0.17-0.4)
Brazil	140.65 (104.29-187.89)	122.12 (90.2-164.53)	214079 (158649-287241)	268454 (197193-359314)	-0.44 (-0.5--0.39)	32.17 (26.43-39.56)	28.09 (22.98-34.64)	41302 (32626-52648)	64105 (52812-78425)	-0.41 (-0.5--0.32)	6.81 (4.1-10.69)	5.93 (3.56-9.24)	10002 (5904-15936)	13143 (7909-20465)	-0.43 (-0.5--0.37)
Brunei Darussalam	134.23 (100.58-184.36)	117.66 (87.5-162.79)	372 (277-515)	536 (398-745)	-0.51 (-0.6--0.42)	26.15 (20.44-34.22)	22.31 (17.27-29.32)	59 (44-81)	95 (71-127)	-0.61 (-0.71--0.52)	6.26 (3.67-10)	5.46 (3.18-8.83)	17 (10-27)	25 (14-40)	-0.53 (-0.62--0.43)
Bulgaria	254.33 (188.93-352.54)	223.97 (162.03-322.96)	20606 (15462-28401)	13190 (9478-18961)	-0.38 (-0.41--0.35)	46.96 (35.6-63.01)	41.13 (31.01-56.29)	4302 (3407-5615)	3187 (2574-4070)	-0.39 (-0.43--0.36)	11.73 (6.75-19.11)	10.33 (5.88-17.13)	974 (569-1574)	643 (375-1046)	-0.38 (-0.41--0.35)
Burkina Faso	73.99 (55.02-97.74)	101.24 (72.81-137.36)	6352 (4742-8382)	21187 (15200-29447)	0.69 (0.45-0.94)	22.6 (19.5-26.51)	27.51 (23.25-32.97)	1384 (1136-1723)	4149 (3269-5311)	0.6 (0.39-0.81)	3.87 (2.37-5.93)	5.14 (3.1-7.84)	306 (184-477)	999 (579-1585)	0.67 (0.44-0.91)
Burundi	62.79 (48.7-81.5)	61.06 (47.54-79.04)	3415 (2662-4464)	7305 (5652-9434)	-6.85 (-11.11--2.37)	15.06 (12.58-18.32)	47.82 (20.69-111.71)	617 (481-798)	3958 (1797-8930)	0.24 (-2.74-3.31)	3.08 (1.87-4.7)	4.4 (2.68-7.14)	158 (94-244)	450 (276-719)	-4.82 (-8.74--0.72)
Cabo Verde	72.95 (54.72-94.38)	85.01 (63.71-110.35)	254 (191-331)	479 (357-622)	0.62 (0.58-0.66)	19.37 (16.62-23.15)	22.63 (19.31-27.04)	56 (46-69)	116 (97-141)	0.63 (0.59-0.67)	3.68 (2.26-5.61)	4.29 (2.66-6.61)	12 (7-19)	24 (14-37)	0.63 (0.59-0.67)
Cambodia	75.02 (55.1-107.17)	62.89 (49.05-81.43)	8055 (5821-12167)	10605 (8284-13677)	-1.14 (-1.67--0.6)	24.33 (14.23-54.24)	18.33 (13.03-32.04)	2107 (1165-4667)	2705 (1917-4631)	-1.25 (-1.45--1.04)	3.94 (2.38-6.37)	3.2 (2-4.83)	400 (234-656)	523 (321-793)	-1.17 (-1.62--0.72)
Cameroon	85.21 (62.49-114.87)	100.23 (72.37-134.06)	7975 (5856-10650)	27061 (19467-36108)	0.85 (0.58-1.12)	26.69 (23.03-31.61)	29.33 (25.07-34.72)	1775 (1449-2215)	5729 (4606-7162)	0.5 (0.39-0.62)	4.49 (2.76-6.88)	5.19 (3.18-7.84)	387 (230-609)	1299 (768-2006)	0.76 (0.53-0.99)
Canada	111.32 (85.27-149.97)	102.5 (78.12-137.45)	31070 (23908-41891)	38382 (29367-50772)	-0.35 (-0.41--0.28)	22.99 (18.44-29.28)	21.78 (17.71-27.48)	6742 (5476-8522)	10489 (8933-12681)	-0.22 (-0.27--0.17)	5.27 (3.16-8.33)	4.89 (2.98-7.61)	1488 (894-2318)	1942 (1208-2954)	-0.32 (-0.38--0.26)
Central African Republic	46.29 (36.61-59.46)	84.39 (57.72-135.49)	1283 (1008-1658)	4765 (3171-7785)	4.87 (2.88-6.9)	10.62 (8.82-12.91)	21.14 (14.52-34.17)	224 (173-291)	978 (627-1618)	4.18 (2.7-5.68)	2.24 (1.38-3.52)	4.16 (2.44-7)	59 (34-92)	225 (127-396)	4.75 (2.84-6.68)
Chad	121.15 (74.02-216.98)	87.96 (64.94-116.71)	7276 (4231-13674)	12996 (9548-17172)	-0.62 (-1.5-0.27)	30.25 (22.2-45.43)	27.82 (22.9-34.81)	1401 (943-2254)	2733 (2127-3476)	-0.02 (-0.41-0.38)	5.99 (3.31-11.05)	4.64 (2.91-6.94)	340 (178-660)	620 (369-949)	-0.45 (-1.21-0.31)
Chile	144.62 (106.51-199.97)	147.01 (107.24-202.82)	20083 (14813-27756)	25883 (18894-35420)	-0.07 (-0.17-0.02)	27.03 (20.81-35.89)	27.1 (20.79-36.3)	3475 (2607-4716)	5241 (4130-6873)	-0.13 (-0.2--0.06)	6.69 (3.85-10.82)	6.79 (3.92-11.09)	916 (525-1486)	1218 (711-1979)	-0.08 (-0.17-0)
China	73.73 (54.15-101.22)	88.04 (64.89-117.73)	876002 (644472-1193677)	1377567 (1010459-1834435)	0.11 (-0.25-0.47)	18.6 (15.57-22.68)	23.69 (20.13-28.41)	191786 (156394-241040)	410590 (354331-486024)	0.43 (0.11-0.76)	3.66 (2.25-5.6)	4.46 (2.72-6.87)	42151 (25277-65927)	71739 (43918-111090)	0.21 (-0.14-0.56)
Colombia	171.89 (125.25-241.67)	105.21 (79.51-136.62)	60615 (43652-86442)	49756 (37478-64476)	-2.43 (-2.88--1.98)	33.51 (26.1-43.61)	21.7 (17.2-27.54)	10174 (7563-13965)	10725 (8588-13575)	-2.11 (-2.52--1.69)	8.04 (4.7-12.84)	4.96 (2.99-7.83)	2758 (1576-4490)	2369 (1430-3713)	-2.37 (-2.81--1.93)
Comoros	102.51 (75.09-137.16)	101.57 (74.79-135.1)	452 (332-602)	717 (527-956)	-0.31 (-0.62-0)	29.96 (25.65-35.75)	29.18 (24.95-34.82)	99 (80-124)	177 (148-216)	-0.31 (-0.48--0.13)	5.3 (3.27-8.23)	5.24 (3.19-8.09)	22 (13-34)	36 (21-55)	-0.3 (-0.58--0.03)
Congo	49.67 (39.33-64.86)	45.37 (35.92-58.53)	1223 (967-1584)	2411 (1900-3117)	-2.75 (-5.66-0.25)	11.58 (9.68-14.14)	16.67 (11.21-29.94)	217 (169-283)	716 (470-1263)	-0.09 (-2.33-2.21)	2.42 (1.48-3.65)	2.47 (1.58-3.72)	56 (33-88)	124 (78-189)	-2.13 (-4.91-0.73)
Cook Islands	82.91 (62-107.75)	77.62 (56.7-102.98)	15 (11-20)	14 (10-18)	-0.45 (-1.18-0.29)	22.24 (18.91-26.67)	20.94 (17.72-25.13)	4 (3-4)	4 (4-5)	-0.43 (-0.85--0.02)	4.2 (2.62-6.43)	3.92 (2.42-6.07)	1 (0-1)	1 (0-1)	-0.46 (-1.14-0.22)
Costa Rica	90.04 (69.15-117.97)	98.53 (74.63-129.39)	2899 (2209-3827)	4541 (3457-5900)	0.34 (0.25-0.44)	17.96 (14.35-22.68)	19.19 (15.25-24.41)	495 (378-655)	926 (746-1171)	0.24 (0.16-0.33)	4.23 (2.51-6.63)	4.61 (2.75-7.25)	132 (78-210)	214 (129-336)	0.32 (0.23-0.41)
Croatia	254.47 (188.1-352.64)	197.57 (147.46-268.97)	12083 (9001-16549)	7841 (5822-10634)	-1.46 (-1.87--1.05)	48.91 (37.74-65.07)	40.44 (32.27-52.16)	2540 (2019-3299)	2142 (1807-2618)	-1.03 (-1.28--0.78)	11.85 (6.8-19)	9.32 (5.54-15.02)	573 (331-915)	395 (241-615)	-1.38 (-1.77--1)
Cuba	93.45 (73.26-120.93)	103.47 (79.18-139.09)	10523 (8244-13650)	10989 (8415-14601)	0.41 (0.31-0.51)	19.17 (15.53-24.06)	20.28 (16.09-26.18)	2092 (1676-2647)	2704 (2257-3307)	0.23 (0.13-0.33)	4.42 (2.66-6.94)	4.85 (2.87-7.64)	494 (295-779)	541 (333-837)	0.37 (0.27-0.47)
Cyprus	118.35 (88.77-161.54)	111.46 (82.57-151.4)	916 (687-1249)	1367 (1014-1847)	-0.32 (-0.39--0.25)	23.12 (18.23-29.97)	21.6 (16.83-28.07)	178 (141-231)	305 (247-385)	-0.33 (-0.4--0.26)	5.53 (3.27-8.75)	5.2 (3.08-8.41)	43 (25-68)	66 (39-105)	-0.32 (-0.39--0.25)
Czechia	256.04 (189.68-355.7)	224.74 (164.53-317.57)	25769 (19090-35614)	21060 (15449-29659)	-0.03 (-0.17-0.11)	50.65 (39.62-66.74)	42.9 (32.98-57.34)	5583 (4467-7159)	5240 (4292-6573)	-0.25 (-0.36--0.13)	12 (7.02-19.53)	10.45 (6.03-17.08)	1231 (721-1985)	1036 (618-1669)	-0.08 (-0.21-0.06)
C么te d'Ivoire	85.46 (63.6-112.53)	84.18 (62.21-112.21)	9253 (6886-12209)	19964 (14721-26249)	-0.05 (-0.48-0.38)	25.53 (22.02-30.12)	25.29 (21.8-29.7)	1857 (1496-2364)	4344 (3554-5426)	-0.06 (-0.32-0.21)	4.44 (2.73-6.75)	4.39 (2.7-6.67)	438 (263-686)	963 (574-1494)	-0.05 (-0.43-0.33)
Democratic People's Republic of Korea	39.51 (30.7-50.42)	41.02 (31.74-52.69)	8447 (6558-10767)	11356 (8721-14783)	0.26 (0.11-0.41)	8.79 (7.23-10.79)	9.26 (7.6-11.45)	1721 (1385-2148)	2738 (2273-3346)	0.26 (0.12-0.4)	1.91 (1.17-2.93)	1.99 (1.22-3.03)	400 (244-615)	558 (343-858)	0.26 (0.11-0.4)
Democratic Republic of the Congo	49.38 (38.96-64.53)	54.83 (41.68-73.75)	19701 (15230-25676)	50131 (37357-68940)	-1.09 (-3.13-0.98)	11.34 (9.44-13.82)	14.36 (10.84-20.53)	3378 (2596-4402)	10024 (7234-14245)	-0.13 (-1.55-1.31)	2.4 (1.44-3.62)	2.74 (1.69-4.2)	901 (526-1409)	2358 (1401-3708)	-0.91 (-2.83-1.05)
Denmark	116.62 (87.63-157.24)	104.86 (77.23-143.96)	5954 (4459-7955)	5516 (4073-7529)	-0.52 (-0.6--0.44)	23.95 (19.06-30.43)	20.16 (15.73-26.33)	1449 (1198-1785)	1384 (1150-1720)	-0.8 (-0.88--0.71)	5.52 (3.28-8.67)	4.89 (2.82-7.85)	293 (178-457)	273 (162-435)	-0.58 (-0.66--0.5)
Djibouti	146.31 (92.66-251.26)	93.53 (69.48-123.05)	727 (445-1318)	1086 (805-1420)	-1.93 (-2.97--0.87)	32.6 (25.34-44.62)	27.01 (22.98-32.02)	118 (79-185)	248 (202-305)	-1.04 (-1.62--0.45)	7.07 (4-12.72)	4.82 (2.99-7.41)	33 (17-62)	53 (32-82)	-1.71 (-2.65--0.76)
Dominica	73.44 (57.26-97.59)	81.81 (63.26-107.75)	56 (44-74)	54 (42-71)	0.65 (0.37-0.93)	14.54 (11.58-18.69)	16.87 (13.52-21.67)	11 (8-14)	12 (10-16)	0.65 (0.46-0.83)	3.44 (2.05-5.41)	3.86 (2.32-6.03)	3 (2-4)	3 (2-4)	0.65 (0.38-0.93)
Dominican Republic	75.87 (59.24-100)	100.73 (76.97-134.13)	5900 (4564-7816)	11279 (8607-15021)	1.1 (0.95-1.25)	15.24 (12.18-19.65)	20.11 (16.11-25.9)	992 (754-1330)	2156 (1703-2807)	1.08 (0.94-1.22)	3.57 (2.14-5.59)	4.73 (2.86-7.5)	268 (159-431)	525 (316-833)	1.09 (0.94-1.24)
Ecuador	81.84 (63.4-106.52)	82.44 (63.71-107.56)	8569 (6609-11222)	14794 (11437-19347)	0.02 (-0.11-0.15)	16.35 (13.06-20.93)	16.2 (12.89-20.49)	1450 (1106-1922)	2771 (2179-3535)	0 (-0.12-0.12)	3.84 (2.3-5.87)	3.86 (2.32-5.9)	389 (229-602)	686 (412-1051)	0.02 (-0.11-0.15)
Egypt	55.25 (43.02-71.87)	60.34 (46.59-78.18)	32691 (25232-42527)	62138 (47882-80641)	0.34 (0.09-0.59)	11.64 (9.42-14.56)	12.42 (9.96-15.48)	5696 (4377-7380)	11265 (8762-14454)	0.23 (0.05-0.41)	2.62 (1.59-4.04)	2.85 (1.7-4.4)	1497 (894-2309)	2867 (1689-4453)	0.31 (0.08-0.55)
El Salvador	211.04 (128.3-382.69)	128.78 (96-172.4)	12340 (7262-22544)	8333 (6186-11164)	-0.39 (-1.13-0.35)	54.68 (31.49-104.07)	33.97 (24.08-52.5)	2742 (1526-4981)	2103 (1510-3214)	-1.21 (-1.5--0.91)	10.45 (5.69-19.02)	6.38 (3.94-9.97)	591 (311-1098)	409 (251-638)	-0.62 (-1.25-0)
Equatorial Guinea	49.11 (38.98-63.72)	48.02 (37.84-61.95)	217 (170-282)	707 (554-915)	-0.05 (-0.19-0.1)	11.14 (9.2-13.69)	10.8 (8.98-13.26)	38 (29-49)	119 (93-156)	-0.04 (-0.14-0.05)	2.37 (1.46-3.65)	2.32 (1.42-3.56)	10 (6-16)	32 (19-50)	-0.04 (-0.18-0.1)
Eritrea	1172.32 (334.87-3097.33)	91.89 (68.62-120.73)	39775 (10913-107986)	5890 (4350-7773)	-4.12 (-6.94--1.22)	195.88 (75.72-440.92)	50 (28.65-109.77)	5904 (2054-13746)	2142 (1289-4382)	-3.01 (-4.12--1.9)	53.33 (15.71-144.25)	5.72 (3.59-8.86)	1774 (490-4818)	320 (200-490)	-3.94 (-6.23--1.59)
Estonia	244.41 (190.33-319.93)	162.35 (121.8-219.65)	3745 (2912-4894)	1906 (1435-2566)	-1.66 (-1.78--1.54)	49.05 (39.09-62.25)	31.12 (24.41-40.39)	824 (671-1024)	472 (394-582)	-1.85 (-1.97--1.72)	11.49 (6.8-17.98)	7.56 (4.44-12.09)	179 (107-278)	94 (57-144)	-1.7 (-1.82--1.58)
Eswatini	72.98 (55.13-94.67)	80.1 (60.22-103.09)	575 (435-750)	919 (693-1187)	0.36 (0.25-0.47)	18.85 (16.05-22.57)	20.66 (17.46-24.71)	107 (84-136)	189 (153-236)	0.35 (0.19-0.51)	3.65 (2.22-5.51)	4 (2.43-6.11)	27 (16-42)	44 (26-68)	0.36 (0.24-0.48)
Ethiopia	606.31 (229.51-1447.02)	61.46 (48.48-79.2)	346336 (126088-848849)	65648 (51063-84185)	-3.59 (-5.78--1.35)	84.02 (36.79-177.1)	18.72 (13.56-29.6)	44562 (17094-99584)	14313 (10272-21698)	-2.33 (-3.67--0.97)	27.04 (9.63-63.77)	3.17 (2.02-4.79)	15265 (5143-36943)	3132 (1919-4818)	-3.34 (-5.36--1.27)
Fiji	51.31 (39.84-65.92)	51.69 (39.38-67.04)	404 (310-519)	477 (363-620)	-0.09 (-0.27-0.1)	11.02 (8.95-13.74)	11.16 (9.07-13.97)	72 (55-93)	97 (78-123)	-0.06 (-0.18-0.07)	2.45 (1.5-3.77)	2.47 (1.49-3.81)	19 (11-29)	23 (14-35)	-0.08 (-0.25-0.09)
Finland	160.35 (119.47-215.27)	143.28 (104.85-198.2)	7770 (5821-10504)	7315 (5356-10161)	-0.4 (-0.81-0.02)	31.91 (25.43-40.62)	28.14 (22.04-36.58)	1754 (1438-2174)	1979 (1654-2422)	-0.46 (-0.85--0.07)	7.53 (4.46-11.74)	6.7 (3.92-10.66)	375 (224-584)	368 (223-576)	-0.41 (-0.82--0.01)
France	131.06 (99.23-174.59)	118.39 (87.16-161.32)	75117 (56770-100228)	75964 (56128-104081)	-0.44 (-0.49--0.4)	26.28 (20.8-33.37)	23.53 (18.38-30.44)	16978 (13795-21126)	20374 (17011-24967)	-0.49 (-0.53--0.46)	6.16 (3.68-9.76)	5.56 (3.27-8.86)	3627 (2177-5667)	3821 (2296-5978)	-0.45 (-0.49--0.42)
Gabon	54.69 (42.99-71.23)	51.93 (40.85-67.23)	549 (431-714)	913 (715-1173)	-0.26 (-0.33--0.19)	12.65 (10.54-15.48)	11.94 (9.97-14.64)	103 (82-131)	178 (143-227)	-0.26 (-0.3--0.22)	2.66 (1.62-4.09)	2.52 (1.54-3.86)	26 (15-40)	43 (26-66)	-0.26 (-0.32--0.19)
Gambia	70.46 (52.44-93.72)	73.32 (53.86-98.11)	650 (486-863)	1515 (1128-2000)	0.18 (0.07-0.29)	21.45 (18.21-25.58)	21.99 (18.92-25.76)	135 (108-171)	328 (268-409)	0.17 (0.11-0.23)	3.68 (2.31-5.63)	3.82 (2.39-5.84)	31 (18-48)	73 (44-113)	0.18 (0.09-0.27)
Georgia	143.08 (108.67-193.49)	149.16 (111.62-201.73)	7794 (5900-10538)	4964 (3721-6703)	-0.27 (-1.01-0.47)	26.49 (20.51-34.43)	28.42 (22.09-37.37)	1493 (1168-1929)	1130 (917-1438)	0.01 (-0.54-0.56)	6.61 (3.87-10.49)	6.92 (4.02-11.26)	363 (212-577)	239 (140-381)	-0.23 (-0.94-0.48)
Germany	110.92 (84.29-149.29)	105.45 (77.6-142.4)	83960 (63474-112618)	81659 (60336-112600)	-0.35 (-0.47--0.23)	21.75 (17.12-27.97)	20.57 (16.12-26.77)	19503 (16000-24216)	22393 (18730-27451)	-0.38 (-0.5--0.26)	5.19 (3.1-8.28)	4.93 (2.89-7.95)	4076 (2468-6432)	4129 (2496-6503)	-0.36 (-0.47--0.24)
Ghana	78.12 (57.11-104.45)	90.39 (65.91-122.58)	10951 (8025-14635)	27329 (19908-36962)	0.55 (0.48-0.63)	23.33 (19.94-27.66)	27.02 (23.19-32.09)	2344 (1908-2943)	6353 (5214-7855)	0.58 (0.5-0.67)	4.07 (2.48-6.22)	4.72 (2.88-7.25)	527 (312-823)	1341 (795-2094)	0.57 (0.49-0.64)
Greece	114.8 (87-153.38)	104 (78.07-142.16)	11244 (8518-14949)	9194 (6896-12436)	-0.43 (-0.49--0.36)	22.01 (17.25-28.25)	19.79 (15.36-25.67)	2455 (1979-3070)	2436 (2043-2962)	-0.46 (-0.52--0.4)	5.34 (3.15-8.48)	4.83 (2.85-7.72)	538 (323-848)	459 (279-713)	-0.43 (-0.5--0.37)
Greenland	251.23 (184.78-347.29)	181.7 (132.39-250.77)	143 (106-197)	106 (77-146)	-1.28 (-1.36--1.21)	62.87 (52.28-77.8)	47.54 (39.84-58.42)	29 (23-38)	29 (24-35)	-1.11 (-1.17--1.05)	12.43 (7.41-19.68)	9.11 (5.55-14.49)	7 (4-11)	5 (3-8)	-1.23 (-1.3--1.16)
Grenada	82.72 (63.16-114.95)	99.87 (74.42-141.03)	73 (56-101)	102 (76-144)	0.5 (0.31-0.69)	18.46 (13.75-25.87)	18.95 (14.75-25.51)	15 (11-21)	20 (16-27)	0.03 (-0.09-0.15)	3.96 (2.39-6.29)	4.63 (2.73-7.49)	3 (2-5)	5 (3-8)	0.42 (0.24-0.59)
Guam	80.27 (59.7-104.73)	75.23 (56.06-98.78)	114 (84-149)	127 (94-167)	-0.29 (-0.4--0.18)	20.56 (17.37-24.83)	19.33 (16.35-23.22)	24 (19-30)	34 (29-41)	-0.29 (-0.37--0.2)	4.01 (2.44-6.21)	3.76 (2.31-5.77)	5 (3-9)	6 (4-10)	-0.29 (-0.39--0.19)
Guatemala	163.22 (112.41-242.76)	121.67 (89.58-167.5)	14109 (9499-21583)	22847 (16766-31505)	-0.41 (-0.68--0.15)	35.8 (23.8-59.4)	26.23 (19.85-35.55)	2567 (1634-4181)	4216 (3133-5811)	-0.77 (-0.9--0.65)	7.79 (4.56-12.98)	5.77 (3.42-9.21)	649 (369-1104)	1052 (612-1704)	-0.49 (-0.73--0.26)
Guinea	74.92 (55.33-99.44)	82.25 (60.7-108.58)	4428 (3279-5871)	9394 (6925-12319)	0.28 (-0.21-0.77)	22.09 (19.18-26.11)	25.13 (21.58-29.59)	987 (814-1221)	2087 (1712-2585)	0.52 (0.31-0.74)	3.88 (2.39-5.96)	4.31 (2.66-6.65)	214 (128-336)	455 (274-708)	0.35 (-0.07-0.77)
Guinea-Bissau	88.86 (65.29-119.61)	87.47 (64.24-118.62)	830 (610-1114)	1555 (1137-2085)	-0.51 (-1.53-0.51)	27.04 (23.27-32.11)	27.06 (23.26-31.75)	178 (145-225)	343 (278-428)	-0.19 (-0.72-0.34)	4.65 (2.84-7.11)	4.6 (2.81-7.09)	40 (24-63)	75 (45-118)	-0.43 (-1.33-0.48)
Guyana	86.19 (68.2-110.48)	99.46 (78.15-128.73)	716 (564-919)	791 (619-1020)	0.45 (0.19-0.7)	17.23 (13.96-21.63)	19.66 (15.77-24.86)	119 (92-157)	147 (116-189)	0.43 (0.26-0.59)	4.04 (2.42-6.26)	4.66 (2.84-7.2)	32 (19-51)	37 (22-57)	0.45 (0.21-0.69)
Haiti	96.38 (72.01-133.33)	91.48 (69.04-126.85)	6347 (4717-8857)	11891 (9030-16459)	0.21 (-1.91-2.39)	18.64 (14.49-24.74)	30.53 (19.9-50.78)	1039 (769-1434)	3254 (2146-5342)	2.75 (1.02-4.51)	4.49 (2.61-7.27)	4.81 (2.93-7.54)	287 (164-466)	594 (355-943)	0.8 (-1.27-2.91)
Honduras	113.12 (85.26-150.72)	125.24 (92.74-166.3)	5723 (4272-7697)	13040 (9539-17408)	-0.12 (-1.08-0.86)	21.65 (17.01-28.18)	24.78 (19.29-32.32)	897 (659-1228)	2260 (1695-3053)	0.17 (-0.54-0.88)	5.26 (3.12-8.32)	5.86 (3.44-9.32)	257 (149-414)	595 (339-962)	-0.07 (-1-0.87)
Hungary	235.89 (174.73-324.65)	199.84 (145.93-285.32)	24038 (17787-32877)	17202 (12501-24085)	-0.75 (-0.86--0.64)	47.91 (37.71-62.22)	37.99 (28.9-50.72)	5469 (4462-6939)	4304 (3541-5375)	-1.03 (-1.14--0.91)	11.11 (6.54-17.94)	9.29 (5.34-15.36)	1161 (688-1837)	848 (508-1363)	-0.81 (-0.92--0.7)
Iceland	113.31 (84.67-153.39)	106.89 (78.97-145.38)	288 (216-390)	347 (256-475)	-0.37 (-0.48--0.25)	22.05 (17.25-28.4)	20.56 (16.05-26.92)	58 (46-74)	80 (65-101)	-0.42 (-0.51--0.32)	5.29 (3.08-8.39)	4.98 (2.89-8.02)	14 (8-22)	17 (10-27)	-0.38 (-0.49--0.27)
India	106.39 (82.47-136.09)	101.02 (77.71-130.01)	880888 (682244-1120906)	1420983 (1093745-1832633)	-0.1 (-0.24-0.04)	25.01 (20.89-29.85)	25.66 (21.61-30.71)	167774 (133923-207977)	329488 (273548-400713)	0.14 (-0.01-0.29)	5.18 (3.21-7.69)	5.01 (3.09-7.59)	41091 (24819-61288)	69105 (42532-105481)	-0.04 (-0.18-0.11)
Indonesia	90.97 (67.78-119.34)	81.33 (60.16-106.92)	169446 (126392-222072)	210932 (155394-277171)	-0.56 (-0.79--0.33)	24.37 (20.62-29.05)	21.23 (17.86-25.53)	35856 (28832-44775)	51470 (42765-62402)	-0.66 (-0.79--0.53)	4.58 (2.83-7.14)	4.07 (2.53-6.29)	8096 (4858-12744)	10404 (6405-16192)	-0.59 (-0.8--0.37)
Iran (Islamic Republic of)	169.24 (119.21-241)	74.1 (56.8-96.65)	97218 (70043-137353)	63436 (48738-83273)	-1.2 (-1.75--0.65)	40 (26.41-67.19)	17.83 (13.9-23.51)	17859 (12176-27285)	15061 (11674-19953)	-2 (-2.29--1.7)	8.39 (5.02-13.4)	3.61 (2.23-5.5)	4583 (2739-7336)	3080 (1904-4743)	-1.4 (-1.91--0.88)
Iraq	178.25 (121.19-278.16)	130.77 (94.54-183.05)	32688 (22125-51719)	59415 (43062-83854)	3.45 (1.38-5.56)	76.41 (33.99-183.03)	47.26 (25.66-98.37)	9739 (4882-20802)	17449 (9856-34077)	0.6 (-0.41-1.62)	10 (5.71-16.88)	7.01 (4.32-11.35)	1661 (944-2799)	3016 (1824-4837)	2.76 (0.93-4.61)
Ireland	114.3 (85.63-154.53)	105.96 (78.36-144.28)	4071 (3046-5511)	4779 (3538-6561)	-0.42 (-0.51--0.34)	21.85 (17.02-28.22)	20.21 (15.71-26.55)	794 (621-1023)	1071 (868-1353)	-0.44 (-0.53--0.34)	5.32 (3.11-8.51)	4.93 (2.87-7.92)	190 (112-304)	230 (136-364)	-0.43 (-0.52--0.34)
Israel	122.27 (91.77-164.42)	106.03 (78.98-143.59)	6188 (4623-8317)	9597 (7163-12967)	-0.29 (-1.02-0.45)	22.26 (17.1-28.92)	21.41 (16.7-28.24)	1095 (834-1433)	2050 (1620-2679)	0.02 (-0.48-0.53)	5.64 (3.31-8.91)	4.98 (2.95-7.89)	284 (165-450)	456 (271-715)	-0.24 (-0.93-0.46)
Italy	124.91 (93.89-167.12)	91.19 (68.57-122.34)	69105 (51643-92588)	50127 (37560-68163)	-1.99 (-2.44--1.54)	24.6 (19.36-31.81)	18.08 (14.37-23.13)	15785 (12956-19834)	14495 (12353-17467)	-1.93 (-2.35--1.51)	5.85 (3.44-9.35)	4.28 (2.53-6.78)	3340 (1990-5300)	2568 (1554-4010)	-1.97 (-2.41--1.53)
Jamaica	98.29 (72.39-137.78)	92.76 (69.1-131.03)	2449 (1806-3443)	2630 (1974-3717)	-0.34 (-0.46--0.22)	17.58 (13.33-23.92)	17.07 (13.07-23.07)	402 (296-557)	496 (382-667)	-0.25 (-0.37--0.12)	4.52 (2.63-7.49)	4.28 (2.52-6.96)	111 (63-182)	122 (72-198)	-0.32 (-0.45--0.2)
Japan	145.65 (105.2-201.28)	132.53 (95.4-183.86)	180643 (130104-249940)	156326 (113904-214753)	-0.44 (-0.56--0.32)	30.16 (24.15-39.46)	27.17 (21.59-35.74)	41832 (34426-53660)	50487 (43600-60215)	-0.49 (-0.6--0.39)	6.9 (4.07-11.22)	6.26 (3.67-10.23)	8772 (5270-14236)	8262 (5067-13007)	-0.45 (-0.57--0.34)
Jordan	68.25 (52.8-88.26)	65.79 (50.42-85.72)	2815 (2154-3638)	8139 (6211-10583)	0.05 (-0.31-0.41)	13.55 (10.83-17.16)	12.75 (10.11-16.15)	440 (326-584)	1395 (1067-1813)	-0.17 (-0.42-0.09)	3.2 (1.93-4.94)	3.07 (1.84-4.76)	126 (73-197)	371 (220-582)	0.01 (-0.33-0.36)
Kazakhstan	151.38 (115.21-202.79)	133.08 (100.73-179.52)	25698 (19524-34292)	24592 (18627-33124)	-0.3 (-0.42--0.18)	28.85 (22.34-37.82)	25.81 (20.19-33.62)	4589 (3491-6104)	4763 (3730-6209)	-0.21 (-0.34--0.09)	7.03 (4.17-11.16)	6.21 (3.65-9.83)	1180 (698-1883)	1148 (675-1836)	-0.28 (-0.4--0.16)
Kenya	62.82 (49.45-81.32)	64.09 (50.72-81.89)	14453 (11173-18767)	32038 (25101-41155)	0.14 (-0.12-0.41)	14.13 (11.7-17.35)	14.57 (12.07-17.83)	2399 (1846-3163)	5789 (4559-7448)	0.14 (-0.01-0.29)	3.03 (1.86-4.7)	3.1 (1.89-4.74)	656 (388-1038)	1478 (879-2289)	0.14 (-0.1-0.39)
Kiribati	45.71 (34.69-59.64)	42.76 (33.03-54.86)	35 (26-45)	52 (41-67)	-0.91 (-1.53--0.28)	10.1 (8.24-12.54)	9.62 (7.91-11.84)	6 (5-8)	10 (8-13)	-0.58 (-0.97--0.19)	2.2 (1.34-3.43)	2.06 (1.27-3.15)	2 (1-2)	2 (1-4)	-0.85 (-1.42--0.27)
Kuwait	363.35 (160.25-811.93)	76.3 (58.67-99.63)	7282 (3153-16553)	3491 (2689-4566)	-2.45 (-4.08--0.8)	50.21 (25.41-99.78)	16.25 (12.89-20.89)	947 (447-1950)	710 (554-925)	-2.67 (-3.64--1.68)	16.13 (6.61-36.7)	3.62 (2.2-5.63)	320 (129-733)	164 (100-259)	-2.54 (-4.05--1)
Kyrgyzstan	128.45 (98.51-167.13)	99.02 (75.14-134.19)	5940 (4555-7700)	6735 (5115-9131)	-0.89 (-1.14--0.63)	24.73 (19.5-31.58)	19.37 (15.26-24.92)	1023 (783-1331)	1215 (932-1593)	-0.79 (-0.99--0.6)	5.98 (3.56-9.19)	4.63 (2.73-7.38)	271 (160-420)	310 (182-497)	-0.86 (-1.11--0.62)
Lao People's Democratic Republic	103.53 (70.9-162.97)	64.48 (49.72-83.63)	4412 (2921-7116)	4775 (3680-6222)	-0.87 (-1.1--0.64)	19.78 (14.93-27.54)	14.22 (11.64-17.57)	708 (496-1059)	911 (719-1154)	-0.8 (-0.94--0.66)	4.83 (2.74-8.32)	3.09 (1.87-4.8)	199 (109-354)	223 (133-350)	-0.86 (-1.07--0.64)
Latvia	256.29 (197.88-337.62)	170.62 (129.1-230.18)	6697 (5161-8809)	2952 (2233-3923)	-1.55 (-1.66--1.44)	52.16 (41.62-66.06)	33.23 (26.24-43.26)	1513 (1236-1873)	758 (639-929)	-1.75 (-1.87--1.63)	12.08 (7.21-18.67)	7.97 (4.7-12.62)	322 (194-497)	146 (89-224)	-1.59 (-1.71--1.48)
Lebanon	222.03 (132.07-395.4)	79.99 (60.98-104.31)	7629 (4537-13938)	4124 (3133-5411)	-1.88 (-2.9--0.85)	61.66 (29.91-141.98)	26.02 (15.34-57.89)	1868 (907-4134)	1360 (800-3049)	-2.41 (-2.82--1.99)	11.15 (5.92-21.1)	4.16 (2.59-6.37)	372 (194-706)	216 (135-330)	-2.04 (-2.89--1.18)
Lesotho	72.37 (55.27-92.01)	87.04 (65.86-111.5)	1304 (994-1667)	1855 (1400-2379)	0.7 (0.47-0.93)	17.82 (15.17-21.32)	22.54 (19.25-26.89)	257 (209-322)	401 (332-492)	0.93 (0.81-1.05)	3.58 (2.2-5.39)	4.35 (2.67-6.58)	61 (37-95)	89 (54-137)	0.75 (0.55-0.95)
Liberia	817.15 (239.26-2176.25)	68.17 (50.33-90.28)	17107 (4813-46577)	3048 (2259-3977)	-6.44 (-9.02--3.8)	109.55 (41.91-269.33)	26.39 (19.69-42.76)	2168 (721-5418)	869 (628-1401)	-3.22 (-4.73--1.69)	35.91 (10.55-99.89)	3.8 (2.47-5.66)	745 (208-2107)	156 (98-239)	-5.67 (-8--3.28)
Libya	78.28 (60.35-102.19)	155.84 (102.71-253.84)	3399 (2603-4443)	10897 (7299-17524)	3.67 (1.57-5.82)	17.68 (14.22-22.64)	31.16 (21.63-46.52)	624 (475-821)	2140 (1475-3218)	2.88 (1.4-4.39)	3.76 (2.3-5.78)	7.32 (4.11-12.71)	157 (94-245)	510 (286-896)	3.53 (1.53-5.56)
Lithuania	231.34 (178.17-303.56)	176.08 (133.12-237.32)	8499 (6583-11138)	4565 (3487-6080)	-0.9 (-1--0.8)	47.63 (38.06-59.72)	35.24 (27.98-45.19)	1875 (1526-2322)	1210 (1025-1463)	-0.99 (-1.1--0.88)	10.93 (6.49-16.77)	8.27 (4.92-12.9)	407 (244-624)	228 (140-352)	-0.92 (-1.02--0.82)
Luxembourg	141.18 (106.19-187.3)	114.52 (85.05-155.48)	521 (390-689)	666 (495-904)	-0.98 (-1.08--0.88)	27.16 (21.38-34.77)	22.51 (17.64-29.12)	113 (92-142)	162 (133-201)	-0.89 (-0.97--0.81)	6.58 (3.88-10.27)	5.36 (3.16-8.63)	25 (15-39)	33 (20-51)	-0.96 (-1.05--0.87)
Madagascar	89.89 (66.19-119.06)	86.06 (63.96-112.87)	10445 (7689-13836)	22542 (16754-29530)	-0.18 (-0.3--0.07)	25.1 (21.35-29.84)	23.47 (19.99-28)	2131 (1706-2700)	4534 (3621-5721)	-0.28 (-0.37--0.19)	4.59 (2.82-7.09)	4.37 (2.69-6.68)	497 (295-789)	1069 (638-1665)	-0.21 (-0.31--0.1)
Malawi	74.2 (54.85-97.85)	74.96 (55.43-97.61)	6865 (5055-9054)	13569 (9959-17720)	-0.09 (-0.21-0.02)	20.99 (18.06-24.94)	20.52 (17.53-24.54)	1379 (1104-1755)	2687 (2144-3422)	-0.21 (-0.32--0.1)	3.81 (2.35-5.85)	3.81 (2.34-5.87)	326 (194-513)	641 (381-1005)	-0.12 (-0.23--0.01)
Malaysia	66.09 (51.28-86.23)	68.64 (53.85-88.91)	11826 (9167-15457)	22022 (17284-28562)	-0.04 (-0.21-0.13)	14.98 (12.32-18.57)	15.43 (12.65-19.03)	2210 (1736-2856)	4683 (3786-5834)	-0.08 (-0.29-0.12)	3.2 (1.93-4.96)	3.31 (2.01-5.09)	550 (328-866)	1051 (635-1631)	-0.05 (-0.23-0.13)
Maldives	57.72 (44.53-75.94)	59.43 (45.52-77.63)	128 (98-170)	315 (242-412)	-0.09 (-0.79-0.62)	12.33 (9.97-15.55)	12.29 (9.96-15.34)	21 (16-28)	59 (47-76)	-0.14 (-0.61-0.33)	2.75 (1.63-4.32)	2.81 (1.69-4.39)	6 (3-9)	15 (9-23)	-0.1 (-0.76-0.58)
Mali	105.35 (70.74-167.28)	96.21 (68.35-139.11)	8919 (5891-14658)	19988 (13941-30278)	-1.29 (-3.05-0.5)	25.74 (20.79-33.21)	27.31 (22.17-35.21)	1642 (1215-2319)	4011 (3027-5463)	-0.33 (-1.35-0.7)	5.2 (2.99-8.69)	4.93 (2.99-7.79)	414 (229-721)	944 (543-1574)	-1.06 (-2.65-0.55)
Malta	117.94 (88.02-158.33)	120.2 (88.38-163.75)	419 (313-563)	458 (340-627)	0.15 (0.11-0.18)	22.15 (17.2-28.68)	22.67 (17.55-29.54)	83 (66-106)	116 (96-142)	0.16 (0.12-0.2)	5.47 (3.22-8.67)	5.58 (3.25-8.88)	20 (12-31)	23 (14-36)	0.15 (0.11-0.19)
Marshall Islands	62.46 (47.77-81.39)	60.18 (46.28-78.2)	27 (20-35)	35 (27-46)	-0.18 (-0.23--0.12)	13.68 (11.14-17.09)	13.35 (10.93-16.53)	5 (3-6)	7 (5-9)	-0.13 (-0.18--0.09)	2.99 (1.84-4.7)	2.89 (1.79-4.49)	1 (1-2)	2 (1-3)	-0.17 (-0.22--0.11)
Mauritania	99.28 (72.39-133.49)	85.1 (61.98-115.19)	1929 (1408-2579)	3212 (2346-4329)	-0.29 (-0.49--0.09)	29.14 (24.88-34.65)	25.41 (21.76-30.05)	424 (345-527)	743 (613-917)	-0.31 (-0.54--0.08)	5.14 (3.14-7.86)	4.44 (2.69-6.85)	93 (56-144)	157 (94-245)	-0.29 (-0.5--0.08)
Mauritius	72.58 (54.77-95.09)	84.71 (63.14-110.21)	820 (619-1076)	1085 (806-1422)	0.53 (0.46-0.61)	18.32 (15.38-22.24)	20.77 (17.33-25.23)	181 (148-224)	305 (261-363)	0.4 (0.29-0.51)	3.61 (2.19-5.61)	4.18 (2.55-6.43)	40 (24-62)	55 (34-84)	0.49 (0.41-0.58)
Mexico	155.37 (114.45-206.07)	130.62 (96.17-172.31)	135502 (99033-182027)	164454 (120958-216973)	1.24 (0.7-1.78)	35.93 (29.76-44.88)	29.77 (24.6-37.15)	25044 (19561-32658)	36709 (30206-46000)	1.16 (0.62-1.7)	7.54 (4.53-11.97)	6.33 (3.8-9.94)	6284 (3666-10239)	7931 (4761-12431)	1.22 (0.68-1.77)
Micronesia (Federated States of)	61.23 (46.77-80.06)	61.51 (47-81.2)	61 (46-79)	64 (49-84)	-0.07 (-0.58-0.45)	13.6 (11.14-16.9)	13.74 (11.31-17.06)	11 (8-14)	13 (10-16)	-0.01 (-0.33-0.31)	2.94 (1.8-4.59)	2.96 (1.84-4.56)	3 (2-4)	3 (2-5)	-0.06 (-0.54-0.43)
Monaco	139.86 (99.9-194.9)	153.02 (107.43-217.03)	39 (28-53)	52 (37-72)	0.33 (0.27-0.39)	31.31 (25.28-39.86)	34.18 (27.28-43.62)	13 (11-15)	18 (16-22)	0.32 (0.26-0.38)	6.75 (3.97-10.85)	7.38 (4.37-12.03)	2 (1-3)	3 (2-4)	0.33 (0.27-0.39)
Mongolia	125.54 (94.68-169.74)	135.12 (101.8-183.37)	2850 (2164-3858)	4750 (3573-6453)	0.34 (0.17-0.5)	24.25 (19.01-31.56)	26.2 (20.54-33.87)	461 (342-626)	867 (670-1138)	0.36 (0.26-0.47)	5.85 (3.46-9.21)	6.3 (3.71-9.98)	129 (75-204)	219 (129-348)	0.34 (0.19-0.5)
Montenegro	224.19 (165.29-309.52)	212.7 (156.3-299.27)	1415 (1041-1951)	1219 (898-1695)	-0.22 (-0.28--0.15)	41.81 (31.91-55.76)	40.13 (30.98-53.82)	264 (202-352)	271 (218-347)	-0.17 (-0.22--0.11)	10.38 (6.03-16.84)	9.87 (5.7-16.15)	66 (38-106)	59 (35-94)	-0.2 (-0.27--0.14)
Morocco	78.54 (60.23-103.48)	76.15 (58.48-100.29)	21074 (16060-27839)	27870 (21336-36697)	-0.25 (-0.35--0.15)	16.3 (13.02-20.75)	15.58 (12.5-19.64)	3680 (2798-4843)	5492 (4353-7006)	-0.26 (-0.32--0.2)	3.71 (2.2-5.83)	3.59 (2.13-5.53)	963 (560-1512)	1305 (769-2015)	-0.25 (-0.34--0.16)
Mozambique	157 (91.65-289.19)	109.92 (80.92-144.2)	20574 (11632-39108)	29897 (22124-38988)	-0.23 (-0.8-0.33)	46.74 (30.61-87.11)	36.8 (29.3-50.75)	4766 (2867-9099)	6770 (5193-8848)	-0.49 (-0.7--0.28)	8.07 (4.37-14.93)	5.88 (3.76-8.84)	996 (511-1927)	1451 (902-2247)	-0.3 (-0.75-0.15)
Myanmar	80.42 (61.36-104.28)	66.29 (51.21-86.02)	34765 (26561-45049)	36648 (28293-47747)	-0.36 (-1.81-1.11)	17.64 (13.88-23.69)	16.15 (12.61-21.26)	6458 (4874-8892)	8456 (6540-11185)	0.06 (-0.96-1.09)	3.85 (2.33-5.8)	3.24 (1.97-4.89)	1609 (952-2470)	1772 (1072-2685)	-0.27 (-1.65-1.13)
Namibia	80.23 (60.36-104.32)	82.22 (61.22-106.51)	1092 (825-1420)	1970 (1479-2542)	-0.1 (-0.4-0.19)	25.82 (20.22-37.13)	23.49 (19.55-28.89)	277 (209-402)	458 (371-566)	-0.46 (-0.66--0.27)	4.23 (2.69-6.4)	4.21 (2.62-6.37)	54 (34-83)	96 (58-147)	-0.19 (-0.46-0.07)
Nauru	77.31 (57.48-100.51)	81.42 (60.2-106.87)	8 (6-10)	9 (6-11)	0.11 (0.06-0.16)	20.78 (17.67-24.87)	21.48 (18.23-25.55)	2 (1-2)	2 (1-2)	0.05 (0.01-0.09)	3.91 (2.4-6.06)	4.09 (2.53-6.28)	0 (0-1)	0 (0-1)	0.09 (0.05-0.14)
Nepal	77.8 (60.5-97.91)	81.27 (62.9-103.4)	14892 (11545-18831)	25345 (19616-32366)	0.11 (-0.76-1)	17.7 (14.66-21.31)	19.59 (16.13-23.68)	2715 (2124-3393)	5412 (4339-6681)	0.34 (-0.17-0.86)	3.75 (2.31-5.65)	3.97 (2.47-5.99)	688 (416-1049)	1208 (748-1831)	0.16 (-0.65-0.98)
Netherlands	93.94 (70.97-127.42)	95.2 (70.69-130.52)	13674 (10376-18648)	15917 (11762-21704)	-0.1 (-0.29-0.09)	18.59 (14.62-23.91)	19.4 (15.42-24.95)	2997 (2430-3786)	4301 (3588-5259)	0.02 (-0.21-0.26)	4.41 (2.61-6.96)	4.49 (2.65-7.26)	656 (392-1028)	804 (484-1281)	-0.08 (-0.28-0.12)
New Zealand	291.29 (207.61-429.43)	277.52 (198.9-398.65)	9888 (7067-14470)	11369 (8216-16087)	-0.22 (-0.29--0.15)	51.47 (37.93-72.43)	49.2 (36.67-68.53)	1799 (1344-2517)	2422 (1911-3214)	-0.22 (-0.29--0.15)	13.32 (7.42-22.1)	12.7 (7.17-21.03)	455 (255-756)	540 (316-878)	-0.22 (-0.29--0.15)
Nicaragua	94.89 (71.97-126.27)	79.44 (59.97-106.41)	4135 (3099-5567)	5386 (4062-7220)	-0.77 (-1.23--0.3)	37.78 (20.02-80.06)	24.3 (15.53-43.58)	1294 (682-2706)	1413 (924-2395)	-1.59 (-1.76--1.42)	5.26 (3.29-8.09)	4.08 (2.5-6.32)	214 (130-337)	266 (161-421)	-1.02 (-1.41--0.62)
Niger	86.61 (63.69-115.95)	82.67 (61.68-108.88)	6585 (4775-9001)	17433 (12790-23233)	0.08 (-0.2-0.36)	23.5 (19.97-27.87)	23.29 (19.8-27.44)	1224 (952-1568)	3305 (2613-4173)	0.07 (-0.09-0.24)	4.39 (2.67-6.62)	4.24 (2.62-6.27)	307 (177-482)	816 (476-1262)	0.08 (-0.17-0.33)
Nigeria	75.67 (56.33-99.1)	81.17 (60.42-106.91)	64811 (48303-85200)	164152 (120719-216015)	0.71 (0.4-1.02)	21.17 (18.15-25.24)	22.81 (19.42-26.74)	13605 (11062-17063)	33257 (26623-41284)	0.55 (0.38-0.71)	3.86 (2.37-5.93)	4.15 (2.56-6.2)	3095 (1841-4795)	7782 (4610-11894)	0.67 (0.4-0.94)
Niue	72.53 (53.82-94.14)	75.7 (56.16-99.82)	2 (1-2)	1 (1-2)	0.08 (-0.5-0.67)	18.62 (15.64-22.54)	19.62 (16.55-23.64)	0 (0-0)	0 (0-0)	0.14 (-0.18-0.47)	3.63 (2.21-5.6)	3.79 (2.32-5.86)	0 (0-0)	0 (0-0)	0.09 (-0.44-0.62)
North Macedonia	216.99 (159.02-303.49)	199.5 (143.51-286.25)	4440 (3253-6188)	3950 (2846-5675)	-0.42 (-0.53--0.31)	39.06 (29.37-52.73)	37.04 (27.96-50.31)	789 (593-1073)	850 (670-1116)	-0.24 (-0.32--0.16)	9.95 (5.63-16.25)	9.22 (5.26-15.27)	203 (115-331)	188 (110-309)	-0.38 (-0.48--0.27)
Northern Mariana Islands	100.72 (74.51-130.87)	92.55 (68.64-122.98)	48 (35-62)	39 (29-52)	-0.42 (-0.55--0.28)	26.45 (22.45-31.85)	24 (20.25-28.88)	10 (8-12)	11 (9-13)	-0.49 (-0.57--0.4)	5.06 (3.13-7.83)	4.64 (2.86-7.17)	2 (1-4)	2 (1-3)	-0.43 (-0.56--0.31)
Norway	176.1 (126.2-243.42)	160.89 (113.34-225.94)	7772 (5535-10737)	8979 (6310-12625)	-0.45 (-0.52--0.37)	41.05 (33.44-51.9)	37.66 (30.34-47.92)	2181 (1817-2670)	2788 (2318-3394)	-0.44 (-0.5--0.38)	8.58 (5.12-13.76)	7.85 (4.64-12.66)	397 (242-635)	471 (289-748)	-0.44 (-0.51--0.37)
Oman	96.75 (74.92-127.48)	88.74 (69.09-114.07)	1896 (1459-2506)	4405 (3385-5728)	-0.37 (-0.43--0.31)	20.71 (16.79-26.05)	18.39 (14.85-22.95)	321 (246-425)	781 (608-1016)	-0.48 (-0.54--0.42)	4.61 (2.76-7.21)	4.2 (2.51-6.53)	86 (51-137)	203 (119-319)	-0.39 (-0.45--0.34)
Pakistan	74.67 (56.63-98.06)	81.99 (62.49-107.35)	78741 (59567-102775)	181910 (138003-238957)	0.74 (0.43-1.05)	16.85 (13.83-20.71)	19.82 (16.38-24.34)	14526 (11359-18580)	35714 (28246-45577)	0.83 (0.65-1)	3.6 (2.19-5.55)	4.01 (2.45-6.14)	3644 (2176-5620)	8529 (5116-13210)	0.76 (0.47-1.05)
Palau	113.82 (85.29-148.32)	123.49 (91.2-163.23)	18 (13-23)	23 (17-30)	0.18 (0.13-0.23)	27.88 (23.34-33.66)	29.95 (25.1-36.54)	4 (3-5)	6 (5-7)	0.16 (0.11-0.2)	5.62 (3.44-8.66)	6.08 (3.72-9.46)	1 (1-1)	1 (1-2)	0.17 (0.12-0.22)
Palestine	180.59 (96.65-361.17)	85.03 (65.75-108.94)	4294 (2200-8712)	4575 (3519-5832)	-1.13 (-4.42-2.27)	47.94 (23.87-96.93)	41.1 (20.3-88.85)	912 (444-1801)	1676 (873-3457)	0.54 (-1.16-2.26)	8.99 (4.44-17.54)	5 (3.19-7.78)	204 (96-414)	246 (154-379)	-0.65 (-3.57-2.37)
Panama	94.1 (72.27-123.11)	98.62 (74.95-128.95)	2388 (1816-3146)	4110 (3121-5377)	0.21 (0.15-0.27)	19.09 (15.14-24.56)	19.01 (14.98-24.47)	426 (326-562)	794 (626-1021)	0.04 (-0.02-0.1)	4.43 (2.64-6.9)	4.59 (2.75-7.16)	110 (65-172)	192 (115-298)	0.17 (0.11-0.23)
Papua New Guinea	60.06 (46.09-78.69)	68.68 (52.04-89.77)	2440 (1873-3188)	6732 (5090-8789)	0.08 (-0.7-0.86)	13.33 (10.94-16.42)	16.1 (13.23-19.88)	429 (332-555)	1264 (985-1628)	0.41 (-0.07-0.9)	2.89 (1.78-4.47)	3.34 (2.04-5.16)	112 (67-175)	313 (189-493)	0.14 (-0.59-0.87)
Paraguay	83.67 (64.8-108.29)	82.71 (64.51-105.6)	3544 (2725-4616)	5967 (4644-7631)	-0.11 (-0.17--0.04)	16.13 (12.76-20.43)	16.2 (12.9-20.27)	586 (441-770)	1100 (860-1392)	-0.04 (-0.1-0.03)	3.89 (2.32-6.02)	3.86 (2.32-5.91)	160 (94-249)	276 (165-424)	-0.09 (-0.15--0.02)
Peru	128.97 (84.71-210.82)	74.4 (56.43-100.49)	30579 (19642-51050)	25548 (19330-34615)	-1.25 (-1.77--0.73)	22.54 (15.63-34.55)	15.05 (11.79-19.67)	4777 (3168-7667)	5112 (4001-6735)	-1.05 (-1.36--0.75)	5.92 (3.31-10.6)	3.49 (2.08-5.54)	1376 (745-2480)	1197 (711-1898)	-1.22 (-1.7--0.74)
Philippines	105.45 (77.69-141)	79.73 (60.12-106.6)	67585 (49543-90881)	90885 (68257-121489)	-0.69 (-0.97--0.41)	21.74 (17.04-28.14)	17.66 (14.15-22.34)	11684 (8780-15614)	18053 (14155-23304)	-0.63 (-0.8--0.47)	4.99 (3.03-7.73)	3.82 (2.32-6)	3092 (1854-4904)	4262 (2542-6760)	-0.68 (-0.94--0.42)
Poland	239.11 (178.68-333.37)	206.09 (149.57-289.4)	90121 (67211-125483)	72830 (53041-101259)	-0.55 (-0.65--0.45)	46.69 (36.08-61.43)	39.65 (30.41-52.63)	18373 (14413-23831)	17595 (14437-22228)	-0.6 (-0.69--0.51)	11.16 (6.5-18.17)	9.6 (5.59-15.55)	4244 (2488-6836)	3559 (2122-5587)	-0.56 (-0.66--0.46)
Portugal	118.9 (89.89-157.57)	80.69 (60.17-109.45)	11721 (8876-15459)	7655 (5757-10288)	-1.76 (-1.89--1.62)	23.33 (18.42-29.81)	15.76 (12.4-20.43)	2518 (2036-3187)	2116 (1774-2578)	-1.73 (-1.85--1.61)	5.56 (3.31-8.69)	3.77 (2.24-6.08)	558 (335-862)	387 (237-609)	-1.75 (-1.88--1.61)
Puerto Rico	118.28 (88.66-156.78)	121.85 (89.58-162.32)	4309 (3229-5739)	4078 (3040-5397)	0.35 (0.07-0.64)	27.67 (23.08-33.77)	27.37 (22.41-33.95)	999 (831-1222)	1243 (1067-1473)	0.08 (-0.09-0.25)	5.77 (3.52-8.92)	5.88 (3.53-9.19)	210 (128-325)	212 (131-324)	0.29 (0.03-0.55)
Qatar	113.14 (87.05-149.69)	101.54 (77.58-132.89)	582 (442-773)	3494 (2646-4641)	-0.24 (-0.32--0.15)	22.67 (17.99-28.78)	19.86 (15.72-25.33)	97 (73-130)	591 (444-783)	-0.36 (-0.44--0.29)	5.31 (3.1-8.35)	4.74 (2.82-7.52)	26 (15-42)	159 (92-254)	-0.26 (-0.35--0.18)
Republic of Korea	145.73 (109.99-197.62)	127.53 (94.65-178.32)	69007 (51983-93352)	64916 (48215-88954)	-0.72 (-0.81--0.62)	27.99 (21.79-36.81)	24.5 (19-32.54)	11975 (9039-16087)	15271 (12481-19385)	-0.69 (-0.77--0.62)	6.78 (3.94-10.78)	5.94 (3.44-9.64)	3152 (1817-5078)	3160 (1881-5091)	-0.71 (-0.8--0.62)
Republic of Moldova	199.33 (152.67-261.86)	145.06 (110.7-193.18)	8870 (6814-11617)	4944 (3791-6592)	-1.48 (-1.77--1.19)	39.97 (31.85-51.06)	28.65 (22.81-36.71)	1780 (1420-2265)	1178 (981-1455)	-1.4 (-1.61--1.19)	9.36 (5.51-14.71)	6.79 (4.02-10.71)	417 (245-654)	241 (147-370)	-1.46 (-1.74--1.19)
Romania	252.77 (185.79-353.13)	206.13 (150.14-294.82)	58206 (42783-81170)	35343 (25570-49790)	-0.8 (-0.91--0.7)	47.23 (36.04-62.93)	37.98 (28.52-51.81)	11476 (8919-15084)	8247 (6625-10585)	-0.85 (-0.96--0.73)	11.69 (6.69-19.12)	9.52 (5.42-15.73)	2720 (1555-4464)	1712 (990-2796)	-0.81 (-0.91--0.7)
Russian Federation	261.86 (200.85-350.73)	191.58 (147.04-252.68)	391562 (300143-524137)	269907 (207251-355833)	-1.14 (-1.37--0.9)	52.27 (41.34-67.28)	39.41 (31.56-50.15)	83228 (66771-105655)	66698 (55603-82324)	-0.98 (-1.21--0.75)	12.29 (7.25-19.27)	9.05 (5.43-14.22)	18611 (11100-29185)	13264 (8069-20671)	-1.1 (-1.34--0.87)
Rwanda	263.55 (127.9-556.65)	87.61 (64.34-116.38)	19727 (8922-43754)	10814 (7885-14324)	-5.09 (-7.45--2.68)	50.5 (33.48-86.51)	52.38 (29.11-119.96)	3004 (1712-5850)	4610 (2626-10078)	-1.44 (-3.19-0.34)	12.32 (5.76-26.7)	5.66 (3.5-8.9)	885 (376-2051)	618 (384-956)	-4.04 (-6.17--1.86)
Saint Kitts and Nevis	117.34 (85.32-162.55)	127.27 (92.76-175.26)	48 (35-67)	74 (54-102)	0.2 (0.12-0.29)	26.04 (21.16-33.51)	27.4 (22.06-35.42)	10 (8-13)	17 (14-22)	0.1 (0.03-0.17)	5.65 (3.34-9.04)	6.09 (3.55-9.69)	2 (1-4)	4 (2-6)	0.18 (0.1-0.26)
Saint Lucia	83.57 (64.76-110.72)	92.54 (70.43-124.94)	120 (93-162)	156 (119-210)	0.38 (0.28-0.49)	16.33 (12.95-20.97)	17.73 (13.94-23.19)	21 (16-28)	33 (26-42)	0.3 (0.23-0.36)	3.91 (2.34-6.19)	4.31 (2.55-6.84)	5 (3-9)	7 (4-12)	0.36 (0.26-0.46)
Saint Vincent and the Grenadines	81.94 (62.73-110.18)	93.82 (70.61-127.57)	96 (73-129)	104 (78-141)	0.42 (0.27-0.56)	15.6 (12.28-20.22)	17.88 (14.07-23.33)	16 (12-22)	21 (17-27)	0.43 (0.34-0.53)	3.81 (2.27-6.02)	4.36 (2.56-6.96)	4 (3-7)	5 (3-8)	0.42 (0.28-0.55)
Samoa	68.79 (52.18-89.54)	62.95 (48.18-82.63)	111 (85-145)	132 (101-174)	0.12 (-0.98-1.23)	14.17 (11.45-17.74)	14.69 (11.89-18.26)	19 (15-25)	27 (22-34)	0.49 (-0.27-1.26)	3.26 (2.02-5.01)	3.06 (1.88-4.71)	5 (3-8)	6 (4-10)	0.2 (-0.85-1.26)
San Marino	153.29 (109.99-214.04)	158.1 (111.06-225.19)	35 (25-49)	50 (35-70)	0.1 (0.03-0.16)	33.7 (27-43.18)	34.76 (27.71-44.69)	9 (7-11)	15 (12-18)	0.1 (0.04-0.17)	7.37 (4.35-11.77)	7.6 (4.46-12.44)	2 (1-3)	3 (2-4)	0.1 (0.03-0.16)
Sao Tome and Principe	82.53 (61.54-107.57)	94.75 (70.74-124.22)	98 (74-128)	186 (139-243)	0.51 (0.45-0.57)	22.38 (19.16-26.5)	26.32 (22.52-31.23)	20 (16-25)	40 (33-50)	0.63 (0.58-0.68)	4.18 (2.59-6.38)	4.83 (2.97-7.36)	5 (3-7)	9 (5-14)	0.54 (0.49-0.6)
Saudi Arabia	130.84 (97.94-172.48)	146.5 (108.23-198.07)	21802 (16284-29109)	59938 (43745-81376)	0.51 (0.42-0.61)	25.71 (20.37-32.6)	29.33 (23.23-37.18)	3454 (2545-4619)	10502 (7963-13756)	0.59 (0.5-0.67)	6.11 (3.56-9.49)	6.86 (4.02-10.72)	979 (557-1542)	2742 (1564-4292)	0.53 (0.44-0.62)
Senegal	77.67 (57.24-103.69)	74.05 (54.29-99.64)	5573 (4112-7349)	10428 (7672-13803)	-0.34 (-0.62--0.07)	21.92 (18.77-26.01)	22.07 (18.95-26.14)	1120 (893-1422)	2349 (1934-2911)	0 (-0.12-0.11)	3.98 (2.41-6.02)	3.85 (2.39-5.9)	264 (154-407)	507 (305-790)	-0.25 (-0.48--0.02)
Serbia	212.79 (157.29-297.35)	198.8 (143.86-284.98)	19263 (14210-26875)	15568 (11257-22283)	-1.01 (-1.97--0.04)	40.66 (31.37-54.39)	38.65 (29.58-52.1)	3963 (3124-5227)	3750 (3038-4799)	-0.7 (-1.39--0.01)	9.9 (5.71-16.25)	9.27 (5.31-15.2)	909 (526-1482)	759 (449-1228)	-0.96 (-1.88--0.03)
Seychelles	88.77 (66.5-115.79)	87.78 (65.46-115.7)	65 (48-85)	92 (68-120)	-0.2 (-0.34--0.07)	21.86 (18.47-26.54)	21.97 (18.56-26.43)	14 (12-18)	24 (20-29)	-0.13 (-0.22--0.03)	4.38 (2.7-6.78)	4.35 (2.66-6.76)	3 (2-5)	5 (3-7)	-0.18 (-0.3--0.06)
Sierra Leone	72.75 (53.81-98.37)	75.46 (55.26-101.39)	2539 (1885-3345)	5765 (4219-7718)	-4.52 (-6.73--2.25)	21.5 (18.48-25.53)	27.15 (21.89-37.09)	569 (467-709)	1506 (1165-2044)	-1.76 (-3.06--0.45)	3.77 (2.31-5.83)	4.13 (2.61-6.23)	123 (74-193)	289 (177-452)	-3.85 (-5.84--1.81)
Singapore	127.31 (94.03-179.42)	111.93 (81.82-158.16)	4228 (3124-5963)	5918 (4327-8375)	-0.67 (-0.78--0.56)	23.35 (17.85-31.21)	20.63 (15.74-27.75)	726 (543-994)	1265 (1002-1651)	-0.65 (-0.75--0.54)	5.87 (3.36-9.57)	5.17 (2.95-8.46)	193 (110-317)	282 (165-457)	-0.66 (-0.77--0.56)
Slovakia	252.89 (185.67-356.02)	227.19 (165.42-319.87)	13327 (9759-18660)	11531 (8336-16135)	-0.41 (-0.46--0.36)	48.74 (37.29-64.34)	42.97 (32.62-57.45)	2652 (2055-3477)	2649 (2124-3385)	-0.47 (-0.53--0.4)	11.78 (6.72-19.18)	10.55 (6.13-17.26)	625 (356-1012)	557 (329-907)	-0.42 (-0.47--0.37)
Slovenia	286.68 (209.42-405.04)	244.66 (175.5-350.29)	5631 (4129-7913)	4612 (3333-6486)	-0.12 (-0.33-0.1)	56.2 (43.47-74.39)	46.79 (35.75-63.1)	1183 (935-1538)	1182 (974-1481)	-0.23 (-0.43--0.03)	13.41 (7.79-21.8)	11.39 (6.58-18.66)	267 (155-435)	229 (136-368)	-0.14 (-0.35-0.07)
Solomon Islands	64.37 (49.15-83.05)	60.44 (46.34-78.88)	206 (158-266)	390 (300-509)	-0.22 (-0.5-0.06)	14.96 (12.29-18.4)	14.24 (11.78-17.34)	37 (28-48)	73 (57-93)	-0.21 (-0.36--0.06)	3.12 (1.91-4.79)	2.94 (1.8-4.47)	9 (6-15)	18 (11-28)	-0.21 (-0.47-0.04)
Somalia	254.5 (112.6-574.03)	123.76 (82.18-198.63)	18659 (7838-42507)	24939 (16301-41944)	0.35 (-1.36-2.09)	45.97 (27.19-90)	32.62 (24.38-48.61)	2776 (1391-5879)	4754 (3305-7188)	0 (-0.96-0.97)	11.74 (5.11-26.78)	6.2 (3.71-10.28)	832 (333-1939)	1164 (651-2023)	0.24 (-1.3-1.8)
South Africa	107.44 (80.29-139.54)	81.83 (61.19-105.93)	39745 (29707-51650)	46364 (34498-60070)	-0.69 (-0.89--0.49)	27.61 (23.34-33.32)	21.02 (17.78-25.31)	8386 (6801-10528)	10997 (9159-13453)	-0.59 (-0.85--0.33)	5.36 (3.25-8.22)	4.08 (2.47-6.26)	1898 (1132-2958)	2273 (1363-3521)	-0.66 (-0.88--0.45)
South Sudan	97.2 (72.18-128.44)	114.32 (81.13-164.64)	5322 (3967-7082)	10356 (7254-15386)	1.33 (-0.58-3.26)	30.47 (25.17-37.58)	34.55 (26.47-50.04)	1227 (955-1582)	2309 (1682-3364)	0.72 (-0.32-1.76)	5.1 (3.2-7.73)	5.91 (3.61-9.24)	259 (157-404)	498 (292-810)	1.15 (-0.56-2.88)
Spain	117.05 (88.1-156.98)	98.39 (72.66-134.12)	44333 (33593-59467)	39746 (29394-54192)	-0.84 (-0.93--0.75)	22.21 (17.36-28.74)	18.93 (14.76-24.71)	9249 (7391-11711)	10481 (8783-12866)	-0.79 (-0.9--0.67)	5.44 (3.21-8.55)	4.58 (2.64-7.42)	2099 (1242-3277)	1986 (1183-3112)	-0.83 (-0.92--0.74)
Sri Lanka	248.71 (125.81-529.09)	75.76 (58.64-97.19)	46004 (22996-98516)	16505 (12732-21165)	-3.71 (-5.47--1.92)	38.97 (22.94-69.25)	22 (16.01-33.8)	6720 (3729-12382)	5105 (3709-7878)	-1.58 (-2.64--0.51)	11.24 (5.27-23.68)	3.86 (2.48-5.81)	2057 (932-4396)	855 (555-1289)	-3.27 (-4.89--1.62)
Sudan	196.35 (98.9-409.58)	87.37 (65.63-114.36)	42071 (20592-89569)	36778 (27574-48067)	-1.63 (-2.62--0.64)	34.01 (21.5-59.72)	23.2 (18.19-31.33)	6237 (3566-12010)	7634 (5754-10362)	-0.61 (-1.22-0)	8.98 (4.24-19.03)	4.37 (2.69-6.69)	1873 (834-4167)	1742 (1044-2736)	-1.42 (-2.33--0.5)
Suriname	73.91 (57.82-97.36)	81.38 (63.18-107.24)	304 (238-402)	462 (359-609)	0.38 (0.35-0.42)	15.5 (12.56-20.03)	16.39 (13.13-20.83)	57 (44-74)	95 (77-121)	0.26 (0.22-0.29)	3.51 (2.09-5.47)	3.83 (2.28-5.98)	14 (8-22)	22 (13-34)	0.35 (0.32-0.39)
Sweden	169.02 (121.08-232.32)	163.93 (115.37-230.01)	14556 (10352-20116)	17197 (12063-24277)	-0.18 (-0.3--0.06)	38.84 (31.52-49.22)	37.43 (29.97-48.02)	4234 (3574-5157)	5467 (4551-6634)	-0.2 (-0.29--0.11)	8.21 (4.87-13.26)	7.95 (4.66-12.99)	751 (458-1170)	909 (561-1454)	-0.19 (-0.3--0.07)
Switzerland	164.9 (122.47-225.79)	127.57 (93.76-176.66)	11200 (8304-15173)	10494 (7683-14527)	-1.37 (-1.59--1.14)	32.4 (25.4-42.07)	25.05 (19.44-32.76)	2550 (2065-3203)	2779 (2302-3435)	-1.34 (-1.54--1.13)	7.72 (4.54-12.33)	5.97 (3.49-9.65)	541 (324-854)	526 (317-841)	-1.36 (-1.58--1.14)
Syrian Arab Republic	62.14 (48.31-80.51)	178.87 (92.4-357.48)	8728 (6674-11323)	22539 (12361-43757)	10.4 (6.73-14.2)	14.46 (10.78-22.39)	66.29 (27.01-157.35)	1602 (1146-2435)	8293 (3490-19488)	9.31 (6.31-12.39)	3.01 (1.84-4.6)	9.77 (4.67-19.56)	402 (238-618)	1226 (609-2368)	10.3 (6.74-13.99)
Taiwan (Province of China)	58.72 (45.22-74.8)	42.36 (33.03-54.01)	12417 (9517-15901)	10656 (8288-13685)	-1.55 (-1.88--1.23)	13.17 (10.83-16.09)	9.86 (8.19-12.01)	2527 (2045-3145)	3038 (2607-3582)	-1.34 (-1.56--1.12)	2.83 (1.7-4.36)	2.07 (1.26-3.18)	587 (353-912)	547 (337-830)	-1.5 (-1.8--1.19)
Tajikistan	118.68 (90.5-156.92)	94.22 (70.32-130.32)	6632 (5052-8800)	9566 (7128-13299)	-3.55 (-5.39--1.68)	22.61 (17.72-28.93)	21.86 (16.24-31.2)	1073 (798-1427)	1907 (1399-2718)	-2.45 (-3.81--1.08)	5.51 (3.31-8.64)	4.54 (2.75-7.2)	299 (177-473)	447 (262-718)	-3.37 (-5.13--1.57)
Thailand	85.55 (65.9-111.09)	67.2 (52.22-85.86)	51276 (39509-66635)	47162 (36645-60655)	-0.96 (-1.12--0.81)	18.63 (15.2-23.15)	14.49 (11.87-17.77)	9742 (7654-12409)	11889 (9963-14268)	-1.05 (-1.14--0.95)	4.09 (2.49-6.33)	3.21 (1.95-4.91)	2389 (1433-3734)	2337 (1429-3577)	-0.98 (-1.12--0.83)
Timor-Leste	183.58 (90.77-386.8)	56.72 (43.9-73.73)	1611 (766-3480)	765 (595-992)	-6.49 (-8.56--4.37)	39.27 (20.51-74.99)	24.9 (14.34-48.49)	295 (145-578)	258 (155-482)	-2.82 (-3.95--1.67)	8.74 (4.07-17.8)	3.24 (2.09-4.99)	75 (33-157)	40 (25-62)	-5.56 (-7.4--3.69)
Togo	79.73 (58.79-106.25)	81.83 (60.08-109.33)	2763 (2047-3686)	6204 (4544-8314)	0.03 (-0.3-0.36)	23.39 (19.97-27.68)	23.88 (20.45-28.39)	551 (440-706)	1375 (1126-1725)	0.09 (-0.06-0.25)	4.13 (2.5-6.35)	4.24 (2.59-6.52)	131 (78-206)	301 (180-472)	0.05 (-0.23-0.34)
Tokelau	65.86 (49.01-85.97)	71.51 (53.5-93.29)	1 (1-1)	1 (1-1)	0.26 (0.19-0.33)	16.96 (14.32-20.61)	18.4 (15.54-22.11)	0 (0-0)	0 (0-0)	0.25 (0.18-0.33)	3.29 (2-5.12)	3.57 (2.18-5.51)	0 (0-0)	0 (0-0)	0.26 (0.19-0.33)
Tonga	59.77 (44.57-79.36)	46.27 (35.29-59.32)	56 (42-74)	47 (36-61)	-0.95 (-1.32--0.58)	12.57 (10.1-15.83)	10.02 (8.16-12.42)	10 (8-13)	9 (7-12)	-0.88 (-1.18--0.58)	2.84 (1.73-4.4)	2.21 (1.37-3.41)	3 (2-4)	2 (1-3)	-0.93 (-1.28--0.58)
Trinidad and Tobago	83.77 (64.24-112.2)	85.77 (66.29-112.89)	1055 (807-1413)	1115 (864-1449)	0.61 (0.46-0.77)	15.74 (12.34-20.32)	16.77 (13.4-21.49)	181 (138-239)	246 (203-308)	0.66 (0.52-0.79)	3.9 (2.3-6.07)	4.01 (2.36-6.27)	48 (28-76)	53 (32-82)	0.62 (0.47-0.76)
Tunisia	79.09 (59.58-108.47)	76.19 (57.84-102.65)	6940 (5231-9505)	8760 (6598-11858)	-0.07 (-0.14-0)	15.62 (12.22-20.34)	15.01 (11.81-19.25)	1184 (889-1594)	1794 (1422-2283)	-0.13 (-0.18--0.07)	3.71 (2.16-5.92)	3.57 (2.09-5.65)	316 (182-509)	414 (243-649)	-0.08 (-0.14--0.01)
Turkey	78.02 (59.48-104.33)	72.13 (55.2-94.25)	49367 (37548-65549)	58927 (45275-76929)	-0.9 (-1.66--0.13)	14.85 (11.63-19.06)	14.83 (11.79-18.91)	8250 (6201-10890)	12633 (10169-16055)	-0.45 (-0.96-0.05)	3.63 (2.15-5.71)	3.4 (2.06-5.25)	2242 (1305-3550)	2806 (1706-4298)	-0.82 (-1.54--0.09)
Turkmenistan	103.79 (79.18-139.31)	108.94 (80.97-151.5)	4153 (3170-5570)	5713 (4251-7946)	-0.16 (-0.58-0.26)	19.84 (15.53-25.65)	20.1 (15.43-26.73)	674 (502-910)	1007 (761-1355)	-0.19 (-0.49-0.12)	4.82 (2.84-7.69)	5.03 (2.89-8.1)	187 (109-301)	262 (150-422)	-0.17 (-0.57-0.23)
Tuvalu	65.21 (48.91-85.16)	72.95 (54.23-95.76)	6 (4-8)	9 (6-11)	0.31 (0.26-0.37)	17.13 (14.5-20.6)	18.97 (16.03-22.73)	1 (1-2)	2 (2-3)	0.28 (0.23-0.34)	3.28 (2.01-5.08)	3.65 (2.23-5.63)	0 (0-0)	0 (0-1)	0.3 (0.25-0.36)
Uganda	101.69 (70.72-151.67)	82.19 (60.96-108.03)	17526 (12104-26999)	32906 (24359-42980)	-0.79 (-1.38--0.2)	33.94 (24.33-56.03)	27.12 (21.61-37.29)	4192 (2825-6973)	7120 (5440-9273)	-0.83 (-1.06--0.61)	5.41 (3.36-8.48)	4.38 (2.79-6.67)	856 (503-1394)	1581 (958-2488)	-0.79 (-1.27--0.31)
Ukraine	217.15 (165.58-284.47)	193.99 (147.01-257.93)	110629 (84263-144694)	78567 (60090-103495)	-0.5 (-0.75--0.25)	43.4 (34.55-55.32)	38.26 (30.31-48.64)	24643 (19989-30708)	19161 (15896-23503)	-0.61 (-0.82--0.4)	10.19 (6.05-15.91)	9.08 (5.44-14.25)	5308 (3194-8302)	3846 (2359-6037)	-0.52 (-0.76--0.27)
United Arab Emirates	92.26 (71.36-120.54)	85.27 (66.04-110)	1878 (1448-2462)	8829 (6808-11543)	-0.33 (-0.4--0.26)	19.37 (15.6-24.43)	17.71 (14.36-22.19)	319 (242-418)	1730 (1373-2187)	-0.39 (-0.48--0.29)	4.38 (2.6-6.79)	4.03 (2.41-6.22)	86 (50-134)	414 (248-650)	-0.34 (-0.42--0.27)
United Kingdom	116.97 (87.52-156.02)	108.64 (79.9-146.66)	62456 (47092-82624)	67849 (50113-91190)	-0.32 (-0.41--0.23)	22.72 (17.98-29.27)	21.73 (17.13-28.07)	14223 (11653-17739)	17573 (14652-21644)	-0.22 (-0.29--0.14)	5.46 (3.27-8.69)	5.1 (3.02-8.24)	3015 (1810-4762)	3378 (2026-5315)	-0.3 (-0.39--0.21)
United Republic of Tanzania	81.73 (60.62-106.4)	80.19 (59.66-104.68)	20530 (15269-26862)	44434 (32957-58374)	-0.06 (-0.15-0.03)	22.91 (19.64-27.19)	22.28 (19.11-26.48)	4126 (3308-5218)	9087 (7352-11424)	-0.12 (-0.2--0.04)	4.18 (2.58-6.45)	4.09 (2.53-6.24)	973 (580-1524)	2113 (1266-3335)	-0.07 (-0.16-0.01)
United States of America	185.21 (136.32-248.49)	160.59 (119.33-213.93)	474619 (348116-633898)	553817 (409062-739232)	-0.93 (-1.24--0.62)	43.03 (35.73-54.12)	40.2 (33.76-49.25)	120209 (101085-148335)	174726 (151491-206532)	-0.56 (-0.81--0.31)	9.01 (5.38-14.46)	7.95 (4.84-12.55)	23542 (14237-37551)	29089 (18173-44918)	-0.84 (-1.13--0.55)
United States Virgin Islands	111.11 (82.44-147.15)	111.98 (81.26-152.34)	118 (88-157)	109 (80-146)	-0.11 (-0.25-0.02)	25.71 (21.34-31.69)	24.99 (20.46-31.65)	26 (21-32)	31 (26-37)	-0.26 (-0.39--0.13)	5.41 (3.2-8.43)	5.4 (3.2-8.57)	6 (3-9)	6 (3-9)	-0.15 (-0.28--0.02)
Uruguay	199.09 (136.62-300.31)	175.51 (125.82-249.09)	6109 (4200-9225)	5754 (4136-8208)	-0.67 (-0.8--0.55)	35.63 (25.8-50.28)	32.09 (24.14-43.62)	1149 (845-1595)	1197 (936-1563)	-0.58 (-0.69--0.46)	9.13 (5.01-15.48)	8.09 (4.63-13.51)	283 (156-477)	272 (158-447)	-0.65 (-0.77--0.53)
Uzbekistan	110.22 (83.66-145.49)	104.33 (78.61-140.59)	24678 (18744-32657)	37067 (27905-49933)	-0.28 (-0.36--0.2)	20.59 (16.01-26.85)	20.03 (15.59-26)	3962 (2924-5340)	6483 (4916-8613)	-0.14 (-0.22--0.07)	5.1 (3.01-7.95)	4.86 (2.85-7.64)	1111 (649-1769)	1697 (985-2689)	-0.25 (-0.33--0.17)
Vanuatu	47.21 (36.9-61.36)	47.45 (37.09-60.46)	71 (55-91)	141 (109-180)	-0.58 (-1.68-0.54)	11.12 (9.11-13.8)	11.52 (9.45-14.11)	13 (10-17)	28 (22-35)	-0.27 (-0.99-0.46)	2.3 (1.41-3.48)	2.33 (1.45-3.53)	3 (2-5)	7 (4-10)	-0.52 (-1.56-0.53)
Venezuela (Bolivarian Republic of)	116.39 (88.7-152.19)	126.73 (94.44-170.98)	23883 (18164-31471)	34810 (25952-46628)	0.12 (-0.49-0.74)	22.69 (17.88-28.91)	24.33 (19.01-32.02)	3949 (2952-5251)	6890 (5427-9001)	0.14 (-0.31-0.59)	5.44 (3.2-8.57)	5.9 (3.44-9.47)	1083 (623-1731)	1630 (958-2613)	0.12 (-0.47-0.71)
Viet Nam	70.25 (54.29-93.27)	74.33 (57.48-96.31)	47678 (36692-63237)	73088 (56813-95241)	0.06 (-0.07-0.19)	15.07 (12.25-18.94)	16.41 (13.48-20.31)	8650 (6736-11255)	16061 (13181-19915)	0.19 (0.08-0.3)	3.35 (2.01-5.22)	3.58 (2.18-5.54)	2202 (1300-3496)	3517 (2133-5465)	0.1 (-0.03-0.22)
Yemen	70.39 (54.17-92.11)	266.52 (120.94-589.5)	9740 (7464-12789)	95263 (41900-213424)	4.52 (2.82-6.24)	16.55 (13.04-21.88)	45.55 (23.12-86.45)	1783 (1325-2416)	13918 (6574-27829)	3.07 (1.8-4.35)	3.41 (2.08-5.23)	12.19 (5.15-26.74)	448 (263-694)	4254 (1712-9544)	4.27 (2.65-5.92)
Zambia	78.94 (59.62-101.61)	78.25 (58.42-101.48)	5971 (4461-7746)	13596 (10156-17693)	0.05 (-0.01-0.12)	21.73 (18.57-25.61)	21.5 (18.41-25.55)	1137 (897-1441)	2669 (2134-3372)	-0.03 (-0.07-0.02)	4.02 (2.47-6.06)	3.98 (2.48-6.04)	280 (164-434)	641 (383-999)	0.03 (-0.02-0.09)
Zimbabwe	68.26 (51.77-87.3)	71.76 (54.09-90.89)	6754 (5116-8754)	10554 (7950-13468)	-0.09 (-0.28-0.1)	18.13 (15.52-21.35)	18.08 (15.27-21.49)	1283 (1025-1612)	2041 (1636-2558)	-0.18 (-0.31--0.04)	3.44 (2.11-5.22)	3.57 (2.26-5.39)	316 (186-490)	496 (306-766)	-0.11 (-0.29-0.06)
