# Supplementary material for: Insights into epidemiological trends of severe chest injuries: an analysis of age, period, and cohort from 1990 to 2019 using the Global Burden of Disease study 2019
Source: Scand J Trauma Resusc Emerg Med. 2024 Sep 16;32:89. doi: 10.1186/s13049-024-01258-2 (PMC11403847; doi:10.1186/s13049-024-01258-2)
Supplement: Supplementary file 1 — Additional file 1. [file 13049_2024_1258_MOESM1_ESM.zip › additional file 1/Additional file 1-Table S3.xlsx]

## Sheet: Sheet1
Region	incidence(95% UI)				EAPC (95% CI)	prevalence(95% UI)				EAPC (95% CI)	YLDs(95% UI)				EAPC (95% CI)
	1990	2019	1990	2019		1990	2019	1990	2019		1990	2019	1990	2019
	ASR per 100000	ASR per 100000	Number	Number		ASR per 100000	ASR per 100000	Number	Number		ASR per 100000	ASR per 100000	Number	Number
High SDI	151.91 (113.35-202.53)	136.8 (102.44-183.11)	1245338 (935732-1660134)	1376373 (1032650-1838548)	-0.57 (-0.72--0.42)	32.29 (26.2-41.29)	29.76 (24.17-37.67)	287529 (237633-361204)	392402 (336603-471698)	-0.47 (-0.6--0.35)	7.23 (4.29-11.5)	6.55 (3.92-10.41)	60406 (36299-95340)	70296 (42763-108853)	-0.55 (-0.69--0.41)
High-middle SDI	138.7 (105.85-181.76)	117.06 (88.84-153.6)	1629501 (1241047-2131769)	1691832 (1287778-2211704)	-0.73 (-0.83--0.64)	29.81 (24.28-37.06)	26.49 (21.92-32.66)	338968 (273888-424929)	442040 (374936-530311)	-0.53 (-0.6--0.45)	6.62 (3.96-10.33)	5.68 (3.45-8.83)	77287 (46285-120727)	84893 (52405-131296)	-0.67 (-0.76--0.58)
Middle SDI	86.55 (67.08-110.15)	86.59 (66.59-110.78)	1512337 (1169934-1934725)	2101005 (1608454-2686443)	0.35 (0.16-0.54)	22.01 (18.28-26.76)	22.6 (18.96-27.26)	320433 (255363-396753)	554395 (466984-669265)	0.21 (0.05-0.37)	4.53 (2.81-6.84)	4.49 (2.78-6.86)	76161 (46481-116491)	109607 (68032-166593)	0.29 (0.11-0.47)
Low-middle SDI	96.07 (74.64-122.67)	89.92 (70.36-113.75)	1074161 (829585-1393169)	1589950 (1241075-2009827)	-0.37 (-0.57--0.16)	22.41 (18.58-26.92)	22.91 (19.22-27.37)	205052 (162772-256523)	365923 (300514-444574)	-0.01 (-0.13-0.11)	4.7 (2.9-6.92)	4.51 (2.81-6.78)	50487 (30216-75314)	78030 (48047-117639)	-0.26 (-0.44--0.08)
Low SDI	144.2 (86.49-256.8)	90.65 (67-122.63)	791156 (455602-1501685)	988531 (724406-1371611)	-0.8 (-1.41--0.19)	31.47 (22.45-48.84)	26.31 (20.71-35.55)	138747 (88455-227860)	220599 (167802-299351)	-0.26 (-0.54-0.03)	7.18 (3.89-13.19)	4.86 (2.99-7.38)	37700 (19564-72374)	49976 (29945-78180)	-0.63 (-1.16--0.11)
