# Supplementary material for: Insights into epidemiological trends of severe chest injuries: an analysis of age, period, and cohort from 1990 to 2019 using the Global Burden of Disease study 2019
Source: Scand J Trauma Resusc Emerg Med. 2024 Sep 16;32:89. doi: 10.1186/s13049-024-01258-2 (PMC11403847; doi:10.1186/s13049-024-01258-2)
Supplement: Supplementary file 1 — Additional file 1. [file 13049_2024_1258_MOESM1_ESM.zip › additional file 1/Additional file 1-Table S4.xlsx]

## Sheet: Sheet1
Measure	Global					China
	Number of 1990	ASR per 100000 in 1990	Number of 2019	ASR per 100000 in 2019	EAPC (95% CI)	Number of 1990	ASR per 100000 in 1990	Number of 2019	ASR per 100000 in 2019	EAPC (95% CI)
Incidence
Overall	6406747 (4891130-8351529)	118.66 (90.89-154.47)	7953386 (6132771-10165826)	102 (78.66-130.57)	-0.41 (-0.54--0.28)	876002 (644472-1193677)	73.73 (54.15-101.22)	1377567 (1010459-1834435)	88.04 (64.89-117.73)	0.11 (-0.25-0.47)
<5 years	552498 (391604-780013)	87.4 (61.95-123.4)	460497 (328187-643254)	69.47 (49.51-97.04)	-0.52 (-0.81--0.23)	62162 (43985-89105)	53.87 (38.12-77.22)	32833 (22705-48135)	40.29 (27.86-59.07)	-1.54 (-1.93--1.16)
05-9 years	535669 (378777-750872)	91.54 (64.73-128.32)	464036 (328413-641742)	70.88 (50.16-98.02)	-0.55 (-0.78--0.32)	54052 (35846-83678)	51.61 (34.22-79.89)	36302 (23752-54483)	49.98 (32.7-75.01)	-0.6 (-1.07--0.12)
10-14 years	606773 (426789-850546)	113.06 (79.52-158.48)	550373 (393073-758239)	85.7 (61.21-118.07)	-0.63 (-0.85--0.42)	59005 (39836-88826)	57.41 (38.76-86.43)	41658 (28313-61530)	58.96 (40.07-87.09)	-0.75 (-1.29--0.21)
15-19 years	742067 (533262-1032422)	142.81 (102.63-198.69)	688680 (504226-924872)	111.16 (81.39-149.28)	-0.65 (-0.82--0.47)	86048 (58411-127507)	67.82 (46.04-100.49)	55437 (38135-80086)	73.78 (50.76-106.59)	-0.41 (-0.82-0)
20-24 years	795928 (581793-1083859)	161.55 (118.09-219.99)	780177 (566367-1058107)	130 (94.37-176.31)	-0.6 (-0.74--0.46)	106787 (71352-160059)	80.65 (53.89-120.89)	73701 (48974-107348)	90.02 (59.82-131.12)	-0.18 (-0.46-0.09)
25-29 years	687535 (503610-924900)	155.25 (113.72-208.86)	761861 (556006-1034691)	125.83 (91.83-170.89)	-0.53 (-0.62--0.43)	97253 (65895-143462)	88.25 (59.8-130.19)	107419 (74287-152924)	97.02 (67.1-138.12)	-0.18 (-0.45-0.08)
30-34 years	563840 (417001-764631)	146.21 (108.14-198.28)	720472 (526950-973973)	119.73 (87.57-161.86)	-0.55 (-0.67--0.43)	81836 (55568-122535)	92.46 (62.78-138.44)	131324 (89787-186272)	101.73 (69.55-144.29)	-0.16 (-0.49-0.17)
35-39 years	471108 (339754-624349)	133.56 (96.32-177)	625349 (441421-834980)	115.6 (81.6-154.35)	-0.54 (-0.69--0.39)	82471 (54252-125603)	90.12 (59.29-137.26)	107852 (70741-155304)	106.9 (70.11-153.93)	0.07 (-0.28-0.41)
40-44 years	350958 (258228-473575)	122.59 (90.2-165.42)	539150 (389007-733220)	109.26 (78.84-148.59)	-0.49 (-0.61--0.36)	59092 (38414-89418)	87.88 (57.13-132.98)	112183 (74938-161938)	110.37 (73.72-159.32)	0.37 (0.06-0.68)
45-49 years	258307 (191051-341103)	111.14 (82.2-146.77)	495541 (356534-671717)	104.59 (75.25-141.77)	-0.3 (-0.39--0.21)	44040 (29679-67918)	85.15 (57.38-131.32)	137408 (93506-198461)	113.22 (77.04-163.52)	0.59 (0.28-0.9)
50-54 years	223380 (164007-299895)	105.08 (77.15-141.07)	435761 (312433-591661)	99.76 (71.52-135.45)	-0.17 (-0.27--0.06)	38659 (25403-60890)	80.87 (53.14-127.38)	139031 (92730-202741)	111.13 (74.12-162.06)	0.79 (0.45-1.14)
55-59 years	176012 (126836-238726)	94.93 (68.41-128.75)	351597 (250459-488021)	94.77 (67.51-131.54)	0.02 (-0.11-0.14)	33080 (21206-52236)	76.11 (48.79-120.19)	102145 (67946-149516)	107.7 (71.64-157.65)	1.06 (0.68-1.45)
60-64 years	141368 (101672-192599)	88 (63.29-119.89)	286076 (200343-396565)	91.53 (64.1-126.89)	0.18 (0.03-0.32)	25021 (15902-39848)	70.64 (44.9-112.5)	82838 (54601-120202)	105.45 (69.51-153.02)	1.24 (0.85-1.64)
65-69 years	101380 (71938-138186)	82.1 (58.26-111.9)	236478 (165550-330350)	91.45 (64.02-127.75)	0.32 (0.19-0.46)	17775 (11194-28496)	64.95 (40.9-104.12)	72402 (47009-108263)	102.87 (66.79-153.82)	1.27 (0.9-1.65)
70-74 years	71840 (51466-98504)	85 (60.9-116.55)	180757 (126889-251994)	96.62 (67.82-134.69)	0.3 (0.15-0.46)	12576 (8114-19286)	66.7 (43.03-102.28)	50602 (33175-75335)	105.74 (69.32-157.42)	1.08 (0.68-1.47)
75-79 years	58337 (40842-84744)	95.15 (66.62-138.22)	142098 (96001-213283)	111.84 (75.56-167.87)	0.27 (0.12-0.42)	8800 (5538-14181)	77.12 (48.54-124.28)	37518 (23362-60376)	125.7 (78.27-202.29)	1.19 (0.81-1.58)
80-84 years	40151 (27255-60538)	114 (77.39-171.89)	116551 (76776-179214)	138.06 (90.94-212.28)	0.38 (0.26-0.51)	5003 (3064-8258)	88.72 (54.33-146.45)	32004 (19489-52856)	167.84 (102.21-277.21)	1.71 (1.36-2.07)
85-89 years	20405 (13816-30982)	135.41 (91.68-205.61)	72687 (47794-114212)	167.17 (109.92-262.67)	0.46 (0.36-0.57)	1856 (1143-3163)	96.78 (59.62-164.97)	17932 (10639-31121)	210.85 (125.1-365.93)	2.08 (1.72-2.44)
90-94 years	7173 (4804-10905)	162.79 (109.04-247.49)	33610 (21489-52788)	199.38 (127.47-313.14)	0.6 (0.51-0.7)	410 (240-696)	110 (64.53-186.69)	5699 (3314-9721)	253.99 (147.67-433.2)	1.96 (1.47-2.46)
95+ years	2017 (1271-3159)	195.94 (123.46-306.89)	11633 (6954-19410)	243.72 (145.69-406.64)	0.64 (0.52-0.76)	76 (39-141)	122.82 (63.31-225.85)	1280 (631-2380)	286.6 (141.41-532.92)	1.67 (1.02-2.32)
Prevalence
Overall	1291290 (1039137-1618843)	26.79 (22.08-32.61)	1976282 (1659145-2372715)	24.88 (20.79-29.88)	-0.26 (-0.35--0.17)	191786 (156394-241040)	18.6 (15.57-22.68)	410590 (354331-486024)	23.69 (20.13-28.41)	0.43 (0.11-0.76)
<5 years	66228 (41889-101715)	10.48 (6.63-16.09)	54957 (34805-81858)	8.29 (5.25-12.35)	-0.53 (-0.83--0.24)	7450 (4797-11153)	6.46 (4.16-9.67)	3926 (2479-5950)	4.82 (3.04-7.3)	-1.55 (-1.93--1.16)
05-9 years	68517 (44783-101651)	11.71 (7.65-17.37)	58384 (38060-85449)	8.92 (5.81-13.05)	-0.62 (-0.85--0.39)	6867 (4294-10966)	6.56 (4.1-10.47)	4549 (2829-7099)	6.26 (3.89-9.77)	-0.63 (-1.09--0.16)
10-14 years	79822 (51988-118144)	14.87 (9.69-22.01)	71937 (46836-101162)	11.2 (7.29-15.75)	-0.73 (-0.93--0.53)	7875 (5009-12126)	7.66 (4.87-11.8)	5473 (3489-8326)	7.75 (4.94-11.78)	-0.75 (-1.27--0.23)
15-19 years	100317 (68079-142875)	19.31 (13.1-27.5)	93826 (64011-132225)	15.14 (10.33-21.34)	-0.7 (-0.86--0.53)	12086 (8118-18043)	9.53 (6.4-14.22)	7655 (5201-11245)	10.19 (6.92-14.97)	-0.42 (-0.82--0.01)
20-24 years	113642 (79731-158045)	23.07 (16.18-32.08)	113648 (80012-154449)	18.94 (13.33-25.74)	-0.6 (-0.73--0.48)	15865 (10927-23469)	11.98 (8.25-17.73)	10841 (7549-15689)	13.24 (9.22-19.16)	-0.18 (-0.46-0.1)
25-29 years	108005 (78395-148891)	24.39 (17.7-33.62)	123074 (90655-166777)	20.33 (14.97-27.55)	-0.49 (-0.57--0.41)	15631 (11131-22639)	14.18 (10.1-20.54)	17254 (12438-24254)	15.58 (11.23-21.91)	-0.14 (-0.4-0.12)
30-34 years	98528 (74394-130050)	25.55 (19.29-33.72)	130912 (99302-172745)	21.76 (16.5-28.71)	-0.44 (-0.52--0.36)	14450 (10746-20126)	16.33 (12.14-22.74)	23148 (17320-31519)	17.93 (13.42-24.42)	-0.1 (-0.41-0.21)
35-39 years	93390 (73761-119739)	26.48 (20.91-33.95)	130565 (102586-167073)	24.14 (18.96-30.88)	-0.39 (-0.49--0.28)	16513 (12718-22104)	18.05 (13.9-24.15)	21229 (16200-28169)	21.04 (16.06-27.92)	0.07 (-0.24-0.39)
40-44 years	80867 (66024-100615)	28.25 (23.06-35.14)	129747 (105866-163843)	26.29 (21.45-33.2)	-0.35 (-0.44--0.26)	13650 (10936-17807)	20.3 (16.26-26.48)	24959 (19881-32301)	24.55 (19.56-31.78)	0.27 (-0.02-0.56)
45-49 years	69688 (58746-84080)	29.98 (25.28-36.18)	137264 (114117-167132)	28.97 (24.09-35.27)	-0.23 (-0.29--0.16)	11788 (9647-14909)	22.79 (18.65-28.83)	34697 (28273-43054)	28.59 (23.3-35.47)	0.41 (0.15-0.68)
50-54 years	71021 (61043-82931)	33.41 (28.71-39.01)	140359 (119247-167697)	32.13 (27.3-38.39)	-0.16 (-0.23--0.09)	12226 (10171-15071)	25.58 (21.28-31.53)	41131 (34137-50103)	32.88 (27.29-40.05)	0.57 (0.29-0.85)
55-59 years	67473 (59147-77788)	36.39 (31.9-41.95)	134692 (117178-158547)	36.3 (31.58-42.73)	-0.05 (-0.13-0.03)	12660 (10860-15333)	29.13 (24.99-35.28)	36425 (31072-44127)	38.41 (32.76-46.53)	0.74 (0.44-1.05)
60-64 years	66442 (59533-75567)	41.36 (37.06-47.04)	130964 (115950-150877)	41.9 (37.1-48.28)	0.02 (-0.09-0.13)	11849 (10331-13961)	33.45 (29.17-39.42)	36059 (31319-42260)	45.9 (39.87-53.8)	0.88 (0.56-1.21)
65-69 years	57320 (51620-64469)	46.42 (41.8-52.21)	128063 (114624-145773)	49.52 (44.33-56.37)	0.11 (0-0.22)	10575 (9380-12231)	38.64 (34.27-44.69)	38700 (34109-44465)	54.98 (48.46-63.18)	0.98 (0.66-1.31)
70-74 years	46928 (42256-52367)	55.53 (50-61.96)	112681 (100846-126428)	60.23 (53.9-67.58)	0.14 (0.02-0.27)	8743 (7757-9943)	46.37 (41.14-52.73)	32801 (28960-37399)	68.54 (60.51-78.15)	1.03 (0.71-1.36)
75-79 years	42193 (37741-46996)	68.82 (61.56-76.65)	95336 (84656-107533)	75.04 (66.63-84.64)	0.1 (-0.02-0.22)	6648 (5841-7542)	58.26 (51.19-66.09)	26137 (22940-29728)	87.57 (76.86-99.6)	1.1 (0.78-1.42)
80-84 years	31622 (27843-35641)	89.78 (79.06-101.2)	83233 (72666-95049)	98.59 (86.07-112.59)	0.13 (0.03-0.23)	4316 (3729-4966)	76.54 (66.13-88.06)	23138 (19793-27104)	121.35 (103.81-142.15)	1.27 (0.94-1.6)
85-89 years	18651 (16096-21504)	123.77 (106.82-142.71)	59447 (50663-69041)	136.72 (116.52-158.79)	0.16 (0.09-0.24)	1956 (1663-2297)	102.01 (86.74-119.81)	14892 (12412-17758)	175.11 (145.95-208.8)	1.45 (1.09-1.81)
90-94 years	7907 (6737-9388)	179.47 (152.91-213.07)	32928 (27737-39392)	195.33 (164.54-233.68)	0.19 (0.14-0.23)	518 (434-628)	138.94 (116.48-168.5)	5828 (4714-7241)	259.7 (210.08-322.68)	1.56 (1.13-1.99)
95+ years	2729 (2297-3219)	265.14 (223.15-312.64)	14265 (11704-17122)	298.85 (245.2-358.71)	0.2 (0.13-0.28)	120 (98-145)	192.65 (158.17-233.07)	1750 (1382-2167)	391.83 (309.57-485.26)	1.54 (1-2.08)
YLDs
Overall	302179 (181236-458699)	5.73 (3.48-8.67)	392996 (244235-599630)	5.02 (3.11-7.69)	-0.37 (-0.49--0.25)	42151 (25277-65927)	3.66 (2.25-5.6)	71739 (43918-111090)	4.46 (2.72-6.87)	0.21 (-0.14-0.56)
<5 years	23839 (13185-40162)	3.77 (2.09-6.35)	19843 (10974-32440)	2.99 (1.66-4.89)	-0.52 (-0.82--0.23)	2687 (1443-4485)	2.33 (1.25-3.89)	1419 (764-2376)	1.74 (0.94-2.92)	-1.54 (-1.92--1.15)
05-9 years	23320 (12504-37910)	3.99 (2.14-6.48)	20140 (10803-33099)	3.08 (1.65-5.06)	-0.56 (-0.79--0.33)	2356 (1231-3989)	2.25 (1.18-3.81)	1581 (830-2667)	2.18 (1.14-3.67)	-0.6 (-1.06--0.13)
10-14 years	26558 (14606-42976)	4.95 (2.72-8.01)	24044 (13204-38507)	3.74 (2.06-6)	-0.65 (-0.86--0.43)	2588 (1392-4293)	2.52 (1.35-4.18)	1825 (987-3042)	2.58 (1.4-4.31)	-0.74 (-1.28--0.2)
15-19 years	32686 (18200-53566)	6.29 (3.5-10.31)	30374 (17034-50343)	4.9 (2.75-8.13)	-0.65 (-0.82--0.48)	3814 (2052-6499)	3.01 (1.62-5.12)	2457 (1330-4209)	3.27 (1.77-5.6)	-0.4 (-0.8-0.01)
20-24 years	35407 (20614-57783)	7.19 (4.18-11.73)	34826 (19820-56743)	5.8 (3.3-9.45)	-0.59 (-0.73--0.46)	4782 (2680-8313)	3.61 (2.02-6.28)	3306 (1840-5712)	4.04 (2.25-6.98)	-0.16 (-0.44-0.11)
25-29 years	31068 (17784-50332)	7.02 (4.02-11.37)	34608 (19763-56699)	5.72 (3.26-9.36)	-0.52 (-0.61--0.42)	4417 (2490-7442)	4.01 (2.26-6.75)	4893 (2742-8271)	4.42 (2.48-7.47)	-0.16 (-0.42-0.1)
30-34 years	25951 (15167-42601)	6.73 (3.93-11.05)	33421 (19769-53574)	5.55 (3.29-8.9)	-0.53 (-0.64--0.41)	3782 (2160-6477)	4.27 (2.44-7.32)	6084 (3555-10155)	4.71 (2.75-7.87)	-0.13 (-0.46-0.19)
35-39 years	22196 (13025-35276)	6.29 (3.69-10)	29797 (17736-47600)	5.51 (3.28-8.8)	-0.5 (-0.64--0.37)	3905 (2219-6510)	4.27 (2.43-7.11)	5103 (2889-8453)	5.06 (2.86-8.38)	0.09 (-0.25-0.42)
40-44 years	17080 (10268-26814)	5.97 (3.59-9.37)	26521 (15978-41497)	5.37 (3.24-8.41)	-0.45 (-0.57--0.33)	2885 (1674-4744)	4.29 (2.49-7.06)	5449 (3154-8826)	5.36 (3.1-8.68)	0.37 (0.07-0.67)
45-49 years	13067 (8050-19790)	5.62 (3.46-8.52)	25260 (15641-38627)	5.33 (3.3-8.15)	-0.28 (-0.36--0.19)	2231 (1282-3644)	4.31 (2.48-7.05)	6881 (4020-11071)	5.67 (3.31-9.12)	0.56 (0.27-0.86)
50-54 years	11799 (7345-18318)	5.55 (3.46-8.62)	23154 (14364-36231)	5.3 (3.29-8.29)	-0.16 (-0.25--0.06)	2047 (1193-3446)	4.28 (2.5-7.21)	7260 (4283-11804)	5.8 (3.42-9.44)	0.75 (0.43-1.07)
55-59 years	9832 (6141-14708)	5.3 (3.31-7.93)	19673 (12329-30145)	5.3 (3.32-8.13)	0.01 (-0.1-0.12)	1856 (1092-3137)	4.27 (2.51-7.22)	5628 (3360-9037)	5.93 (3.54-9.53)	0.99 (0.63-1.34)
60-64 years	8458 (5221-12452)	5.27 (3.25-7.75)	17003 (10572-25808)	5.44 (3.38-8.26)	0.13 (0-0.27)	1512 (899-2473)	4.27 (2.54-6.98)	4878 (2915-7781)	6.21 (3.71-9.91)	1.14 (0.77-1.5)
65-69 years	6496 (4150-9523)	5.26 (3.36-7.71)	14946 (9395-22375)	5.78 (3.63-8.65)	0.25 (0.13-0.38)	1169 (712-1810)	4.27 (2.6-6.62)	4590 (2830-6968)	6.52 (4.02-9.9)	1.18 (0.83-1.53)
70-74 years	4880 (3193-7010)	5.77 (3.78-8.29)	12065 (7847-17697)	6.45 (4.19-9.46)	0.24 (0.1-0.38)	883 (558-1313)	4.68 (2.96-6.96)	3463 (2204-5175)	7.24 (4.61-10.81)	1.07 (0.71-1.44)
75-79 years	4147 (2692-6110)	6.76 (4.39-9.97)	9789 (6254-14788)	7.7 (4.92-11.64)	0.2 (0.06-0.33)	642 (394-982)	5.63 (3.46-8.61)	2649 (1616-4134)	8.87 (5.41-13.85)	1.16 (0.8-1.52)
80-84 years	2966 (1937-4401)	8.42 (5.5-12.5)	8258 (5330-12604)	9.78 (6.31-14.93)	0.27 (0.16-0.38)	388 (245-598)	6.89 (4.34-10.61)	2300 (1410-3629)	12.06 (7.4-19.03)	1.52 (1.18-1.86)
85-89 years	1614 (1056-2376)	10.71 (7.01-15.77)	5467 (3493-8260)	12.57 (8.03-19)	0.32 (0.24-0.41)	159 (101-244)	8.28 (5.26-12.74)	1369 (844-2189)	16.1 (9.92-25.73)	1.78 (1.43-2.13)
90-94 years	621 (409-893)	14.1 (9.27-20.26)	2747 (1778-4114)	16.29 (10.55-24.4)	0.39 (0.34-0.44)	38 (24-58)	10.33 (6.49-15.53)	479 (293-743)	21.36 (13.08-33.1)	1.75 (1.3-2.21)
95+ years	194 (130-281)	18.82 (12.65-27.32)	1058 (688-1610)	22.18 (14.41-33.73)	0.39 (0.31-0.47)	8 (5-12)	12.96 (8.18-19.92)	124 (76-195)	27.83 (16.94-43.64)	1.59 (1.01-2.17)
