# Supplementary material for: Insights into epidemiological trends of severe chest injuries: an analysis of age, period, and cohort from 1990 to 2019 using the Global Burden of Disease study 2019
Source: Scand J Trauma Resusc Emerg Med. 2024 Sep 16;32:89. doi: 10.1186/s13049-024-01258-2 (PMC11403847; doi:10.1186/s13049-024-01258-2)
Supplement: Supplementary file 1 — Additional file 1. [file 13049_2024_1258_MOESM1_ESM.zip › additional file 1/Additional file 1-Table S5.xlsx]

## Sheet: Sheet1
Measure	Global					China
	Number of 1990	ASR per 100000 in 1990	Number of 2019	ASR per 100000 in 2019	EAPC (95% CI)	Number of 1990	ASR per 100000 in 1990	Number of 2019	ASR per 100000 in 2019	EAPC (95% CI)
Incidence
Female	1802354 (1312323-2523591)	67.73 (49.56-93.57)	2311308 (1699495-3107723)	59.31 (43.81-79.49)	-0.33 (-0.52--0.14)	235993 (165234-335971)	42.54 (29.92-60.65)	412368 (287448-574621)	51.29 (35.98-72.49)	0 (-0.42-0.42)
Male	4604393 (3564259-5854159)	168.53 (130.47-213.41)	5642077 (4389540-7044375)	144.03 (112.33-179.79)	-0.43 (-0.54--0.32)	640010 (471737-871663)	102.65 (75.76-139.14)	965199 (712268-1281532)	122.8 (91.27-161.99)	0.19 (-0.14-0.52)
Prevalence
Female	409456 (330437-515622)	17.09 (14.1-20.99)	668419 (561916-811960)	16.24 (13.57-19.92)	-0.22 (-0.35--0.09)	60709 (50565-75213)	12.61 (10.74-15.2)	145251 (125863-170097)	16.05 (13.69-19.07)	0.29 (-0.09-0.68)
Male	881835 (699478-1102712)	36.55 (29.9-44.51)	1307863 (1088574-1573256)	33.59 (28-40.2)	-0.27 (-0.34--0.2)	131077 (105066-167085)	24.21 (20.09-29.75)	265339 (226534-317531)	31.13 (26.24-37.66)	0.55 (0.26-0.85)
YLD
Female	87427 (52702-135504)	3.37 (2.07-5.21)	118969 (73375-182918)	3.01 (1.86-4.6)	-0.3 (-0.47--0.13)	11841 (7032-18663)	2.21 (1.32-3.43)	22632 (13875-35305)	2.72 (1.63-4.3)	0.1 (-0.31-0.51)
Male	214752 (128842-323119)	8.06 (4.87-12.09)	274027 (168196-411988)	7 (4.28-10.54)	-0.39 (-0.49--0.29)	30311 (18015-47504)	5.01 (3.01-7.83)	49108 (30259-75238)	6.11 (3.73-9.4)	0.29 (-0.03-0.61)
