# Supplementary material for: Insights into epidemiological trends of severe chest injuries: an analysis of age, period, and cohort from 1990 to 2019 using the Global Burden of Disease study 2019
Source: Scand J Trauma Resusc Emerg Med. 2024 Sep 16;32:89. doi: 10.1186/s13049-024-01258-2 (PMC11403847; doi:10.1186/s13049-024-01258-2)
Supplement: Supplementary file 1 — Additional file 1. [file 13049_2024_1258_MOESM1_ESM.zip › additional file 1/Additional file 1-Table S6.xlsx]

## Sheet: Sheet1
Location	Year	Cause	ASIR per 100000	Number of incidence cases	ASPR per 100000	Number of prevalence cases	ASYR per 100000	Number of YLDs cases
Global	1990	Animal contact	2.9	2.9	1.5	1.7	2.6	2.7
		Conflict and terrorism	9.3	10.1	7.2	8.3	8.9	9.8
		Drowning	0.1	0.1	0.1	0.1	0.1	0.1
		Environmental heat and cold exposure	1	1.1	0.9	1	1	1
		Exposure to forces of nature	0.8	0.8	0.6	0.6	0.8	0.8
		Exposure to mechanical forces	17.7	17.9	13	13.8	16.6	17
		Falls	24.9	23.8	28.2	25.9	25.6	24.2
		Fire, heat, and hot substances	0.5	0.5	0.5	0.5	0.5	0.5
		Foreign body	4.9	4.8	3.7	3.8	4.6	4.6
		Interpersonal violence	12.9	13.2	11.8	12.4	12.6	13
		Other transport injuries	0.7	0.7	1.8	1.6	1	0.9
		Other unintentional injuries	7	7.3	4.9	5.3	6.4	6.8
		Poisonings	0.1	0.1	0.1	0.1	0.1	0.1
		Road injuries	16.8	16.3	24.3	23.4	18.6	18
		Self-harm	0.4	0.4	1.4	1.3	0.7	0.6
	2019	Animal contact	2.7	2.7	1.3	1.3	2.4	2.4
		Conflict and terrorism	3.3	3.1	4.6	4.6	3.5	3.4
		Drowning	0.1	0.1	0.1	0.1	0.1	0.1
		Environmental heat and cold exposure	1	1	0.8	0.8	1	0.9
		Exposure to forces of nature	0	0	0.5	0.5	0.1	0.1
		Exposure to mechanical forces	16.3	16.1	10.9	10.8	14.9	14.8
		Falls	28.3	28.4	31	30.6	29	29
		Fire, heat, and hot substances	0.4	0.4	0.4	0.4	0.4	0.4
		Foreign body	5.1	5	3.6	3.5	4.7	4.6
		Interpersonal violence	13	13	10.8	10.9	12.5	12.5
		Other transport injuries	0.7	0.6	1.4	1.4	0.9	0.8
		Other unintentional injuries	6.5	6.3	4.2	4	5.8	5.6
		Poisonings	0.1	0.1	0.1	0.1	0.1	0.1
		Road injuries	22.2	22.7	29.1	29.8	24.1	24.7
		Self-harm	0.4	0.4	1.1	1.2	0.6	0.6
China	1990	Animal contact	2.5	2.5	1.2	1.4	2.2	2.3
		Conflict and terrorism	0	0	0	0	0	0
		Drowning	0.2	0.2	0.3	0.3	0.2	0.2
		Environmental heat and cold exposure	0.6	0.7	0.5	0.6	0.6	0.6
		Exposure to forces of nature	0.2	0.2	0.2	0.2	0.2	0.2
		Exposure to mechanical forces	7.5	7.6	4.5	5	6.7	7
		Falls	42.1	41.2	43.6	41.2	42.4	41.1
		Fire, heat, and hot substances	0.2	0.2	0.4	0.4	0.2	0.2
		Foreign body	13.4	13	7.6	8.2	11.8	11.8
		Interpersonal violence	12.2	13.2	11.5	12.7	12	13.1
		Other transport injuries	1.1	1.1	2.2	2.2	1.4	1.4
		Other unintentional injuries	2.6	2.7	1.9	2.1	2.4	2.5
		Poisonings	0.1	0.1	0.1	0.1	0.1	0.1
		Road injuries	16.8	16.7	24.4	24	18.8	18.6
		Self-harm	0.6	0.6	1.6	1.6	0.9	0.9
	2019	Animal contact	1.2	1.1	0.5	0.4	1	0.9
		Conflict and terrorism	0	0	0	0	0	0
		Drowning	0.2	0.2	0.2	0.2	0.2	0.2
		Environmental heat and cold exposure	0.5	0.3	0.3	0.2	0.4	0.3
		Exposure to forces of nature	0	0	0.2	0.3	0.1	0.1
		Exposure to mechanical forces	9.7	9.2	5.5	5.1	8.5	8
		Falls	42	41.3	42.5	40.8	42.1	41.2
		Fire, heat, and hot substances	0.2	0.1	0.3	0.3	0.2	0.2
		Foreign body	7.5	8.1	3.9	3.9	6.4	6.8
		Interpersonal violence	9	8.5	7.8	7.7	8.7	8.3
		Other transport injuries	0.8	0.5	1.3	1.2	0.9	0.7
		Other unintentional injuries	1.7	1.5	1.2	1.1	1.5	1.4
		Poisonings	0.1	0.1	0.1	0	0.1	0.1
		Road injuries	27	28.8	35.5	38	29.4	31.6
		Self-harm	0.3	0.3	0.6	0.7	0.4	0.4
High SDI	1990	Animal contact	1.7	1.7	1	0.9	1.6	1.5
		Conflict and terrorism	0.6	0.5	0.4	0.3	0.5	0.5
		Drowning	0	0.1	0.1	0.1	0.1	0.1
		Environmental heat and cold exposure	0.6	0.5	0.5	0.5	0.6	0.5
		Exposure to forces of nature	0.1	0.1	0	0	0.1	0
		Exposure to mechanical forces	27.8	27.3	20.1	19.1	26.1	25.3
		Falls	31	31.7	35	36.2	31.9	32.8
		Fire, heat, and hot substances	0.5	0.5	0.6	0.6	0.6	0.6
		Foreign body	3.4	3.4	3.2	3.1	3.4	3.3
		Interpersonal violence	10.3	10.4	9.7	9.6	10.2	10.2
		Other transport injuries	1	1	2.8	3	1.5	1.5
		Other unintentional injuries	10.6	10.1	7.8	7.2	9.9	9.3
		Poisonings	0.1	0.1	0.1	0.1	0.1	0.1
		Road injuries	11.7	12	17	17.6	13	13.4
		Self-harm	0.5	0.5	1.5	1.6	0.7	0.8
	2019	Animal contact	1.8	1.8	1	0.8	1.7	1.6
		Conflict and terrorism	0	0	0.1	0.1	0	0
		Drowning	0.1	0.1	0.1	0.2	0.1	0.1
		Environmental heat and cold exposure	0.6	0.5	0.6	0.5	0.6	0.5
		Exposure to forces of nature	0	0	0.1	0.1	0	0
		Exposure to mechanical forces	25.2	23.1	18	14.7	23.5	20.8
		Falls	35.7	39.9	40.2	45.9	36.8	41.7
		Fire, heat, and hot substances	0.5	0.4	0.6	0.5	0.5	0.5
		Foreign body	3.8	3.7	3.5	3.4	3.7	3.6
		Interpersonal violence	10.1	9	9.4	8	10	8.7
		Other transport injuries	0.9	0.9	2.3	2.8	1.2	1.4
		Other unintentional injuries	10.6	9.3	7.8	6.3	9.9	8.4
		Poisonings	0.1	0.1	0.1	0.1	0.1	0.1
		Road injuries	10.1	10.4	14.6	14.9	11.2	11.7
		Self-harm	0.5	0.5	1.6	1.7	0.8	0.9
High-middle SDI	1990	Animal contact	1.7	1.7	0.9	0.9	1.5	1.5
		Conflict and terrorism	2.7	2.7	2	2.1	2.6	2.6
		Drowning	0.1	0.1	0.2	0.2	0.1	0.1
		Environmental heat and cold exposure	1.4	1.4	1.3	1.4	1.4	1.4
		Exposure to forces of nature	0.1	0.1	0.1	0.1	0.1	0.1
		Exposure to mechanical forces	24.2	24.1	18.5	18.8	22.9	22.9
		Falls	26.9	26.7	28.5	27.8	27.2	26.9
		Fire, heat, and hot substances	0.6	0.6	0.6	0.6	0.6	0.6
		Foreign body	4.2	4.1	3.2	3.2	3.9	3.9
		Interpersonal violence	13.5	13.9	12.7	13.1	13.3	13.7
		Other transport injuries	0.5	0.5	1.1	1	0.6	0.6
		Other unintentional injuries	7.1	7	4.8	4.8	6.5	6.4
		Poisonings	0.1	0.1	0.1	0.1	0.1	0.1
		Road injuries	16.4	16.6	24.5	24.5	18.3	18.4
		Self-harm	0.5	0.5	1.6	1.6	0.8	0.8
	2019	Animal contact	1.5	1.4	0.8	0.7	1.4	1.3
		Conflict and terrorism	0.6	0.5	1.3	1.3	0.7	0.6
		Drowning	0.1	0.1	0.2	0.2	0.1	0.1
		Environmental heat and cold exposure	1.1	0.9	1	0.8	1.1	0.9
		Exposure to forces of nature	0	0	0.2	0.2	0	0
		Exposure to mechanical forces	21.8	20.6	15.3	13.9	20.2	18.8
		Falls	31.4	32.7	33.1	34.1	31.7	33
		Fire, heat, and hot substances	0.5	0.5	0.5	0.5	0.5	0.5
		Foreign body	4.2	4.4	3	2.8	3.9	4
		Interpersonal violence	12.2	11.7	10.7	10.2	11.9	11.3
		Other transport injuries	0.5	0.4	1	1	0.6	0.6
		Other unintentional injuries	6.1	5.1	3.9	3.1	5.5	4.5
		Poisonings	0.1	0.1	0.1	0.1	0.1	0.1
		Road injuries	19.5	21.3	27.8	29.9	21.6	23.7
		Self-harm	0.4	0.4	1.2	1.3	0.6	0.7
Middle SDI	1990	Animal contact	3	3	1.5	1.8	2.6	2.7
		Conflict and terrorism	3.7	4.2	5.9	5.8	4	4.3
		Drowning	0.1	0.1	0.2	0.2	0.1	0.1
		Environmental heat and cold exposure	1	1.1	0.8	0.9	0.9	1
		Exposure to forces of nature	2	1.9	1.8	2	2.7	2.7
		Exposure to mechanical forces	14.3	14.8	9.2	10.5	12.7	13.5
		Falls	26	25	28.2	26.1	26.9	25.7
		Fire, heat, and hot substances	0.4	0.4	0.5	0.5	0.4	0.4
		Foreign body	7.5	7.1	5	5.3	6.9	6.7
		Interpersonal violence	15.1	15.7	13.4	14.5	14.6	15.3
		Other transport injuries	0.8	0.9	1.6	1.5	1	1
		Other unintentional injuries	6.5	7	4.1	4.8	5.7	6.3
		Poisonings	0.1	0.1	0.1	0.1	0.1	0.1
		Road injuries	19	18.2	26.7	25	20.8	19.6
		Self-harm	0.4	0.4	1.2	1.1	0.6	0.6
	2019	Animal contact	2.3	2.3	1.1	1	2	1.9
		Conflict and terrorism	1.6	1.5	4.1	4.1	2.1	2
		Drowning	0.1	0.1	0.2	0.2	0.1	0.1
		Environmental heat and cold exposure	1.1	1	0.8	0.8	1	0.9
		Exposure to forces of nature	0	0	0.6	0.6	0.2	0.2
		Exposure to mechanical forces	14.7	14.3	9	8.8	13	12.7
		Falls	28.6	28.3	30.7	29.5	29.7	29.2
		Fire, heat, and hot substances	0.4	0.4	0.4	0.4	0.4	0.4
		Foreign body	5.9	6	3.7	3.7	5.3	5.4
		Interpersonal violence	14.2	14.3	11.4	11.6	13.3	13.4
		Other transport injuries	0.7	0.6	1.1	1.1	0.8	0.7
		Other unintentional injuries	6	5.6	3.5	3.3	5.2	4.9
		Poisonings	0.1	0.1	0.1	0.1	0.1	0.1
		Road injuries	24.1	25.3	32.6	33.9	26.6	27.8
		Self-harm	0.3	0.3	0.8	0.9	0.4	0.5
Low-middle SDI	1990	Animal contact	6.1	5.9	3.1	3.6	5.4	5.5
		Conflict and terrorism	9.1	10.3	7.1	9.2	8.6	10
		Drowning	0.1	0.1	0.1	0.1	0.1	0.1
		Environmental heat and cold exposure	1.2	1.4	1.1	1.3	1.2	1.4
		Exposure to forces of nature	0.4	0.4	0.4	0.4	0.4	0.4
		Exposure to mechanical forces	10.2	10.9	7.2	8.4	9.5	10.4
		Falls	20.5	19.6	21.7	19.8	20.7	19.6
		Fire, heat, and hot substances	0.4	0.4	0.4	0.4	0.4	0.4
		Foreign body	4.6	4.7	3.4	3.8	4.3	4.5
		Interpersonal violence	16.8	16.5	15.1	15.4	16.3	16.2
		Other transport injuries	0.6	0.7	1.2	1.2	0.8	0.8
		Other unintentional injuries	7	7.8	4.6	5.6	6.3	7.3
		Poisonings	0	0	0.1	0.1	0	0.1
		Road injuries	22.6	20.6	32.9	29.1	25.3	22.6
		Self-harm	0.5	0.5	1.6	1.5	0.8	0.7
	2019	Animal contact	4.4	4.4	2.1	2.3	3.9	3.9
		Conflict and terrorism	0.9	0.9	2.9	3	1.3	1.4
		Drowning	0.1	0.1	0.1	0.1	0.1	0.1
		Environmental heat and cold exposure	1.3	1.3	1	1.1	1.2	1.3
		Exposure to forces of nature	0.1	0.1	0.9	0.9	0.3	0.2
		Exposure to mechanical forces	11.1	11.2	7	7.6	10	10.4
		Falls	23	22	23.8	22	23.1	21.9
		Fire, heat, and hot substances	0.4	0.4	0.3	0.3	0.3	0.4
		Foreign body	4.6	4.6	3.1	3.3	4.3	4.3
		Interpersonal violence	17	17.5	13.5	14.4	16	16.6
		Other transport injuries	0.6	0.6	1.1	1.1	0.8	0.8
		Other unintentional injuries	6.3	6.5	3.7	4.1	5.6	5.8
		Poisonings	0	0	0.1	0.1	0	0
		Road injuries	29.8	29.8	39.1	38.6	32.6	32.3
		Self-harm	0.4	0.5	1.2	1.2	0.6	0.6
Low SDI	1990	Animal contact	3.7	3.3	2.1	2.3	3.4	3.1
		Conflict and terrorism	48.6	53.1	35.4	44.5	44.5	50.1
		Drowning	0	0	0.1	0.1	0	0
		Environmental heat and cold exposure	0.6	0.7	0.6	0.7	0.6	0.7
		Exposure to forces of nature	0.1	0.1	0.1	0.1	0.1	0.1
		Exposure to mechanical forces	6.9	7.3	5.5	6.2	6.7	7.2
		Falls	8.6	7.8	10.9	8.9	9.2	8.1
		Fire, heat, and hot substances	0.2	0.2	0.3	0.3	0.3	0.3
		Foreign body	3.4	3.7	3.4	3.7	3.5	3.8
		Interpersonal violence	7.7	6.8	8.3	7.5	8.1	7.2
		Other transport injuries	0.4	0.5	1.1	0.9	0.6	0.6
		Other unintentional injuries	3.6	4	2.8	3.3	3.4	3.8
		Poisonings	0	0	0	0	0	0
		Road injuries	15.8	12.5	28.7	21.1	19.2	14.7
		Self-harm	0.2	0.1	0.6	0.5	0.3	0.2
	2019	Animal contact	4.4	4.2	1.9	2.3	3.7	3.8
		Conflict and terrorism	17.7	19.2	21	22.7	17.8	19.2
		Drowning	0	0	0.1	0.1	0	0
		Environmental heat and cold exposure	0.9	1.1	0.7	0.9	0.8	1
		Exposure to forces of nature	0.1	0.1	1	0.9	0.3	0.3
		Exposure to mechanical forces	10.4	11.7	6	7.8	9.3	10.8
		Falls	15.8	14.8	15.2	13.6	15.6	14.5
		Fire, heat, and hot substances	0.3	0.4	0.3	0.3	0.3	0.3
		Foreign body	5.6	6.3	3.9	4.8	5.2	6
		Interpersonal violence	11.6	11.5	9.3	9.9	11.3	11.4
		Other transport injuries	0.7	0.8	1.2	1.2	0.8	0.9
		Other unintentional injuries	4.8	5.7	2.7	3.7	4.2	5.2
		Poisonings	0	0	0	0	0	0
		Road injuries	27.4	24	36	31.1	30.2	26.1
		Self-harm	0.2	0.2	0.7	0.6	0.4	0.3
