# Supplementary material for: Insights into epidemiological trends of severe chest injuries: an analysis of age, period, and cohort from 1990 to 2019 using the Global Burden of Disease study 2019
Source: Scand J Trauma Resusc Emerg Med. 2024 Sep 16;32:89. doi: 10.1186/s13049-024-01258-2 (PMC11403847; doi:10.1186/s13049-024-01258-2)
Supplement: Supplementary file 1 — Additional file 1. [file 13049_2024_1258_MOESM1_ESM.zip › additional file 1/Additional file 1-Table S7.xlsx]

## Sheet: Sheet1
Location	Year	Cause	ASIR per 100000	Number of incidence cases	ASPR per 100000	Number of prevalence cases	ASYR per 100000	Number of YLDs cases
Global	1990	Cyclist road injuries	6.1	6.1	7	6.9	6.3	6.3
		Foreign body in eyes	5.6	5.2	2.8	2.9	4.9	4.6
		Foreign body in other body part	3	3.2	3.5	3.5	3.1	3.2
		Motor vehicle road injuries	13	12.5	17.9	16.8	14.2	13.5
		Motorcyclist road injuries	3.9	3.8	7.4	7	4.8	4.6
		Non-venomous animal contact	3.6	3.6	1.9	2.1	3.2	3.3
		Other exposure to mechanical forces	29.8	30.1	20.9	22	27.6	28.2
		Other road injuries	0.9	0.9	0.8	0.8	0.9	0.9
		Pedestrian road injuries	6.1	5.9	10.5	9.8	7.2	6.8
		Physical violence by firearm	0.6	0.6	1.1	1.1	0.7	0.7
		Physical violence by other means	13.7	14	11.7	12.1	13.2	13.5
		Physical violence by sharp object	8.8	9.1	8.4	8.8	8.7	9
		Poisoning by carbon monoxide	0	0	0	0	0	0
		Poisoning by other means	0.1	0.1	0.1	0.1	0.1	0.1
		Pulmonary aspiration and foreign body in airway	0.2	0.3	0.4	0.4	0.3	0.3
		Self-harm by firearm	0.2	0.2	0.4	0.3	0.2	0.2
		Self-harm by other specified means	0.6	0.6	2.2	2	1	0.9
		Unintentional firearm injuries	2	2.1	2.3	2.3	2.1	2.1
		Venomous animal contact	1.7	1.7	0.9	1	1.5	1.5
	2019	Cyclist road injuries	8.2	8.3	9.2	9.3	8.5	8.5
		Foreign body in eyes	5.1	5.2	2.5	2.5	4.4	4.5
		Foreign body in other body part	3.2	3	3.5	3.3	3.3	3.1
		Motor vehicle road injuries	14.2	14.5	17.7	17.9	15	15.4
		Motorcyclist road injuries	6.6	6.7	12	12.3	8	8.1
		Non-venomous animal contact	3.2	3.2	1.6	1.6	2.9	2.8
		Other exposure to mechanical forces	25.5	25.1	17.2	16.8	23.4	23
		Other road injuries	1.2	1.2	1	1	1.2	1.2
		Pedestrian road injuries	7	7.1	11.2	11.4	8	8.2
		Physical violence by firearm	0.9	0.8	1.4	1.4	1	1
		Physical violence by other means	13.3	13.3	10.8	10.8	12.6	12.6
		Physical violence by sharp object	7.6	7.5	6.8	6.7	7.4	7.3
		Poisoning by carbon monoxide	0	0	0	0	0	0
		Poisoning by other means	0.1	0.1	0.1	0.1	0.1	0.1
		Pulmonary aspiration and foreign body in airway	0.2	0.2	0.3	0.3	0.2	0.2
		Self-harm by firearm	0.2	0.2	0.4	0.4	0.2	0.2
		Self-harm by other specified means	0.5	0.5	1.6	1.7	0.8	0.8
		Unintentional firearm injuries	1.8	1.8	2	1.9	1.9	1.8
		Venomous animal contact	1.3	1.3	0.7	0.6	1.1	1.1
China	1990	Cyclist road injuries	7.3	7.3	10	9.5	8	7.8
		Foreign body in eyes	21.2	20.3	10	10.8	18.2	17.8
		Foreign body in other body part	3.8	3.6	4.7	4.5	4	3.9
		Motor vehicle road injuries	6.8	6.8	7.7	7.6	7.1	7
		Motorcyclist road injuries	7.1	7	13.4	12.8	8.8	8.4
		Non-venomous animal contact	4.2	4.2	2.1	2.3	3.8	3.9
		Other exposure to mechanical forces	11.9	12	7	7.6	10.6	10.9
		Other road injuries	1.7	1.7	1.3	1.4	1.6	1.6
		Pedestrian road injuries	8.7	8.4	15.5	13.9	10.5	9.7
		Physical violence by firearm	0.4	0.4	0.7	0.7	0.5	0.5
		Physical violence by other means	14.5	15.3	13.4	14.1	14.2	14.9
		Physical violence by sharp object	8.2	8.9	8.5	9.3	8.3	9
		Poisoning by carbon monoxide	0.1	0.1	0	0.1	0.1	0.1
		Poisoning by other means	0.1	0.1	0.1	0.1	0.1	0.1
		Pulmonary aspiration and foreign body in airway	0.3	0.3	0.3	0.3	0.3	0.3
		Self-harm by firearm	0.4	0.3	0.8	0.7	0.5	0.4
		Self-harm by other specified means	0.8	0.8	2.4	2.3	1.2	1.2
		Unintentional firearm injuries	2.2	2.2	1.9	1.9	2.1	2.1
		Venomous animal contact	0.4	0.4	0.2	0.2	0.3	0.4
	2019	Cyclist road injuries	11.3	11.5	13.9	14.2	12.1	12.3
		Foreign body in eyes	12	13	5.2	5	10	10.6
		Foreign body in other body part	1.5	1.3	2	1.9	1.6	1.4
		Motor vehicle road injuries	12	12.7	12.2	12.7	12.1	12.7
		Motorcyclist road injuries	12.4	13.2	20.4	21.6	14.7	15.7
		Non-venomous animal contact	2	1.7	0.9	0.7	1.8	1.5
		Other exposure to mechanical forces	16.3	15.3	9.1	8.1	14.3	13.2
		Other road injuries	2.6	2.5	1.8	1.7	2.4	2.3
		Pedestrian road injuries	10.9	11.6	17.4	17.9	12.7	13.5
		Physical violence by firearm	0.4	0.3	0.6	0.6	0.4	0.4
		Physical violence by other means	11.4	10.9	9.4	9.1	10.8	10.3
		Physical violence by sharp object	4.7	4.1	4.4	4.1	4.7	4.1
		Poisoning by carbon monoxide	0.1	0	0	0	0.1	0
		Poisoning by other means	0.1	0.1	0.1	0	0.1	0.1
		Pulmonary aspiration and foreign body in airway	0.1	0.1	0.1	0.1	0.1	0.1
		Self-harm by firearm	0.2	0.3	0.5	0.5	0.3	0.3
		Self-harm by other specified means	0.3	0.2	0.7	0.7	0.4	0.4
		Unintentional firearm injuries	1.4	1.1	1.1	1	1.3	1.1
		Venomous animal contact	0.2	0.1	0.1	0.1	0.1	0.1
High SDI	1990	Cyclist road injuries	3.2	3.1	4.3	4.3	3.5	3.4
		Foreign body in eyes	3.1	3.4	1.8	1.8	2.8	3
		Foreign body in other body part	2.8	2.6	3.9	3.9	3	2.9
		Motor vehicle road injuries	13.4	14	19.6	20.6	14.8	15.5
		Motorcyclist road injuries	1.9	2	4.1	4.3	2.4	2.5
		Non-venomous animal contact	2.3	2.4	1.4	1.3	2.2	2.2
		Other exposure to mechanical forces	48.5	47.7	36.2	34.6	45.7	44.6
		Other road injuries	0.5	0.5	0.5	0.5	0.5	0.5
		Pedestrian road injuries	2	2.1	3.9	4.2	2.4	2.6
		Physical violence by firearm	0.8	0.8	1.7	1.7	1	1
		Physical violence by other means	11	11.1	9.8	9.7	10.7	10.7
		Physical violence by sharp object	6.8	6.8	7	6.9	6.8	6.8
		Poisoning by carbon monoxide	0	0	0	0	0	0
		Poisoning by other means	0.1	0.1	0.2	0.2	0.2	0.2
		Pulmonary aspiration and foreign body in airway	0.3	0.2	0.4	0.4	0.3	0.3
		Self-harm by firearm	0.1	0.2	0.3	0.3	0.2	0.2
		Self-harm by other specified means	0.7	0.8	2.6	2.8	1.1	1.2
		Unintentional firearm injuries	1.5	1.5	2	2.1	1.6	1.6
		Venomous animal contact	0.7	0.7	0.4	0.4	0.7	0.7
	2019	Cyclist road injuries	3	3.1	4.2	4.6	3.2	3.5
		Foreign body in eyes	3.6	4.3	2.1	1.9	3.3	3.6
		Foreign body in other body part	3.4	3.1	4.8	5.4	3.7	3.7
		Motor vehicle road injuries	12	13.2	17.2	19.3	13.2	14.8
		Motorcyclist road injuries	2.1	2.5	4.7	5.5	2.7	3.2
		Non-venomous animal contact	2.8	3	1.6	1.4	2.6	2.7
		Other exposure to mechanical forces	47.3	45.9	35.3	31.5	44.6	42.2
		Other road injuries	0.6	0.7	0.6	0.6	0.6	0.7
		Pedestrian road injuries	1.8	2	3.5	4.1	2.2	2.6
		Physical violence by firearm	1.3	1.2	2.5	2.5	1.6	1.5
		Physical violence by other means	11.9	11.3	10.5	9.8	11.5	10.9
		Physical violence by sharp object	6.4	6	6.5	6.1	6.5	6.1
		Poisoning by carbon monoxide	0	0	0.1	0.1	0	0
		Poisoning by other means	0.1	0.1	0.2	0.2	0.2	0.2
		Pulmonary aspiration and foreign body in airway	0.3	0.3	0.4	0.5	0.3	0.3
		Self-harm by firearm	0.2	0.2	0.3	0.4	0.2	0.3
		Self-harm by other specified means	0.8	0.9	3	3.6	1.3	1.6
		Unintentional firearm injuries	1.5	1.5	2	2.1	1.6	1.6
		Venomous animal contact	0.8	0.8	0.4	0.4	0.7	0.7
High-middle SDI	1990	Cyclist road injuries	4.4	4.4	5.2	5.1	4.6	4.6
		Foreign body in eyes	4.5	4.4	2.4	2.4	3.9	3.9
		Foreign body in other body part	2.2	2.1	2.4	2.3	2.2	2.1
		Motor vehicle road injuries	13.5	13.6	18.9	18.7	14.7	14.8
		Motorcyclist road injuries	2.7	2.7	5.1	5	3.3	3.3
		Non-venomous animal contact	1.9	1.8	1	1	1.7	1.7
		Other exposure to mechanical forces	38.1	37.8	27.8	28	35.7	35.5
		Other road injuries	0.8	0.8	0.6	0.6	0.7	0.7
		Pedestrian road injuries	5.7	5.7	10.1	9.8	6.8	6.7
		Physical violence by firearm	0.5	0.5	0.9	0.9	0.6	0.6
		Physical violence by other means	13.2	13.6	11.3	11.6	12.7	13.1
		Physical violence by sharp object	8.6	8.7	8.4	8.5	8.5	8.6
		Poisoning by carbon monoxide	0	0	0.1	0.1	0.1	0.1
		Poisoning by other means	0.1	0.1	0.2	0.2	0.1	0.1
		Pulmonary aspiration and foreign body in airway	0.2	0.2	0.4	0.3	0.3	0.3
		Self-harm by firearm	0.2	0.2	0.5	0.4	0.3	0.3
		Self-harm by other specified means	0.6	0.6	2.2	2.1	1	1
		Unintentional firearm injuries	1.8	1.8	2.3	2.2	1.9	1.9
		Venomous animal contact	0.9	0.9	0.5	0.5	0.8	0.8
	2019	Cyclist road injuries	6.4	6.7	8.1	8.5	6.8	7.2
		Foreign body in eyes	4.7	5.4	2.4	2.4	4.1	4.6
		Foreign body in other body part	2.2	1.7	2.3	2.1	2.2	1.8
		Motor vehicle road injuries	13.7	14.8	17.5	18.7	14.6	15.8
		Motorcyclist road injuries	5.8	6.4	10.8	11.9	7.1	8
		Non-venomous animal contact	1.8	1.7	1	0.8	1.6	1.5
		Other exposure to mechanical forces	34.7	32.9	24.1	21.7	32.1	29.9
		Other road injuries	1.2	1.3	1	1	1.2	1.2
		Pedestrian road injuries	5.6	6.2	9.7	10.6	6.6	7.4
		Physical violence by firearm	0.8	0.7	1.2	1.2	0.9	0.8
		Physical violence by other means	12.4	12.2	10.3	10	11.8	11.6
		Physical violence by sharp object	7.3	6.6	6.6	6.1	7.2	6.5
		Poisoning by carbon monoxide	0	0	0.1	0.1	0	0
		Poisoning by other means	0.1	0.1	0.1	0.1	0.1	0.1
		Pulmonary aspiration and foreign body in airway	0.2	0.2	0.3	0.3	0.2	0.2
		Self-harm by firearm	0.2	0.2	0.4	0.5	0.2	0.3
		Self-harm by other specified means	0.5	0.5	1.6	1.8	0.7	0.8
		Unintentional firearm injuries	1.7	1.5	1.9	1.9	1.7	1.6
		Venomous animal contact	0.8	0.7	0.4	0.3	0.7	0.6
Middle SDI	1990	Cyclist road injuries	5.9	6	7.2	7	6.3	6.2
		Foreign body in eyes	9.4	8.4	4.8	5.1	8.4	7.8
		Foreign body in other body part	3	3.3	3.7	3.7	3.2	3.4
		Motor vehicle road injuries	11.4	10.8	13.9	12.9	11.9	11.2
		Motorcyclist road injuries	6	5.7	11.4	10.5	7.4	6.9
		Non-venomous animal contact	3.6	3.6	1.9	2.2	3.3	3.4
		Other exposure to mechanical forces	21.4	22.3	13.4	15.2	19.1	20.3
		Other road injuries	1.4	1.4	1.2	1.2	1.4	1.4
		Pedestrian road injuries	7.2	6.7	13.1	11.4	8.7	7.9
		Physical violence by firearm	0.8	0.9	1.3	1.3	0.9	1
		Physical violence by other means	13.2	13.5	11.6	12.1	12.9	13.3
		Physical violence by sharp object	11.5	12.1	10.6	11.4	11.2	11.9
		Poisoning by carbon monoxide	0	0	0	0	0	0
		Poisoning by other means	0.1	0.1	0.1	0.1	0.1	0.1
		Pulmonary aspiration and foreign body in airway	0.2	0.3	0.3	0.3	0.3	0.3
		Self-harm by firearm	0.2	0.1	0.4	0.3	0.2	0.2
		Self-harm by other specified means	0.5	0.5	1.7	1.5	0.8	0.8
		Unintentional firearm injuries	2.6	2.7	2.7	2.8	2.6	2.7
		Venomous animal contact	1.5	1.5	0.7	0.8	1.2	1.3
	2019	Cyclist road injuries	7.8	7.9	9.3	9.4	8.3	8.4
		Foreign body in eyes	6.8	7.2	3.3	3.4	5.9	6.2
		Foreign body in other body part	2.6	2.3	2.8	2.6	2.6	2.4
		Motor vehicle road injuries	13.4	14.1	15.7	16	14	14.6
		Motorcyclist road injuries	8.7	8.9	16.2	16.7	10.9	11.2
		Non-venomous animal contact	2.6	2.6	1.3	1.2	2.3	2.2
		Other exposure to mechanical forces	21.6	20.8	13.1	12.6	19.3	18.5
		Other road injuries	1.7	1.7	1.4	1.4	1.6	1.6
		Pedestrian road injuries	7.5	7.8	13.1	13	9.1	9.3
		Physical violence by firearm	1.1	1	1.5	1.5	1.2	1.1
		Physical violence by other means	12.5	12.5	10	10	11.7	11.8
		Physical violence by sharp object	9.5	9.3	7.9	7.9	9	8.8
		Poisoning by carbon monoxide	0	0	0	0	0	0
		Poisoning by other means	0.1	0.1	0.1	0.1	0.1	0.1
		Pulmonary aspiration and foreign body in airway	0.2	0.1	0.2	0.2	0.2	0.2
		Self-harm by firearm	0.1	0.2	0.3	0.3	0.2	0.2
		Self-harm by other specified means	0.4	0.4	1.1	1.1	0.5	0.5
		Unintentional firearm injuries	2.2	2.1	2.2	2.1	2.2	2.1
		Venomous animal contact	1.1	1.1	0.5	0.5	0.9	0.9
Low-middle SDI	1990	Cyclist road injuries	10.1	10.3	10.6	10.7	10.2	10.4
		Foreign body in eyes	4.5	4	2.1	2.3	3.8	3.6
		Foreign body in other body part	2.8	3.6	2.9	3.4	2.9	3.6
		Motor vehicle road injuries	13	11.7	17.1	15.1	14.2	12.6
		Motorcyclist road injuries	5.1	4.6	9.8	8.6	6.3	5.5
		Non-venomous animal contact	6.2	6.1	3	3.6	5.5	5.6
		Other exposure to mechanical forces	14.8	16.4	9.3	11.4	13.4	15.3
		Other road injuries	0.9	0.9	0.7	0.7	0.9	0.9
		Pedestrian road injuries	8	7.3	13.6	11.7	9.5	8.4
		Physical violence by firearm	0.4	0.4	0.7	0.7	0.5	0.5
		Physical violence by other means	19	18.7	15.6	16.1	17.9	17.9
		Physical violence by sharp object	8.3	8.8	7.6	8.2	8.1	8.6
		Poisoning by carbon monoxide	0	0	0	0	0	0
		Poisoning by other means	0.1	0.1	0.1	0.1	0.1	0.1
		Pulmonary aspiration and foreign body in airway	0.2	0.3	0.3	0.4	0.3	0.4
		Self-harm by firearm	0.2	0.2	0.4	0.3	0.2	0.2
		Self-harm by other specified means	0.7	0.7	2.1	2	1	1
		Unintentional firearm injuries	1.9	2.1	2	2.2	1.9	2.1
		Venomous animal contact	3.8	3.9	1.8	2.3	3.3	3.5
	2019	Cyclist road injuries	11.2	11.4	11.3	11.4	11.2	11.4
		Foreign body in eyes	3.9	3.8	1.8	2	3.4	3.4
		Foreign body in other body part	2.7	2.8	2.6	2.7	2.8	2.8
		Motor vehicle road injuries	15.6	15.3	19.2	18.5	16.6	16.2
		Motorcyclist road injuries	7.8	7.5	14.1	13.5	9.4	8.9
		Non-venomous animal contact	4.4	4.3	2.1	2.3	3.8	3.9
		Other exposure to mechanical forces	14.7	14.8	8.9	9.5	13.2	13.5
		Other road injuries	1.1	1.1	0.8	0.8	1	1
		Pedestrian road injuries	8.6	8.5	13.8	13	10.1	9.7
		Physical violence by firearm	0.9	1	1.2	1.3	1	1
		Physical violence by other means	16.9	17.3	13.1	13.6	15.7	16.1
		Physical violence by sharp object	7.3	7.5	6.1	6.4	7	7.2
		Poisoning by carbon monoxide	0	0	0	0	0	0
		Poisoning by other means	0	0	0.1	0.1	0	0
		Pulmonary aspiration and foreign body in airway	0.2	0.2	0.2	0.2	0.2	0.2
		Self-harm by firearm	0.2	0.2	0.4	0.3	0.2	0.2
		Self-harm by other specified means	0.5	0.5	1.5	1.5	0.7	0.7
		Unintentional firearm injuries	1.7	1.7	1.7	1.8	1.7	1.7
		Venomous animal contact	2.2	2.2	1	1.1	1.9	1.9
Low SDI	1990	Cyclist road injuries	10.3	10.3	12.2	11.9	11	10.8
		Foreign body in eyes	4.1	3.7	1.9	2.2	3.5	3.3
		Foreign body in other body part	4.7	6.9	4.8	6.3	4.7	6.7
		Motor vehicle road injuries	15.4	13.2	19.1	16.6	16.4	14
		Motorcyclist road injuries	4.6	3.7	8.2	6.7	5.7	4.5
		Non-venomous animal contact	6.9	6.6	3.1	3.9	5.9	6
		Other exposure to mechanical forces	16.3	19.3	9.4	12.9	14.3	17.7
		Other road injuries	0.9	0.8	0.7	0.7	0.8	0.8
		Pedestrian road injuries	10.6	9.2	18.6	15.2	12.7	10.6
		Physical violence by firearm	0.3	0.3	0.4	0.4	0.3	0.3
		Physical violence by other means	13	12.6	10.4	10.9	12.4	12.3
		Physical violence by sharp object	7	7.3	6.3	6.8	6.8	7.2
		Poisoning by carbon monoxide	0	0	0	0	0	0
		Poisoning by other means	0	0.1	0.1	0.1	0	0.1
		Pulmonary aspiration and foreign body in airway	0.2	0.4	0.3	0.4	0.2	0.4
		Self-harm by firearm	0.1	0.1	0.2	0.2	0.1	0.1
		Self-harm by other specified means	0.3	0.3	1.1	0.9	0.5	0.5
		Unintentional firearm injuries	2.1	2.3	2	2.2	2	2.2
		Venomous animal contact	3	3	1.3	1.7	2.4	2.6
	2019	Cyclist road injuries	11.1	11.2	12.7	12.6	11.6	11.6
		Foreign body in eyes	4.3	3.9	1.9	2.2	3.6	3.5
		Foreign body in other body part	4.9	6.6	4.7	6	4.8	6.5
		Motor vehicle road injuries	17.3	15.1	20.7	18.2	18.1	15.8
		Motorcyclist road injuries	5.8	4.7	10	8.3	6.9	5.6
		Non-venomous animal contact	5.5	5.4	2.5	3.1	4.7	4.9
		Other exposure to mechanical forces	15.7	18.2	8.8	11.9	13.7	16.6
		Other road injuries	1	0.9	0.7	0.8	0.9	0.9
		Pedestrian road injuries	10.8	9.5	18	15.1	12.7	10.8
		Physical violence by firearm	0.3	0.3	0.4	0.4	0.3	0.3
		Physical violence by other means	12.4	12.4	9.8	10.5	11.9	12.1
		Physical violence by sharp object	6.8	7.2	5.9	6.6	6.6	7.1
		Poisoning by carbon monoxide	0	0	0	0	0	0
		Poisoning by other means	0	0	0	0.1	0	0
		Pulmonary aspiration and foreign body in airway	0.2	0.3	0.2	0.3	0.2	0.3
		Self-harm by firearm	0.1	0.1	0.2	0.2	0.2	0.1
		Self-harm by other specified means	0.3	0.3	0.9	0.8	0.5	0.4
		Unintentional firearm injuries	1.8	2	1.6	1.8	1.7	1.9
		Venomous animal contact	1.8	1.8	0.8	1	1.5	1.6
