# Supplementary material for: Insights into epidemiological trends of severe chest injuries: an analysis of age, period, and cohort from 1990 to 2019 using the Global Burden of Disease study 2019
Source: Scand J Trauma Resusc Emerg Med. 2024 Sep 16;32:89. doi: 10.1186/s13049-024-01258-2 (PMC11403847; doi:10.1186/s13049-024-01258-2)
Supplement: Supplementary file 1 — Additional file 1. [file 13049_2024_1258_MOESM1_ESM.zip › additional file 1/Additional file 1-Table S8.xlsx]

## Sheet: Sheet1
Number_1990_global (95% UI)																		ASR_1990_global (95% UI)																		Number_2019_global (95% UI)
incidence						prevalence						YLDs						incidence						prevalence						YLDs						incidence						prevalence						YLDs
sex	age_name	cause	value	upper	lower	sex	age_name	cause	value	upper	lower	sex	age_name	cause	value	upper	lower	sex	age_name	cause	value	upper	lower	sex	age_name	cause	value	upper	lower	sex	age_name	cause	value	upper	lower	sex	age_name	cause	value	upper	lower	sex	age_name	cause	value	upper	lower	sex	age_name
Male	<5 years	Pedestrian road injuries	1392.79	2896.63	586.545	Male	<5 years	Pedestrian road injuries	190.03	383.498	88.2068	Male	<5 years	Pedestrian road injuries	64.8942	149.637	24.2708	Male	<5 years	Pedestrian road injuries	0.428035	0.890202	0.180259	Male	<5 years	Pedestrian road injuries	0.0584004	0.117858	0.027108	Male	<5 years	Pedestrian road injuries	0.0199435	0.0459869	0.00745897	Male	<5 years	Poisoning by carbon monoxide	61.7886	138.942	24.7935	Male	<5 years	Poisoning by other means	14.8826	26.1092	8.2381	Female	95+ years
Female	<5 years	Pedestrian road injuries	1051.84	2607.22	387.428	Female	<5 years	Pedestrian road injuries	142.443	335.545	60.3867	Female	<5 years	Pedestrian road injuries	48.7151	121.613	16.2367	Female	<5 years	Pedestrian road injuries	0.342924	0.850016	0.126311	Female	<5 years	Pedestrian road injuries	0.0464399	0.109396	0.0196875	Female	<5 years	Pedestrian road injuries	0.0158823	0.0396488	0.00529356	Female	<5 years	Poisoning by carbon monoxide	44.3086	111.168	15.2595	Female	<5 years	Poisoning by other means	11.4464	21.6175	6.01261	Male	<5 years
Male	5-9 years	Pedestrian road injuries	5648.08	11832.3	2511.14	Male	5-9 years	Pedestrian road injuries	805.534	1541.75	412.172	Male	5-9 years	Pedestrian road injuries	260.54	551.375	105.288	Male	5-9 years	Pedestrian road injuries	1.87938	3.93716	0.835572	Male	5-9 years	Pedestrian road injuries	0.268039	0.513011	0.137149	Male	5-9 years	Pedestrian road injuries	0.0866937	0.183468	0.0350342	Male	5-9 years	Poisoning by carbon monoxide	85.2623	207.655	25.5136	Male	5-9 years	Poisoning by other means	25.6608	46.2351	13.9386	Female	<5 years
Female	5-9 years	Pedestrian road injuries	3253.33	7785.55	1278.14	Female	5-9 years	Pedestrian road injuries	469.496	1016.6	221.781	Female	5-9 years	Pedestrian road injuries	150.054	361.004	54.1343	Female	5-9 years	Pedestrian road injuries	1.14299	2.73529	0.449047	Female	5-9 years	Pedestrian road injuries	0.164948	0.357162	0.077918	Female	5-9 years	Pedestrian road injuries	0.0527183	0.126831	0.019019	Female	5-9 years	Poisoning by carbon monoxide	70.8215	192.509	18.2264	Female	5-9 years	Poisoning by other means	20.4973	40.4157	10.7618	Male	5-9 years
Male	10-14 years	Pedestrian road injuries	10483.5	21287.4	4684.54	Male	10-14 years	Pedestrian road injuries	1629.36	2971.29	878.011	Male	10-14 years	Pedestrian road injuries	485.578	988.239	196.048	Male	10-14 years	Pedestrian road injuries	3.81536	7.74733	1.70489	Male	10-14 years	Pedestrian road injuries	0.592989	1.08137	0.319543	Male	10-14 years	Pedestrian road injuries	0.176721	0.359659	0.0713498	Male	10-14 years	Poisoning by carbon monoxide	93.967	235.458	25.4206	Male	10-14 years	Poisoning by other means	37.6396	71.497	20.1908	Female	5-9 years
Female	10-14 years	Pedestrian road injuries	4799.98	11227	1757.26	Female	10-14 years	Pedestrian road injuries	780.358	1546.8	397.271	Female	10-14 years	Pedestrian road injuries	223.829	504.556	79.2524	Female	10-14 years	Pedestrian road injuries	1.83262	4.28644	0.670919	Female	10-14 years	Pedestrian road injuries	0.297939	0.590566	0.151677	Female	10-14 years	Pedestrian road injuries	0.0854573	0.192638	0.0302584	Female	10-14 years	Poisoning by carbon monoxide	87.1959	249.815	19.9568	Female	10-14 years	Poisoning by other means	29.8489	60.5945	15.7365	Male	10-14 years
Male	15-19 years	Pedestrian road injuries	16734	35065.9	7317.51	Male	15-19 years	Pedestrian road injuries	2732.73	4957.96	1530.59	Male	15-19 years	Pedestrian road injuries	779.55	1615.68	307.961	Male	15-19 years	Pedestrian road injuries	6.33682	13.2788	2.771	Male	15-19 years	Pedestrian road injuries	1.03483	1.87748	0.579604	Male	15-19 years	Pedestrian road injuries	0.2952	0.611826	0.116619	Male	15-19 years	Poisoning by carbon monoxide	96.2385	245.928	24.7264	Male	15-19 years	Poisoning by other means	42.3196	73.9168	23.4284	Female	10-14 years
Female	15-19 years	Pedestrian road injuries	6162.18	14091.7	2223.33	Female	15-19 years	Pedestrian road injuries	1099.38	2054.9	599.58	Female	15-19 years	Pedestrian road injuries	292.024	665.027	102.512	Female	15-19 years	Pedestrian road injuries	2.41154	5.51474	0.870091	Female	15-19 years	Pedestrian road injuries	0.430238	0.804178	0.234643	Female	15-19 years	Pedestrian road injuries	0.114283	0.260256	0.0401177	Female	15-19 years	Poisoning by carbon monoxide	87.1153	250.438	18.892	Female	15-19 years	Poisoning by other means	32.711	64.6194	17.5278	Male	15-19 years
Male	20-24 years	Pedestrian road injuries	21601.5	44115	9551.77	Male	20-24 years	Pedestrian road injuries	3771.94	6503.36	2241.01	Male	20-24 years	Pedestrian road injuries	1014.46	2221.68	412.067	Male	20-24 years	Pedestrian road injuries	8.69945	17.7662	3.84673	Male	20-24 years	Pedestrian road injuries	1.51905	2.61906	0.902508	Male	20-24 years	Pedestrian road injuries	0.408547	0.894723	0.16595	Male	20-24 years	Poisoning by carbon monoxide	86.4772	225.869	23.7895	Male	20-24 years	Poisoning by other means	44.9686	80.8875	26.1128	Female	15-19 years
Female	20-24 years	Pedestrian road injuries	6966.25	16128.3	2507.31	Female	20-24 years	Pedestrian road injuries	1360	2405.96	772.204	Female	20-24 years	Pedestrian road injuries	335.018	759.256	122.548	Female	20-24 years	Pedestrian road injuries	2.85073	6.60002	1.02604	Female	20-24 years	Pedestrian road injuries	0.556538	0.984567	0.316002	Female	20-24 years	Pedestrian road injuries	0.137096	0.310703	0.0501492	Female	20-24 years	Poisoning by carbon monoxide	74.2593	224.551	16.709	Female	20-24 years	Poisoning by other means	34.4349	67.4968	19.5907	Male	20-24 years
Male	25-29 years	Pedestrian road injuries	19941.3	40055	8520.56	Male	25-29 years	Pedestrian road injuries	4071.31	6623	2567.98	Male	25-29 years	Pedestrian road injuries	959.463	1944.72	396.794	Male	25-29 years	Pedestrian road injuries	8.95299	17.9833	3.82544	Male	25-29 years	Pedestrian road injuries	1.82788	2.9735	1.15294	Male	25-29 years	Pedestrian road injuries	0.430766	0.873116	0.178147	Male	25-29 years	Poisoning by carbon monoxide	76.8758	204.404	21.8077	Male	25-29 years	Poisoning by other means	48.0388	82.7894	30.0191	Female	20-24 years
Female	25-29 years	Pedestrian road injuries	5856.29	13260.9	2037.21	Female	25-29 years	Pedestrian road injuries	1406.43	2299.42	895.328	Female	25-29 years	Pedestrian road injuries	293.07	633.538	111.998	Female	25-29 years	Pedestrian road injuries	2.66063	6.02467	0.925543	Female	25-29 years	Pedestrian road injuries	0.638967	1.04467	0.406765	Female	25-29 years	Pedestrian road injuries	0.133147	0.287829	0.050883	Female	25-29 years	Poisoning by carbon monoxide	62.1863	193.561	13.4426	Female	25-29 years	Poisoning by other means	36.9843	69.5313	22.4369	Male	25-29 years
Male	30-34 years	Pedestrian road injuries	15430.2	31877.2	6643.64	Male	30-34 years	Pedestrian road injuries	3902.1	5900.46	2696.62	Male	30-34 years	Pedestrian road injuries	778.217	1577.27	332.505	Male	30-34 years	Pedestrian road injuries	7.89409	16.3084	3.39889	Male	30-34 years	Pedestrian road injuries	1.99632	3.01868	1.37959	Male	30-34 years	Pedestrian road injuries	0.398136	0.80693	0.17011	Male	30-34 years	Poisoning by carbon monoxide	61.1717	155.082	17.8577	Male	30-34 years	Poisoning by other means	49.0776	82.3713	32.0242	Female	25-29 years
Female	30-34 years	Pedestrian road injuries	4849.32	11639.2	1773.74	Female	30-34 years	Pedestrian road injuries	1383.39	2189.32	924.692	Female	30-34 years	Pedestrian road injuries	253.68	558.437	103.862	Female	30-34 years	Pedestrian road injuries	2.55008	6.12064	0.932743	Female	30-34 years	Pedestrian road injuries	0.72747	1.15128	0.486261	Female	30-34 years	Pedestrian road injuries	0.133401	0.293661	0.0546173	Female	30-34 years	Poisoning by carbon monoxide	45.6516	137.223	10.8725	Female	30-34 years	Poisoning by other means	38.333	65.5563	24.6772	Male	30-34 years
Male	35-39 years	Pedestrian road injuries	12882.9	25431.9	5185.34	Male	35-39 years	Pedestrian road injuries	3915.85	5562.64	2751.66	Male	35-39 years	Pedestrian road injuries	682.627	1343.91	294.87	Male	35-39 years	Pedestrian road injuries	7.19695	14.2074	2.89676	Male	35-39 years	Pedestrian road injuries	2.18757	3.10754	1.5372	Male	35-39 years	Pedestrian road injuries	0.381346	0.750769	0.164728	Male	35-39 years	Poisoning by carbon monoxide	38.1554	100.782	10.6134	Male	35-39 years	Poisoning by other means	44.7455	71.9549	30.7558	Female	30-34 years
Female	35-39 years	Pedestrian road injuries	5024.02	11331.7	1785.07	Female	35-39 years	Pedestrian road injuries	1535.31	2355.38	1041.21	Female	35-39 years	Pedestrian road injuries	268.71	596.558	108.057	Female	35-39 years	Pedestrian road injuries	2.89173	6.52232	1.02745	Female	35-39 years	Pedestrian road injuries	0.883694	1.35571	0.5993	Female	35-39 years	Pedestrian road injuries	0.154664	0.343367	0.0621958	Female	35-39 years	Poisoning by carbon monoxide	28.215	85.2513	6.01937	Female	35-39 years	Poisoning by other means	35.7509	60.183	24.3989	Male	35-39 years
Male	40-44 years	Pedestrian road injuries	10070.4	20053	3922.73	Male	40-44 years	Pedestrian road injuries	3636.05	5014.29	2679.13	Male	40-44 years	Pedestrian road injuries	560.472	1106.45	247.227	Male	40-44 years	Pedestrian road injuries	6.88882	13.7176	2.68342	Male	40-44 years	Pedestrian road injuries	2.48731	3.43012	1.83271	Male	40-44 years	Pedestrian road injuries	0.383402	0.756889	0.16912	Male	40-44 years	Poisoning by carbon monoxide	26.8285	75.2793	7.31695	Male	40-44 years	Poisoning by other means	39.9966	57.9945	28.6287	Female	35-39 years
Female	40-44 years	Pedestrian road injuries	3980.8	9013.71	1325.73	Female	40-44 years	Pedestrian road injuries	1439.77	2106.88	1013.64	Female	40-44 years	Pedestrian road injuries	223.639	472.396	91.7437	Female	40-44 years	Pedestrian road injuries	2.84124	6.43341	0.946224	Female	40-44 years	Pedestrian road injuries	1.02761	1.50375	0.723474	Female	40-44 years	Pedestrian road injuries	0.159619	0.337166	0.0654808	Female	40-44 years	Poisoning by carbon monoxide	19.0085	61.7459	3.88085	Female	40-44 years	Poisoning by other means	32.9597	51.3218	23.3432	Male	40-44 years
Male	45-49 years	Pedestrian road injuries	7957.82	16432.5	3384.43	Male	45-49 years	Pedestrian road injuries	3402.17	4546.06	2588.71	Male	45-49 years	Pedestrian road injuries	468.024	886.317	233.414	Male	45-49 years	Pedestrian road injuries	6.71433	13.8648	2.85558	Male	45-49 years	Pedestrian road injuries	2.87055	3.8357	2.1842	Male	45-49 years	Pedestrian road injuries	0.39489	0.747821	0.196941	Male	45-49 years	Poisoning by carbon monoxide	19.8269	54.8776	5.66097	Male	45-49 years	Poisoning by other means	38.1432	52.5763	28.533	Female	40-44 years
Female	45-49 years	Pedestrian road injuries	2980.17	6945.36	1083.67	Female	45-49 years	Pedestrian road injuries	1351.85	1879.37	1006.75	Female	45-49 years	Pedestrian road injuries	180.512	373.575	84.4835	Female	45-49 years	Pedestrian road injuries	2.61672	6.09833	0.951509	Female	45-49 years	Pedestrian road injuries	1.18698	1.65017	0.883974	Female	45-49 years	Pedestrian road injuries	0.158497	0.328015	0.0741802	Female	45-49 years	Poisoning by carbon monoxide	15.1022	46.0725	3.37347	Female	45-49 years	Poisoning by other means	32.3356	45.9257	23.822	Male	45-49 years
Male	50-54 years	Pedestrian road injuries	7710.66	15150	2912.9	Male	50-54 years	Pedestrian road injuries	3731.39	4817.09	2939.9	Male	50-54 years	Pedestrian road injuries	472.974	856.623	236.925	Male	50-54 years	Pedestrian road injuries	7.16252	14.073	2.70582	Male	50-54 years	Pedestrian road injuries	3.46613	4.47465	2.7309	Male	50-54 years	Pedestrian road injuries	0.439351	0.795727	0.220082	Male	50-54 years	Poisoning by carbon monoxide	16.1878	40.397	4.93637	Male	50-54 years	Poisoning by other means	36.0241	46.289	27.85	Female	45-49 years
Female	50-54 years	Pedestrian road injuries	3219.78	7367.54	1058.87	Female	50-54 years	Pedestrian road injuries	1547.07	2106.21	1184.41	Female	50-54 years	Pedestrian road injuries	198.186	406.565	91.5662	Female	50-54 years	Pedestrian road injuries	3.06826	7.02084	1.00904	Female	50-54 years	Pedestrian road injuries	1.47427	2.00709	1.12867	Female	50-54 years	Pedestrian road injuries	0.188859	0.387433	0.0872573	Female	50-54 years	Poisoning by carbon monoxide	13.9752	39.1239	3.6511	Female	50-54 years	Poisoning by other means	31.2819	41.206	23.9682	Male	50-54 years
Male	55-59 years	Pedestrian road injuries	6496.65	13426.6	2753.62	Male	55-59 years	Pedestrian road injuries	3748.59	4812.21	2988.44	Male	55-59 years	Pedestrian road injuries	426.676	754.944	222.654	Male	55-59 years	Pedestrian road injuries	6.98241	14.4305	2.95951	Male	55-59 years	Pedestrian road injuries	4.02888	5.17202	3.21189	Male	55-59 years	Pedestrian road injuries	0.458579	0.811392	0.239302	Male	55-59 years	Poisoning by carbon monoxide	15.3621	36.7702	4.83211	Male	55-59 years	Poisoning by other means	34.6885	42.8191	27.2358	Female	50-54 years
Female	55-59 years	Pedestrian road injuries	3334.08	7794.8	1264.84	Female	55-59 years	Pedestrian road injuries	1704.56	2250.78	1325.82	Female	55-59 years	Pedestrian road injuries	209.68	409.93	100.048	Female	55-59 years	Pedestrian road injuries	3.60939	8.43844	1.36928	Female	55-59 years	Pedestrian road injuries	1.84532	2.43663	1.4353	Female	55-59 years	Pedestrian road injuries	0.226994	0.44378	0.10831	Female	55-59 years	Poisoning by carbon monoxide	13.8495	37.7607	3.60794	Female	55-59 years	Poisoning by other means	31.5026	39.8848	24.6722	Male	55-59 years
Male	60-64 years	Pedestrian road injuries	5180.33	10533.7	2213.65	Male	60-64 years	Pedestrian road injuries	3743.95	4783.14	3029.33	Male	60-64 years	Pedestrian road injuries	375.671	678.465	198.238	Male	60-64 years	Pedestrian road injuries	6.59222	13.4047	2.81698	Male	60-64 years	Pedestrian road injuries	4.76436	6.08677	3.85497	Male	60-64 years	Pedestrian road injuries	0.47806	0.863381	0.252268	Male	60-64 years	Poisoning by carbon monoxide	12.8312	31.6305	3.79	Male	60-64 years	Poisoning by other means	33.2332	41.4994	26.9128	Female	55-59 years
Female	60-64 years	Pedestrian road injuries	3153.48	7227.2	1146.12	Female	60-64 years	Pedestrian road injuries	1905.99	2485.54	1502.62	Female	60-64 years	Pedestrian road injuries	212.1	405.149	104.271	Female	60-64 years	Pedestrian road injuries	3.84286	8.80715	1.39667	Female	60-64 years	Pedestrian road injuries	2.32266	3.0289	1.83111	Female	60-64 years	Pedestrian road injuries	0.258467	0.493719	0.127065	Female	60-64 years	Poisoning by carbon monoxide	11.8682	32.0286	2.85799	Female	60-64 years	Poisoning by other means	31.915	40.2526	25.6157	Male	60-64 years
Male	65-69 years	Pedestrian road injuries	3157.57	6239.62	1436.07	Male	65-69 years	Pedestrian road injuries	3066.14	3873.53	2500.78	Male	65-69 years	Pedestrian road injuries	264.208	441.751	150.577	Male	65-69 years	Pedestrian road injuries	5.51467	10.8974	2.50808	Male	65-69 years	Pedestrian road injuries	5.35498	6.76508	4.36759	Male	65-69 years	Pedestrian road injuries	0.461437	0.771513	0.26298	Male	65-69 years	Poisoning by carbon monoxide	10.7339	28.0205	3.10165	Male	65-69 years	Poisoning by other means	31.3811	40.1624	25.23	Female	60-64 years
Female	65-69 years	Pedestrian road injuries	2382.93	5089.29	979.211	Female	65-69 years	Pedestrian road injuries	1843.15	2358.78	1477.75	Female	65-69 years	Pedestrian road injuries	178.179	322.041	93.0602	Female	65-69 years	Pedestrian road injuries	3.59791	7.68418	1.47848	Female	65-69 years	Pedestrian road injuries	2.78291	3.56146	2.23121	Female	65-69 years	Pedestrian road injuries	0.269028	0.48624	0.140509	Female	65-69 years	Poisoning by carbon monoxide	10.3658	28.238	2.6727	Female	65-69 years	Poisoning by other means	32.1428	41.3743	25.5215	Male	65-69 years
Male	70-74 years	Pedestrian road injuries	1864.72	3460.24	854.105	Male	70-74 years	Pedestrian road injuries	2386.78	2974	1963.03	Male	70-74 years	Pedestrian road injuries	181.263	285.367	108.523	Male	70-74 years	Pedestrian road injuries	4.96972	9.22199	2.2763	Male	70-74 years	Pedestrian road injuries	6.36107	7.92609	5.23174	Male	70-74 years	Pedestrian road injuries	0.48309	0.76054	0.289227	Male	70-74 years	Poisoning by carbon monoxide	7.87454	18.4915	2.62207	Male	70-74 years	Poisoning by other means	28.6055	37.1236	23.2482	Female	65-69 years
Female	70-74 years	Pedestrian road injuries	1795.22	3543.25	781.176	Female	70-74 years	Pedestrian road injuries	1655.02	2066.96	1353.3	Female	70-74 years	Pedestrian road injuries	145.898	244.754	82.6619	Female	70-74 years	Pedestrian road injuries	3.82027	7.54015	1.66237	Female	70-74 years	Pedestrian road injuries	3.52194	4.39856	2.87987	Female	70-74 years	Pedestrian road injuries	0.310475	0.520844	0.175907	Female	70-74 years	Poisoning by carbon monoxide	8.41941	20.7042	2.51261	Female	70-74 years	Poisoning by other means	31.0646	40.3019	25.2643	Male	70-74 years
Male	75-79 years	Pedestrian road injuries	1227.32	2275.64	564.459	Male	75-79 years	Pedestrian road injuries	1859.16	2278.36	1570.35	Male	75-79 years	Pedestrian road injuries	131.81	201.726	78.7381	Male	75-79 years	Pedestrian road injuries	4.89791	9.08147	2.2526	Male	75-79 years	Pedestrian road injuries	7.4194	9.09232	6.26685	Male	75-79 years	Pedestrian road injuries	0.52602	0.805032	0.314222	Male	75-79 years	Poisoning by carbon monoxide	5.08486	12.5556	1.50814	Male	75-79 years	Poisoning by other means	24.1296	30.717	19.5578	Female	70-74 years
Female	75-79 years	Pedestrian road injuries	1605.68	3056.01	759.829	Female	75-79 years	Pedestrian road injuries	1614.71	2002.21	1340.41	Female	75-79 years	Pedestrian road injuries	136.221	219.601	79.5135	Female	75-79 years	Pedestrian road injuries	4.42933	8.43011	2.09601	Female	75-79 years	Pedestrian road injuries	4.45422	5.52316	3.69756	Female	75-79 years	Pedestrian road injuries	0.375769	0.605777	0.219341	Female	75-79 years	Poisoning by carbon monoxide	6.7714	17.1496	1.97463	Female	75-79 years	Poisoning by other means	29.0177	36.5539	23.7767	Male	75-79 years
Male	80-84 years	Pedestrian road injuries	596.672	1100.64	286.013	Female	95+ years	Motorcyclist road injuries	10.3304	12.7276	8.57996	Female	95+ years	Motorcyclist road injuries	0.835125	1.7082	0.442128	Male	80-84 years	Pedestrian road injuries	4.52653	8.34977	2.16978	Male	95+ years	Motorcyclist road injuries	6.43913	7.88757	5.4289	Male	95+ years	Motorcyclist road injuries	0.579717	1.08457	0.323828	Male	80-84 years	Poisoning by carbon monoxide	4.85126	10.776	1.73036	Male	80-84 years	Poisoning by other means	20.2289	25.2866	16.5253	Female	75-79 years
Female	80-84 years	Pedestrian road injuries	790.006	1516.68	374.288	Male	<5 years	Motorcyclist road injuries	478.397	951.079	195.272	Male	80-84 years	Pedestrian road injuries	75.031	113.195	47.0446	Female	80-84 years	Pedestrian road injuries	3.58475	6.88211	1.69838	Female	95+ years	Motorcyclist road injuries	1.33375	1.64325	1.10776	Female	95+ years	Motorcyclist road injuries	0.107823	0.220545	0.057083	Female	80-84 years	Poisoning by carbon monoxide	7.11514	16.5763	2.43712	Female	80-84 years	Poisoning by other means	27.7554	34.5345	22.8123	Male	80-84 years
Male	85-89 years	Pedestrian road injuries	194.71	374.059	90.1633	Female	<5 years	Motorcyclist road injuries	198.213	465.488	67.0101	Female	80-84 years	Pedestrian road injuries	82.4919	128.173	50.5681	Male	85-89 years	Pedestrian road injuries	3.91529	7.52171	1.81303	Male	<5 years	Motorcyclist road injuries	0.147022	0.292288	0.0600116	Male	80-84 years	Pedestrian road injuries	0.569207	0.858728	0.356894	Male	85-89 years	Poisoning by carbon monoxide	3.83653	8.55668	1.38278	Male	85-89 years	Poisoning by other means	13.8702	17.0642	11.2973	Female	80-84 years
Female	85-89 years	Pedestrian road injuries	215.509	430.401	94.8401	Male	5-9 years	Motorcyclist road injuries	688.844	1438.75	283.317	Male	85-89 years	Pedestrian road injuries	29.4718	44.1641	18.9376	Female	85-89 years	Pedestrian road injuries	2.13467	4.26322	0.939414	Female	<5 years	Motorcyclist road injuries	0.0646223	0.15176	0.0218469	Female	80-84 years	Pedestrian road injuries	0.374317	0.581599	0.229459	Female	85-89 years	Poisoning by carbon monoxide	6.11399	14.106	2.18294	Female	85-89 years	Poisoning by other means	22.7125	27.8916	18.5287	Male	85-89 years
Male	90-94 years	Pedestrian road injuries	44.5936	89.0904	19.4798	Female	5-9 years	Motorcyclist road injuries	263.737	589.977	96.8376	Female	85-89 years	Pedestrian road injuries	33.2545	49.5938	21.3141	Male	90-94 years	Pedestrian road injuries	3.58864	7.16949	1.56762	Male	5-9 years	Motorcyclist road injuries	0.229211	0.47874	0.0942729	Male	85-89 years	Pedestrian road injuries	0.59263	0.888066	0.380803	Male	90-94 years	Poisoning by carbon monoxide	1.4282	2.90827	0.546504	Male	90-94 years	Poisoning by other means	7.15053	8.95493	5.82766	Female	85-89 years
Female	90-94 years	Pedestrian road injuries	40.5421	81.229	16.7554	Male	10-14 years	Motorcyclist road injuries	962.429	1861	461.941	Male	90-94 years	Pedestrian road injuries	7.79746	11.441	5.06767	Female	90-94 years	Pedestrian road injuries	1.28161	2.56779	0.529669	Female	5-9 years	Motorcyclist road injuries	0.0926586	0.207276	0.0340219	Female	85-89 years	Pedestrian road injuries	0.329394	0.491239	0.211121	Female	90-94 years	Poisoning by carbon monoxide	3.73616	7.84575	1.44307	Female	90-94 years	Poisoning by other means	15.0085	18.6998	12.271	Male	90-94 years
Male	95+ years	Pedestrian road injuries	8.70045	20.6108	3.00432	Female	10-14 years	Motorcyclist road injuries	300.627	617.841	135.807	Female	90-94 years	Pedestrian road injuries	9.2382	13.3935	6.06708	Male	95+ years	Pedestrian road injuries	3.41314	8.08551	1.17858	Male	10-14 years	Motorcyclist road injuries	0.350266	0.677292	0.168119	Male	90-94 years	Pedestrian road injuries	0.627496	0.920706	0.407817	Male	95+ years	Poisoning by carbon monoxide	0.305669	0.718801	0.092126	Male	95+ years	Poisoning by other means	2.81331	3.54702	2.19519	Female	90-94 years
Female	95+ years	Pedestrian road injuries	6.86341	15.0487	2.45553	Male	15-19 years	Motorcyclist road injuries	1963.05	3771.56	1039.05	Male	95+ years	Pedestrian road injuries	1.73797	2.63428	1.11963	Female	95+ years	Pedestrian road injuries	0.886133	1.94293	0.317032	Female	10-14 years	Motorcyclist road injuries	0.114779	0.23589	0.0518507	Female	90-94 years	Pedestrian road injuries	0.292036	0.423393	0.191791	Female	95+ years	Poisoning by carbon monoxide	1.35041	3.47805	0.398042	Female	95+ years	Poisoning by other means	7.52016	9.42947	5.91297	Male	95+ years
Female	95+ years	Motorcyclist road injuries	11.125	29.3138	3.54187	Female	15-19 years	Motorcyclist road injuries	435.045	846.756	225.113	Female	95+ years	Pedestrian road injuries	2.13675	3.07376	1.40522	Male	95+ years	Motorcyclist road injuries	8.3499	18.1176	3.31731	Male	15-19 years	Motorcyclist road injuries	0.74337	1.42822	0.393467	Male	95+ years	Pedestrian road injuries	0.681796	1.03341	0.439225	Female	95+ years	Motorcyclist road injuries	77.8757	191.165	26.2498	Male	<5 years	Foreign body in other body part	2568.55	6287.78	918.524	Male	<5 years
Male	<5 years	Motor vehicle road injuries	2855.82	5882.81	1212.9	Male	20-24 years	Motorcyclist road injuries	3015.82	5198.48	1766.09	Male	<5 years	Motorcyclist road injuries	171.399	397.174	57.3707	Female	95+ years	Motorcyclist road injuries	1.43635	3.7847	0.45729	Female	15-19 years	Motorcyclist road injuries	0.170253	0.331375	0.0880971	Female	95+ years	Pedestrian road injuries	0.275875	0.396852	0.181427	Male	<5 years	Other exposure to mechanical forces	67215.5	133459	27972.4	Female	<5 years	Foreign body in other body part	1773.58	5155.82	540.893	Female	<5 years
Female	<5 years	Motor vehicle road injuries	2358.95	5065.19	890.425	Female	20-24 years	Motorcyclist road injuries	586.092	990.287	342.089	Female	<5 years	Motorcyclist road injuries	70.7696	185.457	18.9012	Male	<5 years	Motor vehicle road injuries	0.877659	1.80792	0.372752	Male	20-24 years	Motorcyclist road injuries	1.21455	2.09355	0.711246	Male	<5 years	Motorcyclist road injuries	0.0526749	0.122061	0.0176313	Female	<5 years	Other exposure to mechanical forces	41464.7	94188.3	14102.9	Male	5-9 years	Foreign body in other body part	2036.98	5032.09	751.169	Male	5-9 years
Male	5-9 years	Motor vehicle road injuries	9031.27	17861.1	3906.32	Male	25-29 years	Motorcyclist road injuries	3380.43	5352.09	2156.08	Male	5-9 years	Motorcyclist road injuries	232.215	527.038	78.6001	Female	<5 years	Motor vehicle road injuries	0.769074	1.65138	0.2903	Female	20-24 years	Motorcyclist road injuries	0.239841	0.405246	0.13999	Female	<5 years	Motorcyclist road injuries	0.0230726	0.0604634	0.00616224	Male	5-9 years	Other exposure to mechanical forces	61394.2	129984	24709.6	Female	5-9 years	Foreign body in other body part	1193.85	3144.28	411.523	Female	5-9 years
Female	5-9 years	Motor vehicle road injuries	6306.66	13358.2	2395.18	Female	25-29 years	Motorcyclist road injuries	634.528	1014.89	418.805	Female	5-9 years	Motorcyclist road injuries	87.4397	220.287	24.2898	Male	5-9 years	Motor vehicle road injuries	3.00513	5.94323	1.29982	Male	25-29 years	Motorcyclist road injuries	1.5177	2.40291	0.968006	Male	5-9 years	Motorcyclist road injuries	0.0772688	0.17537	0.0261539	Female	5-9 years	Other exposure to mechanical forces	33152.1	82321.6	10370.7	Male	10-14 years	Foreign body in other body part	1535.24	3610.77	626.822	Male	10-14 years
Male	10-14 years	Motor vehicle road injuries	15108	28995.6	6695.1	Male	30-34 years	Motorcyclist road injuries	3445.36	5053.02	2429.99	Male	10-14 years	Motorcyclist road injuries	303.371	661.841	109.561	Female	5-9 years	Motor vehicle road injuries	2.21571	4.69312	0.841497	Female	25-29 years	Motorcyclist road injuries	0.288279	0.461083	0.190272	Female	5-9 years	Motorcyclist road injuries	0.0307201	0.0773933	0.00853372	Male	10-14 years	Other exposure to mechanical forces	67805.8	144645	26583.4	Female	10-14 years	Foreign body in other body part	885.333	2261.9	382.78	Female	10-14 years
Female	10-14 years	Motor vehicle road injuries	8815.21	18849.4	3580.29	Female	30-34 years	Motorcyclist road injuries	669.556	1002.16	474.763	Female	10-14 years	Motorcyclist road injuries	89.3314	224.913	27.7355	Male	10-14 years	Motor vehicle road injuries	5.49839	10.5527	2.43661	Male	30-34 years	Motorcyclist road injuries	1.76265	2.58513	1.24318	Male	10-14 years	Motorcyclist road injuries	0.110409	0.24087	0.0398737	Female	10-14 years	Other exposure to mechanical forces	28525.3	75434.2	8421.54	Male	15-19 years	Foreign body in other body part	1174.86	2487.96	563.561	Male	15-19 years
Male	15-19 years	Motor vehicle road injuries	31482.2	60508.3	15787.8	Male	35-39 years	Motorcyclist road injuries	3663.29	4887.86	2749.64	Male	15-19 years	Motorcyclist road injuries	599.233	1282.57	230.528	Female	10-14 years	Motor vehicle road injuries	3.36563	7.19668	1.36695	Female	30-34 years	Motorcyclist road injuries	0.352094	0.526996	0.24966	Female	10-14 years	Motorcyclist road injuries	0.0341065	0.0858714	0.0105894	Male	15-19 years	Other exposure to mechanical forces	77350.8	159474	32589	Female	15-19 years	Foreign body in other body part	706.768	1549.6	363.508	Female	15-19 years
Female	15-19 years	Motor vehicle road injuries	13494.6	27401.2	6027.46	Female	35-39 years	Motorcyclist road injuries	795.39	1132.43	584.83	Female	15-19 years	Motorcyclist road injuries	119.781	285.114	39.529	Male	15-19 years	Motor vehicle road injuries	11.9217	22.9133	5.97854	Male	35-39 years	Motorcyclist road injuries	2.04648	2.73058	1.53607	Male	15-19 years	Motorcyclist road injuries	0.226918	0.485683	0.0872966	Female	15-19 years	Other exposure to mechanical forces	24490.9	60775.3	7671.61	Male	20-24 years	Foreign body in other body part	1017.86	1950.14	539.229	Male	20-24 years
Male	20-24 years	Motor vehicle road injuries	42531.8	79232.7	20996.3	Male	40-44 years	Motorcyclist road injuries	3495.06	4481.68	2737.59	Male	20-24 years	Motorcyclist road injuries	808.049	1706.23	343.971	Female	15-19 years	Motor vehicle road injuries	5.28104	10.7233	2.35882	Female	35-39 years	Motorcyclist road injuries	0.457811	0.651803	0.336617	Female	15-19 years	Motorcyclist road injuries	0.0468756	0.111578	0.0154695	Male	20-24 years	Other exposure to mechanical forces	84088.5	167197	35548.7	Female	20-24 years	Foreign body in other body part	644.172	1229.07	371.335	Female	20-24 years
Female	20-24 years	Motor vehicle road injuries	15732.7	32874.6	6960.79	Female	40-44 years	Motorcyclist road injuries	771.128	1035.4	581.324	Female	20-24 years	Motorcyclist road injuries	134.861	306.482	51.505	Male	20-24 years	Motor vehicle road injuries	17.1286	31.9089	8.45574	Male	40-44 years	Motorcyclist road injuries	2.39086	3.06578	1.87271	Male	20-24 years	Motorcyclist road injuries	0.325421	0.687142	0.138525	Female	20-24 years	Other exposure to mechanical forces	22471.3	55195.4	6952.95	Male	25-29 years	Foreign body in other body part	987.486	1797.27	574.461	Male	25-29 years
Male	25-29 years	Motor vehicle road injuries	40615.8	74093.8	18894	Male	45-49 years	Motorcyclist road injuries	3282.61	4100.14	2638.52	Male	25-29 years	Motorcyclist road injuries	740.891	1528.09	311.454	Female	20-24 years	Motor vehicle road injuries	6.43813	13.453	2.8485	Female	40-44 years	Motorcyclist road injuries	0.550382	0.739005	0.414912	Female	20-24 years	Motorcyclist road injuries	0.0551878	0.125419	0.0210769	Male	25-29 years	Other exposure to mechanical forces	85922.8	171532	37419.5	Female	25-29 years	Foreign body in other body part	638.367	1155.02	400.771	Female	25-29 years
Female	25-29 years	Motor vehicle road injuries	14196.9	28447.5	6126.18	Female	45-49 years	Motorcyclist road injuries	719.669	934.426	552.979	Female	25-29 years	Motorcyclist road injuries	115.658	248.597	43.4353	Male	25-29 years	Motor vehicle road injuries	18.2351	33.2656	8.48276	Male	45-49 years	Motorcyclist road injuries	2.76967	3.45946	2.22623	Male	25-29 years	Motorcyclist road injuries	0.332635	0.68606	0.139832	Female	25-29 years	Other exposure to mechanical forces	22824.9	55067.6	7238.12	Male	30-34 years	Foreign body in other body part	1043.81	1785.63	653.001	Male	30-34 years
Male	30-34 years	Motor vehicle road injuries	37462.6	67612.9	17627.9	Male	50-54 years	Motorcyclist road injuries	3395.44	4161.93	2759.85	Male	30-34 years	Motorcyclist road injuries	596.033	1219.56	245.705	Female	25-29 years	Motor vehicle road injuries	6.44993	12.9243	2.78324	Female	45-49 years	Motorcyclist road injuries	0.631901	0.820467	0.48554	Female	25-29 years	Motorcyclist road injuries	0.0525457	0.112943	0.0197335	Male	30-34 years	Other exposure to mechanical forces	82801	153026	37858.5	Female	30-34 years	Foreign body in other body part	682.491	1159.23	453.323	Female	30-34 years
Female	30-34 years	Motor vehicle road injuries	13093.3	25728.9	5509.49	Female	50-54 years	Motorcyclist road injuries	764.583	962.172	603	Female	30-34 years	Motorcyclist road injuries	104.812	223.276	42.2279	Male	30-34 years	Motor vehicle road injuries	19.1659	34.5908	9.01844	Male	50-54 years	Motorcyclist road injuries	3.15406	3.86606	2.56366	Male	30-34 years	Motorcyclist road injuries	0.30493	0.623928	0.125703	Female	30-34 years	Other exposure to mechanical forces	22636.8	50621.2	8071.74	Male	35-39 years	Foreign body in other body part	1028.01	1622.74	684.35	Male	35-39 years
Male	35-39 years	Motor vehicle road injuries	33734.8	63257.1	16973.9	Male	55-59 years	Motorcyclist road injuries	3435.53	4232.45	2844.93	Male	35-39 years	Motorcyclist road injuries	513.711	953.39	249.975	Female	30-34 years	Motor vehicle road injuries	6.88526	13.5299	2.89723	Female	50-54 years	Motorcyclist road injuries	0.728603	0.916894	0.574624	Female	30-34 years	Motorcyclist road injuries	0.0551167	0.117412	0.0222061	Male	35-39 years	Other exposure to mechanical forces	75607.4	152606	31028.3	Female	35-39 years	Foreign body in other body part	684.932	1045.8	482.928	Female	35-39 years
Female	35-39 years	Motor vehicle road injuries	12839.6	26376.6	5435.92	Female	55-59 years	Motorcyclist road injuries	824.132	1059.47	653.207	Female	35-39 years	Motorcyclist road injuries	112.813	227.329	51.8835	Male	35-39 years	Motor vehicle road injuries	18.8458	35.3382	9.48239	Male	55-59 years	Motorcyclist road injuries	3.69241	4.54892	3.05765	Male	35-39 years	Motorcyclist road injuries	0.286982	0.532606	0.139647	Female	35-39 years	Other exposure to mechanical forces	21221.3	50783.3	6807.65	Male	40-44 years	Foreign body in other body part	1031.28	1526.47	740.809	Male	40-44 years
Male	40-44 years	Motor vehicle road injuries	27452.6	49083.8	12983	Male	60-64 years	Motorcyclist road injuries	3200.45	3948.45	2629.19	Male	40-44 years	Motorcyclist road injuries	426.142	802.799	215.804	Female	35-39 years	Motor vehicle road injuries	7.3902	15.1818	3.12881	Female	55-59 years	Motorcyclist road injuries	0.892184	1.14695	0.707145	Female	35-39 years	Motorcyclist road injuries	0.0649331	0.130846	0.0298631	Male	40-44 years	Other exposure to mechanical forces	65907.7	133790	27604.9	Female	40-44 years	Foreign body in other body part	692.778	973.139	520.068	Female	40-44 years
Female	40-44 years	Motor vehicle road injuries	11135.2	22555.4	4563.59	Female	60-64 years	Motorcyclist road injuries	824.03	1042.9	662.915	Female	40-44 years	Motorcyclist road injuries	93.9251	196.999	45.3184	Male	40-44 years	Motor vehicle road injuries	18.7795	33.5768	8.8813	Male	60-64 years	Motorcyclist road injuries	4.07274	5.02459	3.34577	Male	40-44 years	Motorcyclist road injuries	0.291511	0.54917	0.147625	Female	40-44 years	Other exposure to mechanical forces	19480.5	45620.8	6386.05	Male	45-49 years	Foreign body in other body part	1099.85	1559.54	828.194	Male	45-49 years
Male	45-49 years	Motor vehicle road injuries	20766.8	38059.3	10260.2	Male	65-69 years	Motorcyclist road injuries	2578.23	3148.85	2152.31	Male	45-49 years	Motorcyclist road injuries	363.025	666.139	193.228	Female	40-44 years	Motor vehicle road injuries	7.94763	16.0986	3.2572	Female	60-64 years	Motorcyclist road injuries	1.00417	1.27089	0.807836	Female	40-44 years	Motorcyclist road injuries	0.0670377	0.140605	0.0323454	Male	45-49 years	Other exposure to mechanical forces	57106.4	116904	24001.6	Female	45-49 years	Foreign body in other body part	748.541	1002.47	575.922	Female	45-49 years
Female	45-49 years	Motor vehicle road injuries	8946.8	17762.7	3868.02	Female	65-69 years	Motorcyclist road injuries	731.776	915.312	595.195	Female	45-49 years	Motorcyclist road injuries	75.1572	148.322	37.7356	Male	45-49 years	Motor vehicle road injuries	17.5218	32.1122	8.65691	Male	65-69 years	Motorcyclist road injuries	4.50284	5.49944	3.75898	Male	45-49 years	Motorcyclist road injuries	0.306299	0.562049	0.163034	Female	45-49 years	Other exposure to mechanical forces	17939.7	43265.7	5514.94	Male	50-54 years	Foreign body in other body part	1155.46	1532.26	906.548	Male	50-54 years
Male	50-54 years	Motor vehicle road injuries	17097.5	32260.2	8165.02	Male	70-74 years	Motorcyclist road injuries	1888.06	2274.15	1574.22	Male	50-54 years	Motorcyclist road injuries	353.654	654.342	188.949	Female	45-49 years	Motor vehicle road injuries	7.85568	15.5964	3.39629	Female	65-69 years	Motorcyclist road injuries	1.10489	1.382	0.898667	Female	45-49 years	Motorcyclist road injuries	0.0659913	0.130234	0.0331335	Male	50-54 years	Other exposure to mechanical forces	46974.9	98395.6	18896.9	Female	50-54 years	Foreign body in other body part	809.536	1051.26	646.789	Female	50-54 years
Female	50-54 years	Motor vehicle road injuries	8572.14	17469.6	3451.93	Female	70-74 years	Motorcyclist road injuries	584.772	720.592	467.99	Female	50-54 years	Motorcyclist road injuries	76.3978	155.278	39.7485	Male	50-54 years	Motor vehicle road injuries	15.8821	29.9668	7.58458	Male	70-74 years	Motorcyclist road injuries	5.03192	6.06091	4.1955	Male	50-54 years	Motorcyclist road injuries	0.328513	0.607826	0.175517	Female	50-54 years	Other exposure to mechanical forces	15749.8	38030.5	5026.21	Male	55-59 years	Foreign body in other body part	1155.11	1489.03	906.027	Male	55-59 years
Male	55-59 years	Motor vehicle road injuries	12269.7	22184.2	5834.34	Male	75-79 years	Motorcyclist road injuries	1290.54	1540	1083.97	Male	55-59 years	Motorcyclist road injuries	334.92	599.32	179.698	Female	50-54 years	Motor vehicle road injuries	8.16875	16.6475	3.28949	Female	70-74 years	Motorcyclist road injuries	1.24441	1.53344	0.995897	Female	50-54 years	Motorcyclist road injuries	0.0728026	0.147971	0.037878	Male	55-59 years	Other exposure to mechanical forces	37247.7	74644.2	15616.8	Female	55-59 years	Foreign body in other body part	834.079	1047.21	669.643	Female	55-59 years
Female	55-59 years	Motor vehicle road injuries	7126.38	14169.6	3044.61	Female	75-79 years	Motorcyclist road injuries	446.639	553.012	360.067	Female	55-59 years	Motorcyclist road injuries	80.7378	152.666	41.3641	Male	55-59 years	Motor vehicle road injuries	13.1871	23.8429	6.27058	Male	75-79 years	Motorcyclist road injuries	5.15022	6.14572	4.32583	Male	55-59 years	Motorcyclist road injuries	0.359962	0.644132	0.193134	Female	55-59 years	Other exposure to mechanical forces	13804.4	33938.1	4302.58	Male	60-64 years	Foreign body in other body part	1192.51	1491.91	961.519	Male	60-64 years
Male	60-64 years	Motor vehicle road injuries	8868.85	16558.1	4238.61	Male	80-84 years	Motorcyclist road injuries	733.946	884.922	615.572	Male	60-64 years	Motorcyclist road injuries	288.373	496.919	161.883	Female	55-59 years	Motor vehicle road injuries	7.71483	15.3397	3.29601	Female	75-79 years	Motorcyclist road injuries	1.23207	1.5255	0.993257	Female	55-59 years	Motorcyclist road injuries	0.0874046	0.165272	0.0447797	Male	60-64 years	Other exposure to mechanical forces	27813.9	56674.8	11616.2	Female	60-64 years	Foreign body in other body part	885.436	1103.16	726.977	Female	60-64 years
Female	60-64 years	Motor vehicle road injuries	5937.66	11615.8	2569.21	Female	80-84 years	Motorcyclist road injuries	279.25	348.01	226.112	Female	60-64 years	Motorcyclist road injuries	76.6822	145.553	39.0779	Male	60-64 years	Motor vehicle road injuries	11.286	21.0709	5.39384	Male	80-84 years	Motorcyclist road injuries	5.56792	6.71327	4.66991	Male	60-64 years	Motorcyclist road injuries	0.366968	0.632354	0.206004	Female	60-64 years	Other exposure to mechanical forces	11391.8	28741.6	3746.02	Male	65-69 years	Foreign body in other body part	1197.37	1456.14	987.162	Male	65-69 years
Male	65-69 years	Motor vehicle road injuries	4912.94	9305.09	2259.37	Male	85-89 years	Motorcyclist road injuries	292.939	354.013	245.53	Male	65-69 years	Motorcyclist road injuries	221.682	377.053	129.701	Female	60-64 years	Motor vehicle road injuries	7.2357	14.1551	3.13087	Female	80-84 years	Motorcyclist road injuries	1.26713	1.57914	1.02601	Female	60-64 years	Motorcyclist road injuries	0.0934458	0.177373	0.0476208	Male	65-69 years	Other exposure to mechanical forces	18802.8	39858.5	7966.79	Female	65-69 years	Foreign body in other body part	924.452	1116.57	761.748	Female	65-69 years
Female	65-69 years	Motor vehicle road injuries	3854.47	8249.2	1600.99	Female	85-89 years	Motorcyclist road injuries	127.556	155.306	104.405	Female	65-69 years	Motorcyclist road injuries	64.4355	122.636	34.4966	Male	65-69 years	Motor vehicle road injuries	8.58039	16.2512	3.94596	Male	85-89 years	Motorcyclist road injuries	5.89052	7.11862	4.93721	Male	65-69 years	Motorcyclist road injuries	0.387165	0.658518	0.226521	Female	65-69 years	Other exposure to mechanical forces	8520.26	20769.8	2846.53	Male	70-74 years	Foreign body in other body part	1104.82	1340.58	906.493	Male	70-74 years
Male	70-74 years	Motor vehicle road injuries	2724.9	5169.42	1282.13	Male	90-94 years	Motorcyclist road injuries	76.8021	91.4336	64.5637	Male	70-74 years	Motorcyclist road injuries	157.592	264.227	90.4664	Female	65-69 years	Motor vehicle road injuries	5.81975	12.4552	2.41729	Female	85-89 years	Motorcyclist road injuries	1.26347	1.53834	1.03415	Female	65-69 years	Motorcyclist road injuries	0.0972892	0.185164	0.0520854	Male	70-74 years	Other exposure to mechanical forces	11594.1	25068.4	4550.17	Female	70-74 years	Foreign body in other body part	889.172	1076.8	733.05	Female	70-74 years
Female	70-74 years	Motor vehicle road injuries	2269.93	4615.79	936.842	Female	90-94 years	Motorcyclist road injuries	40.3643	48.7767	33.2831	Female	70-74 years	Motorcyclist road injuries	49.3804	94.0233	26.3956	Male	70-74 years	Motor vehicle road injuries	7.26222	13.7772	3.41705	Male	90-94 years	Motorcyclist road injuries	6.1806	7.35806	5.19572	Male	70-74 years	Motorcyclist road injuries	0.420004	0.704199	0.241105	Female	70-74 years	Other exposure to mechanical forces	5796.7	14602.9	1821.54	Male	75-79 years	Foreign body in other body part	946.959	1158.61	777.515	Male	75-79 years
Male	75-79 years	Motor vehicle road injuries	1710.93	3228.61	850.268	Male	95+ years	Motorcyclist road injuries	16.414	20.1062	13.8389	Male	75-79 years	Motorcyclist road injuries	108.699	184.026	62.294	Female	70-74 years	Motor vehicle road injuries	4.83047	9.82255	1.99363	Female	90-94 years	Motorcyclist road injuries	1.27599	1.54192	1.05214	Female	70-74 years	Motorcyclist road injuries	0.105083	0.200084	0.0561706	Male	75-79 years	Other exposure to mechanical forces	6399.15	13251.4	2651.11	Female	75-79 years	Foreign body in other body part	830.131	1014.51	688.093	Female	75-79 years
Female	75-79 years	Motor vehicle road injuries	1517	2948.19	680.019	Male	80-84 years	Pedestrian road injuries	1164.11	1410.02	971.594	Female	75-79 years	Motorcyclist road injuries	38.5674	77.6697	19.7588	Male	75-79 years	Motor vehicle road injuries	6.82785	12.8845	3.39319	Male	80-84 years	Pedestrian road injuries	8.83129	10.6969	7.3708	Male	75-79 years	Motorcyclist road injuries	0.433787	0.734398	0.248599	Female	75-79 years	Other exposure to mechanical forces	3858.9	9259.29	1256.42	Male	80-84 years	Foreign body in other body part	747.616	907.249	606.875	Male	80-84 years
Male	80-84 years	Motor vehicle road injuries	857.857	1571	444.902	Female	80-84 years	Pedestrian road injuries	1164.05	1428.3	956.315	Male	80-84 years	Motorcyclist road injuries	63.2011	105.196	36.3719	Female	75-79 years	Motor vehicle road injuries	4.18469	8.13268	1.87586	Female	80-84 years	Pedestrian road injuries	5.28204	6.48109	4.33939	Female	75-79 years	Motorcyclist road injuries	0.106389	0.214254	0.0545054	Male	80-84 years	Other exposure to mechanical forces	3634.34	7453.63	1474.38	Female	80-84 years	Foreign body in other body part	731.849	878.566	604.712	Female	80-84 years
Female	80-84 years	Motor vehicle road injuries	707.48	1336.91	333.31	Male	85-89 years	Pedestrian road injuries	502.396	605.816	418.243	Female	80-84 years	Motorcyclist road injuries	24.3685	48.0584	12.6141	Male	80-84 years	Motor vehicle road injuries	6.50795	11.9181	3.37516	Male	85-89 years	Pedestrian road injuries	10.1023	12.182	8.41017	Male	80-84 years	Motorcyclist road injuries	0.479461	0.79805	0.275928	Female	80-84 years	Other exposure to mechanical forces	2804.69	6688.84	911.215	Male	85-89 years	Foreign body in other body part	481.872	592.194	386.692	Male	85-89 years
Male	85-89 years	Motor vehicle road injuries	328.959	626.076	158.432	Female	85-89 years	Pedestrian road injuries	580.809	712.063	479.414	Male	85-89 years	Motorcyclist road injuries	24.8936	40.8455	14.3332	Female	80-84 years	Motor vehicle road injuries	3.21027	6.0664	1.51243	Female	85-89 years	Pedestrian road injuries	5.75305	7.05316	4.74871	Female	80-84 years	Motorcyclist road injuries	0.110575	0.218071	0.0572379	Male	85-89 years	Other exposure to mechanical forces	1714.04	3508.94	688.368	Female	85-89 years	Foreign body in other body part	561.892	690.352	456.01	Female	85-89 years
Female	85-89 years	Motor vehicle road injuries	236.511	465.685	104.374	Male	90-94 years	Pedestrian road injuries	141.37	171.908	115.858	Female	85-89 years	Motorcyclist road injuries	10.865	20.8448	5.66598	Male	85-89 years	Motor vehicle road injuries	6.61482	12.5893	3.18582	Male	90-94 years	Pedestrian road injuries	11.3767	13.8342	9.32362	Male	85-89 years	Motorcyclist road injuries	0.50057	0.821335	0.288217	Female	85-89 years	Other exposure to mechanical forces	1746.09	4160.54	589.75	Male	90-94 years	Foreign body in other body part	241.594	308.428	195.256	Male	90-94 years
Male	90-94 years	Motor vehicle road injuries	92.1546	170.91	45.2411	Female	90-94 years	Pedestrian road injuries	184.099	226.901	152.145	Male	90-94 years	Motorcyclist road injuries	6.66872	10.8155	3.8185	Female	85-89 years	Motor vehicle road injuries	2.3427	4.61272	1.03385	Female	90-94 years	Pedestrian road injuries	5.81971	7.17276	4.80958	Female	85-89 years	Motorcyclist road injuries	0.107621	0.206473	0.0561229	Male	90-94 years	Other exposure to mechanical forces	679.855	1354.9	280.614	Female	90-94 years	Foreign body in other body part	355.214	446.322	289.072	Female	90-94 years
Female	90-94 years	Motor vehicle road injuries	60.0219	122.199	26.534	Male	95+ years	Pedestrian road injuries	33.4345	40.7107	27.2629	Female	90-94 years	Motorcyclist road injuries	3.34653	6.16838	1.82424	Male	90-94 years	Motor vehicle road injuries	7.41608	13.7538	3.64075	Male	95+ years	Pedestrian road injuries	13.1162	15.9706	10.6951	Male	90-94 years	Motorcyclist road injuries	0.536661	0.870367	0.307292	Female	90-94 years	Other exposure to mechanical forces	920.756	2145.05	338.819	Male	95+ years	Foreign body in other body part	97.7456	126.385	76.668	Male	95+ years
Male	95+ years	Motor vehicle road injuries	20.854	39.7854	8.98512	Female	95+ years	Pedestrian road injuries	46.2591	56.8431	38.2366	Male	95+ years	Motorcyclist road injuries	1.47776	2.76468	0.825472	Female	90-94 years	Motor vehicle road injuries	1.8974	3.86291	0.838788	Female	95+ years	Pedestrian road injuries	5.9725	7.33899	4.93671	Female	90-94 years	Motorcyclist road injuries	0.10579	0.194993	0.0576676	Male	95+ years	Other exposure to mechanical forces	199.136	424.848	70.4444	Female	95+ years	Foreign body in other body part	176.607	225.424	140.636	Female	95+ years
Female	95+ years	Motor vehicle road injuries	13.1743	26.8281	5.21159	Male	<5 years	Cyclist road injuries	547.912	1174.69	191.419	Male	<5 years	Motor vehicle road injuries	124.058	273.864	44.4392	Male	95+ years	Motor vehicle road injuries	8.18091	15.6076	3.52481	Male	<5 years	Cyclist road injuries	0.168386	0.361009	0.0588275	Male	<5 years	Motor vehicle road injuries	0.038126	0.0841646	0.0136572	Female	95+ years	Other exposure to mechanical forces	357.161	840.716	113.863	Male	<5 years	Pedestrian road injuries	122.448	251.694	54.9011	Male	<5 years
Male	<5 years	Cyclist road injuries	4550.2	9691.72	1614.11	Female	<5 years	Cyclist road injuries	288.099	711.497	83.3596	Female	<5 years	Motor vehicle road injuries	102.235	240.596	33.3629	Female	95+ years	Motor vehicle road injuries	1.70093	3.46376	0.672867	Female	<5 years	Cyclist road injuries	0.0939273	0.231965	0.0271773	Female	<5 years	Motor vehicle road injuries	0.0333312	0.0784401	0.0108771	Male	<5 years	Venomous animal contact	2722.39	6497.52	782.031	Female	<5 years	Pedestrian road injuries	96.2793	234.778	39.0496	Female	<5 years
Female	<5 years	Cyclist road injuries	2397.61	5740.22	681.064	Male	5-9 years	Cyclist road injuries	1776.45	3502.95	744.703	Male	5-9 years	Motor vehicle road injuries	394.827	825.982	150.948	Male	<5 years	Cyclist road injuries	1.39838	2.97849	0.496052	Male	5-9 years	Cyclist road injuries	0.591108	1.16559	0.247797	Male	5-9 years	Motor vehicle road injuries	0.131377	0.274843	0.0502275	Female	<5 years	Venomous animal contact	1795.56	5301.08	322.462	Male	5-9 years	Pedestrian road injuries	579.44	1164.58	283.476	Male	5-9 years
Male	5-9 years	Cyclist road injuries	14384.3	28843.4	5695.29	Female	5-9 years	Cyclist road injuries	690.859	1642.29	230.597	Female	5-9 years	Motor vehicle road injuries	274.901	634.76	95.1956	Female	<5 years	Cyclist road injuries	0.781678	1.87145	0.222043	Female	5-9 years	Cyclist road injuries	0.242719	0.576983	0.0810153	Female	5-9 years	Motor vehicle road injuries	0.0965808	0.22301	0.033445	Male	5-9 years	Venomous animal contact	2501.59	7022.86	545.449	Female	5-9 years	Pedestrian road injuries	343.475	757.766	157.459	Female	5-9 years
Female	5-9 years	Cyclist road injuries	5558.66	13228.9	1698.17	Male	10-14 years	Cyclist road injuries	2603.26	5034.29	1156.44	Male	10-14 years	Motor vehicle road injuries	671.773	1459.46	259.67	Male	5-9 years	Cyclist road injuries	4.78633	9.59755	1.89509	Male	10-14 years	Cyclist road injuries	0.94743	1.83218	0.420874	Male	10-14 years	Motor vehicle road injuries	0.244485	0.531155	0.0945044	Female	5-9 years	Venomous animal contact	2010.58	6589.69	342.701	Male	10-14 years	Pedestrian road injuries	1553.96	2966.44	806.074	Male	10-14 years
Male	10-14 years	Cyclist road injuries	20018.8	41031.8	8499.7	Female	10-14 years	Cyclist road injuries	817.214	1913.24	287.426	Female	10-14 years	Motor vehicle road injuries	390.857	879.439	142.004	Female	5-9 years	Cyclist road injuries	1.95292	4.64771	0.596616	Female	10-14 years	Cyclist road injuries	0.31201	0.730469	0.109739	Female	10-14 years	Motor vehicle road injuries	0.149228	0.335768	0.0542167	Male	10-14 years	Venomous animal contact	2936.13	8239.23	649.549	Female	10-14 years	Pedestrian road injuries	684.966	1405.77	328.17	Female	10-14 years
Female	10-14 years	Cyclist road injuries	6185.82	15043.1	1860.96	Male	15-19 years	Cyclist road injuries	3281.39	6562.93	1527.9	Male	15-19 years	Motor vehicle road injuries	1411.35	2942.34	595.656	Male	10-14 years	Cyclist road injuries	7.28565	14.9331	3.09338	Male	15-19 years	Cyclist road injuries	1.2426	2.48525	0.578585	Male	15-19 years	Motor vehicle road injuries	0.534449	1.11421	0.225563	Female	10-14 years	Venomous animal contact	2300.33	6916.14	372.353	Male	15-19 years	Pedestrian road injuries	3342.04	6279.95	1763.89	Male	15-19 years
Male	15-19 years	Cyclist road injuries	23728.1	49386.4	9836.4	Female	15-19 years	Cyclist road injuries	907.881	2095.03	360.687	Female	15-19 years	Motor vehicle road injuries	606.095	1368.4	231.287	Female	10-14 years	Cyclist road injuries	2.36173	5.74341	0.71051	Female	15-19 years	Cyclist road injuries	0.355295	0.819881	0.141153	Female	15-19 years	Motor vehicle road injuries	0.237193	0.535516	0.090513	Male	15-19 years	Venomous animal contact	3361.44	9063.45	819.576	Female	15-19 years	Pedestrian road injuries	1050.53	2056.72	546.373	Female	15-19 years
Female	15-19 years	Cyclist road injuries	6351.26	15915.2	1852.91	Male	20-24 years	Cyclist road injuries	3388.34	6619.49	1785.9	Male	20-24 years	Motor vehicle road injuries	1933.26	4014.52	840.026	Male	15-19 years	Cyclist road injuries	8.98537	18.7017	3.72485	Male	20-24 years	Cyclist road injuries	1.36457	2.66583	0.719225	Male	20-24 years	Motor vehicle road injuries	0.778569	1.61674	0.338299	Female	15-19 years	Venomous animal contact	2460.13	8549.17	438.986	Male	20-24 years	Pedestrian road injuries	5131.36	9088.01	2913.71	Male	20-24 years
Male	20-24 years	Cyclist road injuries	22212.8	46343	8913.13	Female	20-24 years	Cyclist road injuries	929.574	2042.24	434.613	Female	20-24 years	Motor vehicle road injuries	719.344	1586.13	283.851	Female	15-19 years	Cyclist road injuries	2.48554	6.22834	0.725128	Female	20-24 years	Cyclist road injuries	0.380401	0.835727	0.177853	Female	20-24 years	Motor vehicle road injuries	0.29437	0.649078	0.116158	Male	20-24 years	Venomous animal contact	3827.89	10483.4	926.104	Female	20-24 years	Pedestrian road injuries	1389.32	2565.34	752.969	Female	20-24 years
Female	20-24 years	Cyclist road injuries	5804.07	14499.7	1724.34	Male	25-29 years	Cyclist road injuries	3150.15	5599.01	1747.53	Male	25-29 years	Motor vehicle road injuries	1891.25	3579.86	830.366	Male	20-24 years	Cyclist road injuries	8.94563	18.6635	3.58954	Male	25-29 years	Cyclist road injuries	1.41431	2.51377	0.78458	Male	25-29 years	Motor vehicle road injuries	0.849106	1.60724	0.372806	Female	20-24 years	Venomous animal contact	2666.81	8855.76	467.125	Male	25-29 years	Pedestrian road injuries	5856.06	9697.17	3549.54	Male	25-29 years
Male	25-29 years	Cyclist road injuries	18020.1	38446.7	6769.67	Female	25-29 years	Cyclist road injuries	858.717	1681	444.543	Female	25-29 years	Motor vehicle road injuries	668.795	1388.68	259.373	Female	20-24 years	Cyclist road injuries	2.37515	5.93357	0.705636	Female	25-29 years	Cyclist road injuries	0.390132	0.763712	0.201965	Female	25-29 years	Motor vehicle road injuries	0.303847	0.630906	0.117838	Male	25-29 years	Venomous animal contact	3700.72	9791.74	859.84	Female	25-29 years	Pedestrian road injuries	1723.05	2986.73	1026.7	Female	25-29 years
Female	25-29 years	Cyclist road injuries	4617.39	11788.4	1316.11	Male	30-34 years	Cyclist road injuries	2916.63	5076.89	1775.53	Male	30-34 years	Motor vehicle road injuries	1788.47	3424.39	763.19	Male	25-29 years	Cyclist road injuries	8.09041	17.2613	3.03935	Male	30-34 years	Cyclist road injuries	1.49215	2.59734	0.908359	Male	30-34 years	Motor vehicle road injuries	0.914981	1.75192	0.390448	Female	25-29 years	Venomous animal contact	2506.71	7946.14	392.811	Male	30-34 years	Pedestrian road injuries	6148.63	9517.51	4154.12	Male	30-34 years
Male	30-34 years	Cyclist road injuries	14139.1	31148.2	5218.93	Female	30-34 years	Cyclist road injuries	825.909	1577.96	463.632	Female	30-34 years	Motor vehicle road injuries	632.74	1289.98	252.067	Female	25-29 years	Cyclist road injuries	2.09777	5.35568	0.597936	Female	30-34 years	Cyclist road injuries	0.434315	0.82979	0.243807	Female	30-34 years	Motor vehicle road injuries	0.332734	0.678353	0.132553	Male	30-34 years	Venomous animal contact	3193.91	8325.23	725.784	Female	30-34 years	Pedestrian road injuries	2010.59	3361.88	1285.22	Female	30-34 years
Female	30-34 years	Cyclist road injuries	3859.32	10818.9	998.227	Male	35-39 years	Cyclist road injuries	2934.93	4886.67	1955.98	Male	35-39 years	Motor vehicle road injuries	1658.52	3297.86	757.362	Male	30-34 years	Cyclist road injuries	7.23354	15.9354	2.67	Male	35-39 years	Cyclist road injuries	1.63959	2.72991	1.0927	Male	35-39 years	Motor vehicle road injuries	0.926521	1.84233	0.423096	Female	30-34 years	Venomous animal contact	2254.58	6818.48	356.241	Male	35-39 years	Pedestrian road injuries	6109.42	9080.97	4204.34	Male	35-39 years
Male	35-39 years	Cyclist road injuries	12420.1	26971.5	4464.29	Female	35-39 years	Cyclist road injuries	931.739	1633.64	557.379	Female	35-39 years	Motor vehicle road injuries	632.923	1358.38	265.913	Female	30-34 years	Cyclist road injuries	2.02947	5.68925	0.52493	Female	35-39 years	Cyclist road injuries	0.536291	0.940292	0.320817	Female	35-39 years	Motor vehicle road injuries	0.364298	0.781855	0.153054	Male	35-39 years	Venomous animal contact	2831.9	7292.6	712.351	Female	35-39 years	Pedestrian road injuries	2170.72	3486.57	1407.94	Female	35-39 years
Female	35-39 years	Cyclist road injuries	4006.12	9886.02	1096.6	Male	40-44 years	Cyclist road injuries	2732.52	4128.45	1875.84	Male	40-44 years	Motor vehicle road injuries	1399.6	2608.41	636.593	Male	35-39 years	Cyclist road injuries	6.93844	15.0675	2.49395	Male	40-44 years	Cyclist road injuries	1.86923	2.82415	1.2832	Male	40-44 years	Motor vehicle road injuries	0.957422	1.78433	0.435474	Female	35-39 years	Venomous animal contact	2200.43	6810.35	384.48	Male	40-44 years	Pedestrian road injuries	6407.47	8931.3	4523.76	Male	40-44 years
Male	40-44 years	Cyclist road injuries	10083.8	20755.5	3496.15	Female	40-44 years	Cyclist road injuries	860.172	1364.47	551.442	Female	40-44 years	Motor vehicle road injuries	564.697	1221.79	236.698	Female	35-39 years	Cyclist road injuries	2.30585	5.6902	0.63118	Female	40-44 years	Cyclist road injuries	0.613936	0.973872	0.393584	Female	40-44 years	Motor vehicle road injuries	0.403045	0.872035	0.16894	Male	40-44 years	Venomous animal contact	2340.6	6075.62	536.181	Female	40-44 years	Pedestrian road injuries	2414.75	3684	1621	Female	40-44 years
Female	40-44 years	Cyclist road injuries	3135.97	8024.14	839.27	Male	45-49 years	Cyclist road injuries	2500.28	3627.33	1798.04	Male	45-49 years	Motor vehicle road injuries	1104.75	1985.01	566.91	Male	40-44 years	Cyclist road injuries	6.89805	14.1982	2.39161	Male	45-49 years	Cyclist road injuries	2.10959	3.06052	1.51708	Male	45-49 years	Motor vehicle road injuries	0.932119	1.67483	0.478325	Female	40-44 years	Venomous animal contact	1840.55	5856.01	318.679	Male	45-49 years	Pedestrian road injuries	7100.12	9802.22	5284.87	Male	45-49 years
Male	45-49 years	Cyclist road injuries	7764.14	16606.1	2908.15	Female	45-49 years	Cyclist road injuries	774.492	1229.36	532.984	Female	45-49 years	Motor vehicle road injuries	470.856	893.144	216.939	Female	40-44 years	Cyclist road injuries	2.23826	5.72712	0.599017	Female	45-49 years	Cyclist road injuries	0.680038	1.07943	0.467983	Female	45-49 years	Motor vehicle road injuries	0.413432	0.784219	0.190482	Male	45-49 years	Venomous animal contact	1858.93	5209.23	445.671	Female	45-49 years	Pedestrian road injuries	2836.42	4176.87	2028.46	Female	45-49 years
Female	45-49 years	Cyclist road injuries	2272.82	5893.17	669.582	Male	50-54 years	Cyclist road injuries	2421.92	3390.85	1822.74	Male	50-54 years	Motor vehicle road injuries	981.169	1710.66	521.701	Male	45-49 years	Cyclist road injuries	6.55092	14.0112	2.45372	Male	50-54 years	Cyclist road injuries	2.24975	3.1498	1.69316	Male	50-54 years	Motor vehicle road injuries	0.911419	1.58905	0.484614	Female	45-49 years	Venomous animal contact	1493.88	4798.84	241.109	Male	50-54 years	Pedestrian road injuries	7556.57	10188.1	5787.45	Male	50-54 years
Male	50-54 years	Cyclist road injuries	5907.18	13475.9	2125.56	Female	50-54 years	Cyclist road injuries	836.812	1235.06	595.451	Female	50-54 years	Motor vehicle road injuries	471.803	909.299	227.105	Female	45-49 years	Cyclist road injuries	1.99563	5.17446	0.587922	Female	50-54 years	Cyclist road injuries	0.797433	1.17694	0.56743	Female	50-54 years	Motor vehicle road injuries	0.449601	0.866509	0.216418	Male	50-54 years	Venomous animal contact	1428.44	3870.21	332.76	Female	50-54 years	Pedestrian road injuries	3268.87	4597.17	2442.11	Female	50-54 years
Female	50-54 years	Cyclist road injuries	2117.66	5832.2	614.651	Male	55-59 years	Cyclist road injuries	2273.9	3016.26	1738.82	Male	55-59 years	Motor vehicle road injuries	768.369	1366.34	412.679	Male	50-54 years	Cyclist road injuries	5.48725	12.5179	1.97446	Male	55-59 years	Cyclist road injuries	2.44392	3.24179	1.86884	Male	55-59 years	Motor vehicle road injuries	0.825821	1.4685	0.443536	Female	50-54 years	Venomous animal contact	1231.67	4165.94	205.582	Male	55-59 years	Pedestrian road injuries	7366.84	9666.22	5819.54	Male	55-59 years
Male	55-59 years	Cyclist road injuries	4289.67	9307.87	1553.07	Female	55-59 years	Cyclist road injuries	874.9	1269.34	644.547	Female	55-59 years	Motor vehicle road injuries	414.42	780.833	199.601	Female	50-54 years	Cyclist road injuries	2.01801	5.55775	0.585726	Female	55-59 years	Cyclist road injuries	0.947143	1.37415	0.69777	Female	55-59 years	Motor vehicle road injuries	0.44864	0.845309	0.216082	Male	55-59 years	Venomous animal contact	1188.17	3415.37	259.694	Female	55-59 years	Pedestrian road injuries	3432.91	4661.52	2625.32	Female	55-59 years
Female	55-59 years	Cyclist road injuries	1961.42	5007.31	575.524	Male	60-64 years	Cyclist road injuries	2141.94	2746.23	1657.93	Male	60-64 years	Motor vehicle road injuries	626.202	1059.33	356.413	Male	55-59 years	Cyclist road injuries	4.61041	10.0038	1.66919	Male	60-64 years	Cyclist road injuries	2.72572	3.49471	2.10979	Male	60-64 years	Motor vehicle road injuries	0.796873	1.34805	0.453553	Female	55-59 years	Venomous animal contact	997.109	3312.56	151.82	Male	60-64 years	Pedestrian road injuries	7308.36	9491.57	5803.86	Male	60-64 years
Male	60-64 years	Cyclist road injuries	3418.3	7687.37	1252.56	Female	60-64 years	Cyclist road injuries	917.849	1278.24	689.405	Female	60-64 years	Motor vehicle road injuries	378.174	718.428	195.267	Female	55-59 years	Cyclist road injuries	2.12339	5.42078	0.623047	Female	60-64 years	Cyclist road injuries	1.1185	1.55767	0.840117	Female	60-64 years	Motor vehicle road injuries	0.460847	0.875485	0.237955	Male	60-64 years	Venomous animal contact	1063.21	3081.28	233.571	Female	60-64 years	Pedestrian road injuries	3616.22	4799.84	2834.62	Female	60-64 years
Female	60-64 years	Cyclist road injuries	1784.64	4332.05	503.682	Male	65-69 years	Cyclist road injuries	1761.49	2224.38	1407.65	Male	65-69 years	Motor vehicle road injuries	401.522	659.876	233.732	Male	60-64 years	Cyclist road injuries	4.34996	9.78255	1.59394	Male	65-69 years	Cyclist road injuries	3.07643	3.88486	2.45844	Male	65-69 years	Motor vehicle road injuries	0.701255	1.15247	0.40821	Female	60-64 years	Venomous animal contact	881.787	3165.65	132.751	Male	65-69 years	Pedestrian road injuries	7249.1	9477.64	5747.13	Male	65-69 years
Male	65-69 years	Cyclist road injuries	2309.77	5227.8	813.226	Female	65-69 years	Cyclist road injuries	837.739	1109.98	653.502	Female	65-69 years	Motor vehicle road injuries	278.453	501.194	151.096	Female	60-64 years	Cyclist road injuries	2.17478	5.27909	0.613793	Female	65-69 years	Cyclist road injuries	1.26488	1.67593	0.986704	Female	65-69 years	Motor vehicle road injuries	0.420427	0.756738	0.228135	Male	65-69 years	Venomous animal contact	903.476	2654.36	218.758	Female	65-69 years	Pedestrian road injuries	3909.26	5068.37	3092.7	Female	65-69 years
Female	65-69 years	Cyclist road injuries	1296.05	3468.62	368.653	Male	70-74 years	Cyclist road injuries	1324.97	1609.97	1083.09	Male	70-74 years	Motor vehicle road injuries	257.46	400.539	157.638	Male	65-69 years	Cyclist road injuries	4.03399	9.13029	1.42029	Male	70-74 years	Cyclist road injuries	3.53121	4.29077	2.88657	Male	70-74 years	Motor vehicle road injuries	0.686164	1.06749	0.420126	Female	65-69 years	Venomous animal contact	744.235	2547.76	115.045	Male	70-74 years	Pedestrian road injuries	6072.23	7774.35	4891.49	Male	70-74 years
Male	70-74 years	Cyclist road injuries	1341.95	2979.36	482.358	Female	70-74 years	Cyclist road injuries	673.637	848.896	536.423	Female	70-74 years	Motor vehicle road injuries	189.672	311.477	111.407	Female	65-69 years	Cyclist road injuries	1.95686	5.23717	0.556619	Female	70-74 years	Cyclist road injuries	1.43352	1.80648	1.14152	Female	70-74 years	Motor vehicle road injuries	0.403627	0.662832	0.237077	Male	70-74 years	Venomous animal contact	560.31	1550.9	130.254	Female	70-74 years	Pedestrian road injuries	3544.43	4511.75	2880.55	Female	70-74 years
Female	70-74 years	Cyclist road injuries	781.279	2071.09	228.743	Male	75-79 years	Cyclist road injuries	968.476	1158.92	802.936	Male	75-79 years	Motor vehicle road injuries	183.422	277.201	113.554	Male	70-74 years	Cyclist road injuries	3.57647	7.94038	1.28555	Male	75-79 years	Cyclist road injuries	3.86493	4.62495	3.2043	Male	75-79 years	Motor vehicle road injuries	0.731988	1.10623	0.453162	Female	70-74 years	Venomous animal contact	437.385	1455.85	66.5936	Male	75-79 years	Pedestrian road injuries	4668.2	5849.5	3864.22	Male	75-79 years
Male	75-79 years	Cyclist road injuries	780.652	1634.28	272.57	Female	75-79 years	Cyclist road injuries	556.586	694.468	447.836	Female	75-79 years	Motor vehicle road injuries	149.343	232.075	90.0586	Female	70-74 years	Cyclist road injuries	1.66258	4.40735	0.486773	Female	75-79 years	Cyclist road injuries	1.53536	1.91571	1.23537	Female	75-79 years	Motor vehicle road injuries	0.411968	0.640186	0.24843	Male	75-79 years	Venomous animal contact	305.456	852.144	69.356	Female	75-79 years	Pedestrian road injuries	3086.71	3863.77	2542.6	Female	75-79 years
Female	75-79 years	Cyclist road injuries	511.974	1295.62	140.768	Male	80-84 years	Cyclist road injuries	566.71	665.046	478.241	Male	80-84 years	Motor vehicle road injuries	103.02	151.204	66.0138	Male	75-79 years	Cyclist road injuries	3.11537	6.52198	1.08775	Male	80-84 years	Cyclist road injuries	4.29923	5.04523	3.62808	Male	80-84 years	Motor vehicle road injuries	0.781537	1.14707	0.5008	Female	75-79 years	Venomous animal contact	236.681	766.776	33.5899	Male	<5 years	Non-venomous animal contact	691.499	1510.89	244.966	Male	80-84 years
Male	80-84 years	Cyclist road injuries	371.169	757.295	138.622	Female	80-84 years	Cyclist road injuries	353.117	425.131	292.782	Female	80-84 years	Motor vehicle road injuries	86.5751	129.201	55.0977	Female	75-79 years	Cyclist road injuries	1.4123	3.57401	0.388314	Female	80-84 years	Cyclist road injuries	1.60231	1.92908	1.32853	Female	80-84 years	Motor vehicle road injuries	0.392845	0.586263	0.250012	Male	80-84 years	Venomous animal contact	168.806	455.724	37.1073	Female	<5 years	Non-venomous animal contact	411.496	1053.99	120.977	Female	80-84 years
Female	80-84 years	Cyclist road injuries	238.562	584.095	67.5119	Male	85-89 years	Cyclist road injuries	235.242	272.59	201.436	Male	85-89 years	Motor vehicle road injuries	43.2942	63.8151	27.5616	Male	80-84 years	Cyclist road injuries	2.8158	5.74506	1.05163	Male	85-89 years	Cyclist road injuries	4.73032	5.48134	4.05055	Male	85-89 years	Motor vehicle road injuries	0.870575	1.28322	0.554218	Female	80-84 years	Venomous animal contact	141.774	451.85	20.4213	Male	5-9 years	Non-venomous animal contact	783.632	1845.71	258.981	Male	85-89 years
Male	85-89 years	Cyclist road injuries	125.344	268.751	46.2273	Female	85-89 years	Cyclist road injuries	165.324	195	139.044	Female	85-89 years	Motor vehicle road injuries	38.8242	56.8102	25.5163	Female	80-84 years	Cyclist road injuries	1.0825	2.6504	0.306343	Female	85-89 years	Cyclist road injuries	1.63758	1.93152	1.37726	Female	85-89 years	Motor vehicle road injuries	0.384563	0.562719	0.252745	Male	85-89 years	Venomous animal contact	78.7416	217.875	18.4294	Female	5-9 years	Non-venomous animal contact	469.295	1288.2	122.945	Female	85-89 years
Female	85-89 years	Cyclist road injuries	76.217	189.784	22.3323	Male	90-94 years	Cyclist road injuries	65.4944	76.3597	55.2681	Male	90-94 years	Motor vehicle road injuries	13.1388	19.0463	8.55522	Male	85-89 years	Cyclist road injuries	2.52046	5.40413	0.929554	Male	90-94 years	Cyclist road injuries	5.27062	6.14499	4.44766	Male	90-94 years	Motor vehicle road injuries	1.05734	1.53274	0.688476	Female	85-89 years	Venomous animal contact	73.8757	255.884	10.7445	Male	10-14 years	Non-venomous animal contact	982.794	2267.23	344.053	Male	90-94 years
Male	90-94 years	Cyclist road injuries	31.6366	65.2855	11.823	Female	90-94 years	Cyclist road injuries	51.9425	60.379	43.6562	Female	90-94 years	Motor vehicle road injuries	12.7997	18.0916	8.35169	Female	85-89 years	Cyclist road injuries	0.754948	1.87985	0.221207	Female	90-94 years	Cyclist road injuries	1.642	1.90869	1.38005	Female	90-94 years	Motor vehicle road injuries	0.404621	0.571909	0.264012	Male	90-94 years	Venomous animal contact	32.4909	93.0782	7.4831	Female	10-14 years	Non-venomous animal contact	566.501	1543.66	155.454	Female	90-94 years
Female	90-94 years	Cyclist road injuries	16.5135	42.7965	4.62574	Male	95+ years	Cyclist road injuries	15.2635	18.2175	12.6203	Male	95+ years	Motor vehicle road injuries	3.34889	4.76538	2.13249	Male	90-94 years	Cyclist road injuries	2.54593	5.25381	0.951446	Male	95+ years	Cyclist road injuries	5.98778	7.1466	4.95089	Male	95+ years	Motor vehicle road injuries	1.31375	1.86943	0.836563	Female	90-94 years	Venomous animal contact	34.878	110.841	5.64966	Male	15-19 years	Non-venomous animal contact	1078.96	2512.09	376.062	Male	95+ years
Male	95+ years	Cyclist road injuries	6.96961	17.0456	2.14058	Female	95+ years	Cyclist road injuries	12.9342	14.938	10.836	Female	95+ years	Motor vehicle road injuries	3.50883	4.96482	2.34726	Female	90-94 years	Cyclist road injuries	0.52202	1.35288	0.146228	Female	95+ years	Cyclist road injuries	1.66993	1.92864	1.39903	Female	95+ years	Motor vehicle road injuries	0.453023	0.641006	0.303054	Male	95+ years	Venomous animal contact	10.7081	32.5692	2.27539	Female	15-19 years	Non-venomous animal contact	597.572	1541.84	162.529	Female	95+ years
Female	95+ years	Cyclist road injuries	3.27344	9.16938	0.805714	Male	<5 years	Motor vehicle road injuries	341.66	750.473	149.591	Male	<5 years	Poisoning by other means	6.1528	12.3798	2.65553	Male	95+ years	Cyclist road injuries	2.73414	6.68688	0.839736	Male	<5 years	Motor vehicle road injuries	0.105	0.230638	0.0459726	Male	<5 years	Poisoning by other means	0.0018909	0.00380461	0.000816105	Female	95+ years	Venomous animal contact	13.7444	45.679	2.28073	Male	20-24 years	Non-venomous animal contact	1102.76	2527.64	377.808	Male	<5 years
Male	<5 years	Motorcyclist road injuries	3932.73	8180.48	1632.51	Female	<5 years	Motor vehicle road injuries	280.274	648.531	103.856	Female	<5 years	Poisoning by other means	4.844	10.5809	1.95673	Female	95+ years	Cyclist road injuries	0.422632	1.18386	0.104026	Female	<5 years	Motor vehicle road injuries	0.0913762	0.211437	0.0338595	Female	<5 years	Poisoning by other means	0.00157926	0.00344963	0.00063794	Male	<5 years	Poisoning by other means	94.9707	180.151	45.251	Female	20-24 years	Non-venomous animal contact	594.829	1596.91	147.243	Female	<5 years
Female	<5 years	Motorcyclist road injuries	1617.04	4069.19	514.842	Male	5-9 years	Motor vehicle road injuries	1115.75	2241.12	506.919	Male	<5 years	Cyclist road injuries	197.92	466.5	61.5397	Male	<5 years	Motorcyclist road injuries	1.20862	2.51405	0.501707	Male	5-9 years	Motor vehicle road injuries	0.371262	0.745727	0.168676	Male	<5 years	Cyclist road injuries	0.0608254	0.143366	0.0189126	Female	<5 years	Poisoning by other means	72.5412	147.206	31.5003	Male	25-29 years	Non-venomous animal contact	1033.81	2348.16	316.674	Male	<5 years
Male	5-9 years	Motorcyclist road injuries	5268.02	11503.7	1908.72	Female	5-9 years	Motor vehicle road injuries	772.694	1649.44	308.745	Female	<5 years	Cyclist road injuries	104.226	269.609	26.7467	Female	<5 years	Motorcyclist road injuries	0.527195	1.32665	0.167851	Female	5-9 years	Motor vehicle road injuries	0.27147	0.579498	0.108471	Female	<5 years	Cyclist road injuries	0.0339804	0.087899	0.00872009	Male	80-84 years	Foreign body in eyes	1070.58	3145.29	209.617	Female	25-29 years	Non-venomous animal contact	544.501	1514.3	130.174	Female	<5 years
Female	5-9 years	Motorcyclist road injuries	1966.49	5122.98	565.368	Male	10-14 years	Motor vehicle road injuries	1984.35	3767.38	929.553	Male	5-9 years	Cyclist road injuries	625.443	1294.94	216.865	Male	5-9 years	Motorcyclist road injuries	1.75291	3.82783	0.63512	Male	10-14 years	Motor vehicle road injuries	0.722183	1.3711	0.338301	Male	5-9 years	Cyclist road injuries	0.208114	0.430887	0.0721613	Female	80-84 years	Foreign body in eyes	1060.43	3539.8	150.509	Male	30-34 years	Non-venomous animal contact	925.568	2098.19	316.604	Male	5-9 years
Male	10-14 years	Motorcyclist road injuries	6685.41	14356.3	2595.11	Female	10-14 years	Motor vehicle road injuries	1151.01	2397.58	522.966	Female	5-9 years	Cyclist road injuries	241.868	577.796	63.6221	Female	5-9 years	Motorcyclist road injuries	0.690885	1.79985	0.19863	Female	10-14 years	Motor vehicle road injuries	0.439453	0.915392	0.199667	Female	5-9 years	Cyclist road injuries	0.0849753	0.202997	0.0223523	Male	85-89 years	Foreign body in eyes	362.83	1058.91	70.619	Female	30-34 years	Non-venomous animal contact	497.316	1358.88	125.834	Female	5-9 years
Female	10-14 years	Motorcyclist road injuries	1931.35	4658.99	609.509	Male	15-19 years	Motor vehicle road injuries	4289.37	7832.8	2268.49	Male	10-14 years	Cyclist road injuries	879.911	1871.92	326.396	Male	10-14 years	Motorcyclist road injuries	2.43309	5.22482	0.944464	Male	15-19 years	Motor vehicle road injuries	1.6243	2.96613	0.859033	Male	10-14 years	Cyclist road injuries	0.320235	0.681267	0.118789	Female	85-89 years	Foreign body in eyes	445.539	1462.51	63.8503	Male	35-39 years	Non-venomous animal contact	871.176	2071.11	303.852	Male	10-14 years
Male	15-19 years	Motorcyclist road injuries	12917.4	26435.9	5390.73	Female	15-19 years	Motor vehicle road injuries	1865.2	3594.71	931.062	Female	10-14 years	Cyclist road injuries	272.696	711.675	75.8312	Female	10-14 years	Motorcyclist road injuries	0.737384	1.77879	0.232709	Female	15-19 years	Motor vehicle road injuries	0.729939	1.40677	0.364367	Female	10-14 years	Cyclist road injuries	0.104115	0.271716	0.0289522	Male	90-94 years	Foreign body in eyes	93.612	283.188	21.4427	Female	35-39 years	Non-venomous animal contact	498.971	1409.43	133.273	Female	10-14 years
Female	15-19 years	Motorcyclist road injuries	2496.94	5846.92	851.054	Male	20-24 years	Motor vehicle road injuries	6370.87	11123.4	3639.8	Male	15-19 years	Cyclist road injuries	1057.45	2353.71	393.066	Male	15-19 years	Motorcyclist road injuries	4.89157	10.0108	2.04137	Male	20-24 years	Motor vehicle road injuries	2.5657	4.47965	1.46584	Male	15-19 years	Cyclist road injuries	0.400436	0.891304	0.148846	Female	90-94 years	Foreign body in eyes	155.441	514.95	25.2994	Male	40-44 years	Non-venomous animal contact	785.223	1801.35	284.206	Male	15-19 years
Male	20-24 years	Motorcyclist road injuries	16815.2	34085.6	7950.83	Female	20-24 years	Motor vehicle road injuries	2432.95	4565.51	1330.46	Female	15-19 years	Cyclist road injuries	285.406	758.278	82.977	Female	15-19 years	Motorcyclist road injuries	0.977167	2.28817	0.333056	Female	20-24 years	Motor vehicle road injuries	0.995612	1.8683	0.544452	Female	15-19 years	Cyclist road injuries	0.111692	0.296749	0.0324727	Male	95+ years	Foreign body in eyes	22.5791	67.595	4.07994	Female	40-44 years	Non-venomous animal contact	458.059	1200.11	128.426	Female	15-19 years
Female	20-24 years	Motorcyclist road injuries	2662.94	5791.48	990.643	Male	25-29 years	Motor vehicle road injuries	7054.87	11168.3	4378.44	Male	20-24 years	Cyclist road injuries	1005.03	2316.14	382.158	Male	20-24 years	Motorcyclist road injuries	6.77189	13.7271	3.20199	Male	25-29 years	Motor vehicle road injuries	3.1674	5.01418	1.96577	Male	20-24 years	Cyclist road injuries	0.40475	0.932767	0.153904	Female	95+ years	Foreign body in eyes	46.1544	157.038	5.91237	Male	45-49 years	Non-venomous animal contact	717.879	1540.01	251.289	Male	20-24 years
Male	25-29 years	Motorcyclist road injuries	14556.8	29848.7	6030.78	Female	25-29 years	Motor vehicle road injuries	2609.7	4367.03	1542.44	Female	20-24 years	Cyclist road injuries	265.777	720.912	80.4086	Female	20-24 years	Motorcyclist road injuries	1.08973	2.36999	0.405392	Female	25-29 years	Motor vehicle road injuries	1.18564	1.98403	0.700762	Female	20-24 years	Cyclist road injuries	0.108761	0.295012	0.0329049	Male	5-9 years	Poisoning by other means	142.918	307.147	57.8789	Female	45-49 years	Non-venomous animal contact	427.897	1120.48	126.517	Female	20-24 years
Female	25-29 years	Motorcyclist road injuries	2103.6	4998.36	706.775	Male	30-34 years	Motor vehicle road injuries	7463.34	11519.5	4864.92	Male	25-29 years	Cyclist road injuries	834.726	1831.25	290.686	Male	25-29 years	Motorcyclist road injuries	6.53549	13.401	2.70762	Male	30-34 years	Motor vehicle road injuries	3.81825	5.89339	2.48889	Male	25-29 years	Cyclist road injuries	0.374764	0.822168	0.130508	Female	5-9 years	Poisoning by other means	113.621	269.968	41.6624	Male	50-54 years	Non-venomous animal contact	610.803	1459.13	227.581	Male	25-29 years
Male	30-34 years	Motorcyclist road injuries	10794.1	22959.3	4389.63	Female	30-34 years	Motor vehicle road injuries	2738.32	4418.91	1712.61	Female	25-29 years	Cyclist road injuries	217.109	573.223	65.2425	Female	25-29 years	Motorcyclist road injuries	0.955705	2.27085	0.321102	Female	30-34 years	Motor vehicle road injuries	1.43998	2.32374	0.900599	Female	25-29 years	Cyclist road injuries	0.0986371	0.260426	0.0296409	Male	10-14 years	Poisoning by other means	199.775	457.689	70.1949	Female	50-54 years	Non-venomous animal contact	389.327	1040.99	116.195	Female	25-29 years
Female	30-34 years	Motorcyclist road injuries	1781.38	4374.93	567.365	Male	35-39 years	Motor vehicle road injuries	7789.52	11357.5	5403.36	Male	30-34 years	Cyclist road injuries	675.483	1542.86	256.701	Male	30-34 years	Motorcyclist road injuries	5.52227	11.746	2.24573	Male	35-39 years	Motor vehicle road injuries	4.35157	6.34483	3.01856	Male	30-34 years	Cyclist road injuries	0.345577	0.78933	0.131328	Female	10-14 years	Poisoning by other means	155.085	400.367	47.7021	Male	55-59 years	Non-venomous animal contact	502.701	1258.09	169.983	Male	30-34 years
Male	35-39 years	Motorcyclist road injuries	8546.99	17229.8	3605.41	Female	35-39 years	Motor vehicle road injuries	2976.24	4697.67	1981.9	Female	30-34 years	Cyclist road injuries	186.759	473.929	57.037	Female	30-34 years	Motorcyclist road injuries	0.93676	2.30061	0.298356	Female	35-39 years	Motor vehicle road injuries	1.71307	2.70389	1.14074	Female	30-34 years	Cyclist road injuries	0.0982097	0.249222	0.0299936	Male	15-19 years	Poisoning by other means	213.523	503.02	68.9202	Female	55-59 years	Non-venomous animal contact	327.805	874.321	86.2513	Female	30-34 years
Female	35-39 years	Motorcyclist road injuries	1836.22	4327.76	643.78	Male	40-44 years	Motor vehicle road injuries	7380.21	10370	5392.87	Male	35-39 years	Cyclist road injuries	610.477	1364.08	230.955	Male	35-39 years	Motorcyclist road injuries	4.77473	9.62536	2.01414	Male	40-44 years	Motor vehicle road injuries	5.04858	7.09378	3.6891	Male	35-39 years	Cyclist road injuries	0.34104	0.762034	0.129022	Female	15-19 years	Poisoning by other means	157.391	414.873	40.5496	Male	60-64 years	Non-venomous animal contact	421.594	993.868	153.945	Male	35-39 years
Male	40-44 years	Motorcyclist road injuries	6587.57	13906.1	2722.04	Female	40-44 years	Motor vehicle road injuries	2913.12	4370.55	2054.52	Female	35-39 years	Cyclist road injuries	197.809	504.39	63.2784	Female	35-39 years	Motorcyclist road injuries	1.05689	2.49097	0.370547	Female	40-44 years	Motor vehicle road injuries	2.0792	3.11942	1.46639	Female	35-39 years	Cyclist road injuries	0.113855	0.290317	0.0364218	Male	20-24 years	Poisoning by other means	211.409	501.311	69.1927	Female	60-64 years	Non-venomous animal contact	285.503	767.452	82.1026	Female	35-39 years
Female	40-44 years	Motorcyclist road injuries	1403.81	3432.81	465.386	Male	45-49 years	Motor vehicle road injuries	6602.26	8824.58	5052.93	Male	40-44 years	Cyclist road injuries	512.695	1084.66	213.881	Male	40-44 years	Motorcyclist road injuries	4.50635	9.51272	1.86207	Male	45-49 years	Motor vehicle road injuries	5.57059	7.44565	4.26336	Male	40-44 years	Cyclist road injuries	0.350719	0.741981	0.14631	Female	20-24 years	Poisoning by other means	150.721	409.875	38.3197	Male	65-69 years	Non-venomous animal contact	328.141	785.714	120.542	Male	40-44 years
Male	45-49 years	Motorcyclist road injuries	5283.93	11016.6	2189.06	Female	45-49 years	Motor vehicle road injuries	2711.7	3863.93	2008.92	Female	40-44 years	Cyclist road injuries	161.319	380.434	56.7917	Female	40-44 years	Motorcyclist road injuries	1.00195	2.45012	0.332163	Female	45-49 years	Motor vehicle road injuries	2.38099	3.3927	1.76392	Female	40-44 years	Cyclist road injuries	0.11514	0.271529	0.0405343	Male	25-29 years	Poisoning by other means	209.654	487.848	67.8785	Female	65-69 years	Non-venomous animal contact	243.736	627.868	71.0582	Female	40-44 years
Female	45-49 years	Motorcyclist road injuries	1014.06	2342.79	333.831	Male	50-54 years	Motor vehicle road injuries	7029.25	8939.2	5527.85	Male	45-49 years	Cyclist road injuries	412.733	897.056	184.403	Male	45-49 years	Motorcyclist road injuries	4.45826	9.29516	1.847	Male	50-54 years	Motor vehicle road injuries	6.52955	8.30373	5.13489	Male	45-49 years	Cyclist road injuries	0.34824	0.756883	0.155588	Female	25-29 years	Poisoning by other means	147.655	395.352	37.5888	Male	70-74 years	Non-venomous animal contact	216.917	482.84	75.0937	Male	45-49 years
Male	50-54 years	Motorcyclist road injuries	4972.41	10443.8	2052.91	Female	50-54 years	Motor vehicle road injuries	3072.72	4191.15	2357.08	Female	45-49 years	Cyclist road injuries	123.838	303.389	47.6698	Female	45-49 years	Motorcyclist road injuries	0.890386	2.05707	0.293119	Female	50-54 years	Motor vehicle road injuries	2.92812	3.99392	2.24616	Female	45-49 years	Cyclist road injuries	0.108735	0.266389	0.0418562	Male	30-34 years	Poisoning by other means	188.853	440.559	59.7192	Female	70-74 years	Non-venomous animal contact	167.735	430.031	47.4791	Female	45-49 years
Female	50-54 years	Motorcyclist road injuries	1015.29	2396.94	332.58	Male	55-59 years	Motor vehicle road injuries	6444.17	8000.49	5142.27	Male	50-54 years	Cyclist road injuries	337.479	706.801	161.45	Male	50-54 years	Motorcyclist road injuries	4.61892	9.70135	1.90697	Male	55-59 years	Motor vehicle road injuries	6.92601	8.5987	5.52677	Male	50-54 years	Cyclist road injuries	0.313488	0.656556	0.149973	Female	30-34 years	Poisoning by other means	134.581	365.003	34.5811	Male	75-79 years	Non-venomous animal contact	135.053	310.665	49.5938	Male	50-54 years
Male	55-59 years	Motorcyclist road injuries	4523.83	9083.61	1856.9	Female	55-59 years	Motor vehicle road injuries	3041.4	3937.38	2331.34	Female	50-54 years	Cyclist road injuries	120.201	296.345	49.7854	Female	50-54 years	Motorcyclist road injuries	0.967507	2.28414	0.316929	Female	55-59 years	Motor vehicle road injuries	3.29254	4.26251	2.52384	Female	50-54 years	Cyclist road injuries	0.114545	0.2824	0.0474426	Male	35-39 years	Poisoning by other means	142.435	347.06	47.9756	Female	75-79 years	Non-venomous animal contact	103.077	256.473	31.191	Female	50-54 years
Female	55-59 years	Motorcyclist road injuries	1082.14	2484.29	373.776	Male	60-64 years	Motor vehicle road injuries	6248.21	7559.33	5062.39	Male	55-59 years	Cyclist road injuries	269.5	525.079	132.312	Male	55-59 years	Motorcyclist road injuries	4.86208	9.7628	1.99575	Male	60-64 years	Motor vehicle road injuries	7.95116	9.61962	6.44214	Male	55-59 years	Cyclist road injuries	0.289651	0.564339	0.142205	Female	35-39 years	Poisoning by other means	103.086	317.187	28.0707	Male	80-84 years	Non-venomous animal contact	82.6731	190.677	30.99	Male	55-59 years
Male	60-64 years	Motorcyclist road injuries	3705.18	7423.45	1554.62	Female	60-64 years	Motor vehicle road injuries	3282.82	4157.04	2562.03	Female	55-59 years	Cyclist road injuries	116.14	269.439	49.0363	Female	55-59 years	Motorcyclist road injuries	1.1715	2.68943	0.40464	Female	60-64 years	Motor vehicle road injuries	4.00048	5.06581	3.12212	Female	55-59 years	Cyclist road injuries	0.12573	0.291687	0.0530854	Male	40-44 years	Poisoning by other means	99.7393	250.399	34.7566	Female	80-84 years	Non-venomous animal contact	65.2697	163.484	20.941	Female	55-59 years
Female	60-64 years	Motorcyclist road injuries	1009.63	2295.28	345.061	Male	65-69 years	Motor vehicle road injuries	4705.86	5548.53	3879.2	Male	60-64 years	Cyclist road injuries	229.815	446.668	113.575	Male	60-64 years	Motorcyclist road injuries	4.71503	9.44671	1.97833	Male	65-69 years	Motor vehicle road injuries	8.21873	9.69046	6.77497	Male	60-64 years	Cyclist road injuries	0.292451	0.568407	0.14453	Female	40-44 years	Poisoning by other means	76.1344	223.92	21.5853	Male	85-89 years	Non-venomous animal contact	40.8253	87.4795	14.9972	Male	60-64 years
Male	65-69 years	Motorcyclist road injuries	2777.62	5637.33	1120.68	Female	65-69 years	Motor vehicle road injuries	2886.63	3539.83	2346.82	Female	60-64 years	Cyclist road injuries	111.065	254.147	46.9707	Female	60-64 years	Motorcyclist road injuries	1.23034	2.79706	0.420495	Female	65-69 years	Motor vehicle road injuries	4.35844	5.34469	3.54339	Female	60-64 years	Cyclist road injuries	0.135346	0.309706	0.0572391	Male	45-49 years	Poisoning by other means	71.2587	183.421	24.4537	Female	85-89 years	Non-venomous animal contact	36.7659	89.6972	11.4083	Female	60-64 years
Female	65-69 years	Motorcyclist road injuries	827.486	1962.94	252.377	Male	70-74 years	Motor vehicle road injuries	3426.35	4091.31	2854.78	Male	65-69 years	Cyclist road injuries	168.895	317.629	89.8344	Male	65-69 years	Motorcyclist road injuries	4.85108	9.84554	1.95726	Male	70-74 years	Motor vehicle road injuries	9.13165	10.9039	7.60835	Male	65-69 years	Cyclist road injuries	0.294974	0.554737	0.156895	Female	45-49 years	Poisoning by other means	57.728	167.763	16.3751	Male	90-94 years	Non-venomous animal contact	16.0653	32.9646	6.32313	Male	65-69 years
Male	70-74 years	Motorcyclist road injuries	1956.11	3969.73	824.686	Female	70-74 years	Motor vehicle road injuries	2306.42	2784.23	1907.1	Female	65-69 years	Cyclist road injuries	87.82	182.259	41.6547	Female	65-69 years	Motorcyclist road injuries	1.2494	2.96378	0.381056	Female	70-74 years	Motor vehicle road injuries	4.90814	5.92492	4.05836	Female	65-69 years	Cyclist road injuries	0.132597	0.275187	0.0628932	Male	50-54 years	Poisoning by other means	51.2936	119.9	18.5105	Female	90-94 years	Non-venomous animal contact	16.8177	40.1905	5.31744	Female	65-69 years
Female	70-74 years	Motorcyclist road injuries	622.947	1593.62	191.646	Male	75-79 years	Motor vehicle road injuries	2673.96	3173.95	2246.62	Male	70-74 years	Cyclist road injuries	110.758	195.002	62.2455	Male	70-74 years	Motorcyclist road injuries	5.21328	10.5798	2.19789	Male	75-79 years	Motor vehicle road injuries	10.671	12.6664	8.96567	Male	70-74 years	Cyclist road injuries	0.295183	0.519705	0.165892	Female	50-54 years	Poisoning by other means	42.7339	113.177	13.5626	Male	95+ years	Non-venomous animal contact	4.89395	10.4329	1.80997	Male	70-74 years
Male	75-79 years	Motorcyclist road injuries	1387.31	2868.67	594.479	Female	75-79 years	Motor vehicle road injuries	2082.72	2495.36	1732.66	Female	70-74 years	Cyclist road injuries	59.8536	119.448	30.1033	Female	70-74 years	Motorcyclist road injuries	1.32565	3.39127	0.407828	Female	75-79 years	Motor vehicle road injuries	5.74526	6.88353	4.7796	Female	70-74 years	Cyclist road injuries	0.12737	0.254188	0.0640607	Male	55-59 years	Poisoning by other means	39.2707	84.1969	14.4106	Female	95+ years	Non-venomous animal contact	5.86479	14.6125	1.77082	Female	70-74 years
Female	75-79 years	Motorcyclist road injuries	510.136	1270.67	153.859	Male	80-84 years	Motor vehicle road injuries	1613.78	1904.55	1372.14	Male	75-79 years	Cyclist road injuries	72.6374	119.893	41.9239	Male	75-79 years	Motorcyclist road injuries	5.53638	11.4481	2.37241	Male	80-84 years	Motor vehicle road injuries	12.2426	14.4485	10.4094	Male	75-79 years	Cyclist road injuries	0.289876	0.478459	0.167307	Female	55-59 years	Poisoning by other means	34.8781	86.9323	11.5594	Male	80-84 years	Pedestrian road injuries	3365.49	4125.01	2780.54	Male	75-79 years
Male	80-84 years	Motorcyclist road injuries	840.14	1633.87	376.203	Female	80-84 years	Motor vehicle road injuries	1391.11	1649.36	1164.23	Female	75-79 years	Cyclist road injuries	43.7645	83.2233	22.9828	Female	75-79 years	Motorcyclist road injuries	1.40723	3.5052	0.424426	Female	80-84 years	Motor vehicle road injuries	6.3123	7.48418	5.28281	Female	75-79 years	Cyclist road injuries	0.120726	0.229574	0.0633987	Male	60-64 years	Poisoning by other means	30.9106	71.0342	11.4487	Female	80-84 years	Pedestrian road injuries	2660.08	3269.42	2171.58	Female	75-79 years
Female	80-84 years	Motorcyclist road injuries	332.637	831.464	99.9032	Male	85-89 years	Motor vehicle road injuries	716.259	850.196	606.485	Male	80-84 years	Cyclist road injuries	38.9547	62.8757	22.969	Male	80-84 years	Motorcyclist road injuries	6.37354	12.395	2.85399	Male	85-89 years	Motor vehicle road injuries	14.4028	17.096	12.1954	Male	80-84 years	Cyclist road injuries	0.295522	0.476993	0.174249	Female	60-64 years	Poisoning by other means	30.1217	74.9972	9.43972	Male	85-89 years	Pedestrian road injuries	1682.88	2051.38	1388.08	Male	80-84 years
Male	85-89 years	Motorcyclist road injuries	332.15	638.168	151.409	Female	85-89 years	Motor vehicle road injuries	713.089	853.583	595.781	Female	80-84 years	Cyclist road injuries	24.1932	43.452	13.2274	Female	80-84 years	Motorcyclist road injuries	1.50938	3.77287	0.453322	Female	85-89 years	Motor vehicle road injuries	7.06332	8.45495	5.90135	Female	80-84 years	Cyclist road injuries	0.10978	0.197169	0.0600209	Male	65-69 years	Poisoning by other means	25.1889	57.3006	9.21703	Female	85-89 years	Pedestrian road injuries	1648.51	2054.59	1354.43	Female	80-84 years
Female	85-89 years	Motorcyclist road injuries	147.652	360.856	47.9483	Male	90-94 years	Motor vehicle road injuries	226.339	271.124	189.885	Male	85-89 years	Cyclist road injuries	14.9405	23.4967	9.11599	Male	85-89 years	Motorcyclist road injuries	6.679	12.8325	3.04458	Male	90-94 years	Motor vehicle road injuries	18.2145	21.8185	15.2808	Male	85-89 years	Cyclist road injuries	0.300429	0.472479	0.183307	Female	65-69 years	Poisoning by other means	27.4152	64.1765	9.0034	Male	90-94 years	Pedestrian road injuries	532.196	652.578	436.129	Male	85-89 years
Male	90-94 years	Motorcyclist road injuries	91.8841	182.464	40.9877	Female	90-94 years	Motor vehicle road injuries	256.58	305.139	213.312	Female	85-89 years	Cyclist road injuries	9.8333	15.9655	5.86022	Female	85-89 years	Motorcyclist road injuries	1.46253	3.57437	0.47494	Female	90-94 years	Motor vehicle road injuries	8.11095	9.64598	6.74317	Female	85-89 years	Cyclist road injuries	0.0974012	0.158142	0.0580469	Male	70-74 years	Poisoning by other means	21.3212	46.0487	8.50175	Female	90-94 years	Pedestrian road injuries	722.828	896.033	588.754	Female	85-89 years
Female	90-94 years	Motorcyclist road injuries	44.9988	105.357	15.617	Male	95+ years	Motor vehicle road injuries	61.3596	73.7853	50.8095	Male	90-94 years	Cyclist road injuries	4.01609	6.28704	2.51174	Male	90-94 years	Motorcyclist road injuries	7.39431	14.6837	3.29846	Male	95+ years	Motor vehicle road injuries	24.071	28.9456	19.9323	Male	90-94 years	Cyclist road injuries	0.323192	0.505945	0.202131	Female	70-74 years	Poisoning by other means	25.2148	56.1054	9.00605	Male	95+ years	Pedestrian road injuries	128.631	156.561	105.25	Male	90-94 years
Male	95+ years	Motorcyclist road injuries	21.2848	46.1838	8.45619	Female	95+ years	Motor vehicle road injuries	75.3292	87.8612	63.2136	Female	90-94 years	Cyclist road injuries	2.76815	4.22767	1.72122	Female	90-94 years	Motorcyclist road injuries	1.42249	3.33053	0.493682	Female	95+ years	Motor vehicle road injuries	9.72573	11.3437	8.16148	Female	90-94 years	Cyclist road injuries	0.0875063	0.133644	0.0544109	Male	75-79 years	Poisoning by other means	15.8144	33.9169	6.30082	Female	95+ years	Pedestrian road injuries	219.654	269.917	179.473	Female	90-94 years
Male	<5 years	Unintentional firearm injuries	7936.99	19554.3	2262.17	Male	<5 years	Poisoning by other means	19.2996	33.6909	10.7782	Male	95+ years	Cyclist road injuries	0.912183	1.49024	0.54842	Male	<5 years	Unintentional firearm injuries	2.43922	6.00949	0.695216	Male	<5 years	Poisoning by other means	0.00593122	0.010354	0.00331238	Male	95+ years	Cyclist road injuries	0.357844	0.584615	0.215142	Female	75-79 years	Poisoning by other means	20.2051	45.6225	7.36612	Male	<5 years	Self-harm by firearm	0	0	0	Male	95+ years
Female	<5 years	Unintentional firearm injuries	6336.76	17726.2	1237.35	Female	<5 years	Poisoning by other means	15.284	28.7871	8.24066	Female	95+ years	Cyclist road injuries	0.646855	0.999896	0.405816	Female	<5 years	Unintentional firearm injuries	2.06594	5.77919	0.403406	Female	<5 years	Poisoning by other means	0.00498296	0.0093853	0.00268666	Female	95+ years	Cyclist road injuries	0.0835152	0.129096	0.0523948	Male	80-84 years	Poisoning by other means	12.7376	24.5657	5.56317	Female	<5 years	Self-harm by firearm	0	0	0	Female	95+ years
Male	5-9 years	Unintentional firearm injuries	4563.09	12864.5	1111.74	Male	<5 years	Other road injuries	80.2666	209.57	20.2416	Male	5-9 years	Poisoning by other means	8.47679	18.0897	3.39018	Male	5-9 years	Unintentional firearm injuries	1.51835	4.28062	0.369929	Male	<5 years	Other road injuries	0.0246678	0.0644056	0.00622071	Male	5-9 years	Poisoning by other means	0.00282062	0.00601929	0.00112807	Female	80-84 years	Poisoning by other means	16.8966	35.9817	6.65502	Male	5-9 years	Self-harm by firearm	0	0	0	Male	5-9 years
Female	5-9 years	Unintentional firearm injuries	3124.1	10674.9	527.248	Female	<5 years	Other road injuries	55.4246	168.24	10.3902	Female	5-9 years	Poisoning by other means	6.86507	16.0766	2.51477	Female	5-9 years	Unintentional firearm injuries	1.09759	3.7504	0.185237	Female	<5 years	Other road injuries	0.0180698	0.0548503	0.00338747	Female	5-9 years	Poisoning by other means	0.0024119	0.00564819	0.000883513	Male	85-89 years	Poisoning by other means	9.41833	19.0404	4.24329	Female	5-9 years	Self-harm by firearm	0	0	0	Female	5-9 years
Male	10-14 years	Unintentional firearm injuries	4639.36	12891.9	1141.52	Male	5-9 years	Other road injuries	195.537	521.888	56.643	Male	10-14 years	Poisoning by other means	10.6343	25.0061	3.96171	Male	10-14 years	Unintentional firearm injuries	1.68845	4.69188	0.415444	Male	5-9 years	Other road injuries	0.0650644	0.173657	0.0188478	Male	10-14 years	Poisoning by other means	0.00387023	0.00910071	0.00144182	Female	85-89 years	Poisoning by other means	13.6926	28.5578	5.7402	Male	10-14 years	Self-harm by firearm	3.72852	10.6754	1.35183	Male	10-14 years
Female	10-14 years	Unintentional firearm injuries	2238.07	7580.28	353.306	Female	5-9 years	Other road injuries	111.76	338.735	23.716	Female	10-14 years	Poisoning by other means	8.76729	22.5276	3.04032	Female	10-14 years	Unintentional firearm injuries	0.854491	2.89413	0.134891	Female	5-9 years	Other road injuries	0.0392644	0.119007	0.00833212	Female	10-14 years	Poisoning by other means	0.00334733	0.008601	0.00116079	Male	90-94 years	Poisoning by other means	4.71581	8.89587	2.14266	Female	10-14 years	Self-harm by firearm	1.99571	6.13761	0.633479	Female	10-14 years
Male	15-19 years	Unintentional firearm injuries	5926.41	15202	1613.85	Male	10-14 years	Other road injuries	268.833	686.106	88.0468	Male	15-19 years	Poisoning by other means	10.9381	24.6413	3.86031	Male	15-19 years	Unintentional firearm injuries	2.24421	5.75668	0.611134	Male	10-14 years	Other road injuries	0.0978392	0.249701	0.0320437	Male	15-19 years	Poisoning by other means	0.00414205	0.00933119	0.00146182	Female	90-94 years	Poisoning by other means	8.64731	17.3666	3.68743	Male	15-19 years	Self-harm by firearm	15.8738	33.9622	7.59999	Male	15-19 years
Female	15-19 years	Unintentional firearm injuries	1800.58	6118.29	292.566	Female	10-14 years	Other road injuries	139.423	438.613	35.4984	Female	15-19 years	Poisoning by other means	8.91515	22.7754	2.73185	Female	15-19 years	Unintentional firearm injuries	0.70465	2.39437	0.114494	Female	10-14 years	Other road injuries	0.0532314	0.167461	0.0135532	Female	15-19 years	Poisoning by other means	0.00348891	0.00891304	0.0010691	Male	95+ years	Poisoning by other means	1.64366	3.4954	0.649255	Female	15-19 years	Self-harm by firearm	11.092	28.2643	4.61471	Female	15-19 years
Male	20-24 years	Unintentional firearm injuries	6129.75	15758	1803.73	Male	15-19 years	Other road injuries	340.702	851.53	124.169	Male	20-24 years	Poisoning by other means	10.9858	26.5642	4.00884	Male	20-24 years	Unintentional firearm injuries	2.4686	6.34611	0.726406	Male	15-19 years	Other road injuries	0.129017	0.322458	0.0470204	Male	20-24 years	Poisoning by other means	0.00442424	0.010698	0.00161446	Female	95+ years	Poisoning by other means	3.74529	8.28399	1.38593	Male	20-24 years	Self-harm by firearm	41.6685	86.7033	21.7212	Male	20-24 years
Female	20-24 years	Unintentional firearm injuries	1478.36	5018.48	259.611	Female	15-19 years	Other road injuries	175.277	500.756	47.4121	Female	20-24 years	Poisoning by other means	8.58562	24.1765	2.71688	Female	20-24 years	Unintentional firearm injuries	0.604974	2.05367	0.106238	Female	15-19 years	Other road injuries	0.0685941	0.195969	0.0185545	Female	20-24 years	Poisoning by other means	0.00351341	0.00989352	0.0011118	Male	<5 years	Pulmonary aspiration and foreign body in airway	1581.84	3489.96	589.44	Female	20-24 years	Self-harm by firearm	34.6059	82.6511	15.809	Female	20-24 years
Male	25-29 years	Unintentional firearm injuries	5081.79	12870.1	1482.97	Male	20-24 years	Other road injuries	357.93	835.415	136.511	Male	25-29 years	Poisoning by other means	10.4309	24.5672	3.82338	Male	25-29 years	Unintentional firearm injuries	2.28155	5.77823	0.665803	Male	20-24 years	Other road injuries	0.144147	0.336442	0.0549763	Male	25-29 years	Poisoning by other means	0.00468314	0.0110298	0.00171657	Female	<5 years	Pulmonary aspiration and foreign body in airway	1734.73	4474.76	526.633	Male	25-29 years	Self-harm by firearm	88.5305	170.182	48.7011	Male	25-29 years
Female	25-29 years	Unintentional firearm injuries	1244.89	4081.15	233.218	Female	20-24 years	Other road injuries	180.637	503.439	54.2371	Female	25-29 years	Poisoning by other means	7.69241	20.2428	2.53697	Female	25-29 years	Unintentional firearm injuries	0.56558	1.85415	0.105956	Female	20-24 years	Other road injuries	0.0739202	0.206018	0.0221949	Female	25-29 years	Poisoning by other means	0.00349481	0.00919668	0.0011526	Male	5-9 years	Pulmonary aspiration and foreign body in airway	826.712	1895.12	288.662	Female	25-29 years	Self-harm by firearm	61.6802	127.373	32.284	Female	25-29 years
Male	30-34 years	Unintentional firearm injuries	4081.64	9995.08	1292.96	Male	25-29 years	Other road injuries	334.7	777.216	140.199	Male	30-34 years	Poisoning by other means	8.84101	20.1341	3.2203	Male	30-34 years	Unintentional firearm injuries	2.08817	5.11348	0.661476	Male	25-29 years	Other road injuries	0.150269	0.348944	0.0629448	Male	30-34 years	Poisoning by other means	0.00452306	0.0103006	0.0016475	Female	5-9 years	Pulmonary aspiration and foreign body in airway	863.944	2280.1	241.721	Male	30-34 years	Self-harm by firearm	146.119	241.104	87.4986	Male	30-34 years
Female	30-34 years	Unintentional firearm injuries	1091.06	3400.96	223.348	Female	25-29 years	Other road injuries	158.79	423.165	55.1856	Female	30-34 years	Poisoning by other means	6.39212	15.8017	2.22551	Female	30-34 years	Unintentional firearm injuries	0.57375	1.78844	0.11745	Female	25-29 years	Other road injuries	0.0721416	0.192252	0.0250719	Female	30-34 years	Poisoning by other means	0.00336137	0.00830951	0.00117031	Male	10-14 years	Pulmonary aspiration and foreign body in airway	429.936	961.104	143.37	Female	30-34 years	Self-harm by firearm	79.9512	142.481	47.6712	Female	30-34 years
Male	35-39 years	Unintentional firearm injuries	3444.01	8426.14	940.99	Male	30-34 years	Other road injuries	308.184	708.589	136.552	Male	35-39 years	Poisoning by other means	6.96879	15.3528	2.7175	Male	35-39 years	Unintentional firearm injuries	1.92398	4.70722	0.525679	Male	30-34 years	Other road injuries	0.157667	0.362514	0.0698598	Male	35-39 years	Poisoning by other means	0.00389308	0.00857675	0.00151812	Female	10-14 years	Pulmonary aspiration and foreign body in airway	426.067	1143.71	118.815	Male	35-39 years	Self-harm by firearm	174.798	276.953	113.596	Male	35-39 years
Female	35-39 years	Unintentional firearm injuries	993.153	3163.36	164.659	Female	30-34 years	Other road injuries	154.052	445.02	56.2573	Female	35-39 years	Poisoning by other means	5.10795	12.485	1.91335	Female	35-39 years	Unintentional firearm injuries	0.571639	1.82077	0.0947745	Female	30-34 years	Other road injuries	0.0810099	0.234019	0.0295836	Female	35-39 years	Poisoning by other means	0.00294003	0.00718614	0.00110129	Male	15-19 years	Pulmonary aspiration and foreign body in airway	254.231	545.982	83.1917	Female	35-39 years	Self-harm by firearm	85.4659	142.075	52.4239	Female	35-39 years
Male	40-44 years	Unintentional firearm injuries	2532.21	6110.46	736.15	Male	35-39 years	Other road injuries	305.561	725.696	146.392	Male	40-44 years	Poisoning by other means	4.69397	10.492	2.02782	Male	40-44 years	Unintentional firearm injuries	1.73221	4.17998	0.503578	Male	35-39 years	Other road injuries	0.1707	0.405406	0.0817809	Male	40-44 years	Poisoning by other means	0.003211	0.00717725	0.00138717	Female	15-19 years	Pulmonary aspiration and foreign body in airway	250.792	645.067	71.2748	Male	40-44 years	Self-harm by firearm	206.323	309.76	139.025	Male	40-44 years
Female	40-44 years	Unintentional firearm injuries	792.834	2438.55	148.456	Female	35-39 years	Other road injuries	176.079	515.789	66.5082	Female	40-44 years	Poisoning by other means	3.56159	8.50548	1.48216	Female	40-44 years	Unintentional firearm injuries	0.565874	1.74048	0.105959	Female	35-39 years	Other road injuries	0.101347	0.296878	0.0382808	Female	40-44 years	Poisoning by other means	0.00254204	0.00607067	0.00105787	Male	20-24 years	Pulmonary aspiration and foreign body in airway	172.691	394.593	56.7075	Female	40-44 years	Self-harm by firearm	95.3858	160.346	59.8797	Female	40-44 years
Male	45-49 years	Unintentional firearm injuries	1848.08	4723.2	554.345	Male	40-44 years	Other road injuries	268.669	608.62	137.973	Male	45-49 years	Poisoning by other means	3.09658	6.7083	1.47263	Male	45-49 years	Unintentional firearm injuries	1.5593	3.98516	0.467723	Male	40-44 years	Other road injuries	0.183789	0.416338	0.0943833	Male	45-49 years	Poisoning by other means	0.00261271	0.00566006	0.00124252	Female	20-24 years	Pulmonary aspiration and foreign body in airway	192.341	525.453	52.4496	Male	45-49 years	Self-harm by firearm	251.057	358.15	172.382	Male	45-49 years
Female	45-49 years	Unintentional firearm injuries	637.231	2100	112.338	Female	40-44 years	Other road injuries	149.708	418.484	62.6659	Female	45-49 years	Poisoning by other means	2.41773	5.76877	1.08936	Female	45-49 years	Unintentional firearm injuries	0.559517	1.84389	0.0986377	Female	40-44 years	Other road injuries	0.106852	0.298687	0.0447269	Female	45-49 years	Poisoning by other means	0.00212287	0.00506523	0.000956507	Male	25-29 years	Pulmonary aspiration and foreign body in airway	138.232	323.801	46.8083	Female	45-49 years	Self-harm by firearm	112.792	186.914	74.0872	Female	45-49 years
Male	50-54 years	Unintentional firearm injuries	1502.39	4357.48	427.011	Male	45-49 years	Other road injuries	231.142	489.69	131.003	Male	50-54 years	Poisoning by other means	2.57883	4.77402	1.33999	Male	50-54 years	Unintentional firearm injuries	1.39558	4.04771	0.396655	Male	45-49 years	Other road injuries	0.195024	0.413171	0.110533	Male	50-54 years	Poisoning by other means	0.00239551	0.00443464	0.00124473	Female	25-29 years	Pulmonary aspiration and foreign body in airway	190.425	509.2	53.1222	Male	50-54 years	Self-harm by firearm	270.569	355.272	199.783	Male	50-54 years
Female	50-54 years	Unintentional firearm injuries	556.768	2077.01	93.1192	Female	45-49 years	Other road injuries	116.213	277.183	59.0848	Female	50-54 years	Poisoning by other means	2.07116	3.97938	1.0654	Female	50-54 years	Unintentional firearm injuries	0.530567	1.97927	0.0887372	Female	45-49 years	Other road injuries	0.10204	0.243379	0.0518791	Female	50-54 years	Poisoning by other means	0.00197369	0.00379212	0.00101527	Male	30-34 years	Pulmonary aspiration and foreign body in airway	118.945	305.757	37.1078	Female	50-54 years	Self-harm by firearm	120.178	169.631	86.0605	Female	50-54 years
Male	55-59 years	Unintentional firearm injuries	1133.6	3015.5	314.131	Male	50-54 years	Other road injuries	225.785	459.375	137.083	Male	55-59 years	Poisoning by other means	2.17465	3.85468	1.23171	Male	55-59 years	Unintentional firearm injuries	1.21836	3.24097	0.337619	Male	50-54 years	Other road injuries	0.209735	0.426719	0.127338	Male	55-59 years	Poisoning by other means	0.00233725	0.0041429	0.00132381	Female	30-34 years	Pulmonary aspiration and foreign body in airway	195.058	552.839	52.1712	Male	55-59 years	Self-harm by firearm	290.219	374.11	223.271	Male	55-59 years
Female	55-59 years	Unintentional firearm injuries	431.058	1452	74.5821	Female	50-54 years	Other road injuries	113.217	259.799	61.5675	Female	55-59 years	Poisoning by other means	1.79388	3.30983	0.990172	Female	55-59 years	Unintentional firearm injuries	0.466652	1.5719	0.0807406	Female	50-54 years	Other road injuries	0.107889	0.247574	0.0586702	Female	55-59 years	Poisoning by other means	0.00194201	0.00358313	0.00107193	Male	35-39 years	Pulmonary aspiration and foreign body in airway	79.7933	199.107	24.9543	Female	55-59 years	Self-harm by firearm	117.61	163.319	88.528	Female	55-59 years
Male	60-64 years	Unintentional firearm injuries	849.107	2194.62	240.161	Male	55-59 years	Other road injuries	211.155	402.924	133.821	Male	60-64 years	Poisoning by other means	1.99334	3.54903	1.11562	Male	60-64 years	Unintentional firearm injuries	1.08053	2.79276	0.305616	Male	55-59 years	Other road injuries	0.226943	0.433052	0.143827	Male	60-64 years	Poisoning by other means	0.00253663	0.00451632	0.00141968	Female	35-39 years	Pulmonary aspiration and foreign body in airway	143.002	398.967	37.4135	Male	60-64 years	Self-harm by firearm	312.737	397.954	249.266	Male	60-64 years
Female	60-64 years	Unintentional firearm injuries	342.879	1125.26	60.6113	Female	55-59 years	Other road injuries	108.737	250.268	60.8232	Female	60-64 years	Poisoning by other means	1.76096	3.17545	0.984495	Female	60-64 years	Unintentional firearm injuries	0.417836	1.37125	0.0738616	Female	55-59 years	Other road injuries	0.117716	0.270934	0.0658456	Female	60-64 years	Poisoning by other means	0.00214592	0.00386964	0.00119972	Male	40-44 years	Pulmonary aspiration and foreign body in airway	56.6928	159.063	18.2523	Female	60-64 years	Self-harm by firearm	123.355	164.975	95.2474	Female	60-64 years
Male	65-69 years	Unintentional firearm injuries	555.609	1388.81	159.189	Male	60-64 years	Other road injuries	195.294	351.113	129.732	Male	65-69 years	Poisoning by other means	1.6111	2.82757	0.950903	Male	65-69 years	Unintentional firearm injuries	0.970364	2.42554	0.278022	Male	60-64 years	Other road injuries	0.248522	0.446808	0.16509	Male	65-69 years	Poisoning by other means	0.00281377	0.00493832	0.00166074	Female	40-44 years	Pulmonary aspiration and foreign body in airway	104.89	304.068	29.3826	Male	65-69 years	Self-harm by firearm	313.802	398.101	256.549	Male	65-69 years
Female	65-69 years	Unintentional firearm injuries	260.77	844.229	48.5082	Female	60-64 years	Other road injuries	104.896	233.442	62.6324	Female	65-69 years	Poisoning by other means	1.6627	2.93464	0.942142	Female	65-69 years	Unintentional firearm injuries	0.393729	1.27468	0.0732411	Female	60-64 years	Other road injuries	0.127827	0.284475	0.0763246	Female	65-69 years	Poisoning by other means	0.00251047	0.00443093	0.00142251	Male	45-49 years	Pulmonary aspiration and foreign body in airway	48.122	116.833	14.4181	Female	65-69 years	Self-harm by firearm	133.441	173.831	106.086	Female	65-69 years
Male	70-74 years	Unintentional firearm injuries	390.116	1012.84	109.416	Male	65-69 years	Other road injuries	157.783	249.543	111.107	Male	70-74 years	Poisoning by other means	1.19785	2.05422	0.713341	Male	70-74 years	Unintentional firearm injuries	1.03971	2.69934	0.291609	Male	65-69 years	Other road injuries	0.275566	0.435824	0.194047	Male	70-74 years	Poisoning by other means	0.00319242	0.00547476	0.00190115	Female	45-49 years	Pulmonary aspiration and foreign body in airway	82.975	237.213	21.4888	Male	70-74 years	Self-harm by firearm	253.622	316.078	207.666	Male	70-74 years
Female	70-74 years	Unintentional firearm injuries	206.095	644.872	38.2984	Female	65-69 years	Other road injuries	87.9927	163.87	55.6623	Female	70-74 years	Poisoning by other means	1.44982	2.65493	0.847652	Female	70-74 years	Unintentional firearm injuries	0.438576	1.37231	0.0815002	Female	65-69 years	Other road injuries	0.132858	0.247423	0.0840429	Female	70-74 years	Poisoning by other means	0.00308526	0.00564977	0.00180383	Male	50-54 years	Pulmonary aspiration and foreign body in airway	46.5763	110.446	14.1134	Female	70-74 years	Self-harm by firearm	111.273	140.244	88.5801	Female	70-74 years
Male	75-79 years	Unintentional firearm injuries	310.789	781.981	87.9327	Male	70-74 years	Other road injuries	115.362	182.509	83.6773	Male	75-79 years	Poisoning by other means	1.05158	1.79534	0.63909	Male	75-79 years	Unintentional firearm injuries	1.24028	3.12068	0.350916	Male	70-74 years	Other road injuries	0.307455	0.486411	0.223011	Male	75-79 years	Poisoning by other means	0.00419658	0.00716472	0.00255044	Female	50-54 years	Pulmonary aspiration and foreign body in airway	66.9104	183.067	18.1183	Male	75-79 years	Self-harm by firearm	191.626	231.714	159.056	Male	75-79 years
Female	75-79 years	Unintentional firearm injuries	191.298	572.511	35.5347	Female	70-74 years	Other road injuries	64.0824	121.545	43.4912	Female	75-79 years	Poisoning by other means	1.51199	2.6534	0.8989	Female	75-79 years	Unintentional firearm injuries	0.527702	1.57929	0.0980236	Female	70-74 years	Other road injuries	0.136369	0.258651	0.0925506	Female	75-79 years	Poisoning by other means	0.00417088	0.00731949	0.00247964	Male	55-59 years	Pulmonary aspiration and foreign body in airway	50.1029	122.144	16.6037	Female	75-79 years	Self-harm by firearm	90.7433	111.022	73.3357	Female	75-79 years
Male	80-84 years	Unintentional firearm injuries	209.736	520.199	54.906	Male	75-79 years	Other road injuries	82.0974	120.341	61.3775	Male	80-84 years	Poisoning by other means	0.742512	1.20764	0.442164	Male	80-84 years	Unintentional firearm injuries	1.59112	3.94638	0.416533	Male	75-79 years	Other road injuries	0.327629	0.480251	0.244941	Male	80-84 years	Poisoning by other means	0.00563291	0.00916149	0.00335438	Female	55-59 years	Pulmonary aspiration and foreign body in airway	59.0721	164.769	16.9387	Male	80-84 years	Self-harm by firearm	152.402	182.844	126.326	Male	80-84 years
Female	80-84 years	Unintentional firearm injuries	145.175	449.725	24.7205	Female	75-79 years	Other road injuries	49.4506	84.9618	35.0982	Female	80-84 years	Poisoning by other means	1.20972	2.03118	0.706272	Female	80-84 years	Unintentional firearm injuries	0.658749	2.04068	0.112172	Female	75-79 years	Other road injuries	0.136411	0.23437	0.0968196	Female	80-84 years	Poisoning by other means	0.00548924	0.00921671	0.00320479	Male	60-64 years	Pulmonary aspiration and foreign body in airway	53.9558	123.304	19.8428	Female	80-84 years	Self-harm by firearm	78.0838	96.3033	62.9963	Female	80-84 years
Male	85-89 years	Unintentional firearm injuries	109.045	281.965	32.3334	Male	80-84 years	Other road injuries	45.9552	61.7487	36.288	Male	85-89 years	Poisoning by other means	0.409914	0.697538	0.24391	Male	85-89 years	Unintentional firearm injuries	2.19271	5.66985	0.65017	Male	80-84 years	Other road injuries	0.348629	0.468444	0.275292	Male	85-89 years	Poisoning by other means	0.00824269	0.0140263	0.00490462	Female	60-64 years	Pulmonary aspiration and foreign body in airway	58.4081	145.918	18.4772	Male	85-89 years	Self-harm by firearm	80.7163	97.4388	67.1032	Male	85-89 years
Female	85-89 years	Unintentional firearm injuries	84.0337	257.208	16.3787	Female	80-84 years	Other road injuries	28.712	41.3282	21.7627	Female	85-89 years	Poisoning by other means	0.781452	1.34086	0.464885	Female	85-89 years	Unintentional firearm injuries	0.832374	2.54771	0.162235	Female	80-84 years	Other road injuries	0.130284	0.187532	0.098751	Female	85-89 years	Poisoning by other means	0.00774047	0.0132816	0.00460479	Male	65-69 years	Pulmonary aspiration and foreign body in airway	67.6572	155.329	25.6532	Female	85-89 years	Self-harm by firearm	43.774	53.1979	35.7705	Female	85-89 years
Male	90-94 years	Unintentional firearm injuries	43.1377	102.93	14.6188	Male	85-89 years	Other road injuries	18.4451	23.1837	15.0289	Male	90-94 years	Poisoning by other means	0.155301	0.257692	0.0924369	Male	90-94 years	Unintentional firearm injuries	3.47148	8.28324	1.17644	Male	85-89 years	Other road injuries	0.370901	0.466187	0.302205	Male	90-94 years	Poisoning by other means	0.0124977	0.0207376	0.00743879	Female	65-69 years	Pulmonary aspiration and foreign body in airway	70.5769	182.478	24.3574	Male	90-94 years	Self-harm by firearm	29.5411	35.8111	24.5196	Male	90-94 years
Female	90-94 years	Unintentional firearm injuries	37.9067	111.847	8.82794	Female	85-89 years	Other road injuries	12.6024	16.1706	10.0955	Female	90-94 years	Poisoning by other means	0.360622	0.601508	0.211451	Female	90-94 years	Unintentional firearm injuries	1.1983	3.53568	0.279067	Female	85-89 years	Other road injuries	0.12483	0.160174	0.0999988	Female	90-94 years	Poisoning by other means	0.0113999	0.0190147	0.00668436	Male	70-74 years	Pulmonary aspiration and foreign body in airway	80.7597	182.042	30.5876	Female	90-94 years	Self-harm by firearm	17.1151	20.4152	14.1406	Female	90-94 years
Male	95+ years	Unintentional firearm injuries	13.8846	34.1022	4.19836	Male	90-94 years	Other road injuries	4.82879	5.83156	3.97786	Male	95+ years	Poisoning by other means	0.0489813	0.0821996	0.0286729	Male	95+ years	Unintentional firearm injuries	5.44683	13.3781	1.64699	Male	90-94 years	Other road injuries	0.388593	0.469291	0.320115	Male	95+ years	Poisoning by other means	0.0192151	0.0322464	0.0112482	Female	70-74 years	Pulmonary aspiration and foreign body in airway	80.0976	195.217	27.0605	Male	95+ years	Self-harm by firearm	7.17654	8.68185	5.95394	Male	95+ years
Female	95+ years	Unintentional firearm injuries	13.4578	39.27	2.66197	Female	90-94 years	Other road injuries	3.84487	4.69547	3.16742	Female	95+ years	Poisoning by other means	0.129502	0.218806	0.0758065	Female	95+ years	Unintentional firearm injuries	1.73753	5.07014	0.343685	Female	90-94 years	Other road injuries	0.121543	0.148432	0.100128	Female	95+ years	Poisoning by other means	0.01672	0.02825	0.00978735	Male	75-79 years	Pulmonary aspiration and foreign body in airway	73.9193	167.806	29.3259	Female	95+ years	Self-harm by firearm	4.19748	4.91837	3.50222	Female	95+ years
Male	<5 years	Other road injuries	671.296	1686.95	171.682	Male	95+ years	Other road injuries	1.07335	1.27409	0.903248	Male	<5 years	Foreign body in other body part	926.793	2308.61	299.197	Male	<5 years	Other road injuries	0.206305	0.518438	0.0527618	Male	95+ years	Other road injuries	0.42107	0.499818	0.354339	Male	<5 years	Foreign body in other body part	0.284825	0.709488	0.0919501	Female	75-79 years	Pulmonary aspiration and foreign body in airway	72.9923	176.303	24.6272	Male	<5 years	Cyclist road injuries	485.26	1028.83	173.319	Male	<5 years
Female	<5 years	Other road injuries	467.152	1328.16	82.5605	Female	95+ years	Other road injuries	0.966429	1.15542	0.80527	Female	<5 years	Foreign body in other body part	629.279	1786.52	167.058	Female	<5 years	Other road injuries	0.152303	0.433013	0.0269167	Female	95+ years	Other road injuries	0.124775	0.149176	0.103968	Female	<5 years	Foreign body in other body part	0.20516	0.582449	0.0544651	Male	80-84 years	Pulmonary aspiration and foreign body in airway	67.5143	143.532	26.6411	Female	<5 years	Cyclist road injuries	281.106	666.39	84.7104	Female	<5 years
Male	5-9 years	Other road injuries	1601.21	4184.33	418.586	Male	5-9 years	Poisoning by other means	30.862	55.0655	17.6086	Male	5-9 years	Foreign body in other body part	562.663	1429.43	159.465	Male	5-9 years	Other road injuries	0.532798	1.39232	0.139283	Male	5-9 years	Poisoning by other means	0.0102692	0.0183229	0.0058592	Male	5-9 years	Foreign body in other body part	0.187224	0.475636	0.0530616	Female	80-84 years	Pulmonary aspiration and foreign body in airway	69.3917	161.053	23.4208	Male	5-9 years	Cyclist road injuries	1675.53	3353.77	697.836	Male	5-9 years
Female	5-9 years	Other road injuries	925.45	2847.66	176.126	Female	5-9 years	Poisoning by other means	25.1881	48.6685	13.5612	Female	5-9 years	Foreign body in other body part	328.718	957.598	83.5024	Female	5-9 years	Other road injuries	0.325137	1.00047	0.0618783	Female	5-9 years	Poisoning by other means	0.00884931	0.0170987	0.00476446	Female	5-9 years	Foreign body in other body part	0.115488	0.336432	0.0293368	Male	85-89 years	Pulmonary aspiration and foreign body in airway	47.4097	101.595	17.3339	Female	5-9 years	Cyclist road injuries	716.156	1692.2	242.829	Female	5-9 years
Male	10-14 years	Other road injuries	2111.85	5787.12	581.582	Male	10-14 years	Poisoning by other means	42.2188	79.7667	23.7534	Male	10-14 years	Foreign body in other body part	371.163	918.964	110.542	Male	10-14 years	Other road injuries	0.768586	2.10616	0.211661	Male	10-14 years	Poisoning by other means	0.0153651	0.0290303	0.00864482	Male	10-14 years	Foreign body in other body part	0.135081	0.334447	0.0402306	Female	85-89 years	Pulmonary aspiration and foreign body in airway	54.6835	130.58	17.6021	Male	10-14 years	Cyclist road injuries	3150.52	6113.57	1387.29	Male	10-14 years
Female	10-14 years	Other road injuries	1115.78	3531.62	229.582	Female	10-14 years	Poisoning by other means	35.2317	68.8823	18.8724	Female	10-14 years	Foreign body in other body part	206.199	601.941	55.7106	Female	10-14 years	Other road injuries	0.426002	1.34836	0.0876541	Female	10-14 years	Poisoning by other means	0.0134514	0.0262991	0.00720546	Female	10-14 years	Foreign body in other body part	0.0787262	0.22982	0.0212702	Male	90-94 years	Pulmonary aspiration and foreign body in airway	24.3887	53.0699	9.70609	Female	10-14 years	Cyclist road injuries	979.774	2304.86	351.22	Female	10-14 years
Male	15-19 years	Other road injuries	2550.84	6942.92	703.254	Male	15-19 years	Poisoning by other means	46.2699	80.1039	26.271	Male	15-19 years	Foreign body in other body part	267.443	655.911	86.5675	Male	15-19 years	Other road injuries	0.965955	2.62915	0.266309	Male	15-19 years	Poisoning by other means	0.0175215	0.0303338	0.00994831	Male	15-19 years	Foreign body in other body part	0.101276	0.248381	0.0327814	Female	90-94 years	Pulmonary aspiration and foreign body in airway	39.8897	97.9574	14.3753	Male	15-19 years	Cyclist road injuries	4866.5	9992.15	2199.35	Male	15-19 years
Female	15-19 years	Other road injuries	1348.48	4310.79	272.571	Female	15-19 years	Poisoning by other means	38.6566	75.5791	21.2823	Female	15-19 years	Foreign body in other body part	145.389	394.941	43.6928	Female	15-19 years	Other road injuries	0.527721	1.68701	0.10667	Female	15-19 years	Poisoning by other means	0.0151281	0.0295776	0.00832876	Female	15-19 years	Foreign body in other body part	0.0568974	0.154559	0.017099	Male	95+ years	Pulmonary aspiration and foreign body in airway	8.38831	19.0749	2.84675	Female	15-19 years	Cyclist road injuries	1143.4	2658.64	444.761	Female	15-19 years
Male	20-24 years	Other road injuries	2519.23	6295.92	643.791	Male	20-24 years	Poisoning by other means	48.5456	86.3891	28.542	Male	20-24 years	Foreign body in other body part	212.1	533.328	65.5414	Male	20-24 years	Other road injuries	1.01456	2.53552	0.25927	Male	20-24 years	Poisoning by other means	0.0195505	0.034791	0.0114946	Male	20-24 years	Foreign body in other body part	0.085418	0.214784	0.0263951	Female	95+ years	Pulmonary aspiration and foreign body in airway	20.066	53.8889	6.03849	Male	20-24 years	Cyclist road injuries	5458.5	10611.9	2764.42	Male	20-24 years
Female	20-24 years	Other road injuries	1309.73	4055.94	232.356	Female	20-24 years	Poisoning by other means	39.6541	78.9297	22.7039	Female	20-24 years	Foreign body in other body part	114.814	305.023	35.3387	Female	20-24 years	Other road injuries	0.53597	1.65977	0.0950847	Female	20-24 years	Poisoning by other means	0.0162273	0.0322997	0.00929089	Female	20-24 years	Foreign body in other body part	0.0469843	0.124822	0.0144613	Male	<5 years	Self-harm by other specified means	0	0	0	Female	20-24 years	Cyclist road injuries	1233.37	2760.07	558.979	Female	20-24 years
Male	25-29 years	Other road injuries	2201.83	5685.27	547.936	Male	25-29 years	Poisoning by other means	49.0338	83.5447	31.0917	Male	25-29 years	Foreign body in other body part	180.79	425.357	62.3272	Male	25-29 years	Other road injuries	0.988546	2.55249	0.246005	Male	25-29 years	Poisoning by other means	0.0220145	0.0375088	0.0139591	Male	25-29 years	Foreign body in other body part	0.0811684	0.190971	0.0279828	Female	<5 years	Self-harm by other specified means	0	0	0	Male	25-29 years	Cyclist road injuries	5481.58	9846.73	2890.99	Male	25-29 years
Female	25-29 years	Other road injuries	1071.36	3273.51	183.163	Female	25-29 years	Poisoning by other means	38.7738	72.0937	23.737	Female	25-29 years	Foreign body in other body part	97.3009	252.722	34.0008	Female	25-29 years	Other road injuries	0.486738	1.48722	0.0832147	Female	25-29 years	Poisoning by other means	0.0176157	0.0327536	0.0107842	Female	25-29 years	Foreign body in other body part	0.0442057	0.114817	0.0154472	Male	5-9 years	Self-harm by other specified means	0	0	0	Female	25-29 years	Cyclist road injuries	1378.65	2745.6	681.077	Female	25-29 years
Male	30-34 years	Other road injuries	1861.44	5103.65	447.252	Male	30-34 years	Poisoning by other means	46.358	75.5767	31.1256	Male	30-34 years	Foreign body in other body part	160.019	383.7	60.0298	Male	30-34 years	Other road injuries	0.952311	2.61103	0.228814	Male	30-34 years	Poisoning by other means	0.0237168	0.0386651	0.0159239	Male	30-34 years	Foreign body in other body part	0.0818656	0.196301	0.0307113	Female	5-9 years	Self-harm by other specified means	0	0	0	Male	30-34 years	Cyclist road injuries	5715.4	10247.4	3348.74	Male	30-34 years
Female	30-34 years	Other road injuries	982.281	3100.47	165.855	Female	30-34 years	Poisoning by other means	36.2947	61.2748	23.7787	Female	30-34 years	Foreign body in other body part	85.5084	217.303	33.4516	Female	30-34 years	Other road injuries	0.516544	1.63042	0.087217	Female	30-34 years	Poisoning by other means	0.019086	0.0322221	0.0125043	Female	30-34 years	Foreign body in other body part	0.0449656	0.114272	0.0175909	Male	10-14 years	Self-harm by other specified means	618.193	1223.19	279.35	Female	30-34 years	Cyclist road injuries	1577.52	3084.04	852.439	Female	30-34 years
Male	35-39 years	Other road injuries	1708.41	4902.89	396.075	Male	35-39 years	Poisoning by other means	41.5249	66.3743	29.0634	Male	35-39 years	Foreign body in other body part	143.22	308.604	54.6413	Male	35-39 years	Other road injuries	0.954392	2.73897	0.221265	Male	35-39 years	Poisoning by other means	0.0231977	0.0370797	0.0162361	Male	35-39 years	Foreign body in other body part	0.0800091	0.1724	0.0305251	Female	10-14 years	Self-harm by other specified means	488.433	1129.61	168.234	Male	35-39 years	Cyclist road injuries	5789.83	10062.1	3643.85	Male	35-39 years
Female	35-39 years	Other road injuries	1100.16	4066.62	182.618	Female	35-39 years	Poisoning by other means	32.9474	55.6344	23.0575	Female	35-39 years	Foreign body in other body part	77.4043	180.262	30.7787	Female	35-39 years	Other road injuries	0.633232	2.34067	0.105112	Female	35-39 years	Poisoning by other means	0.0189639	0.032022	0.0132715	Female	35-39 years	Foreign body in other body part	0.0445524	0.103756	0.0177156	Male	15-19 years	Self-harm by other specified means	1769.5	3102.92	880.652	Female	35-39 years	Cyclist road injuries	1619.54	2892.87	955.022	Female	35-39 years
Male	40-44 years	Other road injuries	1381.81	4036.48	333.589	Male	40-44 years	Poisoning by other means	33.4723	48.1788	24.2994	Male	40-44 years	Foreign body in other body part	115.725	245.189	47.6617	Male	40-44 years	Other road injuries	0.945254	2.76123	0.228198	Male	40-44 years	Poisoning by other means	0.0228974	0.0329577	0.0166225	Male	40-44 years	Foreign body in other body part	0.0791638	0.167726	0.0326039	Female	15-19 years	Self-harm by other specified means	1514.24	3271.87	603.711	Male	40-44 years	Cyclist road injuries	5957.74	9229.2	3900.73	Male	40-44 years
Female	40-44 years	Other road injuries	860.747	2965.68	133.194	Female	40-44 years	Poisoning by other means	27.223	40.9939	19.5329	Female	40-44 years	Foreign body in other body part	63.7486	136.818	27.4501	Female	40-44 years	Other road injuries	0.614346	2.11672	0.0950656	Female	40-44 years	Poisoning by other means	0.01943	0.0292588	0.0139413	Female	40-44 years	Foreign body in other body part	0.0454997	0.0976516	0.0195921	Male	20-24 years	Self-harm by other specified means	2347.96	4289.38	1214.1	Female	40-44 years	Cyclist road injuries	1747.83	2842.93	1101.44	Female	40-44 years
Male	45-49 years	Other road injuries	1070.63	3232.48	256.229	Male	45-49 years	Poisoning by other means	26.9606	36.1574	20.4313	Male	45-49 years	Foreign body in other body part	91.0903	192.751	41.6089	Male	45-49 years	Other road injuries	0.90333	2.72737	0.216191	Male	45-49 years	Poisoning by other means	0.0227477	0.0305074	0.0172387	Male	45-49 years	Foreign body in other body part	0.0768565	0.162631	0.0351071	Female	20-24 years	Self-harm by other specified means	1859.75	4087.9	787.154	Male	45-49 years	Cyclist road injuries	6277.04	9313.9	4410.69	Male	45-49 years
Female	45-49 years	Other road injuries	574.585	1937.2	92.8647	Female	45-49 years	Poisoning by other means	22.2977	30.7285	16.7764	Female	45-49 years	Foreign body in other body part	52.1784	110.939	24.7768	Female	45-49 years	Other road injuries	0.504511	1.70095	0.0815393	Female	45-49 years	Poisoning by other means	0.0195783	0.0269809	0.0147304	Female	45-49 years	Foreign body in other body part	0.0458149	0.0974092	0.0217551	Male	25-29 years	Self-harm by other specified means	2032.2	3818.77	981.387	Female	45-49 years	Cyclist road injuries	2057.99	3349.94	1379.33	Female	45-49 years
Male	50-54 years	Other road injuries	960.609	2843.03	223.692	Male	50-54 years	Poisoning by other means	27.0231	34.3331	21.3661	Male	50-54 years	Foreign body in other body part	80.166	158.827	38.9094	Male	50-54 years	Other road injuries	0.892321	2.64092	0.20779	Male	50-54 years	Poisoning by other means	0.0251021	0.0318924	0.0198472	Male	50-54 years	Foreign body in other body part	0.0744671	0.147536	0.0361434	Female	25-29 years	Self-harm by other specified means	1273.05	2960.45	512.172	Male	50-54 years	Cyclist road injuries	6248.09	8805.53	4609.9	Male	50-54 years
Female	50-54 years	Other road injuries	516.161	1678.91	86.4694	Female	50-54 years	Poisoning by other means	22.9467	29.5923	17.9025	Female	50-54 years	Foreign body in other body part	46.9649	91.1619	23.712	Female	50-54 years	Other road injuries	0.491871	1.5999	0.0824003	Female	50-54 years	Poisoning by other means	0.0218668	0.0281998	0.0170601	Female	50-54 years	Foreign body in other body part	0.0447548	0.0868719	0.0225961	Male	30-34 years	Self-harm by other specified means	1656.5	2989.1	793.584	Female	50-54 years	Cyclist road injuries	2345.72	3526.44	1681.83	Female	50-54 years
Male	55-59 years	Other road injuries	813.864	2295.19	187.366	Male	55-59 years	Poisoning by other means	24.9389	30.544	20.0462	Male	55-59 years	Foreign body in other body part	68.8915	131.864	35.2649	Male	55-59 years	Other road injuries	0.874717	2.4668	0.201376	Male	55-59 years	Poisoning by other means	0.0268036	0.0328278	0.021545	Male	55-59 years	Foreign body in other body part	0.0740426	0.141724	0.0379017	Female	30-34 years	Self-harm by other specified means	875.271	1892.49	358.012	Male	55-59 years	Cyclist road injuries	5568.81	7563.46	4202.66	Male	55-59 years
Female	55-59 years	Other road injuries	466.838	1583.94	77.1476	Female	55-59 years	Poisoning by other means	21.8116	27.014	17.35	Female	55-59 years	Foreign body in other body part	42.7166	80.1939	22.9759	Female	55-59 years	Other road injuries	0.505386	1.71473	0.083518	Female	55-59 years	Poisoning by other means	0.0236127	0.0292446	0.0187826	Female	55-59 years	Foreign body in other body part	0.0462439	0.0868158	0.0248732	Male	35-39 years	Self-harm by other specified means	1325.1	2550.42	584.978	Female	55-59 years	Cyclist road injuries	2227.56	3253.91	1638.56	Female	55-59 years
Male	60-64 years	Other road injuries	683.709	1908.25	178.024	Male	60-64 years	Poisoning by other means	24.6971	30.357	20.2237	Male	60-64 years	Foreign body in other body part	61.9812	115.97	34.0803	Male	60-64 years	Other road injuries	0.870054	2.42834	0.226544	Male	60-64 years	Poisoning by other means	0.0314283	0.0386307	0.0257356	Male	60-64 years	Foreign body in other body part	0.0788741	0.147578	0.0433688	Female	35-39 years	Self-harm by other specified means	686.312	1485.43	261.426	Male	60-64 years	Cyclist road injuries	5346.13	6977.2	4082	Male	60-64 years
Female	60-64 years	Other road injuries	416.736	1481.11	82.9884	Female	60-64 years	Poisoning by other means	23.2115	28.7448	18.799	Female	60-64 years	Foreign body in other body part	42.1072	75.837	23.3593	Female	60-64 years	Other road injuries	0.507839	1.8049	0.101131	Female	60-64 years	Poisoning by other means	0.0282859	0.0350288	0.0229087	Female	60-64 years	Foreign body in other body part	0.0513123	0.0924159	0.028466	Male	40-44 years	Self-harm by other specified means	973.863	1906.96	417.902	Female	60-64 years	Cyclist road injuries	2237.68	3106.12	1678.64	Female	60-64 years
Male	65-69 years	Other road injuries	479.86	1273.9	125.086	Male	65-69 years	Poisoning by other means	20.8961	26.5783	16.8741	Male	65-69 years	Foreign body in other body part	50.0193	88.9058	28.5898	Male	65-69 years	Other road injuries	0.83807	2.22485	0.218462	Male	65-69 years	Poisoning by other means	0.0364949	0.0464188	0.0294705	Male	65-69 years	Foreign body in other body part	0.0873582	0.155273	0.0499318	Female	40-44 years	Self-harm by other specified means	549.624	1249.07	205.058	Male	65-69 years	Cyclist road injuries	5189.48	6695.5	4096.16	Male	65-69 years
Female	65-69 years	Other road injuries	301.126	951.295	56.8688	Female	65-69 years	Poisoning by other means	22.3378	28.366	18.1881	Female	65-69 years	Foreign body in other body part	39.4846	69.9577	23.3224	Female	65-69 years	Other road injuries	0.454661	1.43633	0.0858645	Female	65-69 years	Poisoning by other means	0.0337271	0.0428289	0.0274617	Female	65-69 years	Foreign body in other body part	0.0596167	0.105627	0.0352138	Male	45-49 years	Self-harm by other specified means	809.633	1599.09	325.34	Female	65-69 years	Cyclist road injuries	2297.68	3072.28	1795.89	Female	65-69 years
Male	70-74 years	Other road injuries	298.975	831.783	80.7869	Male	70-74 years	Poisoning by other means	16.2309	21.0868	13.2982	Male	70-74 years	Foreign body in other body part	38.2887	63.7319	22.4573	Male	70-74 years	Other road injuries	0.796806	2.21681	0.215308	Male	70-74 years	Poisoning by other means	0.0432574	0.0561991	0.0354415	Male	70-74 years	Foreign body in other body part	0.102044	0.169854	0.0598517	Female	45-49 years	Self-harm by other specified means	481.389	1030.87	178.898	Male	70-74 years	Cyclist road injuries	4287.46	5373.57	3450.31	Male	70-74 years
Female	70-74 years	Other road injuries	180.925	619.331	32.9542	Female	70-74 years	Poisoning by other means	19.2534	24.522	15.7443	Female	70-74 years	Foreign body in other body part	34.1161	57.3183	20.0874	Female	70-74 years	Other road injuries	0.385015	1.31795	0.0701274	Female	70-74 years	Poisoning by other means	0.0409717	0.0521836	0.0335044	Female	70-74 years	Foreign body in other body part	0.0726002	0.121975	0.0427465	Male	50-54 years	Self-harm by other specified means	562.404	1135.37	216.845	Female	70-74 years	Cyclist road injuries	1833.14	2325.92	1461.81	Female	70-74 years
Male	75-79 years	Other road injuries	178.942	489.532	47.7226	Male	75-79 years	Poisoning by other means	15.0565	19.0564	12.3425	Male	75-79 years	Foreign body in other body part	30.7408	50.7363	18.444	Male	75-79 years	Other road injuries	0.714108	1.95359	0.190448	Male	75-79 years	Poisoning by other means	0.0600866	0.0760489	0.0492556	Male	75-79 years	Foreign body in other body part	0.122678	0.202475	0.0736051	Female	50-54 years	Self-harm by other specified means	357.618	761.719	139.601	Male	75-79 years	Cyclist road injuries	3157.13	3829.39	2573.23	Male	75-79 years
Female	75-79 years	Other road injuries	114.249	388.084	20.0466	Female	75-79 years	Poisoning by other means	21.0328	26.1126	17.1682	Female	75-79 years	Foreign body in other body part	31.5828	52.3143	18.9716	Female	75-79 years	Other road injuries	0.315158	1.07054	0.0552993	Female	75-79 years	Poisoning by other means	0.0580196	0.0720324	0.0473591	Female	75-79 years	Foreign body in other body part	0.0871222	0.144311	0.0523337	Male	55-59 years	Self-harm by other specified means	413.262	847.592	147.541	Female	75-79 years	Cyclist road injuries	1326.16	1619.6	1078.5	Female	75-79 years
Male	80-84 years	Other road injuries	70.6149	190.732	18.541	Male	80-84 years	Poisoning by other means	10.5565	13.2231	8.65457	Male	80-84 years	Foreign body in other body part	19.6314	31.403	11.8194	Male	80-84 years	Other road injuries	0.535705	1.44695	0.140658	Male	80-84 years	Poisoning by other means	0.0800844	0.100314	0.0656561	Male	80-84 years	Foreign body in other body part	0.14893	0.238232	0.0896652	Female	55-59 years	Self-harm by other specified means	273.909	578.591	98.9189	Male	80-84 years	Cyclist road injuries	2152.67	2553.85	1785.77	Male	80-84 years
Female	80-84 years	Other road injuries	45.1708	153.015	7.26756	Female	80-84 years	Poisoning by other means	17.2824	21.3369	14.1399	Female	80-84 years	Foreign body in other body part	23.4932	38.2835	14.0772	Female	80-84 years	Other road injuries	0.204968	0.694326	0.0329774	Female	80-84 years	Poisoning by other means	0.078421	0.0968188	0.0641616	Female	80-84 years	Foreign body in other body part	0.106603	0.173716	0.0638769	Male	60-64 years	Self-harm by other specified means	256.87	595.578	77.6873	Female	80-84 years	Cyclist road injuries	981.939	1180.71	817.586	Female	80-84 years
Male	85-89 years	Other road injuries	17.2329	48.4326	4.19782	Male	85-89 years	Poisoning by other means	5.68275	6.98217	4.62508	Male	85-89 years	Foreign body in other body part	9.48758	15.4202	5.81594	Male	85-89 years	Other road injuries	0.346525	0.9739	0.0844112	Male	85-89 years	Poisoning by other means	0.114271	0.1404	0.0930027	Male	85-89 years	Foreign body in other body part	0.190779	0.310075	0.116949	Female	60-64 years	Self-harm by other specified means	192.602	458.815	63.6647	Male	85-89 years	Cyclist road injuries	1053.7	1234.39	879.947	Male	85-89 years
Female	85-89 years	Other road injuries	11.3729	36.2846	1.83794	Female	85-89 years	Poisoning by other means	11.2513	13.8001	9.1809	Female	85-89 years	Foreign body in other body part	13.7978	21.9572	8.59412	Female	85-89 years	Other road injuries	0.112651	0.359408	0.0182053	Female	85-89 years	Poisoning by other means	0.111447	0.136693	0.090939	Female	85-89 years	Foreign body in other body part	0.13667	0.217492	0.0851268	Male	65-69 years	Self-harm by other specified means	183.142	455.433	52.9267	Female	85-89 years	Cyclist road injuries	559.284	664.175	473.185	Female	85-89 years
Male	90-94 years	Other road injuries	2.9669	8.20968	0.743583	Male	90-94 years	Poisoning by other means	2.17804	2.75751	1.75083	Male	90-94 years	Foreign body in other body part	3.50045	5.83077	2.10538	Male	90-94 years	Other road injuries	0.238759	0.660668	0.0598393	Male	90-94 years	Poisoning by other means	0.175276	0.221909	0.140897	Male	90-94 years	Foreign body in other body part	0.281696	0.469227	0.169429	Female	65-69 years	Self-harm by other specified means	153.703	391.516	48.8791	Male	90-94 years	Cyclist road injuries	322.859	378.715	271.472	Male	90-94 years
Female	90-94 years	Other road injuries	1.96744	6.85355	0.29533	Female	90-94 years	Poisoning by other means	5.29867	6.66074	4.31364	Female	90-94 years	Foreign body in other body part	6.3975	10.6438	3.88516	Female	90-94 years	Other road injuries	0.0621942	0.216653	0.00933592	Female	90-94 years	Poisoning by other means	0.167501	0.210558	0.136362	Female	90-94 years	Foreign body in other body part	0.202236	0.33647	0.122817	Male	70-74 years	Self-harm by other specified means	135.421	333.995	39.1842	Female	90-94 years	Cyclist road injuries	235.845	274.555	199.019	Female	90-94 years
Male	95+ years	Other road injuries	0.490344	1.3269	0.113542	Male	95+ years	Poisoning by other means	0.735467	0.931869	0.565357	Male	95+ years	Foreign body in other body part	1.14421	2.07866	0.640593	Male	95+ years	Other road injuries	0.192359	0.520535	0.0445421	Male	95+ years	Poisoning by other means	0.28852	0.365567	0.221786	Male	95+ years	Foreign body in other body part	0.448869	0.815447	0.251301	Female	70-74 years	Self-harm by other specified means	122.59	302.764	39.862	Male	95+ years	Cyclist road injuries	79.084	93.465	65.794	Male	95+ years
Female	95+ years	Other road injuries	0.328001	1.14503	0.0494719	Female	95+ years	Poisoning by other means	2.03331	2.56068	1.58262	Female	95+ years	Foreign body in other body part	2.43383	4.46463	1.38473	Female	95+ years	Other road injuries	0.0423481	0.147835	0.00638729	Female	95+ years	Poisoning by other means	0.26252	0.330608	0.204331	Female	95+ years	Foreign body in other body part	0.314231	0.576427	0.178782	Male	75-79 years	Self-harm by other specified means	108.913	244.197	36.5829	Female	95+ years	Cyclist road injuries	71.6056	82.4043	60.4644	Female	95+ years
Male	<5 years	Poisoning by carbon monoxide	62.6244	141.063	25.2168	Male	<5 years	Poisoning by carbon monoxide	8.37622	18.1773	3.82654	Male	<5 years	Unintentional firearm injuries	342.752	888.24	87.9095	Male	<5 years	Poisoning by carbon monoxide	0.0192459	0.0433519	0.00774971	Male	<5 years	Poisoning by carbon monoxide	0.0025742	0.00558629	0.00117598	Male	<5 years	Unintentional firearm injuries	0.105336	0.272977	0.0270166	Female	75-79 years	Self-harm by other specified means	114.484	277.489	38.7627	Male	<5 years	Foreign body in eyes	323.87	878.041	83.7201	Male	<5 years
Female	<5 years	Poisoning by carbon monoxide	48.1041	120.262	16.439	Female	<5 years	Poisoning by carbon monoxide	6.45418	15.4906	2.63844	Female	<5 years	Unintentional firearm injuries	271.382	823.332	51.6148	Female	<5 years	Poisoning by carbon monoxide	0.0156831	0.0392084	0.00535951	Female	<5 years	Poisoning by carbon monoxide	0.00210422	0.00505031	0.000860196	Female	<5 years	Unintentional firearm injuries	0.088477	0.268426	0.0168277	Male	80-84 years	Self-harm by other specified means	105.921	222.044	39.2268	Female	<5 years	Foreign body in eyes	184.689	575.932	33.1952	Female	<5 years
Male	5-9 years	Poisoning by carbon monoxide	76.8727	191.543	23.0839	Male	5-9 years	Poisoning by carbon monoxide	11.2629	26.4122	4.46489	Male	5-9 years	Unintentional firearm injuries	200.324	610.067	46.7735	Male	5-9 years	Poisoning by carbon monoxide	0.0255791	0.0637353	0.00768108	Male	5-9 years	Poisoning by carbon monoxide	0.00374768	0.00878858	0.00148568	Male	5-9 years	Unintentional firearm injuries	0.0666572	0.202998	0.0155637	Female	80-84 years	Self-harm by other specified means	120.719	271.836	44.4655	Male	5-9 years	Foreign body in eyes	456.408	1294.39	112.659	Male	5-9 years
Female	5-9 years	Poisoning by carbon monoxide	69.6887	187.912	17.9991	Female	5-9 years	Poisoning by carbon monoxide	10.1233	25.5777	3.75671	Female	5-9 years	Unintentional firearm injuries	135.43	455.102	23.1259	Female	5-9 years	Poisoning by carbon monoxide	0.0244837	0.066019	0.00632359	Female	5-9 years	Poisoning by carbon monoxide	0.00355661	0.00898619	0.00131984	Female	5-9 years	Unintentional firearm injuries	0.0475806	0.159891	0.00812482	Male	85-89 years	Self-harm by other specified means	57.2179	115.025	23.0863	Female	5-9 years	Foreign body in eyes	258.012	820.13	47.2099	Female	5-9 years
Male	10-14 years	Poisoning by carbon monoxide	81.9442	205.535	21.8966	Male	10-14 years	Poisoning by carbon monoxide	12.6407	27.9109	5.34643	Male	10-14 years	Unintentional firearm injuries	205.797	553.42	49.7981	Male	10-14 years	Poisoning by carbon monoxide	0.0298228	0.0748022	0.00796903	Male	10-14 years	Poisoning by carbon monoxide	0.00460044	0.0101579	0.00194578	Male	10-14 years	Unintentional firearm injuries	0.0748978	0.201411	0.0181235	Female	85-89 years	Self-harm by other specified means	79.7615	172.051	30.5364	Male	10-14 years	Foreign body in eyes	638.901	1920.27	144.86	Male	10-14 years
Female	10-14 years	Poisoning by carbon monoxide	83.892	244.132	19.4938	Female	10-14 years	Poisoning by carbon monoxide	12.7115	31.2465	4.89811	Female	10-14 years	Unintentional firearm injuries	98.1635	318.645	16.726	Female	10-14 years	Poisoning by carbon monoxide	0.0320298	0.0932092	0.0074427	Female	10-14 years	Poisoning by carbon monoxide	0.00485322	0.0119299	0.00187009	Female	10-14 years	Unintentional firearm injuries	0.0374786	0.121658	0.00638594	Male	90-94 years	Self-harm by other specified means	18.3293	35.3906	8.2475	Female	10-14 years	Foreign body in eyes	347.755	1166.91	56.9498	Female	10-14 years
Male	15-19 years	Poisoning by carbon monoxide	94.3607	237.588	24.5212	Male	15-19 years	Poisoning by carbon monoxide	14.8694	32.8193	6.53009	Male	15-19 years	Unintentional firearm injuries	266.68	692.459	73.2034	Male	15-19 years	Poisoning by carbon monoxide	0.0357325	0.0899699	0.00928568	Male	15-19 years	Poisoning by carbon monoxide	0.00563076	0.012428	0.00247282	Male	15-19 years	Unintentional firearm injuries	0.100986	0.262221	0.0277207	Female	90-94 years	Self-harm by other specified means	33.2749	68.3811	13.3131	Male	15-19 years	Foreign body in eyes	894.618	2577.72	177.326	Male	15-19 years
Female	15-19 years	Poisoning by carbon monoxide	90.8869	251.824	20.9024	Female	15-19 years	Poisoning by carbon monoxide	14.4105	35.8003	5.81302	Female	15-19 years	Unintentional firearm injuries	80.6909	254.665	15.4528	Female	15-19 years	Poisoning by carbon monoxide	0.0355682	0.0985504	0.00818006	Female	15-19 years	Poisoning by carbon monoxide	0.00563949	0.0140103	0.0022749	Female	15-19 years	Unintentional firearm injuries	0.031578	0.0996622	0.00604738	Male	95+ years	Self-harm by other specified means	3.38522	6.89125	1.46466	Female	15-19 years	Foreign body in eyes	464.805	1521.57	80.6294	Female	15-19 years
Male	20-24 years	Poisoning by carbon monoxide	92.5407	235.64	26.8915	Male	20-24 years	Poisoning by carbon monoxide	15.4222	32.6407	7.5806	Male	20-24 years	Unintentional firearm injuries	282.62	687.685	80.9416	Male	20-24 years	Poisoning by carbon monoxide	0.0372684	0.0948982	0.0108298	Male	20-24 years	Poisoning by carbon monoxide	0.00621091	0.0131452	0.00305289	Male	20-24 years	Unintentional firearm injuries	0.113818	0.276947	0.0325972	Female	95+ years	Self-harm by other specified means	7.92443	18.3565	3.11869	Male	20-24 years	Foreign body in eyes	1238.22	3564.94	264.205	Male	20-24 years
Female	20-24 years	Poisoning by carbon monoxide	74.423	218.573	17.6758	Female	20-24 years	Poisoning by carbon monoxide	13.2203	31.2558	6.27936	Female	20-24 years	Unintentional firearm injuries	68.4	214	13.4588	Female	20-24 years	Poisoning by carbon monoxide	0.0304554	0.0894446	0.00723329	Female	20-24 years	Poisoning by carbon monoxide	0.00541001	0.0127905	0.00256964	Female	20-24 years	Unintentional firearm injuries	0.0279907	0.0875731	0.00550761	Male	<5 years	Cyclist road injuries	4011.49	8610.55	1401.4	Female	20-24 years	Foreign body in eyes	625.56	2175.87	103.02	Female	20-24 years
Male	25-29 years	Poisoning by carbon monoxide	76.7079	191.122	23.6321	Male	25-29 years	Poisoning by carbon monoxide	14.2857	29.4609	7.81876	Male	25-29 years	Unintentional firearm injuries	243.069	641.794	75.0729	Male	25-29 years	Poisoning by carbon monoxide	0.0344393	0.0858072	0.01061	Male	25-29 years	Poisoning by carbon monoxide	0.00641382	0.013227	0.00351036	Male	25-29 years	Unintentional firearm injuries	0.10913	0.288144	0.0337052	Female	<5 years	Cyclist road injuries	2328.78	5589.52	676.846	Male	25-29 years	Foreign body in eyes	1648.25	5059.84	339.272	Male	25-29 years
Female	25-29 years	Poisoning by carbon monoxide	52.0798	160.573	11.5645	Female	25-29 years	Poisoning by carbon monoxide	11.2146	24.3553	6.16645	Female	25-29 years	Unintentional firearm injuries	59.2856	197.108	13.8813	Female	25-29 years	Poisoning by carbon monoxide	0.0236609	0.0729516	0.00525397	Female	25-29 years	Poisoning by carbon monoxide	0.00509503	0.0110651	0.00280154	Female	25-29 years	Unintentional firearm injuries	0.0269346	0.0895502	0.00630656	Male	5-9 years	Cyclist road injuries	13507	27382.5	5200.67	Female	25-29 years	Foreign body in eyes	775.121	2689.41	124.724	Female	25-29 years
Male	30-34 years	Poisoning by carbon monoxide	56.9248	138.595	18.1502	Male	30-34 years	Poisoning by carbon monoxide	12.774	23.0046	7.98771	Male	30-34 years	Unintentional firearm injuries	203.387	499.913	71.0802	Male	30-34 years	Poisoning by carbon monoxide	0.0291228	0.0709051	0.00928565	Male	30-34 years	Poisoning by carbon monoxide	0.0065352	0.0117691	0.00408651	Male	30-34 years	Unintentional firearm injuries	0.104053	0.255755	0.0363647	Female	5-9 years	Cyclist road injuries	5726.63	13360.5	1783.5	Male	30-34 years	Foreign body in eyes	1999.22	5946.81	365.869	Male	30-34 years
Female	30-34 years	Poisoning by carbon monoxide	33.3138	96.4705	8.09709	Female	30-34 years	Poisoning by carbon monoxide	9.45491	17.5282	6.08904	Female	30-34 years	Unintentional firearm injuries	53.0566	162.655	13.4909	Female	30-34 years	Poisoning by carbon monoxide	0.0175185	0.0507302	0.00425796	Female	30-34 years	Poisoning by carbon monoxide	0.00497198	0.00921744	0.003202	Female	30-34 years	Unintentional firearm injuries	0.0279005	0.085534	0.00709435	Male	10-14 years	Cyclist road injuries	24426.2	49894.1	10541.7	Female	30-34 years	Foreign body in eyes	875.94	2975.59	128.885	Female	30-34 years
Male	35-39 years	Poisoning by carbon monoxide	40.8292	103.336	12.6672	Male	35-39 years	Poisoning by carbon monoxide	11.3872	18.7724	7.50732	Male	35-39 years	Unintentional firearm injuries	179.127	430.059	62.2597	Male	35-39 years	Poisoning by carbon monoxide	0.022809	0.0577282	0.00707645	Male	35-39 years	Poisoning by carbon monoxide	0.00636139	0.0104871	0.00419392	Male	35-39 years	Unintentional firearm injuries	0.100068	0.24025	0.034781	Female	10-14 years	Cyclist road injuries	7407.56	18503.4	2246.83	Male	35-39 years	Foreign body in eyes	1984.2	5948.04	354.876	Male	35-39 years
Female	35-39 years	Poisoning by carbon monoxide	21.8803	64.3887	4.83994	Female	35-39 years	Poisoning by carbon monoxide	8.22697	13.2097	5.64152	Female	35-39 years	Unintentional firearm injuries	49.4726	139.3	13.4375	Female	35-39 years	Poisoning by carbon monoxide	0.0125938	0.0370609	0.00278577	Female	35-39 years	Poisoning by carbon monoxide	0.00473528	0.00760322	0.00324715	Female	35-39 years	Unintentional firearm injuries	0.0284755	0.0801783	0.00773438	Male	15-19 years	Cyclist road injuries	36094.8	75814.8	14875.2	Female	35-39 years	Foreign body in eyes	898.697	3122.83	129.756	Female	35-39 years
Male	40-44 years	Poisoning by carbon monoxide	24.9734	66.6762	7.7315	Male	40-44 years	Poisoning by carbon monoxide	9.26501	14.3563	6.56927	Male	40-44 years	Unintentional firearm injuries	139.15	315.765	52.1985	Male	40-44 years	Poisoning by carbon monoxide	0.0170835	0.0456111	0.00528888	Male	40-44 years	Poisoning by carbon monoxide	0.00633791	0.00982072	0.00449384	Male	40-44 years	Unintentional firearm injuries	0.0951883	0.216005	0.0357074	Female	15-19 years	Cyclist road injuries	8049.58	19853.9	2380.33	Male	40-44 years	Foreign body in eyes	2073.67	6446.43	406.905	Male	40-44 years
Female	40-44 years	Poisoning by carbon monoxide	14.5561	46.0945	3.2759	Female	40-44 years	Poisoning by carbon monoxide	7.00245	11.0212	5.07799	Female	40-44 years	Unintentional firearm injuries	40.7543	111.969	11.3138	Female	40-44 years	Poisoning by carbon monoxide	0.0103892	0.0328993	0.00233813	Female	40-44 years	Poisoning by carbon monoxide	0.0049979	0.00786623	0.00362435	Female	40-44 years	Unintentional firearm injuries	0.0290878	0.0799165	0.0080751	Male	20-24 years	Cyclist road injuries	37274.8	78189.8	14868.3	Female	40-44 years	Foreign body in eyes	941.632	3163.68	138.098	Female	40-44 years
Male	45-49 years	Poisoning by carbon monoxide	13.8194	37.9469	4.5015	Male	45-49 years	Poisoning by carbon monoxide	7.37215	10.1366	5.63285	Male	45-49 years	Unintentional firearm injuries	108.453	237.198	46.65	Male	45-49 years	Poisoning by carbon monoxide	0.01166	0.0320173	0.0037981	Male	45-49 years	Poisoning by carbon monoxide	0.00622018	0.00855269	0.00475267	Male	45-49 years	Unintentional firearm injuries	0.0915062	0.200133	0.0393605	Female	20-24 years	Cyclist road injuries	7864.33	19771.8	2349.5	Male	45-49 years	Foreign body in eyes	2142.78	6365.19	426.985	Male	45-49 years
Female	45-49 years	Poisoning by carbon monoxide	9.61925	27.8272	2.41746	Female	45-49 years	Poisoning by carbon monoxide	5.90506	8.11623	4.4307	Female	45-49 years	Unintentional firearm injuries	34.0066	95.2429	10.6052	Female	45-49 years	Poisoning by carbon monoxide	0.00844612	0.0244335	0.00212263	Female	45-49 years	Poisoning by carbon monoxide	0.0051849	0.0071264	0.00389035	Female	45-49 years	Unintentional firearm injuries	0.0298593	0.0836274	0.00931183	Male	25-29 years	Cyclist road injuries	32809	70619.3	12259.8	Female	45-49 years	Foreign body in eyes	985.011	3340.19	152.085	Female	45-49 years
Male	50-54 years	Poisoning by carbon monoxide	12.957	30.5591	4.48472	Male	50-54 years	Poisoning by carbon monoxide	8.82353	11.3687	6.96614	Male	50-54 years	Unintentional firearm injuries	95.0167	222.678	41.8657	Male	50-54 years	Poisoning by carbon monoxide	0.0120359	0.0283867	0.00416591	Male	50-54 years	Poisoning by carbon monoxide	0.00819628	0.0105605	0.00647093	Male	50-54 years	Unintentional firearm injuries	0.0882621	0.206848	0.0388895	Female	25-29 years	Cyclist road injuries	7791.76	19624.8	2223.1	Male	50-54 years	Foreign body in eyes	1776.69	5580.83	340.115	Male	50-54 years
Female	50-54 years	Poisoning by carbon monoxide	9.36012	24.1449	2.83645	Female	50-54 years	Poisoning by carbon monoxide	6.8966	8.9704	5.41571	Female	50-54 years	Unintentional firearm injuries	30.92	95.4907	9.95781	Female	50-54 years	Poisoning by carbon monoxide	0.00891965	0.0230087	0.00270297	Female	50-54 years	Poisoning by carbon monoxide	0.00657206	0.00854827	0.00516085	Female	50-54 years	Unintentional firearm injuries	0.0294649	0.090997	0.00948921	Male	30-34 years	Cyclist road injuries	29555.2	63447.8	10759.5	Female	50-54 years	Foreign body in eyes	887.378	3095.71	126.691	Female	50-54 years
Male	55-59 years	Poisoning by carbon monoxide	9.65311	21.5409	3.29433	Male	55-59 years	Poisoning by carbon monoxide	7.78136	9.80819	6.26597	Male	55-59 years	Unintentional firearm injuries	78.3221	170.576	36.2903	Male	55-59 years	Poisoning by carbon monoxide	0.0103749	0.0231516	0.00354066	Male	55-59 years	Poisoning by carbon monoxide	0.00836318	0.0105416	0.00673449	Male	55-59 years	Unintentional firearm injuries	0.0841783	0.183331	0.0390038	Female	30-34 years	Cyclist road injuries	7819.22	21596.1	2059.06	Male	55-59 years	Foreign body in eyes	1193.86	3737.73	226.259	Male	55-59 years
Female	55-59 years	Poisoning by carbon monoxide	8.09574	21.1135	2.37347	Female	55-59 years	Poisoning by carbon monoxide	6.59475	8.58949	5.2437	Female	55-59 years	Unintentional firearm injuries	25.498	73.2982	8.71921	Female	55-59 years	Poisoning by carbon monoxide	0.00876423	0.0228569	0.00256946	Female	55-59 years	Poisoning by carbon monoxide	0.0071393	0.00929876	0.00567669	Female	55-59 years	Unintentional firearm injuries	0.0276035	0.0793507	0.00943919	Male	35-39 years	Cyclist road injuries	26900.8	58946.2	9534.66	Female	55-59 years	Foreign body in eyes	678.949	2455.65	104.059	Female	55-59 years
Male	60-64 years	Poisoning by carbon monoxide	7.51039	17.9624	2.37964	Male	60-64 years	Poisoning by carbon monoxide	7.86324	9.62287	6.40543	Male	60-64 years	Unintentional firearm injuries	64.7051	129.27	31.6789	Male	60-64 years	Poisoning by carbon monoxide	0.00955734	0.0228581	0.00302821	Male	60-64 years	Poisoning by carbon monoxide	0.0100064	0.0122456	0.00815122	Male	60-64 years	Unintentional firearm injuries	0.0823404	0.164502	0.040313	Female	35-39 years	Cyclist road injuries	7217.24	17964.7	1940.36	Male	60-64 years	Foreign body in eyes	912.362	2915.8	176.762	Male	60-64 years
Female	60-64 years	Poisoning by carbon monoxide	7.73665	19.8158	2.04572	Female	60-64 years	Poisoning by carbon monoxide	7.43838	9.22584	6.01393	Female	60-64 years	Unintentional firearm injuries	21.7674	56.7927	8.05639	Female	60-64 years	Poisoning by carbon monoxide	0.00942798	0.0241478	0.00249294	Female	60-64 years	Poisoning by carbon monoxide	0.00906449	0.0112427	0.00732864	Female	60-64 years	Unintentional firearm injuries	0.0265261	0.0692082	0.00981762	Male	40-44 years	Cyclist road injuries	24061.2	50751.1	8330.14	Female	60-64 years	Foreign body in eyes	586.797	2118.55	85.3859	Female	60-64 years
Male	65-69 years	Poisoning by carbon monoxide	4.51278	11.4692	1.38865	Male	65-69 years	Poisoning by carbon monoxide	5.39624	6.74346	4.42149	Male	65-69 years	Unintentional firearm injuries	46.2808	87.702	24.0223	Male	65-69 years	Poisoning by carbon monoxide	0.00788153	0.0200308	0.00242526	Male	65-69 years	Poisoning by carbon monoxide	0.00942447	0.0117774	0.00772208	Male	65-69 years	Unintentional firearm injuries	0.0808288	0.153171	0.0419547	Female	40-44 years	Cyclist road injuries	6753.4	17126.4	1775.92	Male	65-69 years	Foreign body in eyes	701.378	2306.03	128.888	Male	65-69 years
Female	65-69 years	Poisoning by carbon monoxide	6.09637	16.2148	1.68896	Female	65-69 years	Poisoning by carbon monoxide	6.71522	8.57959	5.45223	Female	65-69 years	Unintentional firearm injuries	17.3231	45.0765	7.26806	Female	65-69 years	Poisoning by carbon monoxide	0.00920473	0.0244823	0.00255012	Female	65-69 years	Poisoning by carbon monoxide	0.0101391	0.0129541	0.00823217	Female	65-69 years	Unintentional firearm injuries	0.0261557	0.0680597	0.0109738	Male	45-49 years	Cyclist road injuries	20864.9	45292	7853.03	Female	65-69 years	Foreign body in eyes	508.876	1869.62	67.7627	Female	65-69 years
Male	70-74 years	Poisoning by carbon monoxide	3.17944	7.34702	1.10235	Male	70-74 years	Poisoning by carbon monoxide	3.83493	4.74772	3.23074	Male	70-74 years	Unintentional firearm injuries	32.751	61.4071	17.3164	Male	70-74 years	Poisoning by carbon monoxide	0.00847363	0.0195808	0.00293791	Male	70-74 years	Poisoning by carbon monoxide	0.0102206	0.0126533	0.00861035	Male	70-74 years	Unintentional firearm injuries	0.0872857	0.163658	0.0461503	Female	45-49 years	Cyclist road injuries	6683.66	17195.2	1991.33	Male	70-74 years	Foreign body in eyes	421.018	1322.02	83.9634	Male	70-74 years
Female	70-74 years	Poisoning by carbon monoxide	4.35346	10.4383	1.40679	Female	70-74 years	Poisoning by carbon monoxide	5.35694	6.6579	4.44844	Female	70-74 years	Unintentional firearm injuries	13.5553	33.9013	5.52312	Female	70-74 years	Poisoning by carbon monoxide	0.00926428	0.022213	0.00299368	Female	70-74 years	Poisoning by carbon monoxide	0.0113997	0.0141682	0.00946642	Female	70-74 years	Unintentional firearm injuries	0.028846	0.0721429	0.0117534	Male	50-54 years	Cyclist road injuries	16202.4	36913.3	5816.27	Female	70-74 years	Foreign body in eyes	334.271	1146.97	54.2515	Female	70-74 years
Male	75-79 years	Poisoning by carbon monoxide	2.37495	5.63502	0.705607	Male	75-79 years	Poisoning by carbon monoxide	3.48025	4.19405	2.90537	Male	75-79 years	Unintentional firearm injuries	25.5488	48.0718	13.0864	Male	75-79 years	Poisoning by carbon monoxide	0.00947777	0.0224878	0.00281589	Male	75-79 years	Poisoning by carbon monoxide	0.0138887	0.0167373	0.0115946	Male	75-79 years	Unintentional firearm injuries	0.101959	0.191842	0.0522242	Female	50-54 years	Cyclist road injuries	6326.4	16403.7	1917.62	Male	75-79 years	Foreign body in eyes	241.381	714.744	49.3164	Male	75-79 years
Female	75-79 years	Poisoning by carbon monoxide	4.17019	10.0474	1.30368	Female	75-79 years	Poisoning by carbon monoxide	5.96881	7.21434	4.96326	Female	75-79 years	Unintentional firearm injuries	12.3078	30.6727	4.80591	Female	75-79 years	Poisoning by carbon monoxide	0.0115036	0.0277161	0.00359624	Female	75-79 years	Poisoning by carbon monoxide	0.0164652	0.019901	0.0136913	Female	75-79 years	Unintentional firearm injuries	0.0339514	0.0846118	0.0132573	Male	55-59 years	Cyclist road injuries	11260.1	24654.1	4023.2	Female	75-79 years	Foreign body in eyes	210.624	732.633	34.4025	Female	75-79 years
Male	80-84 years	Poisoning by carbon monoxide	1.3857	3.02316	0.47934	Male	80-84 years	Poisoning by carbon monoxide	2.23024	2.65025	1.89102	Male	80-84 years	Unintentional firearm injuries	16.3777	31.7441	7.94713	Male	80-84 years	Poisoning by carbon monoxide	0.0105123	0.0229346	0.00363641	Male	80-84 years	Poisoning by carbon monoxide	0.0169193	0.0201055	0.0143459	Male	80-84 years	Unintentional firearm injuries	0.124246	0.24082	0.0602893	Female	55-59 years	Cyclist road injuries	5011.97	12672.2	1465.3	Male	<5 years	Motor vehicle road injuries	235.918	545.816	97.832	Male	80-84 years
Female	80-84 years	Poisoning by carbon monoxide	2.99967	6.77354	1.04687	Female	80-84 years	Poisoning by carbon monoxide	4.67491	5.62304	3.89593	Female	80-84 years	Unintentional firearm injuries	9.03813	22.062	3.4124	Female	80-84 years	Poisoning by carbon monoxide	0.0136113	0.0307357	0.00475031	Female	80-84 years	Poisoning by carbon monoxide	0.021213	0.0255152	0.0176782	Female	80-84 years	Unintentional firearm injuries	0.0410116	0.100109	0.0154842	Male	60-64 years	Cyclist road injuries	9259.29	20119.3	3352.82	Female	<5 years	Motor vehicle road injuries	216.614	505.617	75.5512	Female	80-84 years
Male	85-89 years	Poisoning by carbon monoxide	0.678728	1.4666	0.241877	Male	85-89 years	Poisoning by carbon monoxide	1.03189	1.22865	0.877615	Male	85-89 years	Unintentional firearm injuries	8.05199	15.8241	3.9585	Male	85-89 years	Poisoning by carbon monoxide	0.0136481	0.0294909	0.00486374	Male	85-89 years	Poisoning by carbon monoxide	0.0207497	0.0247061	0.0176474	Male	85-89 years	Unintentional firearm injuries	0.161912	0.318196	0.0795988	Female	60-64 years	Cyclist road injuries	4333.53	10360.6	1258.22	Male	5-9 years	Motor vehicle road injuries	917.279	1859.87	403.173	Male	85-89 years
Female	85-89 years	Poisoning by carbon monoxide	1.67742	3.90553	0.587859	Female	85-89 years	Poisoning by carbon monoxide	2.77671	3.33401	2.30593	Female	85-89 years	Unintentional firearm injuries	5.10538	12.8082	1.86199	Female	85-89 years	Poisoning by carbon monoxide	0.0166153	0.0386852	0.00582289	Female	85-89 years	Poisoning by carbon monoxide	0.027504	0.0330242	0.0228408	Female	85-89 years	Unintentional firearm injuries	0.05057	0.126868	0.0184434	Male	65-69 years	Cyclist road injuries	7592.01	17582.6	2593.61	Female	5-9 years	Motor vehicle road injuries	679.691	1458.07	262.933	Female	85-89 years
Male	90-94 years	Poisoning by carbon monoxide	0.190371	0.39553	0.0716523	Male	90-94 years	Poisoning by carbon monoxide	0.322046	0.383489	0.266805	Male	90-94 years	Unintentional firearm injuries	2.91235	5.62887	1.45771	Male	90-94 years	Poisoning by carbon monoxide	0.01532	0.03183	0.00576617	Male	90-94 years	Poisoning by carbon monoxide	0.0259165	0.030861	0.021471	Male	90-94 years	Unintentional firearm injuries	0.234369	0.45298	0.117309	Female	65-69 years	Cyclist road injuries	3641.15	9520	1060.72	Male	10-14 years	Motor vehicle road injuries	1986.64	3841	892.427	Male	90-94 years
Female	90-94 years	Poisoning by carbon monoxide	0.637722	1.32981	0.231423	Female	90-94 years	Poisoning by carbon monoxide	1.09381	1.32624	0.889371	Female	90-94 years	Unintentional firearm injuries	2.18225	5.16136	0.839832	Female	90-94 years	Poisoning by carbon monoxide	0.0201595	0.0420376	0.0073157	Female	90-94 years	Poisoning by carbon monoxide	0.0345773	0.0419248	0.0281146	Female	90-94 years	Unintentional firearm injuries	0.0689848	0.16316	0.0265486	Male	70-74 years	Cyclist road injuries	4773.56	10586.5	1677.95	Female	10-14 years	Motor vehicle road injuries	1159.7	2454.5	502.177	Female	90-94 years
Male	95+ years	Poisoning by carbon monoxide	0.044748	0.109701	0.0130951	Male	95+ years	Poisoning by carbon monoxide	0.0874111	0.106196	0.0708025	Male	95+ years	Unintentional firearm injuries	0.878341	1.81116	0.419766	Male	95+ years	Poisoning by carbon monoxide	0.0175544	0.043035	0.00513714	Male	95+ years	Poisoning by carbon monoxide	0.0342909	0.04166	0.0277754	Male	95+ years	Unintentional firearm injuries	0.344568	0.71051	0.164672	Female	70-74 years	Cyclist road injuries	2004.11	5440.81	605.073	Male	15-19 years	Motor vehicle road injuries	4750.71	8988.3	2400.09	Male	95+ years
Female	95+ years	Poisoning by carbon monoxide	0.198093	0.527446	0.0529414	Female	95+ years	Poisoning by carbon monoxide	0.368262	0.453727	0.291811	Female	95+ years	Unintentional firearm injuries	0.744086	1.90632	0.266772	Female	95+ years	Poisoning by carbon monoxide	0.0255757	0.0680983	0.00683525	Female	95+ years	Poisoning by carbon monoxide	0.0475462	0.0585805	0.0376756	Female	95+ years	Unintentional firearm injuries	0.0960687	0.246124	0.0344429	Male	75-79 years	Cyclist road injuries	2690.51	5560.76	953.449	Female	15-19 years	Motor vehicle road injuries	1900.68	3738.11	926.507	Female	95+ years
Male	<5 years	Pulmonary aspiration and foreign body in airway	2432.13	5229.25	924.951	Male	<5 years	Foreign body in other body part	2557.12	6268.54	933.139	Male	<5 years	Other road injuries	29.0323	77.4818	6.71365	Male	<5 years	Pulmonary aspiration and foreign body in airway	0.74745	1.60707	0.284259	Male	<5 years	Foreign body in other body part	0.78586	1.92647	0.286775	Male	<5 years	Other road injuries	0.0089223	0.0238119	0.00206326	Female	75-79 years	Cyclist road injuries	953.419	2343.91	259.415	Male	20-24 years	Motor vehicle road injuries	7709.75	13752	4194.2	Male	<5 years
Female	<5 years	Pulmonary aspiration and foreign body in airway	2305.86	6039.72	716.991	Female	<5 years	Foreign body in other body part	1755.25	5056.4	544.067	Female	<5 years	Other road injuries	20.0981	65.2177	3.3524	Female	<5 years	Pulmonary aspiration and foreign body in airway	0.751765	1.96909	0.233757	Female	<5 years	Foreign body in other body part	0.572255	1.64851	0.177379	Female	<5 years	Other road injuries	0.00655248	0.0212626	0.00109296	Male	80-84 years	Cyclist road injuries	1436.16	2923.05	535.507	Female	20-24 years	Motor vehicle road injuries	2653.25	5057.61	1383.5	Female	<5 years
Male	5-9 years	Pulmonary aspiration and foreign body in airway	884.977	1948.13	315.747	Male	5-9 years	Foreign body in other body part	1644.86	4056.29	615.831	Male	5-9 years	Other road injuries	69.0144	186.399	16.8791	Male	5-9 years	Pulmonary aspiration and foreign body in airway	0.294473	0.648235	0.105064	Male	5-9 years	Foreign body in other body part	0.54732	1.34972	0.204916	Male	5-9 years	Other road injuries	0.0229643	0.0620236	0.00561647	Female	80-84 years	Cyclist road injuries	523.618	1273.98	149.88	Male	25-29 years	Motor vehicle road injuries	9286.02	15176.7	5437.21	Male	5-9 years
Female	5-9 years	Pulmonary aspiration and foreign body in airway	881.787	2320.83	246.657	Female	5-9 years	Foreign body in other body part	1005.95	2619.75	354.774	Female	5-9 years	Other road injuries	39.6444	122.178	7.10302	Female	5-9 years	Pulmonary aspiration and foreign body in airway	0.309797	0.815374	0.0866577	Female	5-9 years	Foreign body in other body part	0.353418	0.920394	0.124642	Female	5-9 years	Other road injuries	0.0139282	0.0429247	0.0024955	Male	85-89 years	Cyclist road injuries	559.535	1185.17	203.255	Female	25-29 years	Motor vehicle road injuries	3217.41	5581.13	1815.36	Female	5-9 years
Male	10-14 years	Pulmonary aspiration and foreign body in airway	417.593	922.812	144.206	Male	10-14 years	Foreign body in other body part	1177.84	2759.89	484.109	Male	10-14 years	Other road injuries	91.4898	250.995	24.1523	Male	10-14 years	Pulmonary aspiration and foreign body in airway	0.151979	0.335848	0.0524821	Male	10-14 years	Foreign body in other body part	0.428661	1.00443	0.176186	Male	10-14 years	Other road injuries	0.0332968	0.0913471	0.00878998	Female	85-89 years	Cyclist road injuries	224.631	577.829	63.1666	Male	30-34 years	Motor vehicle road injuries	10892.7	17694.7	6702.6	Male	10-14 years
Female	10-14 years	Pulmonary aspiration and foreign body in airway	400.851	1068.42	113.923	Female	10-14 years	Foreign body in other body part	715.493	1845.19	310.405	Female	10-14 years	Other road injuries	47.9619	150.195	9.32162	Female	10-14 years	Pulmonary aspiration and foreign body in airway	0.153044	0.40792	0.0434955	Female	10-14 years	Foreign body in other body part	0.273174	0.704491	0.118512	Female	10-14 years	Other road injuries	0.0183117	0.0573443	0.00355897	Male	90-94 years	Cyclist road injuries	131.105	270.158	49.307	Female	30-34 years	Motor vehicle road injuries	3842.12	6584.06	2240.23	Female	10-14 years
Male	15-19 years	Pulmonary aspiration and foreign body in airway	238.142	509.146	82.3537	Male	15-19 years	Foreign body in other body part	943.057	1997.29	461.139	Male	15-19 years	Other road injuries	112.112	317.519	29.3173	Male	15-19 years	Pulmonary aspiration and foreign body in airway	0.0901795	0.192804	0.0311858	Male	15-19 years	Foreign body in other body part	0.357117	0.756335	0.174624	Male	15-19 years	Other road injuries	0.0424546	0.120238	0.0111019	Female	90-94 years	Cyclist road injuries	78.2307	207.899	22.005	Male	35-39 years	Motor vehicle road injuries	11799	17968.2	7834.06	Male	15-19 years
Female	15-19 years	Pulmonary aspiration and foreign body in airway	237.565	619.186	66.9311	Female	15-19 years	Foreign body in other body part	587.789	1266.38	309.144	Female	15-19 years	Other road injuries	58.8274	190.493	11.1109	Female	15-19 years	Pulmonary aspiration and foreign body in airway	0.0929699	0.242316	0.0261932	Female	15-19 years	Foreign body in other body part	0.230029	0.495591	0.120982	Female	15-19 years	Other road injuries	0.0230219	0.0745488	0.00434821	Male	95+ years	Cyclist road injuries	28.8933	68.8122	9.03336	Female	35-39 years	Motor vehicle road injuries	4411.75	7305.4	2759.6	Female	15-19 years
Male	20-24 years	Pulmonary aspiration and foreign body in airway	162.944	370.938	53.8633	Male	20-24 years	Foreign body in other body part	837.453	1597.28	450.031	Male	20-24 years	Other road injuries	111.843	298.667	28.1428	Male	20-24 years	Pulmonary aspiration and foreign body in airway	0.0656214	0.149386	0.0216921	Male	20-24 years	Foreign body in other body part	0.337263	0.643265	0.181238	Male	20-24 years	Other road injuries	0.0450417	0.12028	0.0113338	Female	95+ years	Cyclist road injuries	20.6732	57.0381	5.03976	Male	40-44 years	Motor vehicle road injuries	12405	18151.8	8664.64	Male	20-24 years
Female	20-24 years	Pulmonary aspiration and foreign body in airway	189.64	516.23	51.9312	Female	20-24 years	Foreign body in other body part	540.159	1015.8	314.904	Female	20-24 years	Other road injuries	57.7625	182.112	10.6239	Female	20-24 years	Pulmonary aspiration and foreign body in airway	0.0776046	0.211252	0.0212513	Female	20-24 years	Foreign body in other body part	0.221044	0.415684	0.128865	Female	20-24 years	Other road injuries	0.0236376	0.074524	0.00434752	Male	<5 years	Motorcyclist road injuries	3493.06	7260.4	1405.27	Female	40-44 years	Motor vehicle road injuries	4901.81	7763.1	3280.47	Female	20-24 years
Male	25-29 years	Pulmonary aspiration and foreign body in airway	126.817	294.649	43.2689	Male	25-29 years	Foreign body in other body part	776.727	1422.21	456.145	Male	25-29 years	Other road injuries	98.3133	266.33	25.7366	Male	25-29 years	Pulmonary aspiration and foreign body in airway	0.0569367	0.132288	0.0194263	Male	25-29 years	Foreign body in other body part	0.348724	0.638524	0.204794	Male	25-29 years	Other road injuries	0.0441394	0.119573	0.0115549	Female	<5 years	Motorcyclist road injuries	1498.49	3814.19	466.821	Male	45-49 years	Motor vehicle road injuries	12971.2	18075	9568.56	Male	25-29 years
Female	25-29 years	Pulmonary aspiration and foreign body in airway	174.212	468.996	48.871	Female	25-29 years	Foreign body in other body part	505.738	908.673	322.201	Female	25-29 years	Other road injuries	47.5505	148.924	9.53025	Female	25-29 years	Pulmonary aspiration and foreign body in airway	0.0791478	0.213074	0.022203	Female	25-29 years	Foreign body in other body part	0.229767	0.412828	0.146382	Female	25-29 years	Other road injuries	0.0216031	0.0676591	0.00432978	Male	5-9 years	Motorcyclist road injuries	5566.27	12312	1982.3	Female	45-49 years	Motor vehicle road injuries	5459.04	8116.99	3850.43	Female	25-29 years
Male	30-34 years	Pulmonary aspiration and foreign body in airway	98.7176	246.335	31.8191	Male	30-34 years	Foreign body in other body part	761.868	1306.89	477.503	Male	30-34 years	Other road injuries	84.7	248.079	23.53	Male	30-34 years	Pulmonary aspiration and foreign body in airway	0.050504	0.126025	0.0162787	Male	30-34 years	Foreign body in other body part	0.389772	0.668606	0.244291	Male	30-34 years	Other road injuries	0.0433326	0.126917	0.0120379	Female	5-9 years	Motorcyclist road injuries	2147.08	5517.82	634.616	Male	50-54 years	Motor vehicle road injuries	12714.3	16770.7	9747.95	Male	30-34 years
Female	30-34 years	Pulmonary aspiration and foreign body in airway	149.917	415.589	40.8274	Female	30-34 years	Foreign body in other body part	494.319	823.119	330.837	Female	30-34 years	Other road injuries	44.2771	152.721	8.90602	Female	30-34 years	Pulmonary aspiration and foreign body in airway	0.078836	0.218543	0.0214696	Female	30-34 years	Foreign body in other body part	0.259944	0.432847	0.173975	Female	30-34 years	Other road injuries	0.0232837	0.0803105	0.00468334	Male	10-14 years	Motorcyclist road injuries	8627.52	18510	3320.74	Female	50-54 years	Motor vehicle road injuries	5798.87	8218.08	4245.64	Female	30-34 years
Male	35-39 years	Pulmonary aspiration and foreign body in airway	70.5186	171.917	22.3589	Male	35-39 years	Foreign body in other body part	763.013	1209.42	511.579	Male	35-39 years	Other road injuries	79.1049	245.665	20.2531	Male	35-39 years	Pulmonary aspiration and foreign body in airway	0.0393948	0.0960403	0.0124907	Male	35-39 years	Foreign body in other body part	0.426253	0.675637	0.285791	Male	35-39 years	Other road injuries	0.0441915	0.137239	0.0113143	Female	10-14 years	Motorcyclist road injuries	2529.27	6112.97	795.105	Male	55-59 years	Motor vehicle road injuries	12026.3	15174.3	9386.54	Male	35-39 years
Female	35-39 years	Pulmonary aspiration and foreign body in airway	117.64	323.973	31.3821	Female	35-39 years	Foreign body in other body part	500.307	750.275	353.081	Female	35-39 years	Other road injuries	49.9119	174.351	9.34842	Female	35-39 years	Pulmonary aspiration and foreign body in airway	0.0677114	0.186472	0.0180629	Female	35-39 years	Foreign body in other body part	0.287967	0.431843	0.203226	Female	35-39 years	Other road injuries	0.0287283	0.100353	0.00538077	Male	15-19 years	Motorcyclist road injuries	20338.9	41471.7	8656.05	Female	55-59 years	Motor vehicle road injuries	5946.25	7935.83	4431.79	Female	35-39 years
Male	40-44 years	Pulmonary aspiration and foreign body in airway	46.3364	126.464	15.723	Male	40-44 years	Foreign body in other body part	704.692	1036.59	511.034	Male	40-44 years	Other road injuries	64.597	194.744	17.6708	Male	40-44 years	Pulmonary aspiration and foreign body in airway	0.0316973	0.0865102	0.0107556	Male	40-44 years	Foreign body in other body part	0.482059	0.709101	0.349583	Male	40-44 years	Other road injuries	0.0441888	0.133219	0.012088	Female	15-19 years	Motorcyclist road injuries	3480.79	8032.34	1193.58	Male	60-64 years	Motor vehicle road injuries	11280.8	13917	9001.59	Male	40-44 years
Female	40-44 years	Pulmonary aspiration and foreign body in airway	73.928	210.982	21.2053	Female	40-44 years	Foreign body in other body part	466.924	653.868	352.019	Female	40-44 years	Other road injuries	39.3371	131.987	7.93355	Female	40-44 years	Pulmonary aspiration and foreign body in airway	0.0527651	0.150585	0.015135	Female	40-44 years	Foreign body in other body part	0.33326	0.466689	0.251249	Female	40-44 years	Other road injuries	0.0280763	0.0942037	0.00566246	Male	20-24 years	Motorcyclist road injuries	30011	59796.3	14351.7	Female	60-64 years	Motor vehicle road injuries	5926.31	7723.36	4529.21	Female	40-44 years
Male	45-49 years	Pulmonary aspiration and foreign body in airway	33.23	82.4899	10.4114	Male	45-49 years	Foreign body in other body part	643.228	903.656	487.951	Male	45-49 years	Other road injuries	50.8371	136.843	14.425	Male	45-49 years	Pulmonary aspiration and foreign body in airway	0.0280375	0.0696	0.00878449	Male	45-49 years	Foreign body in other body part	0.542717	0.762451	0.411704	Male	45-49 years	Other road injuries	0.0428933	0.11546	0.012171	Female	20-24 years	Motorcyclist road injuries	4156.9	9038.57	1565.8	Male	65-69 years	Motor vehicle road injuries	9907.9	11856	8099.39	Male	45-49 years
Female	45-49 years	Pulmonary aspiration and foreign body in airway	48.4453	135.672	13.0822	Female	45-49 years	Foreign body in other body part	437.522	581.941	339.714	Female	45-49 years	Other road injuries	26.9155	86.661	6.09973	Female	45-49 years	Pulmonary aspiration and foreign body in airway	0.0425371	0.119126	0.0114867	Female	45-49 years	Foreign body in other body part	0.384164	0.51097	0.298284	Female	45-49 years	Other road injuries	0.023633	0.0760921	0.00535583	Male	25-29 years	Motorcyclist road injuries	28668.1	58704.7	12202	Female	65-69 years	Motor vehicle road injuries	5479.55	6856.9	4375.17	Female	45-49 years
Male	50-54 years	Pulmonary aspiration and foreign body in airway	33.9797	78.5671	10.6439	Male	50-54 years	Foreign body in other body part	678.396	893.524	534.386	Male	50-54 years	Other road injuries	46.4482	134.204	13.9215	Male	50-54 years	Pulmonary aspiration and foreign body in airway	0.0315641	0.0729819	0.00988721	Male	50-54 years	Foreign body in other body part	0.63017	0.830005	0.496397	Male	50-54 years	Other road injuries	0.0431463	0.124663	0.0129319	Female	25-29 years	Motorcyclist road injuries	4427.41	10183.6	1518.96	Male	70-74 years	Motor vehicle road injuries	7809.02	9386.39	6434.23	Male	50-54 years
Female	50-54 years	Pulmonary aspiration and foreign body in airway	41.3142	110.028	11.9086	Female	50-54 years	Foreign body in other body part	464.801	600.426	374.69	Female	50-54 years	Other road injuries	24.5273	75.0282	5.88923	Female	50-54 years	Pulmonary aspiration and foreign body in airway	0.03937	0.10485	0.0113482	Female	50-54 years	Foreign body in other body part	0.442929	0.572171	0.357058	Female	50-54 years	Other road injuries	0.0233731	0.0714975	0.00561209	Male	30-34 years	Motorcyclist road injuries	24878.7	52532.5	10313.2	Female	70-74 years	Motor vehicle road injuries	4358.79	5351.19	3572.44	Female	50-54 years
Male	55-59 years	Pulmonary aspiration and foreign body in airway	32.4954	78.9511	11.5941	Male	55-59 years	Foreign body in other body part	675.274	853.983	535.988	Male	55-59 years	Other road injuries	40.378	115.81	12.6935	Male	55-59 years	Pulmonary aspiration and foreign body in airway	0.0349251	0.0848544	0.012461	Male	55-59 years	Foreign body in other body part	0.725765	0.917836	0.576065	Male	55-59 years	Other road injuries	0.0433972	0.124469	0.0136426	Female	30-34 years	Motorcyclist road injuries	4675.24	11376.7	1507.68	Male	75-79 years	Motor vehicle road injuries	5620.37	6721.85	4676.21	Male	55-59 years
Female	55-59 years	Pulmonary aspiration and foreign body in airway	36.6242	99.9174	11.1144	Female	55-59 years	Foreign body in other body part	476.088	593.321	382.99	Female	55-59 years	Other road injuries	22.5084	76.5207	5.51503	Female	55-59 years	Pulmonary aspiration and foreign body in airway	0.0396484	0.108168	0.0120321	Female	55-59 years	Foreign body in other body part	0.515401	0.642314	0.414615	Female	55-59 years	Other road injuries	0.024367	0.0828393	0.00597043	Male	35-39 years	Motorcyclist road injuries	21080.1	42311.7	8889.8	Female	75-79 years	Motor vehicle road injuries	3323.48	4002.31	2747.53	Female	55-59 years
Male	60-64 years	Pulmonary aspiration and foreign body in airway	34.0107	75.471	12.8687	Male	60-64 years	Foreign body in other body part	694.389	865.607	565.594	Male	60-64 years	Other road injuries	34.7114	94.0039	11.2007	Male	60-64 years	Pulmonary aspiration and foreign body in airway	0.0432803	0.0960406	0.016376	Male	60-64 years	Foreign body in other body part	0.883644	1.10153	0.719746	Male	60-64 years	Other road injuries	0.0441719	0.119625	0.0142534	Female	35-39 years	Motorcyclist road injuries	4373.25	10120.3	1563.17	Male	80-84 years	Motor vehicle road injuries	3896.28	4629.91	3254.8	Male	60-64 years
Female	60-64 years	Pulmonary aspiration and foreign body in airway	37.3437	91.3886	12.1421	Female	60-64 years	Foreign body in other body part	517.422	641.322	424.826	Female	60-64 years	Other road injuries	20.4149	65.8837	5.33009	Female	60-64 years	Pulmonary aspiration and foreign body in airway	0.0455075	0.111367	0.0147965	Female	60-64 years	Foreign body in other body part	0.630536	0.781523	0.517698	Female	60-64 years	Other road injuries	0.0248778	0.0802867	0.00649531	Male	40-44 years	Motorcyclist road injuries	19172.9	39425	7991.31	Female	80-84 years	Motor vehicle road injuries	2561.23	3042.31	2145.81	Female	60-64 years
Male	65-69 years	Pulmonary aspiration and foreign body in airway	37.5958	84.7397	14.7617	Male	65-69 years	Foreign body in other body part	621.152	756.272	514.94	Male	65-69 years	Other road injuries	25.2398	61.5096	9.38754	Male	65-69 years	Pulmonary aspiration and foreign body in airway	0.0656607	0.147997	0.0257812	Male	65-69 years	Foreign body in other body part	1.08484	1.32082	0.899338	Male	65-69 years	Other road injuries	0.0440811	0.107426	0.0163952	Female	40-44 years	Motorcyclist road injuries	4151.59	9902.81	1433.49	Male	85-89 years	Motor vehicle road injuries	2093.3	2505.11	1746.73	Male	65-69 years
Female	65-69 years	Pulmonary aspiration and foreign body in airway	43.3213	111.521	15.2716	Female	65-69 years	Foreign body in other body part	522.197	626.561	433.153	Female	65-69 years	Other road injuries	15.2345	46.8443	4.34423	Female	65-69 years	Pulmonary aspiration and foreign body in airway	0.0654095	0.168382	0.0230581	Female	65-69 years	Foreign body in other body part	0.788449	0.946026	0.654005	Female	65-69 years	Other road injuries	0.0230021	0.0707288	0.00655923	Male	45-49 years	Motorcyclist road injuries	19204.1	39108.6	8086.81	Female	85-89 years	Motor vehicle road injuries	1494.84	1791.03	1245.71	Female	65-69 years
Male	70-74 years	Pulmonary aspiration and foreign body in airway	38.106	85.1058	14.6188	Male	70-74 years	Foreign body in other body part	515.002	621.527	422.97	Male	70-74 years	Other road injuries	16.4182	40.5248	6.32814	Male	70-74 years	Pulmonary aspiration and foreign body in airway	0.101557	0.226818	0.0389609	Male	70-74 years	Foreign body in other body part	1.37255	1.65645	1.12727	Male	70-74 years	Other road injuries	0.0437566	0.108004	0.0168653	Female	45-49 years	Motorcyclist road injuries	4120.68	9499.19	1370.63	Male	90-94 years	Motor vehicle road injuries	836.006	1001.88	699.21	Male	70-74 years
Female	70-74 years	Pulmonary aspiration and foreign body in airway	44.8611	109.737	15.3657	Female	70-74 years	Foreign body in other body part	479.926	575.409	399.284	Female	70-74 years	Other road injuries	9.60182	28.5832	3.03798	Female	70-74 years	Pulmonary aspiration and foreign body in airway	0.0954658	0.233524	0.0326987	Female	70-74 years	Foreign body in other body part	1.0213	1.22449	0.849688	Female	70-74 years	Other road injuries	0.020433	0.0608259	0.00646491	Male	50-54 years	Motorcyclist road injuries	19976.8	40158.1	8514.48	Female	90-94 years	Motor vehicle road injuries	717.642	855.665	597.351	Female	70-74 years
Male	75-79 years	Pulmonary aspiration and foreign body in airway	37.2636	84.5159	15.0383	Male	75-79 years	Foreign body in other body part	438.886	539.735	362.859	Male	75-79 years	Other road injuries	10.3682	25.1289	4.2219	Male	75-79 years	Pulmonary aspiration and foreign body in airway	0.148709	0.33728	0.060014	Male	75-79 years	Foreign body in other body part	1.75148	2.15394	1.44807	Male	75-79 years	Other road injuries	0.0413768	0.100283	0.0168485	Female	50-54 years	Motorcyclist road injuries	4302.87	10080.6	1422.42	Male	95+ years	Motor vehicle road injuries	243.719	292.187	200.413	Male	75-79 years
Female	75-79 years	Pulmonary aspiration and foreign body in airway	45.1503	108.729	15.3945	Female	75-79 years	Foreign body in other body part	467.599	568.505	388.736	Female	75-79 years	Other road injuries	6.43163	18.7387	2.18424	Female	75-79 years	Pulmonary aspiration and foreign body in airway	0.124549	0.299931	0.0424662	Female	75-79 years	Foreign body in other body part	1.28989	1.56824	1.07234	Female	75-79 years	Other road injuries	0.0177419	0.0516914	0.00602529	Male	55-59 years	Motorcyclist road injuries	17300.3	33776.9	7323.83	Female	95+ years	Motor vehicle road injuries	252.566	293.244	211.332	Female	75-79 years
Male	80-84 years	Pulmonary aspiration and foreign body in airway	28.5256	61.8734	11.4565	Male	80-84 years	Foreign body in other body part	290.688	353.554	237.529	Male	80-84 years	Other road injuries	4.65911	10.8496	2.12234	Male	80-84 years	Pulmonary aspiration and foreign body in airway	0.216403	0.46939	0.0869123	Male	80-84 years	Foreign body in other body part	2.20524	2.68216	1.80196	Male	80-84 years	Other road injuries	0.0353454	0.0823085	0.0161007	Female	55-59 years	Motorcyclist road injuries	3878.23	8803.86	1348.85	Male	<5 years	Physical violence by firearm	345.813	678.996	150.488	Male	<5 years
Female	80-84 years	Pulmonary aspiration and foreign body in airway	36.774	84.5502	12.55	Female	80-84 years	Foreign body in other body part	363.074	436.631	300.951	Female	80-84 years	Other road injuries	2.91879	7.58454	1.11022	Female	80-84 years	Pulmonary aspiration and foreign body in airway	0.166866	0.383657	0.0569471	Female	80-84 years	Foreign body in other body part	1.64749	1.98126	1.3656	Female	80-84 years	Other road injuries	0.0132444	0.0344158	0.00503775	Male	60-64 years	Motorcyclist road injuries	14519.1	27990.8	6330.28	Female	<5 years	Physical violence by firearm	151.581	341.798	55.7271	Female	<5 years
Male	85-89 years	Pulmonary aspiration and foreign body in airway	15.3314	33.2795	5.95928	Male	85-89 years	Foreign body in other body part	147.611	183.267	118.742	Male	85-89 years	Other road injuries	1.43088	2.97882	0.732394	Male	85-89 years	Pulmonary aspiration and foreign body in airway	0.308289	0.669197	0.119831	Male	85-89 years	Foreign body in other body part	2.9682	3.6852	2.3877	Male	85-89 years	Other road injuries	0.0287727	0.0598991	0.0147272	Female	60-64 years	Motorcyclist road injuries	3514.74	7959.69	1240.28	Male	5-9 years	Physical violence by firearm	235.114	470.601	111.595	Male	5-9 years
Female	85-89 years	Pulmonary aspiration and foreign body in airway	22.263	53.0419	7.35452	Female	85-89 years	Foreign body in other body part	225.42	278.625	182.107	Female	85-89 years	Other road injuries	0.948819	2.10513	0.450124	Female	85-89 years	Pulmonary aspiration and foreign body in airway	0.22052	0.525392	0.0728483	Female	85-89 years	Foreign body in other body part	2.23284	2.75985	1.80382	Female	85-89 years	Other road injuries	0.00939828	0.0208518	0.00445859	Male	65-69 years	Motorcyclist road injuries	12350	24065.5	5242.39	Female	5-9 years	Physical violence by firearm	91.5964	202.433	40.3839	Female	5-9 years
Male	90-94 years	Pulmonary aspiration and foreign body in airway	5.39988	11.7857	2.16209	Male	90-94 years	Foreign body in other body part	54.2503	69.068	43.7831	Male	90-94 years	Other road injuries	0.312754	0.569118	0.180536	Male	90-94 years	Pulmonary aspiration and foreign body in airway	0.434552	0.948442	0.173993	Male	90-94 years	Foreign body in other body part	4.36575	5.5582	3.52342	Male	90-94 years	Other road injuries	0.0251687	0.0457994	0.0145285	Female	65-69 years	Motorcyclist road injuries	3153.15	7396.73	1018.53	Male	10-14 years	Physical violence by firearm	300.785	617.919	153.942	Male	10-14 years
Female	90-94 years	Pulmonary aspiration and foreign body in airway	10.8127	26.7826	3.81944	Female	90-94 years	Foreign body in other body part	104.09	132.584	84.1	Female	90-94 years	Other road injuries	0.229539	0.453606	0.128246	Female	90-94 years	Pulmonary aspiration and foreign body in airway	0.34181	0.846645	0.120739	Female	90-94 years	Foreign body in other body part	3.29046	4.19122	2.65855	Female	90-94 years	Other road injuries	0.00725615	0.0143393	0.00405408	Male	70-74 years	Motorcyclist road injuries	8416.51	16508.1	3652.55	Female	10-14 years	Physical violence by firearm	94.9777	203.364	45.5956	Female	10-14 years
Male	95+ years	Pulmonary aspiration and foreign body in airway	1.47758	3.58659	0.474591	Male	95+ years	Foreign body in other body part	17.7975	23.1108	14.0289	Male	95+ years	Other road injuries	0.062167	0.107615	0.0374214	Male	95+ years	Pulmonary aspiration and foreign body in airway	0.579648	1.407	0.186179	Male	95+ years	Foreign body in other body part	6.98186	9.06624	5.50345	Male	95+ years	Other road injuries	0.0243878	0.0422167	0.0146802	Female	70-74 years	Motorcyclist road injuries	2069.07	5139.19	662.616	Male	15-19 years	Physical violence by firearm	813.473	1516.58	442.066	Male	15-19 years
Female	95+ years	Pulmonary aspiration and foreign body in airway	4.05462	10.7863	1.20258	Female	95+ years	Foreign body in other body part	39.4315	50.2282	31.4783	Female	95+ years	Other road injuries	0.050492	0.0921344	0.0300965	Female	95+ years	Pulmonary aspiration and foreign body in airway	0.523491	1.39262	0.155265	Female	95+ years	Foreign body in other body part	5.09099	6.48495	4.06415	Female	95+ years	Other road injuries	0.00651901	0.0118954	0.00388575	Male	75-79 years	Motorcyclist road injuries	5483.21	10948.6	2447.26	Female	15-19 years	Physical violence by firearm	113.797	230.868	62.0546	Female	15-19 years
Male	<5 years	Poisoning by other means	123.947	231.134	61.3022	Male	<5 years	Unintentional firearm injuries	949.74	2287.08	274.918	Male	<5 years	Self-harm by firearm	0	0	0	Male	<5 years	Poisoning by other means	0.0380919	0.0710327	0.0188396	Male	<5 years	Unintentional firearm injuries	0.291877	0.702871	0.0844886	Male	<5 years	Self-harm by firearm	0	0	0	Female	75-79 years	Motorcyclist road injuries	1307.02	3136.97	432.262	Male	20-24 years	Physical violence by firearm	1193.9	2029.74	700.782	Male	20-24 years
Female	<5 years	Poisoning by other means	96.8461	196.72	43.1798	Female	<5 years	Unintentional firearm injuries	748.588	2073.92	157.403	Female	<5 years	Self-harm by firearm	0	0	0	Female	<5 years	Poisoning by other means	0.0315742	0.0641355	0.0140777	Female	<5 years	Unintentional firearm injuries	0.244058	0.676148	0.0513171	Female	<5 years	Self-harm by firearm	0	0	0	Male	80-84 years	Motorcyclist road injuries	3709.9	6898.4	1726.04	Female	20-24 years	Physical violence by firearm	127.085	231.343	75.8139	Female	20-24 years
Male	5-9 years	Poisoning by other means	172.595	364.525	72.8537	Male	5-9 years	Unintentional firearm injuries	601.2	1599.04	186.499	Male	5-9 years	Self-harm by firearm	0	0	0	Male	5-9 years	Poisoning by other means	0.0574303	0.121295	0.0242418	Male	5-9 years	Unintentional firearm injuries	0.200047	0.532076	0.0620568	Male	5-9 years	Self-harm by firearm	0	0	0	Female	80-84 years	Motorcyclist road injuries	901.517	2127.87	294.845	Male	25-29 years	Physical violence by firearm	1140.13	1767.47	747.426	Male	25-29 years
Female	5-9 years	Poisoning by other means	138.527	319.44	52.2166	Female	5-9 years	Unintentional firearm injuries	399.4	1238.91	95.5816	Female	5-9 years	Self-harm by firearm	0	0	0	Female	5-9 years	Poisoning by other means	0.0486685	0.112229	0.0183452	Female	5-9 years	Unintentional firearm injuries	0.140321	0.435266	0.0335806	Female	5-9 years	Self-harm by firearm	0	0	0	Male	85-89 years	Motorcyclist road injuries	1695.39	3166.56	795.347	Female	25-29 years	Physical violence by firearm	139.052	216.732	93.3282	Female	25-29 years
Male	10-14 years	Poisoning by other means	220.706	496.323	82.6528	Male	10-14 years	Unintentional firearm injuries	653.884	1574.29	231.409	Male	10-14 years	Self-harm by firearm	0.92875	3.69123	0.17755	Male	10-14 years	Poisoning by other means	0.0803235	0.180632	0.0300806	Male	10-14 years	Unintentional firearm injuries	0.237975	0.572946	0.0842191	Male	10-14 years	Self-harm by firearm	0.000338009	0.00134338	6.46e-05	Female	85-89 years	Motorcyclist road injuries	507.416	1206.39	164.412	Male	30-34 years	Physical violence by firearm	1094.82	1501.32	797.583	Male	30-34 years
Female	10-14 years	Poisoning by other means	180.424	452.123	59.0145	Female	10-14 years	Unintentional firearm injuries	312.684	929.875	93.6883	Female	10-14 years	Self-harm by firearm	0.475719	1.90504	0.07063	Female	10-14 years	Poisoning by other means	0.0688853	0.17262	0.0225316	Female	10-14 years	Unintentional firearm injuries	0.119382	0.355024	0.03577	Female	10-14 years	Self-harm by firearm	0.000181629	0.000727339	2.7e-05	Male	90-94 years	Motorcyclist road injuries	485.417	909.918	231.66	Female	30-34 years	Physical violence by firearm	146.574	207.569	106.431	Female	30-34 years
Male	15-19 years	Poisoning by other means	227.946	522.307	77.1988	Male	15-19 years	Unintentional firearm injuries	874.112	2030.94	360.964	Male	15-19 years	Self-harm by firearm	3.89969	11.2093	1.03123	Male	15-19 years	Poisoning by other means	0.0863187	0.197788	0.0292337	Male	15-19 years	Unintentional firearm injuries	0.331009	0.769076	0.13669	Male	15-19 years	Self-harm by firearm	0.00147674	0.00424474	0.000390505	Female	90-94 years	Motorcyclist road injuries	233.657	546.398	79.3798	Male	35-39 years	Physical violence by firearm	1076.35	1389.68	828.997	Male	35-39 years
Female	15-19 years	Poisoning by other means	184.122	486.274	48.9444	Female	15-19 years	Unintentional firearm injuries	278.333	776.555	100.927	Female	15-19 years	Self-harm by firearm	2.17484	7.26726	0.421483	Female	15-19 years	Poisoning by other means	0.0720554	0.190301	0.0191542	Female	15-19 years	Unintentional firearm injuries	0.108924	0.303901	0.0394972	Female	15-19 years	Self-harm by firearm	0.000851115	0.00284401	0.000164946	Male	95+ years	Motorcyclist road injuries	109.054	227.701	46.6555	Female	35-39 years	Physical violence by firearm	144.395	194.11	108.588	Female	35-39 years
Male	20-24 years	Poisoning by other means	229.224	532.654	77.7995	Male	20-24 years	Unintentional firearm injuries	999.846	2102.95	478.266	Male	20-24 years	Self-harm by firearm	9.27061	25.4327	2.57368	Male	20-24 years	Poisoning by other means	0.0923141	0.214513	0.0313317	Male	20-24 years	Unintentional firearm injuries	0.402663	0.846908	0.192609	Male	20-24 years	Self-harm by firearm	0.0037335	0.0102424	0.00103648	Male	<5 years	Non-venomous animal contact	5809.63	12340.2	2239.33	Male	40-44 years	Physical violence by firearm	1060.77	1350.36	841.063	Male	40-44 years
Female	20-24 years	Poisoning by other means	176.85	465.333	47.8339	Female	20-24 years	Unintentional firearm injuries	260.273	659.126	110.169	Female	20-24 years	Self-harm by firearm	6.43796	20.5074	1.35685	Female	20-24 years	Poisoning by other means	0.0723707	0.190424	0.0195746	Female	20-24 years	Unintentional firearm injuries	0.106509	0.269728	0.0450835	Female	20-24 years	Self-harm by firearm	0.00263454	0.00839204	0.00055525	Female	<5 years	Non-venomous animal contact	3464.06	9042.41	1037.7	Female	40-44 years	Physical violence by firearm	145.654	186.804	113.675	Female	40-44 years
Male	25-29 years	Poisoning by other means	215.429	500.275	73.6055	Male	25-29 years	Unintentional firearm injuries	986.691	2064.1	527.628	Male	25-29 years	Self-harm by firearm	16.0824	42.391	4.90729	Male	25-29 years	Poisoning by other means	0.0967202	0.224607	0.0330464	Male	25-29 years	Unintentional firearm injuries	0.442991	0.926711	0.236887	Male	25-29 years	Self-harm by firearm	0.00722047	0.0190321	0.00220321	Male	5-9 years	Non-venomous animal contact	6625.59	16031.5	2222.8	Male	45-49 years	Physical violence by firearm	1081.47	1366.22	866.132	Male	45-49 years
Female	25-29 years	Poisoning by other means	155.419	409.862	41.814	Female	25-29 years	Unintentional firearm injuries	247.83	618.435	121.27	Female	25-29 years	Self-harm by firearm	10.3316	32.8032	2.32193	Female	25-29 years	Poisoning by other means	0.0706098	0.186208	0.0189969	Female	25-29 years	Unintentional firearm injuries	0.112594	0.280967	0.0550952	Female	25-29 years	Self-harm by firearm	0.00469386	0.0149031	0.0010549	Female	5-9 years	Non-venomous animal contact	3973.04	10872.7	1065.37	Female	45-49 years	Physical violence by firearm	155.324	196.755	120.176	Female	45-49 years
Male	30-34 years	Poisoning by other means	176.855	398.018	58.1409	Male	30-34 years	Unintentional firearm injuries	967.194	1702.44	588.233	Male	30-34 years	Self-harm by firearm	22.0128	49.6308	7.4819	Male	30-34 years	Poisoning by other means	0.0904789	0.203626	0.0297449	Male	30-34 years	Unintentional firearm injuries	0.494817	0.870968	0.30094	Male	30-34 years	Self-harm by firearm	0.0112618	0.0253911	0.00382774	Male	10-14 years	Non-venomous animal contact	8340.32	18458.6	3105.41	Male	50-54 years	Physical violence by firearm	1078.12	1330.53	879.062	Male	50-54 years
Female	30-34 years	Poisoning by other means	123.888	339.088	32.1042	Female	30-34 years	Unintentional firearm injuries	242.353	528.283	130.479	Female	30-34 years	Self-harm by firearm	11.9282	33.7352	2.97667	Female	30-34 years	Poisoning by other means	0.0651482	0.178314	0.0168824	Female	30-34 years	Unintentional firearm injuries	0.127444	0.277804	0.0686142	Female	30-34 years	Self-harm by firearm	0.00627258	0.0177401	0.00156532	Female	10-14 years	Non-venomous animal contact	4816.23	12255.4	1344.42	Female	50-54 years	Physical violence by firearm	163.027	200.661	127.062	Female	50-54 years
Male	35-39 years	Poisoning by other means	133.072	326.383	47.1966	Male	35-39 years	Unintentional firearm injuries	982.261	1603.3	647.446	Male	35-39 years	Self-harm by firearm	26.5389	61.2849	9.85469	Male	35-39 years	Poisoning by other means	0.07434	0.182332	0.0263661	Male	35-39 years	Unintentional firearm injuries	0.548735	0.895677	0.361692	Male	35-39 years	Self-harm by firearm	0.0148258	0.0342365	0.00550527	Male	15-19 years	Non-venomous animal contact	9167.44	21221	3380.06	Male	55-59 years	Physical violence by firearm	1029.15	1254.61	852.57	Male	55-59 years
Female	35-39 years	Poisoning by other means	93.7051	280.021	26.0977	Female	35-39 years	Unintentional firearm injuries	246.807	503.795	142.075	Female	35-39 years	Self-harm by firearm	13.8555	39.4883	3.43005	Female	35-39 years	Poisoning by other means	0.0539348	0.161175	0.0150213	Female	35-39 years	Unintentional firearm injuries	0.142057	0.289974	0.0817754	Female	35-39 years	Self-harm by firearm	0.00797497	0.0227287	0.00197427	Female	15-19 years	Non-venomous animal contact	5085.64	13214.9	1383.31	Female	55-59 years	Physical violence by firearm	157.339	195.318	124.479	Female	55-59 years
Male	40-44 years	Poisoning by other means	82.3815	204.612	29.9098	Male	40-44 years	Unintentional firearm injuries	887.025	1326.41	626.555	Male	40-44 years	Self-harm by firearm	26.7352	58.7778	10.4604	Male	40-44 years	Poisoning by other means	0.0563547	0.139969	0.0204604	Male	40-44 years	Unintentional firearm injuries	0.606787	0.907354	0.428607	Male	40-44 years	Self-harm by firearm	0.0182888	0.0402081	0.00715566	Male	20-24 years	Non-venomous animal contact	9382.71	21741.9	3352.95	Male	60-64 years	Physical violence by firearm	915.805	1098.26	756.203	Male	60-64 years
Female	40-44 years	Poisoning by other means	59.8056	174.039	17.175	Female	40-44 years	Unintentional firearm injuries	224.207	407.622	140.465	Female	40-44 years	Self-harm by firearm	13.1114	34.9373	3.61307	Female	40-44 years	Poisoning by other means	0.0426854	0.124218	0.0122584	Female	40-44 years	Unintentional firearm injuries	0.160025	0.290935	0.100255	Female	40-44 years	Self-harm by firearm	0.00935805	0.024936	0.00257878	Female	20-24 years	Non-venomous animal contact	5066.77	13676.8	1304.87	Female	60-64 years	Physical violence by firearm	147.137	180.671	116.714	Female	60-64 years
Male	45-49 years	Poisoning by other means	48.3137	121.063	17.6011	Male	45-49 years	Unintentional firearm injuries	801.384	1180.39	595.531	Male	45-49 years	Self-harm by firearm	24.2209	49.907	10.1348	Male	45-49 years	Poisoning by other means	0.0407642	0.102146	0.0148508	Male	45-49 years	Unintentional firearm injuries	0.67616	0.995944	0.502474	Male	45-49 years	Self-harm by firearm	0.0204361	0.0421086	0.00855112	Male	25-29 years	Non-venomous animal contact	8771.8	19481.5	2836.95	Male	65-69 years	Physical violence by firearm	772.865	927.464	641.557	Male	65-69 years
Female	45-49 years	Poisoning by other means	35.711	102.111	10.3005	Female	45-49 years	Unintentional firearm injuries	207.206	371.783	137.499	Female	45-49 years	Self-harm by firearm	11.3988	29.1574	3.5691	Female	45-49 years	Poisoning by other means	0.0313558	0.0896576	0.00904431	Female	45-49 years	Unintentional firearm injuries	0.181936	0.326442	0.12073	Female	45-49 years	Self-harm by firearm	0.0100086	0.0256015	0.00313383	Female	25-29 years	Non-venomous animal contact	4626.7	12230.8	1086.68	Female	65-69 years	Physical violence by firearm	135.377	168.983	106.474	Female	65-69 years
Male	50-54 years	Poisoning by other means	34.7757	78.3822	12.7846	Male	50-54 years	Unintentional firearm injuries	809.49	1117.85	620.932	Male	50-54 years	Self-harm by firearm	24.2168	47.5475	11.1445	Male	50-54 years	Poisoning by other means	0.0323035	0.0728102	0.0118758	Male	50-54 years	Unintentional firearm injuries	0.751945	1.03838	0.576791	Male	50-54 years	Self-harm by firearm	0.0224953	0.0441674	0.0103522	Male	30-34 years	Non-venomous animal contact	7825.16	18777.1	2601.46	Male	70-74 years	Physical violence by firearm	610.234	733.14	505.51	Male	70-74 years
Female	50-54 years	Poisoning by other means	26.1177	67.0171	8.46429	Female	50-54 years	Unintentional firearm injuries	210.19	382.572	144.864	Female	50-54 years	Self-harm by firearm	9.75727	22.1478	3.68365	Female	50-54 years	Poisoning by other means	0.0248886	0.0638634	0.00806597	Female	50-54 years	Unintentional firearm injuries	0.200299	0.364569	0.138047	Female	50-54 years	Self-harm by firearm	0.00929811	0.0211056	0.0035103	Female	30-34 years	Non-venomous animal contact	4212.46	12289.2	1067.22	Female	70-74 years	Physical violence by firearm	114.109	148.496	89.9417	Female	70-74 years
Male	55-59 years	Poisoning by other means	26.6037	56.2748	10.1584	Male	55-59 years	Unintentional firearm injuries	757.934	997.133	598.74	Male	55-59 years	Self-harm by firearm	21.3656	40.2698	10.5276	Male	55-59 years	Poisoning by other means	0.0285929	0.0604825	0.010918	Male	55-59 years	Unintentional firearm injuries	0.814606	1.07169	0.643508	Male	55-59 years	Self-harm by firearm	0.0229631	0.0432808	0.0113148	Male	35-39 years	Non-venomous animal contact	7344.75	17587.6	2661.98	Male	75-79 years	Physical violence by firearm	428.56	521.696	353.914	Male	75-79 years
Female	55-59 years	Poisoning by other means	20.2907	48.8894	6.98381	Female	55-59 years	Unintentional firearm injuries	197.75	334.54	143.26	Female	55-59 years	Self-harm by firearm	8.67297	19.449	3.50495	Female	55-59 years	Poisoning by other means	0.0219662	0.0529264	0.00756048	Female	55-59 years	Unintentional firearm injuries	0.214079	0.362164	0.15509	Female	55-59 years	Self-harm by firearm	0.00938913	0.021055	0.00379437	Female	35-39 years	Non-venomous animal contact	4215.6	12192.7	1170.06	Female	75-79 years	Physical violence by firearm	90.4815	122.911	69.8486	Female	75-79 years
Male	60-64 years	Poisoning by other means	22.035	48.2614	8.51051	Male	60-64 years	Unintentional firearm injuries	705.785	890.796	571.112	Male	60-64 years	Self-harm by firearm	19.9855	37.0863	10.6469	Male	60-64 years	Poisoning by other means	0.0280406	0.061415	0.01083	Male	60-64 years	Unintentional firearm injuries	0.898146	1.13358	0.726768	Male	60-64 years	Self-harm by firearm	0.0254325	0.0471942	0.0135487	Male	40-44 years	Non-venomous animal contact	6603.68	15821.4	2387.59	Male	80-84 years	Physical violence by firearm	280.301	341.238	232.679	Male	80-84 years
Female	60-64 years	Poisoning by other means	17.8739	42.9843	5.82153	Female	60-64 years	Unintentional firearm injuries	191.214	288.701	143.79	Female	60-64 years	Self-harm by firearm	8.06822	17.9477	3.5129	Female	60-64 years	Poisoning by other means	0.0217814	0.0523812	0.00709418	Female	60-64 years	Unintentional firearm injuries	0.233015	0.351815	0.175225	Female	60-64 years	Self-harm by firearm	0.00983202	0.0218713	0.00428086	Female	40-44 years	Non-venomous animal contact	3862.7	10176	1072.33	Female	80-84 years	Physical violence by firearm	72.0151	99.4343	54.952	Female	80-84 years
Male	65-69 years	Poisoning by other means	16.6435	35.9185	6.66072	Male	65-69 years	Unintentional firearm injuries	560.487	694.764	460.681	Male	65-69 years	Self-harm by firearm	13.9214	23.4903	7.83847	Male	65-69 years	Poisoning by other means	0.0290677	0.0627312	0.0116329	Male	65-69 years	Unintentional firearm injuries	0.978884	1.2134	0.804574	Male	65-69 years	Self-harm by firearm	0.0243135	0.0410255	0.0136898	Male	45-49 years	Non-venomous animal contact	6025.7	13232.4	2211.42	Male	85-89 years	Physical violence by firearm	149.529	183.49	122.771	Male	85-89 years
Female	65-69 years	Poisoning by other means	16.3094	37.1238	5.71383	Female	65-69 years	Unintentional firearm injuries	167.519	239.566	128.032	Female	65-69 years	Self-harm by firearm	6.84449	14.9313	3.16135	Female	65-69 years	Poisoning by other means	0.0246251	0.0560521	0.00862714	Female	65-69 years	Unintentional firearm injuries	0.252932	0.361714	0.193311	Female	65-69 years	Self-harm by firearm	0.0103343	0.0225443	0.00477323	Female	45-49 years	Non-venomous animal contact	3602.55	9591.39	1072.6	Female	85-89 years	Physical violence by firearm	46.1612	63.8352	34.6331	Female	85-89 years
Male	70-74 years	Poisoning by other means	11.6231	24.5203	4.94446	Male	70-74 years	Unintentional firearm injuries	406.833	504.015	336.561	Male	70-74 years	Self-harm by firearm	8.73871	14.1515	4.93126	Male	70-74 years	Poisoning by other means	0.030977	0.0653498	0.0131776	Male	70-74 years	Unintentional firearm injuries	1.08426	1.34327	0.89698	Male	70-74 years	Self-harm by firearm	0.0232898	0.0377157	0.0131424	Male	50-54 years	Non-venomous animal contact	5112.34	11884.5	1918.07	Male	90-94 years	Physical violence by firearm	64.8152	84.8448	51.9305	Male	90-94 years
Female	70-74 years	Poisoning by other means	14.4539	31.8591	5.45183	Female	70-74 years	Unintentional firearm injuries	132.211	191.971	101.661	Female	70-74 years	Self-harm by firearm	4.77446	9.38583	2.23476	Female	70-74 years	Poisoning by other means	0.0307582	0.0677972	0.0116016	Female	70-74 years	Unintentional firearm injuries	0.281348	0.40852	0.216337	Female	70-74 years	Self-harm by firearm	0.0101602	0.0199733	0.00475564	Female	50-54 years	Non-venomous animal contact	3268.79	8571.39	978.264	Female	90-94 years	Physical violence by firearm	23.177	34.7633	16.9696	Female	90-94 years
Male	75-79 years	Poisoning by other means	9.35874	19.2934	3.89983	Male	75-79 years	Unintentional firearm injuries	317.013	392.833	262.242	Male	75-79 years	Self-harm by firearm	7.26451	11.3706	4.3478	Male	75-79 years	Poisoning by other means	0.0373482	0.0769947	0.0155632	Male	75-79 years	Unintentional firearm injuries	1.26511	1.56769	1.04654	Male	75-79 years	Self-harm by firearm	0.0289907	0.0453769	0.0173509	Male	55-59 years	Non-venomous animal contact	4197.56	10087.9	1490.5	Male	95+ years	Physical violence by firearm	23.0902	32.3998	17.4174	Male	95+ years
Female	75-79 years	Poisoning by other means	14.0522	30.5326	5.28405	Female	75-79 years	Unintentional firearm injuries	118.513	169.726	90.8048	Female	75-79 years	Self-harm by firearm	3.9365	7.6889	1.79712	Female	75-79 years	Poisoning by other means	0.0387634	0.0842253	0.0145762	Female	75-79 years	Unintentional firearm injuries	0.326921	0.468194	0.250488	Female	75-79 years	Self-harm by firearm	0.010859	0.0212101	0.00495742	Female	55-59 years	Non-venomous animal contact	2747.48	7276.51	730.622	Female	95+ years	Physical violence by firearm	8.5513	13.6755	6.01088	Female	95+ years
Male	80-84 years	Poisoning by other means	6.69886	12.6757	2.97841	Male	80-84 years	Unintentional firearm injuries	196.633	243.264	161.298	Male	80-84 years	Self-harm by firearm	4.94185	7.91127	2.94097	Male	80-84 years	Poisoning by other means	0.0508195	0.0961615	0.0225951	Male	80-84 years	Unintentional firearm injuries	1.49172	1.84547	1.22365	Male	80-84 years	Self-harm by firearm	0.0374903	0.0600172	0.022311	Male	60-64 years	Non-venomous animal contact	3514.9	8379.42	1293.17	Male	<5 years	Unintentional firearm injuries	851.685	2161.92	241.582	Male	<5 years
Female	80-84 years	Poisoning by other means	10.9053	22.6668	4.43946	Female	80-84 years	Unintentional firearm injuries	84.1439	121.703	64.2224	Female	80-84 years	Self-harm by firearm	2.48013	5.15157	1.16024	Female	80-84 years	Poisoning by other means	0.0494841	0.102853	0.0201446	Female	80-84 years	Unintentional firearm injuries	0.381813	0.552243	0.291417	Female	80-84 years	Self-harm by firearm	0.0112539	0.0233759	0.00526474	Female	60-64 years	Non-venomous animal contact	2390.43	6296.54	701.208	Female	<5 years	Unintentional firearm injuries	651.927	1894.66	132.777	Female	<5 years
Male	85-89 years	Poisoning by other means	3.85652	7.57811	1.73554	Male	85-89 years	Unintentional firearm injuries	91.9564	115.494	76.1115	Male	85-89 years	Self-harm by firearm	1.72214	2.64097	1.05343	Male	85-89 years	Poisoning by other means	0.0775483	0.152383	0.0348988	Male	85-89 years	Unintentional firearm injuries	1.84909	2.32239	1.53048	Male	85-89 years	Self-harm by firearm	0.0346294	0.0531055	0.0211827	Male	65-69 years	Non-venomous animal contact	2728	6521.38	967.351	Male	5-9 years	Unintentional firearm injuries	594.239	1611.92	177.034	Male	5-9 years
Female	85-89 years	Poisoning by other means	7.02186	14.52	2.98594	Female	85-89 years	Unintentional firearm injuries	45.762	67.8134	34.9756	Female	85-89 years	Self-harm by firearm	0.82922	1.55613	0.45655	Female	85-89 years	Poisoning by other means	0.0695533	0.143825	0.0295765	Female	85-89 years	Unintentional firearm injuries	0.453284	0.671708	0.346442	Female	85-89 years	Self-harm by firearm	0.00821362	0.0154138	0.00452224	Female	65-69 years	Non-venomous animal contact	2035.85	5487.12	580.94	Female	5-9 years	Unintentional firearm injuries	390.277	1227.59	89.624	Female	5-9 years
Male	90-94 years	Poisoning by other means	1.44577	2.72864	0.66032	Male	90-94 years	Unintentional firearm injuries	30.0427	37.9134	24.7364	Male	90-94 years	Self-harm by firearm	0.379478	0.565495	0.237781	Male	90-94 years	Poisoning by other means	0.116348	0.219586	0.0531388	Male	90-94 years	Unintentional firearm injuries	2.41766	3.05106	1.99065	Male	90-94 years	Self-harm by firearm	0.0305382	0.0455078	0.0191353	Male	70-74 years	Non-venomous animal contact	1790.15	3950.01	625.178	Male	10-14 years	Unintentional firearm injuries	639.235	1575.87	225.377	Male	10-14 years
Female	90-94 years	Poisoning by other means	3.18905	6.29912	1.38262	Female	90-94 years	Unintentional firearm injuries	17.8539	26.101	13.583	Female	90-94 years	Self-harm by firearm	0.183315	0.292483	0.111083	Female	90-94 years	Poisoning by other means	0.100812	0.199126	0.0437072	Female	90-94 years	Unintentional firearm injuries	0.564393	0.8251	0.429383	Female	90-94 years	Self-harm by firearm	0.0057949	0.00924591	0.00351153	Female	70-74 years	Non-venomous animal contact	1392.54	3585.95	396.437	Female	10-14 years	Unintentional firearm injuries	326.134	980.439	97.3601	Female	10-14 years
Male	95+ years	Poisoning by other means	0.423975	0.895586	0.167325	Male	95+ years	Unintentional firearm injuries	8.34791	11.0509	6.67461	Male	95+ years	Self-harm by firearm	0.0710591	0.10177	0.0451695	Male	95+ years	Poisoning by other means	0.166323	0.351333	0.0656408	Male	95+ years	Unintentional firearm injuries	3.27484	4.3352	2.61841	Male	95+ years	Self-harm by firearm	0.0278761	0.0399239	0.0177197	Male	75-79 years	Non-venomous animal contact	1104.34	2591.71	412.737	Male	15-19 years	Unintentional firearm injuries	831.185	1882.6	350.577	Male	15-19 years
Female	95+ years	Poisoning by other means	1.06391	2.32859	0.408	Female	95+ years	Unintentional firearm injuries	5.65615	8.85004	4.1956	Female	95+ years	Self-harm by firearm	0.0355213	0.053188	0.0221051	Female	95+ years	Poisoning by other means	0.137361	0.300644	0.0526767	Female	95+ years	Unintentional firearm injuries	0.730264	1.14263	0.541693	Female	95+ years	Self-harm by firearm	0.00458615	0.00686708	0.00285398	Female	75-79 years	Non-venomous animal contact	848.411	2118.23	251.229	Female	15-19 years	Unintentional firearm injuries	293.93	809.087	106.872	Female	15-19 years
Male	<5 years	Self-harm by other specified means	0	0	0	Male	<5 years	Non-venomous animal contact	823.964	1808.27	289.284	Male	<5 years	Non-venomous animal contact	303.326	674.001	105.313	Male	<5 years	Self-harm by other specified means	0	0	0	Male	<5 years	Non-venomous animal contact	0.253223	0.555724	0.0889035	Male	<5 years	Non-venomous animal contact	0.0932191	0.207136	0.0323652	Male	80-84 years	Non-venomous animal contact	669.259	1568.59	254.356	Male	20-24 years	Unintentional firearm injuries	992.879	2071.46	487.431	Male	20-24 years
Female	<5 years	Self-harm by other specified means	0	0	0	Female	<5 years	Non-venomous animal contact	443.684	1143.5	128.298	Female	<5 years	Non-venomous animal contact	163.132	420.381	42.607	Female	<5 years	Self-harm by other specified means	0	0	0	Female	<5 years	Non-venomous animal contact	0.144652	0.372807	0.0418284	Female	<5 years	Non-venomous animal contact	0.053185	0.137054	0.0138909	Female	80-84 years	Non-venomous animal contact	532.166	1357.84	163.818	Female	20-24 years	Unintentional firearm injuries	284.468	727.315	120.988	Female	20-24 years
Male	5-9 years	Self-harm by other specified means	0	0	0	Male	5-9 years	Non-venomous animal contact	930.706	2181.3	302.139	Male	5-9 years	Non-venomous animal contact	343.832	873.056	110.225	Male	5-9 years	Self-harm by other specified means	0	0	0	Male	5-9 years	Non-venomous animal contact	0.309689	0.725821	0.100536	Male	5-9 years	Non-venomous animal contact	0.114409	0.290506	0.0366771	Male	85-89 years	Non-venomous animal contact	326.619	714.001	119.27	Male	25-29 years	Unintentional firearm injuries	1056.93	2182.11	566.282	Male	25-29 years
Female	5-9 years	Self-harm by other specified means	0	0	0	Female	5-9 years	Non-venomous animal contact	499.653	1366.33	131.114	Female	5-9 years	Non-venomous animal contact	184.319	527.498	47.1008	Female	5-9 years	Self-harm by other specified means	0	0	0	Female	5-9 years	Non-venomous animal contact	0.175543	0.480033	0.0460642	Female	5-9 years	Non-venomous animal contact	0.0647568	0.185325	0.0165479	Female	85-89 years	Non-venomous animal contact	296.312	702.65	90.9426	Female	25-29 years	Unintentional firearm injuries	298.946	756.995	144.732	Female	25-29 years
Male	10-14 years	Self-harm by other specified means	633.844	1261.17	284.731	Male	10-14 years	Non-venomous animal contact	1051.86	2430.85	369.669	Male	10-14 years	Non-venomous animal contact	388.673	933.659	122.717	Male	10-14 years	Self-harm by other specified means	0.230681	0.458989	0.103625	Male	10-14 years	Non-venomous animal contact	0.382814	0.884683	0.134537	Male	10-14 years	Non-venomous animal contact	0.141454	0.339796	0.0446615	Male	90-94 years	Non-venomous animal contact	127.228	270.967	51.0907	Male	30-34 years	Unintentional firearm injuries	1139.31	2047.36	693.158	Male	30-34 years
Female	10-14 years	Self-harm by other specified means	555.487	1284.91	191.398	Female	10-14 years	Non-venomous animal contact	553.862	1466.64	152.81	Female	10-14 years	Non-venomous animal contact	204.371	572.195	51.6057	Female	10-14 years	Self-harm by other specified means	0.212084	0.490575	0.0730754	Female	10-14 years	Non-venomous animal contact	0.211463	0.55996	0.0583425	Female	10-14 years	Non-venomous animal contact	0.0780282	0.218463	0.0197029	Female	90-94 years	Non-venomous animal contact	134.154	323.088	41.523	Female	30-34 years	Unintentional firearm injuries	331.528	731.196	176.183	Female	30-34 years
Male	15-19 years	Self-harm by other specified means	1912.32	3354.91	943.272	Male	15-19 years	Non-venomous animal contact	1055.57	2471.58	360.945	Male	15-19 years	Non-venomous animal contact	389.097	956.838	116.974	Male	15-19 years	Self-harm by other specified means	0.724157	1.27044	0.357199	Male	15-19 years	Non-venomous animal contact	0.399724	0.935938	0.136683	Male	15-19 years	Non-venomous animal contact	0.147344	0.362336	0.0442956	Male	95+ years	Non-venomous animal contact	38.3381	86.3741	13.7887	Male	35-39 years	Unintentional firearm injuries	1213.73	1974.68	799.179	Male	35-39 years
Female	15-19 years	Self-harm by other specified means	1906.57	4173.7	742.871	Female	15-19 years	Non-venomous animal contact	551.206	1453.5	149.495	Female	15-19 years	Non-venomous animal contact	202.909	571.901	48.0345	Female	15-19 years	Self-harm by other specified means	0.746126	1.63336	0.290719	Female	15-19 years	Non-venomous animal contact	0.215712	0.568822	0.0585042	Female	15-19 years	Non-venomous animal contact	0.0794075	0.223811	0.0187981	Female	95+ years	Non-venomous animal contact	46.3612	116.639	13.3752	Female	35-39 years	Unintentional firearm injuries	351.756	726.554	200.776	Female	35-39 years
Male	20-24 years	Self-harm by other specified means	2404.57	4350.23	1244.76	Male	20-24 years	Non-venomous animal contact	1021.36	2340.44	350.012	Male	20-24 years	Non-venomous animal contact	376.23	904.695	110.135	Male	20-24 years	Self-harm by other specified means	0.968379	1.75194	0.501295	Male	20-24 years	Non-venomous animal contact	0.411325	0.942552	0.140958	Male	20-24 years	Non-venomous animal contact	0.151517	0.364343	0.0443541	Male	<5 years	Physical violence by sharp object	14985.3	28363.9	6748	Male	40-44 years	Unintentional firearm injuries	1218.83	1831.74	858.569	Male	40-44 years
Female	20-24 years	Self-harm by other specified means	2364.18	5162.6	992.867	Female	20-24 years	Non-venomous animal contact	531.078	1449.9	131.866	Female	20-24 years	Non-venomous animal contact	195.447	546.454	46.0472	Female	20-24 years	Self-harm by other specified means	0.967472	2.11264	0.406302	Female	20-24 years	Non-venomous animal contact	0.217328	0.593328	0.0539622	Female	20-24 years	Non-venomous animal contact	0.079981	0.22362	0.0188434	Female	<5 years	Physical violence by sharp object	4577.14	10370.6	1476.43	Female	40-44 years	Unintentional firearm injuries	359.387	669.165	220.224	Female	40-44 years
Male	25-29 years	Self-harm by other specified means	1853.73	3458.72	902.802	Male	25-29 years	Non-venomous animal contact	879.982	2012.71	266.752	Male	25-29 years	Non-venomous animal contact	323.742	740.59	89.1338	Male	25-29 years	Self-harm by other specified means	0.832263	1.55285	0.405328	Male	25-29 years	Non-venomous animal contact	0.395082	0.903639	0.119763	Male	25-29 years	Non-venomous animal contact	0.145349	0.3325	0.0400181	Male	5-9 years	Physical violence by sharp object	15349.3	30590.2	6144.38	Male	45-49 years	Unintentional firearm injuries	1262.06	1889.2	940.809	Male	45-49 years
Female	25-29 years	Self-harm by other specified means	1538.52	3555.14	630.114	Female	25-29 years	Non-venomous animal contact	452.398	1263.37	106.542	Female	25-29 years	Non-venomous animal contact	166.273	446.12	37.5401	Female	25-29 years	Self-harm by other specified means	0.698978	1.61517	0.286273	Female	25-29 years	Non-venomous animal contact	0.205533	0.573975	0.048404	Female	25-29 years	Non-venomous animal contact	0.075541	0.202681	0.0170552	Female	5-9 years	Physical violence by sharp object	3921.84	9467.29	1153.91	Female	45-49 years	Unintentional firearm injuries	384.104	701.732	251.218	Female	45-49 years
Male	30-34 years	Self-harm by other specified means	1412.28	2570.25	684.432	Male	30-34 years	Non-venomous animal contact	715.855	1639.66	242.07	Male	30-34 years	Non-venomous animal contact	263.811	616.357	81.7696	Male	30-34 years	Self-harm by other specified means	0.722521	1.31494	0.350155	Male	30-34 years	Non-venomous animal contact	0.366232	0.83885	0.123843	Male	30-34 years	Non-venomous animal contact	0.134966	0.315328	0.0418333	Male	10-14 years	Physical violence by sharp object	23335.1	48481.2	8070.54	Male	50-54 years	Unintentional firearm injuries	1248.3	1763.33	951.493	Male	50-54 years
Female	30-34 years	Self-harm by other specified means	949.405	2040.03	393.792	Female	30-34 years	Non-venomous animal contact	374.39	1020.64	95.7356	Female	30-34 years	Non-venomous animal contact	137.885	377.79	32.2562	Female	30-34 years	Self-harm by other specified means	0.499256	1.07277	0.207081	Female	30-34 years	Non-venomous animal contact	0.196877	0.536716	0.0503437	Female	30-34 years	Non-venomous animal contact	0.0725083	0.198666	0.0169623	Female	10-14 years	Physical violence by sharp object	4250.88	10662.4	1082.8	Female	50-54 years	Unintentional firearm injuries	389.696	741.732	262.243	Female	50-54 years
Male	35-39 years	Self-harm by other specified means	1121.18	2170.55	507.779	Male	35-39 years	Non-venomous animal contact	676.262	1613.36	236.048	Male	35-39 years	Non-venomous animal contact	249.793	610.741	80.3444	Male	35-39 years	Self-harm by other specified means	0.626343	1.21257	0.283668	Male	35-39 years	Non-venomous animal contact	0.37779	0.901296	0.131867	Male	35-39 years	Non-venomous animal contact	0.139546	0.341187	0.0448839	Male	15-19 years	Physical violence by sharp object	39964.2	86120.9	15258.1	Male	55-59 years	Unintentional firearm injuries	1175.11	1573.5	922.71	Male	55-59 years
Female	35-39 years	Self-harm by other specified means	714.742	1640.04	271.427	Female	35-39 years	Non-venomous animal contact	374.333	1057.72	102.467	Female	35-39 years	Non-venomous animal contact	138.179	394.743	36.3165	Female	35-39 years	Self-harm by other specified means	0.411392	0.943977	0.156228	Female	35-39 years	Non-venomous animal contact	0.215459	0.608805	0.058978	Female	35-39 years	Non-venomous animal contact	0.079533	0.227206	0.0209031	Female	15-19 years	Physical violence by sharp object	4256.53	11552.3	967.014	Female	55-59 years	Unintentional firearm injuries	365.032	631.106	260.791	Female	55-59 years
Male	40-44 years	Self-harm by other specified means	751.439	1477.26	318.415	Male	40-44 years	Non-venomous animal contact	567.379	1302.97	205.221	Male	40-44 years	Non-venomous animal contact	209.025	520.545	67.7732	Male	40-44 years	Self-harm by other specified means	0.514036	1.01055	0.217818	Male	40-44 years	Non-venomous animal contact	0.388127	0.891324	0.140385	Male	40-44 years	Non-venomous animal contact	0.142988	0.356089	0.0463615	Male	20-24 years	Physical violence by sharp object	47956.5	94395.4	19260	Male	60-64 years	Unintentional firearm injuries	1066.44	1363.5	855.526	Male	60-64 years
Female	40-44 years	Self-harm by other specified means	503.314	1150.55	187.215	Female	40-44 years	Non-venomous animal contact	315.822	826.836	87.0395	Female	40-44 years	Non-venomous animal contact	116.181	330.984	30.0381	Female	40-44 years	Self-harm by other specified means	0.359233	0.821192	0.133622	Female	40-44 years	Non-venomous animal contact	0.225414	0.590143	0.0621232	Female	40-44 years	Non-venomous animal contact	0.0829222	0.236235	0.0214393	Female	20-24 years	Physical violence by sharp object	4199.16	10846.9	1052.27	Female	60-64 years	Unintentional firearm injuries	338.353	517.615	250.807	Female	60-64 years
Male	45-49 years	Self-harm by other specified means	515.424	1031.71	202.197	Male	45-49 years	Non-venomous animal contact	480.663	1038.6	169.959	Male	45-49 years	Non-venomous animal contact	176.556	410.571	57.6513	Male	45-49 years	Self-harm by other specified means	0.434884	0.870496	0.170602	Male	45-49 years	Non-venomous animal contact	0.405554	0.876311	0.143401	Male	45-49 years	Non-venomous animal contact	0.148967	0.346415	0.0486427	Male	25-29 years	Physical violence by sharp object	43185.3	85011.5	16888.9	Male	65-69 years	Unintentional firearm injuries	922.228	1156.91	751.535	Male	65-69 years
Female	45-49 years	Self-harm by other specified means	360.312	784.03	133.512	Female	45-49 years	Non-venomous animal contact	265.724	696.928	77.024	Female	45-49 years	Non-venomous animal contact	97.4158	250.768	27.4051	Female	45-49 years	Self-harm by other specified means	0.316369	0.688413	0.117229	Female	45-49 years	Non-venomous animal contact	0.233317	0.611933	0.0676304	Female	45-49 years	Non-venomous animal contact	0.0855354	0.220185	0.0240628	Female	25-29 years	Physical violence by sharp object	4155.24	10894.8	1058.73	Female	65-69 years	Unintentional firearm injuries	304.906	440.999	230.325	Female	65-69 years
Male	50-54 years	Self-harm by other specified means	383.758	774.564	143.685	Male	50-54 years	Non-venomous animal contact	411.365	985.072	150.637	Male	50-54 years	Non-venomous animal contact	151.43	360.931	54.6657	Male	50-54 years	Self-harm by other specified means	0.356478	0.719501	0.13347	Male	50-54 years	Non-venomous animal contact	0.382122	0.915045	0.139928	Male	50-54 years	Non-venomous animal contact	0.140665	0.335273	0.0507796	Male	30-34 years	Physical violence by sharp object	35953.9	73554.1	13501.7	Male	70-74 years	Unintentional firearm injuries	731.348	926.007	600.44	Male	70-74 years
Female	50-54 years	Self-harm by other specified means	282.756	598.928	111.489	Female	50-54 years	Non-venomous animal contact	234.609	624.326	70.3576	Female	50-54 years	Non-venomous animal contact	86.2498	229.989	24.705	Female	50-54 years	Self-harm by other specified means	0.26945	0.570743	0.106242	Female	50-54 years	Non-venomous animal contact	0.223569	0.594946	0.0670467	Female	50-54 years	Non-venomous animal contact	0.0821911	0.219166	0.0235424	Female	30-34 years	Physical violence by sharp object	3939.62	10129.1	986.033	Female	70-74 years	Unintentional firearm injuries	252.861	375.88	192.417	Female	70-74 years
Male	55-59 years	Self-harm by other specified means	258.053	534.985	89.2592	Male	55-59 years	Non-venomous animal contact	345.114	861.186	115.565	Male	55-59 years	Non-venomous animal contact	127.431	330.453	41.3863	Male	55-59 years	Self-harm by other specified means	0.277348	0.574987	0.0959332	Male	55-59 years	Non-venomous animal contact	0.370918	0.925578	0.124206	Male	55-59 years	Non-venomous animal contact	0.136959	0.355161	0.0444809	Male	35-39 years	Physical violence by sharp object	27706.2	55514.2	10875.8	Male	75-79 years	Unintentional firearm injuries	540.049	666.857	443.823	Male	75-79 years
Female	55-59 years	Self-harm by other specified means	209.227	440.831	74.9368	Female	55-59 years	Non-venomous animal contact	196.755	522.417	51.5548	Female	55-59 years	Non-venomous animal contact	72.5878	214.288	17.5472	Female	55-59 years	Self-harm by other specified means	0.226504	0.477232	0.0811246	Female	55-59 years	Non-venomous animal contact	0.213002	0.565555	0.0558119	Female	55-59 years	Non-venomous animal contact	0.0785817	0.231983	0.0189961	Female	35-39 years	Physical violence by sharp object	3230.82	8348.68	851.239	Female	75-79 years	Unintentional firearm injuries	206.073	296.15	156.983	Female	75-79 years
Male	60-64 years	Self-harm by other specified means	169.456	391.368	50.2055	Male	60-64 years	Non-venomous animal contact	293.377	692.954	105.206	Male	60-64 years	Non-venomous animal contact	107.954	269.673	35.5512	Male	60-64 years	Self-harm by other specified means	0.215641	0.498035	0.063889	Male	60-64 years	Non-venomous animal contact	0.373336	0.881818	0.13388	Male	60-64 years	Non-venomous animal contact	0.137377	0.343172	0.0452406	Male	40-44 years	Physical violence by sharp object	19766.1	38830.3	7749.15	Male	80-84 years	Unintentional firearm injuries	393.845	495.475	322.447	Male	80-84 years
Female	60-64 years	Self-harm by other specified means	165.832	394.901	56.1579	Female	60-64 years	Non-venomous animal contact	169.177	462.306	48.8813	Female	60-64 years	Non-venomous animal contact	62.1986	184.278	17.1542	Female	60-64 years	Self-harm by other specified means	0.202085	0.481231	0.0684347	Female	60-64 years	Non-venomous animal contact	0.206162	0.563372	0.0595673	Female	60-64 years	Non-venomous animal contact	0.0757959	0.224563	0.0209043	Female	40-44 years	Physical violence by sharp object	2495.31	6180.84	690.281	Female	80-84 years	Unintentional firearm injuries	169.64	248.326	128.571	Female	80-84 years
Male	65-69 years	Self-harm by other specified means	101.06	242.602	30.7593	Male	65-69 years	Non-venomous animal contact	204.412	485.95	75.3219	Male	65-69 years	Non-venomous animal contact	75.2195	184.014	25.5619	Male	65-69 years	Self-harm by other specified means	0.1765	0.423701	0.0537208	Male	65-69 years	Non-venomous animal contact	0.357004	0.848706	0.131549	Male	65-69 years	Non-venomous animal contact	0.13137	0.321378	0.0446435	Male	45-49 years	Physical violence by sharp object	14602.6	30196.2	5298.82	Male	85-89 years	Unintentional firearm injuries	226.989	287.344	186.622	Male	85-89 years
Female	65-69 years	Self-harm by other specified means	130.141	319.132	42.5907	Female	65-69 years	Non-venomous animal contact	133.789	352.183	38.0123	Female	65-69 years	Non-venomous animal contact	49.2168	134.814	13.2287	Female	65-69 years	Self-harm by other specified means	0.196496	0.481848	0.0643065	Female	65-69 years	Non-venomous animal contact	0.202005	0.531751	0.0573936	Female	65-69 years	Non-venomous animal contact	0.074311	0.203552	0.0199737	Female	45-49 years	Physical violence by sharp object	2084.98	5306.91	511.044	Female	85-89 years	Unintentional firearm injuries	110.985	165.851	84.2483	Female	85-89 years
Male	70-74 years	Self-harm by other specified means	69.0023	169.792	20.8336	Male	70-74 years	Non-venomous animal contact	121.794	268.448	42.0915	Male	70-74 years	Non-venomous animal contact	44.8326	105.383	14.0783	Male	70-74 years	Self-harm by other specified means	0.1839	0.452517	0.0555243	Male	70-74 years	Non-venomous animal contact	0.324596	0.715449	0.112179	Male	70-74 years	Non-venomous animal contact	0.119485	0.28086	0.0375205	Male	50-54 years	Physical violence by sharp object	10025.4	20464.1	3826.45	Male	90-94 years	Unintentional firearm injuries	100.922	129.572	81.5575	Male	90-94 years
Female	70-74 years	Self-harm by other specified means	94.9114	231.599	31.5969	Female	70-74 years	Non-venomous animal contact	87.8985	225.235	24.9903	Female	70-74 years	Non-venomous animal contact	32.3303	86.5086	8.59983	Female	70-74 years	Self-harm by other specified means	0.201974	0.49285	0.0672391	Female	70-74 years	Non-venomous animal contact	0.187051	0.479306	0.05318	Female	70-74 years	Non-venomous animal contact	0.0687997	0.184093	0.0183007	Female	50-54 years	Physical violence by sharp object	1629.34	3936.99	430.194	Female	90-94 years	Unintentional firearm injuries	58.9404	87.1328	44.6685	Female	90-94 years
Male	75-79 years	Self-harm by other specified means	54.5589	122.165	18.494	Male	75-79 years	Non-venomous animal contact	70.8565	162.735	25.8619	Male	75-79 years	Non-venomous animal contact	26.0474	62.0826	8.67477	Male	75-79 years	Self-harm by other specified means	0.21773	0.487528	0.0738045	Male	75-79 years	Non-venomous animal contact	0.282769	0.649432	0.103208	Male	75-79 years	Non-venomous animal contact	0.103948	0.247755	0.0346187	Male	55-59 years	Physical violence by sharp object	6439.17	13928.2	2415.04	Male	95+ years	Unintentional firearm injuries	35.9001	49.0452	27.8113	Male	95+ years
Female	75-79 years	Self-harm by other specified means	96.0531	223.354	33.2851	Female	75-79 years	Non-venomous animal contact	53.5971	134.468	16.1983	Female	75-79 years	Non-venomous animal contact	19.6698	54.1708	5.67922	Female	75-79 years	Self-harm by other specified means	0.264966	0.61613	0.0918179	Female	75-79 years	Non-venomous animal contact	0.147849	0.370934	0.0446836	Female	75-79 years	Non-venomous animal contact	0.0542599	0.149432	0.0156663	Female	55-59 years	Physical violence by sharp object	1208.96	3036.68	317.709	Female	95+ years	Unintentional firearm injuries	24.1051	38.0755	17.6492	Female	95+ years
Male	80-84 years	Self-harm by other specified means	38.701	81.3049	14.3128	Male	80-84 years	Non-venomous animal contact	37.3344	85.0123	13.9875	Male	80-84 years	Non-venomous animal contact	13.749	32.5098	4.93075	Male	80-84 years	Self-harm by other specified means	0.293597	0.616802	0.108581	Male	80-84 years	Non-venomous animal contact	0.283229	0.644928	0.106113	Male	80-84 years	Non-venomous animal contact	0.104304	0.246628	0.0374061	Male	60-64 years	Physical violence by sharp object	4717.19	10330	1725.98	Male	<5 years	Other road injuries	61.1517	161.113	15.4974	Male	<5 years
Female	80-84 years	Self-harm by other specified means	80.1605	175.6	31.72	Female	80-84 years	Non-venomous animal contact	29.7135	73.735	9.52714	Female	80-84 years	Non-venomous animal contact	10.9286	29.1989	3.42121	Female	80-84 years	Self-harm by other specified means	0.363738	0.796804	0.143933	Female	80-84 years	Non-venomous animal contact	0.134829	0.334582	0.0432305	Female	80-84 years	Non-venomous animal contact	0.0495897	0.132494	0.0155241	Female	60-64 years	Physical violence by sharp object	995.463	2642.75	265.24	Female	<5 years	Other road injuries	43.757	128.827	8.47408	Female	<5 years
Male	85-89 years	Self-harm by other specified means	17.5312	35.8127	7.28729	Male	85-89 years	Non-venomous animal contact	14.9567	31.917	5.48139	Male	85-89 years	Non-venomous animal contact	5.51164	12.8154	1.93091	Male	85-89 years	Self-harm by other specified means	0.352523	0.720134	0.146535	Male	85-89 years	Non-venomous animal contact	0.300755	0.641798	0.110222	Male	85-89 years	Non-venomous animal contact	0.11083	0.257697	0.0388275	Male	65-69 years	Physical violence by sharp object	3766.13	8367.57	1406.9	Male	5-9 years	Other road injuries	178.192	472.837	50.3136	Male	5-9 years
Female	85-89 years	Self-harm by other specified means	38.5881	83.6812	15.6094	Female	85-89 years	Non-venomous animal contact	13.6687	33.9938	4.20773	Female	85-89 years	Non-venomous animal contact	5.03252	13.0554	1.44554	Female	85-89 years	Self-harm by other specified means	0.382225	0.828882	0.154614	Female	85-89 years	Non-venomous animal contact	0.135392	0.336717	0.0416786	Female	85-89 years	Non-venomous animal contact	0.0498484	0.129317	0.0143184	Female	65-69 years	Physical violence by sharp object	893.797	2217.8	258.748	Female	5-9 years	Other road injuries	102.565	310.029	22.0978	Female	5-9 years
Male	90-94 years	Self-harm by other specified means	4.26303	8.27065	1.92939	Male	90-94 years	Non-venomous animal contact	4.55265	9.3041	1.81139	Male	90-94 years	Non-venomous animal contact	1.67967	3.7026	0.598248	Male	90-94 years	Self-harm by other specified means	0.343065	0.665575	0.155266	Male	90-94 years	Non-venomous animal contact	0.366371	0.748741	0.14577	Male	90-94 years	Non-venomous animal contact	0.13517	0.297964	0.0481436	Male	70-74 years	Physical violence by sharp object	2777.65	5762.68	1044.67	Male	10-14 years	Other road injuries	305.104	768.903	98.7007	Male	10-14 years
Female	90-94 years	Self-harm by other specified means	9.88248	21.1759	4.04553	Female	90-94 years	Non-venomous animal contact	4.68161	11.1423	1.47016	Female	90-94 years	Non-venomous animal contact	1.72609	4.24498	0.516257	Female	90-94 years	Self-harm by other specified means	0.312403	0.669409	0.127886	Female	90-94 years	Non-venomous animal contact	0.147994	0.352227	0.0464743	Female	90-94 years	Non-venomous animal contact	0.0545649	0.134191	0.0163198	Female	70-74 years	Physical violence by sharp object	762.806	1836.52	220.547	Female	10-14 years	Other road injuries	153.333	464.601	39.8895	Female	10-14 years
Male	95+ years	Self-harm by other specified means	0.60033	1.2359	0.262908	Male	95+ years	Non-venomous animal contact	1.23812	2.7113	0.445952	Male	95+ years	Non-venomous animal contact	0.457179	1.08763	0.149969	Male	95+ years	Self-harm by other specified means	0.235506	0.484837	0.103137	Male	95+ years	Non-venomous animal contact	0.485706	1.06363	0.174945	Male	95+ years	Non-venomous animal contact	0.179349	0.426672	0.0588318	Male	75-79 years	Physical violence by sharp object	1819.83	3667.32	681.222	Male	15-19 years	Other road injuries	458.541	1174.19	153.942	Male	15-19 years
Female	95+ years	Self-harm by other specified means	1.51202	3.4808	0.594547	Female	95+ years	Non-venomous animal contact	1.2642	3.19732	0.372929	Female	95+ years	Non-venomous animal contact	0.466464	1.2462	0.12465	Female	95+ years	Self-harm by other specified means	0.195216	0.449405	0.0767618	Female	95+ years	Non-venomous animal contact	0.16322	0.412805	0.0481487	Female	95+ years	Non-venomous animal contact	0.060225	0.160896	0.0160936	Female	75-79 years	Physical violence by sharp object	613.27	1484.43	177.833	Female	15-19 years	Other road injuries	206.393	585.366	55.0669	Female	15-19 years
Male	<5 years	Other exposure to mechanical forces	71900	142977	29840.7	Male	<5 years	Other exposure to mechanical forces	8375.99	16895.7	3108.03	Male	<5 years	Poisoning by carbon monoxide	2.86615	6.93266	1.06117	Male	<5 years	Other exposure to mechanical forces	22.0965	43.9402	9.17072	Male	<5 years	Other exposure to mechanical forces	2.57413	5.19243	0.955168	Male	<5 years	Poisoning by carbon monoxide	0.000880835	0.00213057	0.000326121	Male	80-84 years	Physical violence by sharp object	1274.85	2617.05	524.217	Male	20-24 years	Other road injuries	532.274	1272.41	189.269	Male	20-24 years
Female	<5 years	Other exposure to mechanical forces	43557.1	98929.9	15267.5	Female	<5 years	Other exposure to mechanical forces	5079.65	12117.4	1524.64	Female	<5 years	Poisoning by carbon monoxide	2.2088	5.95416	0.707476	Female	<5 years	Other exposure to mechanical forces	14.2007	32.2536	4.97759	Female	<5 years	Other exposure to mechanical forces	1.65609	3.95058	0.497071	Female	<5 years	Poisoning by carbon monoxide	0.000720124	0.0019412	0.000230654	Female	80-84 years	Physical violence by sharp object	516.114	1174.33	167.22	Female	20-24 years	Other road injuries	235.059	652.38	68.3129	Female	20-24 years
Male	5-9 years	Other exposure to mechanical forces	65108.1	135744	27061.1	Male	5-9 years	Other exposure to mechanical forces	7724.76	16564.2	3049.91	Male	5-9 years	Poisoning by carbon monoxide	3.4866	8.7666	0.963638	Male	5-9 years	Other exposure to mechanical forces	21.6645	45.1683	9.00448	Male	5-9 years	Other exposure to mechanical forces	2.57039	5.5117	1.01485	Male	5-9 years	Poisoning by carbon monoxide	0.00116016	0.00291706	0.000320648	Male	85-89 years	Physical violence by sharp object	793.054	1627.04	320.492	Male	25-29 years	Other road injuries	561.788	1313.38	227.763	Male	25-29 years
Female	5-9 years	Other exposure to mechanical forces	33158.4	80859.2	10623.3	Female	5-9 years	Other exposure to mechanical forces	3950.42	10020.8	1235.51	Female	5-9 years	Poisoning by carbon monoxide	3.16971	8.90405	0.798786	Female	5-9 years	Other exposure to mechanical forces	11.6495	28.4082	3.73228	Female	5-9 years	Other exposure to mechanical forces	1.3879	3.52061	0.43407	Female	5-9 years	Poisoning by carbon monoxide	0.00111361	0.00312825	0.000280637	Female	85-89 years	Physical violence by sharp object	333.527	773.572	112.064	Female	25-29 years	Other road injuries	259.79	675.465	83.831	Female	25-29 years
Male	10-14 years	Other exposure to mechanical forces	75692.5	161720	31080.1	Male	10-14 years	Other exposure to mechanical forces	9113.31	20226.5	3769.74	Male	10-14 years	Poisoning by carbon monoxide	3.70438	9.53378	1.00246	Male	10-14 years	Other exposure to mechanical forces	27.5475	58.8562	11.3113	Male	10-14 years	Other exposure to mechanical forces	3.3167	7.36122	1.37196	Male	10-14 years	Poisoning by carbon monoxide	0.00134817	0.00346972	0.000364834	Male	90-94 years	Physical violence by sharp object	492.081	919.63	221.492	Male	30-34 years	Other road injuries	610.159	1438.32	258.268	Male	30-34 years
Female	10-14 years	Other exposure to mechanical forces	27746.3	72756.4	8538.74	Female	10-14 years	Other exposure to mechanical forces	3384.92	8956.09	1162.6	Female	10-14 years	Poisoning by carbon monoxide	3.79564	10.9227	0.918611	Female	10-14 years	Other exposure to mechanical forces	10.5935	27.7782	3.26007	Female	10-14 years	Other exposure to mechanical forces	1.29236	3.41942	0.443877	Female	10-14 years	Poisoning by carbon monoxide	0.00144917	0.00417028	0.000350724	Female	90-94 years	Physical violence by sharp object	172.143	376.118	58.993	Female	30-34 years	Other road injuries	298.851	862.901	103.439	Female	30-34 years
Male	15-19 years	Other exposure to mechanical forces	90447.7	184441	39272.3	Male	15-19 years	Other exposure to mechanical forces	11074.2	22906.2	4669.65	Male	15-19 years	Poisoning by carbon monoxide	4.24858	11.2892	1.14758	Male	15-19 years	Other exposure to mechanical forces	34.2508	69.8441	14.8717	Male	15-19 years	Other exposure to mechanical forces	4.19358	8.67413	1.7683	Male	15-19 years	Poisoning by carbon monoxide	0.00160886	0.004275	0.000434565	Male	95+ years	Physical violence by sharp object	198.558	391.543	82.3563	Male	35-39 years	Other road injuries	621.663	1540.87	281.976	Male	35-39 years
Female	15-19 years	Other exposure to mechanical forces	23731.2	59230.1	7594.14	Female	15-19 years	Other exposure to mechanical forces	2992.54	7174.08	1062.92	Female	15-19 years	Poisoning by carbon monoxide	4.10894	12.4876	0.990243	Female	15-19 years	Other exposure to mechanical forces	9.28712	23.1794	2.97193	Female	15-19 years	Other exposure to mechanical forces	1.17112	2.80754	0.415971	Female	15-19 years	Poisoning by carbon monoxide	0.00160801	0.00488695	0.000387527	Female	95+ years	Physical violence by sharp object	60.3835	143.86	19.2478	Female	35-39 years	Other road injuries	313.477	934.867	114.068	Female	35-39 years
Male	20-24 years	Other exposure to mechanical forces	94917.9	183965	40444.6	Male	20-24 years	Other exposure to mechanical forces	11924.4	23295.8	5182.57	Male	20-24 years	Poisoning by carbon monoxide	4.19353	11.2696	1.30694	Male	20-24 years	Other exposure to mechanical forces	38.2257	74.0871	16.288	Male	20-24 years	Other exposure to mechanical forces	4.80225	9.3818	2.08715	Male	20-24 years	Poisoning by carbon monoxide	0.00168884	0.00453855	0.000526338	Male	<5 years	Physical violence by other means	8314.43	16972	3069.05	Male	40-44 years	Other road injuries	624.706	1476.29	301.759	Male	40-44 years
Female	20-24 years	Other exposure to mechanical forces	20834	50688.7	6639.13	Female	20-24 years	Other exposure to mechanical forces	2736.47	6456.36	1007.85	Female	20-24 years	Poisoning by carbon monoxide	3.41771	9.999	0.881387	Female	20-24 years	Other exposure to mechanical forces	8.52568	20.7429	2.71687	Female	20-24 years	Other exposure to mechanical forces	1.11982	2.64208	0.412433	Female	20-24 years	Poisoning by carbon monoxide	0.0013986	0.0040918	0.000360682	Female	<5 years	Physical violence by other means	5826.94	12525.1	2162.1	Female	40-44 years	Other road injuries	314.269	874.902	124.357	Female	40-44 years
Male	25-29 years	Other exposure to mechanical forces	89937.3	179981	39893.1	Male	25-29 years	Other exposure to mechanical forces	11797.7	23660.2	5430.05	Male	25-29 years	Poisoning by carbon monoxide	3.5593	9.36387	1.13261	Male	25-29 years	Other exposure to mechanical forces	40.3788	80.8054	17.9107	Male	25-29 years	Other exposure to mechanical forces	5.29679	10.6226	2.43791	Male	25-29 years	Poisoning by carbon monoxide	0.00159801	0.00420406	0.000508504	Male	5-9 years	Physical violence by other means	10339.8	23185.9	3338.37	Male	45-49 years	Other road injuries	639.812	1409.13	350.39	Male	45-49 years
Female	25-29 years	Other exposure to mechanical forces	19398.8	46792.6	6142.37	Female	25-29 years	Other exposure to mechanical forces	2662.11	6109.09	1098.94	Female	25-29 years	Poisoning by carbon monoxide	2.49226	7.65485	0.696614	Female	25-29 years	Other exposure to mechanical forces	8.81327	21.2588	2.7906	Female	25-29 years	Other exposure to mechanical forces	1.20945	2.77548	0.499269	Female	25-29 years	Poisoning by carbon monoxide	0.00113228	0.00347775	0.000316485	Female	5-9 years	Physical violence by other means	4972.77	11796.7	1526.81	Female	45-49 years	Other road injuries	312.109	786.208	148.809	Female	45-49 years
Male	30-34 years	Other exposure to mechanical forces	77971.8	144072	36032.4	Male	30-34 years	Other exposure to mechanical forces	10850.6	20159.3	5558.89	Male	30-34 years	Poisoning by carbon monoxide	2.752	6.88485	0.998571	Male	30-34 years	Other exposure to mechanical forces	39.8904	73.707	18.4342	Male	30-34 years	Other exposure to mechanical forces	5.55114	10.3135	2.84393	Male	30-34 years	Poisoning by carbon monoxide	0.00140792	0.00352229	0.000510869	Male	10-14 years	Physical violence by other means	26365.4	56428.7	10207.8	Male	50-54 years	Other road injuries	636.351	1301.66	378.588	Male	50-54 years
Female	30-34 years	Other exposure to mechanical forces	17061	38322.6	6097.04	Female	30-34 years	Other exposure to mechanical forces	2464.15	5399.05	1109.44	Female	30-34 years	Poisoning by carbon monoxide	1.70623	4.58186	0.567128	Female	30-34 years	Other exposure to mechanical forces	8.97172	20.1524	3.2062	Female	30-34 years	Other exposure to mechanical forces	1.2958	2.83916	0.583414	Female	30-34 years	Poisoning by carbon monoxide	0.000897244	0.00240943	0.000298231	Female	10-14 years	Physical violence by other means	8001.45	18694.3	2738.62	Female	50-54 years	Other road injuries	306.56	718.672	162.124	Female	50-54 years
Male	35-39 years	Other exposure to mechanical forces	66874.6	134817	27611.9	Male	35-39 years	Other exposure to mechanical forces	9890.97	18202	5123.63	Male	35-39 years	Poisoning by carbon monoxide	2.09076	4.98705	0.782411	Male	35-39 years	Other exposure to mechanical forces	37.3591	75.3146	15.4252	Male	35-39 years	Other exposure to mechanical forces	5.52554	10.1684	2.86229	Male	35-39 years	Poisoning by carbon monoxide	0.00116799	0.00278599	0.00043709	Male	15-19 years	Physical violence by other means	62066.6	123304	26797.4	Male	55-59 years	Other road injuries	552.171	1070.14	347.226	Male	55-59 years
Female	35-39 years	Other exposure to mechanical forces	15156	36066.1	4892.87	Female	35-39 years	Other exposure to mechanical forces	2301.66	4990.19	1067.55	Female	35-39 years	Poisoning by carbon monoxide	1.22469	3.2599	0.433432	Female	35-39 years	Other exposure to mechanical forces	8.7235	20.7589	2.81624	Female	35-39 years	Other exposure to mechanical forces	1.32479	2.87226	0.614462	Female	35-39 years	Poisoning by carbon monoxide	0.000704908	0.00187633	0.000249475	Female	15-19 years	Physical violence by other means	11834.6	26487.8	4327.37	Female	55-59 years	Other road injuries	264.051	599.784	149.529	Female	55-59 years
Male	40-44 years	Other exposure to mechanical forces	52030.5	105688	21774.9	Male	40-44 years	Other exposure to mechanical forces	8354.73	14550.8	4749.48	Male	40-44 years	Poisoning by carbon monoxide	1.39693	3.29675	0.556019	Male	40-44 years	Other exposure to mechanical forces	35.5924	72.298	14.8956	Male	40-44 years	Other exposure to mechanical forces	5.71521	9.95376	3.24898	Male	40-44 years	Poisoning by carbon monoxide	0.000955594	0.00225521	0.000380356	Male	20-24 years	Physical violence by other means	84047.3	156222	38853.6	Male	60-64 years	Other road injuries	500.305	891.261	331.982	Male	60-64 years
Female	40-44 years	Other exposure to mechanical forces	12504.5	29336.8	4114.99	Female	40-44 years	Other exposure to mechanical forces	2018.02	4095.2	1016.91	Female	40-44 years	Poisoning by carbon monoxide	0.89403	2.5384	0.330335	Female	40-44 years	Other exposure to mechanical forces	8.92491	20.9387	2.93702	Female	40-44 years	Other exposure to mechanical forces	1.44033	2.92289	0.725802	Female	40-44 years	Poisoning by carbon monoxide	0.000638101	0.00181174	0.000235772	Female	20-24 years	Physical violence by other means	13321.8	29274.9	4926.93	Female	60-64 years	Other road injuries	236.015	509.531	143.368	Female	60-64 years
Male	45-49 years	Other exposure to mechanical forces	36920.6	75257.6	15725	Male	45-49 years	Other exposure to mechanical forces	6563.58	11045.8	3903.84	Male	45-49 years	Poisoning by carbon monoxide	0.877409	2.0188	0.393477	Male	45-49 years	Other exposure to mechanical forces	31.1514	63.4978	13.2678	Male	45-49 years	Other exposure to mechanical forces	5.53795	9.3198	3.29383	Male	45-49 years	Poisoning by carbon monoxide	0.000740305	0.00170334	0.000331992	Male	25-29 years	Physical violence by other means	80162	154342	37164.3	Male	65-69 years	Other road injuries	453.496	734.033	316.981	Male	65-69 years
Female	45-49 years	Other exposure to mechanical forces	9538.11	23005.8	2970.86	Female	45-49 years	Other exposure to mechanical forces	1675.63	3224.98	882.424	Female	45-49 years	Poisoning by carbon monoxide	0.651279	1.6724	0.275475	Female	45-49 years	Other exposure to mechanical forces	8.37488	20.2001	2.60854	Female	45-49 years	Other exposure to mechanical forces	1.47128	2.83168	0.774807	Female	45-49 years	Poisoning by carbon monoxide	0.000571852	0.00146844	0.000241879	Female	25-29 years	Physical violence by other means	12955.5	29012.5	4929.85	Female	65-69 years	Other road injuries	211.934	391.616	135.679	Female	65-69 years
Male	50-54 years	Other exposure to mechanical forces	32309.9	66093.9	13408.5	Male	50-54 years	Other exposure to mechanical forces	6537.53	10824.5	4225.63	Male	50-54 years	Poisoning by carbon monoxide	0.906834	1.84059	0.450235	Male	50-54 years	Other exposure to mechanical forces	30.013	61.3954	12.4553	Male	50-54 years	Other exposure to mechanical forces	6.07279	10.055	3.92523	Male	50-54 years	Poisoning by carbon monoxide	0.000842368	0.00170975	0.000418228	Male	30-34 years	Physical violence by other means	66189.5	127575	29907.9	Male	70-74 years	Other road injuries	346.111	549.548	250.395	Male	70-74 years
Female	50-54 years	Other exposure to mechanical forces	8651.88	20508.3	2797.98	Female	50-54 years	Other exposure to mechanical forces	1680.51	3176.9	963.972	Female	50-54 years	Poisoning by carbon monoxide	0.682745	1.45447	0.332419	Female	50-54 years	Other exposure to mechanical forces	8.24473	19.5433	2.66631	Female	50-54 years	Other exposure to mechanical forces	1.60143	3.0274	0.918609	Female	50-54 years	Poisoning by carbon monoxide	0.000650616	0.00138602	0.000316776	Female	30-34 years	Physical violence by other means	11512.4	25458.7	4249.4	Female	70-74 years	Other road injuries	151.307	282.664	103.695	Female	70-74 years
Male	55-59 years	Other exposure to mechanical forces	23899.3	47219.4	10023.5	Male	55-59 years	Other exposure to mechanical forces	5612.78	8550.86	3829.09	Male	55-59 years	Poisoning by carbon monoxide	0.728993	1.40509	0.38447	Male	55-59 years	Other exposure to mechanical forces	25.6862	50.75	10.773	Male	55-59 years	Other exposure to mechanical forces	6.03245	9.19022	4.11539	Male	55-59 years	Poisoning by carbon monoxide	0.000783501	0.00151015	0.000413217	Male	35-39 years	Physical violence by other means	49132.9	92207.2	22118.6	Male	75-79 years	Other road injuries	243.12	360.126	182.499	Male	75-79 years
Female	55-59 years	Other exposure to mechanical forces	7390.55	18129.3	2380.78	Female	55-59 years	Other exposure to mechanical forces	1579.49	2903.74	955.385	Female	55-59 years	Poisoning by carbon monoxide	0.617805	1.27951	0.311855	Female	55-59 years	Other exposure to mechanical forces	8.00082	19.6264	2.57737	Female	55-59 years	Other exposure to mechanical forces	1.70992	3.14352	1.03427	Female	55-59 years	Poisoning by carbon monoxide	0.000668819	0.00138517	0.000337606	Female	35-39 years	Physical violence by other means	9064.62	19921.3	3342.85	Female	75-79 years	Other road injuries	101.822	165.643	74.333	Female	75-79 years
Male	60-64 years	Other exposure to mechanical forces	17667	35263.8	7500.21	Male	60-64 years	Other exposure to mechanical forces	5058.17	7254.63	3726.44	Male	60-64 years	Poisoning by carbon monoxide	0.649239	1.23654	0.346546	Male	60-64 years	Other exposure to mechanical forces	22.4821	44.875	9.54439	Male	60-64 years	Other exposure to mechanical forces	6.43677	9.23187	4.74207	Male	60-64 years	Poisoning by carbon monoxide	0.000826189	0.00157356	0.000440997	Male	40-44 years	Physical violence by other means	38345.5	70846.9	17022	Male	80-84 years	Other road injuries	154.466	207.481	122.342	Male	<5 years
Female	60-64 years	Other exposure to mechanical forces	6413.65	16148.2	2146.55	Female	60-64 years	Other exposure to mechanical forces	1581.9	2752.43	1036.37	Female	60-64 years	Poisoning by carbon monoxide	0.641667	1.25244	0.329648	Female	60-64 years	Other exposure to mechanical forces	7.81575	19.6784	2.61582	Female	60-64 years	Other exposure to mechanical forces	1.92773	3.35414	1.26293	Female	60-64 years	Poisoning by carbon monoxide	0.000781942	0.00152624	0.000401713	Female	40-44 years	Physical violence by other means	7677.5	16192.8	2830.81	Female	80-84 years	Other road injuries	68.7024	95.5921	52.7419	Female	<5 years
Male	65-69 years	Other exposure to mechanical forces	9998.94	21297.9	4241.67	Male	65-69 years	Other exposure to mechanical forces	3569.36	4929.34	2748.86	Male	65-69 years	Poisoning by carbon monoxide	0.417376	0.771689	0.226625	Male	65-69 years	Other exposure to mechanical forces	17.463	37.1965	7.40803	Male	65-69 years	Other exposure to mechanical forces	6.23384	8.60904	4.80086	Male	65-69 years	Poisoning by carbon monoxide	0.000728942	0.00134775	0.000395798	Male	45-49 years	Physical violence by other means	32138.4	59687.8	14185.3	Male	85-89 years	Other road injuries	71.7559	89.289	58.7586	Male	5-9 years
Female	65-69 years	Other exposure to mechanical forces	4491.23	10945.8	1504.02	Female	65-69 years	Other exposure to mechanical forces	1327.12	2106.56	928.939	Female	65-69 years	Poisoning by carbon monoxide	0.54312	1.05513	0.28604	Female	65-69 years	Other exposure to mechanical forces	6.78118	16.5268	2.27088	Female	65-69 years	Other exposure to mechanical forces	2.00378	3.18063	1.40258	Female	65-69 years	Poisoning by carbon monoxide	0.000820041	0.00159311	0.000431884	Female	45-49 years	Physical violence by other means	7078.42	14609.2	2595.77	Female	85-89 years	Other road injuries	36.4548	46.2963	29.2137	Female	5-9 years
Male	70-74 years	Other exposure to mechanical forces	5249.17	11396.5	2063.84	Male	70-74 years	Other exposure to mechanical forces	2333.11	3107.27	1848.49	Male	70-74 years	Poisoning by carbon monoxide	0.295513	0.529658	0.170823	Male	70-74 years	Other exposure to mechanical forces	13.9897	30.3731	5.5004	Male	70-74 years	Other exposure to mechanical forces	6.21805	8.28129	4.92647	Male	70-74 years	Poisoning by carbon monoxide	0.00078758	0.00141161	0.000455266	Male	50-54 years	Physical violence by other means	24707.1	44766.5	11012.8	Male	90-94 years	Other road injuries	22.1796	26.5332	18.3051	Male	10-14 years
Female	70-74 years	Other exposure to mechanical forces	2768.96	6914	876.202	Female	70-74 years	Other exposure to mechanical forces	983.914	1509.73	728.914	Female	70-74 years	Poisoning by carbon monoxide	0.412176	0.7719	0.235077	Female	70-74 years	Other exposure to mechanical forces	5.89244	14.7132	1.86458	Female	70-74 years	Other exposure to mechanical forces	2.0938	3.21275	1.55115	Female	70-74 years	Poisoning by carbon monoxide	0.000877123	0.00164263	0.00050025	Female	50-54 years	Physical violence by other means	5866.8	12522.8	2248.84	Female	90-94 years	Other road injuries	15.0404	18.5006	12.2971	Female	10-14 years
Male	75-79 years	Other exposure to mechanical forces	3132.97	6471.6	1313.03	Male	75-79 years	Other exposure to mechanical forces	1869.12	2320.3	1514.64	Male	75-79 years	Poisoning by carbon monoxide	0.248167	0.429858	0.139781	Male	75-79 years	Other exposure to mechanical forces	12.5029	25.8264	5.23995	Male	75-79 years	Other exposure to mechanical forces	7.45916	9.25968	6.04452	Male	75-79 years	Poisoning by carbon monoxide	0.000990368	0.00171545	0.000557829	Male	55-59 years	Physical violence by other means	16638.4	31540.4	8189.38	Male	95+ years	Other road injuries	5.7434	6.76591	4.84055	Male	15-19 years
Female	75-79 years	Other exposure to mechanical forces	2019.14	4799.56	656.745	Female	75-79 years	Other exposure to mechanical forces	893.775	1247.89	679.448	Female	75-79 years	Poisoning by carbon monoxide	0.433151	0.782689	0.248976	Female	75-79 years	Other exposure to mechanical forces	5.56987	13.2397	1.81165	Female	75-79 years	Other exposure to mechanical forces	2.46551	3.44234	1.87428	Female	75-79 years	Poisoning by carbon monoxide	0.00119486	0.00215907	0.000686808	Female	55-59 years	Physical violence by other means	4181.9	9343.51	1688.37	Female	95+ years	Other road injuries	4.57591	5.49709	3.8256	Female	15-19 years
Male	80-84 years	Other exposure to mechanical forces	1466.08	3005.83	595.498	Male	80-84 years	Other exposure to mechanical forces	1086.84	1322.23	899.382	Male	80-84 years	Poisoning by carbon monoxide	0.153113	0.251461	0.087621	Male	80-84 years	Other exposure to mechanical forces	11.1221	22.8031	4.51762	Male	80-84 years	Other exposure to mechanical forces	8.24505	10.0308	6.82297	Male	80-84 years	Poisoning by carbon monoxide	0.00116156	0.00190766	0.000664718	Male	60-64 years	Physical violence by other means	10864.2	21200.8	4641.65	Male	<5 years	Pulmonary aspiration and foreign body in airway	197.465	423.949	76.7546	Male	20-24 years
Female	80-84 years	Other exposure to mechanical forces	1248.82	2990.01	412.368	Female	80-84 years	Other exposure to mechanical forces	623.128	831.616	485.217	Female	80-84 years	Poisoning by carbon monoxide	0.327303	0.543192	0.188519	Female	80-84 years	Other exposure to mechanical forces	5.66667	13.5675	1.87117	Female	80-84 years	Other exposure to mechanical forces	2.82752	3.77356	2.20173	Female	80-84 years	Poisoning by carbon monoxide	0.00148518	0.0024648	0.000855429	Female	60-64 years	Physical violence by other means	2966.01	6717.55	1089.94	Female	<5 years	Pulmonary aspiration and foreign body in airway	217.417	568.069	71.7042	Female	20-24 years
Male	85-89 years	Other exposure to mechanical forces	544.115	1118.85	220.615	Male	85-89 years	Other exposure to mechanical forces	465.719	561.243	388.853	Male	85-89 years	Poisoning by carbon monoxide	0.0723776	0.122428	0.0426909	Male	85-89 years	Other exposure to mechanical forces	10.9413	22.4982	4.4362	Male	85-89 years	Other exposure to mechanical forces	9.36485	11.2857	7.8192	Male	85-89 years	Poisoning by carbon monoxide	0.00145539	0.00246183	0.000858444	Male	65-69 years	Physical violence by other means	7191.94	14203.1	3062.08	Male	5-9 years	Pulmonary aspiration and foreign body in airway	127.181	259.077	59.9596	Male	25-29 years
Female	85-89 years	Other exposure to mechanical forces	632.152	1464.56	216.923	Female	85-89 years	Other exposure to mechanical forces	344.072	469.375	270.795	Female	85-89 years	Poisoning by carbon monoxide	0.188982	0.317152	0.110959	Female	85-89 years	Other exposure to mechanical forces	6.26161	14.5068	2.14867	Female	85-89 years	Other exposure to mechanical forces	3.40811	4.64927	2.68229	Female	85-89 years	Poisoning by carbon monoxide	0.00187191	0.00314147	0.00109908	Female	65-69 years	Physical violence by other means	2190.87	5051.11	790.772	Female	5-9 years	Pulmonary aspiration and foreign body in airway	135.783	317.159	59.6984	Female	25-29 years
Male	90-94 years	Other exposure to mechanical forces	150.015	302.502	61.9349	Male	90-94 years	Other exposure to mechanical forces	138.269	164.212	115.214	Male	90-94 years	Poisoning by carbon monoxide	0.0216581	0.0363627	0.0129662	Male	90-94 years	Other exposure to mechanical forces	12.0723	24.3436	4.98417	Male	90-94 years	Other exposure to mechanical forces	11.1271	13.2149	9.2718	Male	90-94 years	Poisoning by carbon monoxide	0.00174292	0.00292626	0.00104345	Male	70-74 years	Physical violence by other means	4545.91	8704.26	2006.24	Male	10-14 years	Pulmonary aspiration and foreign body in airway	90.483	153.083	51.3634	Male	30-34 years
Female	90-94 years	Other exposure to mechanical forces	236.972	546.722	89.481	Female	90-94 years	Other exposure to mechanical forces	136.456	177.241	108.675	Female	90-94 years	Poisoning by carbon monoxide	0.0731309	0.125033	0.0428565	Female	90-94 years	Other exposure to mechanical forces	7.4911	17.2829	2.82865	Female	90-94 years	Other exposure to mechanical forces	4.31363	5.6029	3.43542	Female	90-94 years	Poisoning by carbon monoxide	0.0023118	0.00395253	0.00135477	Female	70-74 years	Physical violence by other means	1641.63	3612.76	626.962	Female	10-14 years	Pulmonary aspiration and foreign body in airway	94.8799	173.372	51.4261	Female	30-34 years
Male	95+ years	Other exposure to mechanical forces	34.303	73.9991	12.4086	Male	95+ years	Other exposure to mechanical forces	34.0766	41.1436	28.4166	Male	95+ years	Poisoning by carbon monoxide	0.005541	0.00970254	0.00318556	Male	95+ years	Other exposure to mechanical forces	13.4569	29.0294	4.86781	Male	95+ years	Other exposure to mechanical forces	13.3681	16.1404	11.1477	Male	95+ years	Poisoning by carbon monoxide	0.0021737	0.00380625	0.00124968	Male	75-79 years	Physical violence by other means	2353.94	4754.56	937.607	Male	15-19 years	Pulmonary aspiration and foreign body in airway	75.2613	115.129	49.244	Male	35-39 years
Female	95+ years	Other exposure to mechanical forces	68.6317	162.041	21.7612	Female	95+ years	Other exposure to mechanical forces	43.2686	56.5212	34.357	Female	95+ years	Poisoning by carbon monoxide	0.0236679	0.0441878	0.0131995	Female	95+ years	Other exposure to mechanical forces	8.86102	20.9211	2.80958	Female	95+ years	Other exposure to mechanical forces	5.5864	7.29743	4.43582	Female	95+ years	Poisoning by carbon monoxide	0.00305575	0.00570508	0.00170418	Female	75-79 years	Physical violence by other means	1033.25	2296.22	368.516	Female	15-19 years	Pulmonary aspiration and foreign body in airway	80.2556	132.104	51.2173	Female	35-39 years
Male	<5 years	Foreign body in other body part	21524.3	51127.5	7812.97	Male	<5 years	Venomous animal contact	518.647	1231.05	170.766	Male	<5 years	Physical violence by firearm	91.3049	199.441	32.4697	Male	<5 years	Foreign body in other body part	6.61493	15.7127	2.40111	Male	<5 years	Venomous animal contact	0.159392	0.37833	0.0524804	Male	<5 years	Physical violence by firearm	0.0280601	0.0612928	0.00997869	Male	80-84 years	Physical violence by other means	1118.59	2338.5	433.026	Male	20-24 years	Pulmonary aspiration and foreign body in airway	69.7759	103.604	46.8815	Male	40-44 years
Female	<5 years	Foreign body in other body part	14519	40675.2	4142.73	Female	<5 years	Venomous animal contact	276.903	851.263	57.4745	Female	<5 years	Physical violence by firearm	50.0919	122.965	14.3578	Female	<5 years	Foreign body in other body part	4.73355	13.2611	1.35063	Female	<5 years	Venomous animal contact	0.090277	0.277532	0.0187381	Female	<5 years	Physical violence by firearm	0.0163312	0.0400895	0.00468099	Female	80-84 years	Physical violence by other means	537.82	1253.03	170.795	Female	20-24 years	Pulmonary aspiration and foreign body in airway	78.8097	122.147	51.1022	Female	40-44 years
Male	5-9 years	Foreign body in other body part	12940.4	30993.8	4154.93	Male	5-9 years	Venomous animal contact	428.496	1201.81	106.387	Male	5-9 years	Physical violence by firearm	44.0545	106.47	12.8658	Male	5-9 years	Foreign body in other body part	4.30589	10.3131	1.38254	Male	5-9 years	Venomous animal contact	0.142581	0.399899	0.0353998	Male	5-9 years	Physical violence by firearm	0.014659	0.0354276	0.00428106	Male	85-89 years	Physical violence by other means	502.349	1081.03	182.842	Male	25-29 years	Pulmonary aspiration and foreign body in airway	70.3469	101.097	49.8106	Male	45-49 years
Female	5-9 years	Foreign body in other body part	7467.39	21568.2	1880.16	Female	5-9 years	Venomous animal contact	302.115	984.923	58.5215	Female	5-9 years	Physical violence by firearm	19.4694	51.1468	5.38769	Female	5-9 years	Foreign body in other body part	2.62351	7.57754	0.660554	Female	5-9 years	Venomous animal contact	0.106142	0.346032	0.0205603	Female	5-9 years	Physical violence by firearm	0.00684018	0.0179694	0.00189285	Female	85-89 years	Physical violence by other means	240.766	568.091	75.4507	Female	25-29 years	Pulmonary aspiration and foreign body in airway	85.6943	130.738	58.2446	Female	45-49 years
Male	10-14 years	Foreign body in other body part	8412.34	20506.3	2546.83	Male	10-14 years	Venomous animal contact	441.476	1233.01	101.899	Male	10-14 years	Physical violence by firearm	50.4023	124.253	16.9203	Male	10-14 years	Foreign body in other body part	3.06158	7.46307	0.926892	Male	10-14 years	Venomous animal contact	0.160671	0.44874	0.0370851	Male	10-14 years	Physical violence by firearm	0.0183434	0.0452207	0.00615799	Male	90-94 years	Physical violence by other means	227.358	467.114	95.0184	Male	30-34 years	Pulmonary aspiration and foreign body in airway	73.4079	105.458	51.4272	Male	50-54 years
Female	10-14 years	Foreign body in other body part	4572.54	13194.3	1189.84	Female	10-14 years	Venomous animal contact	312.27	965.725	52.3995	Female	10-14 years	Physical violence by firearm	17.2658	46.174	5.1329	Female	10-14 years	Foreign body in other body part	1.74579	5.03756	0.454278	Female	10-14 years	Venomous animal contact	0.119224	0.368712	0.020006	Female	10-14 years	Physical violence by firearm	0.00659204	0.0176291	0.00195973	Female	90-94 years	Physical violence by other means	93.7051	219.764	31.1388	Female	30-34 years	Pulmonary aspiration and foreign body in airway	94.7091	142.27	64.5398	Female	50-54 years
Male	15-19 years	Foreign body in other body part	5921.29	14293.3	1908.86	Male	15-19 years	Venomous animal contact	436.526	1189.88	107.796	Male	15-19 years	Physical violence by firearm	132.594	289.169	54.9917	Male	15-19 years	Foreign body in other body part	2.24228	5.41258	0.722847	Male	15-19 years	Venomous animal contact	0.165304	0.450585	0.0408203	Male	15-19 years	Physical violence by firearm	0.0502106	0.109503	0.0208243	Male	95+ years	Physical violence by other means	65.7038	143.449	24.876	Male	35-39 years	Pulmonary aspiration and foreign body in airway	67.5977	91.588	48.2777	Male	55-59 years
Female	15-19 years	Foreign body in other body part	3106.11	8573.06	836.184	Female	15-19 years	Venomous animal contact	287.599	967.853	50.0522	Female	15-19 years	Physical violence by firearm	19.7136	50.2913	6.45603	Female	15-19 years	Foreign body in other body part	1.21556	3.35503	0.327237	Female	15-19 years	Venomous animal contact	0.112551	0.378765	0.0195877	Female	15-19 years	Physical violence by firearm	0.00771482	0.0196813	0.00252654	Female	95+ years	Physical violence by other means	27.5156	70.6952	7.97982	Female	35-39 years	Pulmonary aspiration and foreign body in airway	89.4068	126.888	61.078	Female	55-59 years
Male	20-24 years	Foreign body in other body part	4554.62	11089.6	1361.71	Male	20-24 years	Venomous animal contact	463.885	1320.65	107.92	Male	20-24 years	Physical violence by firearm	177.655	366.209	78.3811	Male	20-24 years	Foreign body in other body part	1.83426	4.46607	0.548393	Male	20-24 years	Venomous animal contact	0.186818	0.531857	0.0434619	Male	20-24 years	Physical violence by firearm	0.0715459	0.147481	0.031566	Male	<5 years	Foreign body in eyes	2822.67	7316.21	787.13	Male	40-44 years	Pulmonary aspiration and foreign body in airway	62.8039	83.2344	47.1484	Male	60-64 years
Female	20-24 years	Foreign body in other body part	2337.84	6270.01	596.18	Female	20-24 years	Venomous animal contact	287.652	980.238	45.8666	Female	20-24 years	Physical violence by firearm	18.8569	46.6743	6.84408	Female	20-24 years	Foreign body in other body part	0.956693	2.56582	0.243969	Female	20-24 years	Venomous animal contact	0.117713	0.401133	0.0187696	Female	20-24 years	Physical violence by firearm	0.00771664	0.0191001	0.00280074	Female	<5 years	Foreign body in eyes	1611.35	4983.13	301.106	Female	40-44 years	Pulmonary aspiration and foreign body in airway	85.0185	115.776	61.9369	Female	60-64 years
Male	25-29 years	Foreign body in other body part	3798.2	9250.19	1213.14	Male	25-29 years	Venomous animal contact	425.467	1117.57	98.7685	Male	25-29 years	Physical violence by firearm	126.349	258.743	55.7493	Male	25-29 years	Foreign body in other body part	1.70526	4.15302	0.544661	Male	25-29 years	Venomous animal contact	0.19102	0.501752	0.0443437	Male	25-29 years	Physical violence by firearm	0.0567265	0.116167	0.0250296	Male	5-9 years	Foreign body in eyes	3984.09	11109	1079.44	Male	45-49 years	Pulmonary aspiration and foreign body in airway	60.9669	77.2348	46.6167	Male	65-69 years
Female	25-29 years	Foreign body in other body part	1913.76	5144.17	518.999	Female	25-29 years	Venomous animal contact	254.718	849.76	39.2814	Female	25-29 years	Physical violence by firearm	15.2141	35.2869	5.80206	Female	25-29 years	Foreign body in other body part	0.869458	2.3371	0.235792	Female	25-29 years	Venomous animal contact	0.115724	0.386063	0.0178463	Female	25-29 years	Physical violence by firearm	0.00691207	0.0160315	0.00263599	Female	5-9 years	Foreign body in eyes	2256.44	6976.63	443.851	Female	45-49 years	Pulmonary aspiration and foreign body in airway	85.3593	108.566	65.0098	Female	65-69 years
Male	30-34 years	Foreign body in other body part	3248	8114.36	1089.35	Male	30-34 years	Venomous animal contact	331.999	846.942	79.4969	Male	30-34 years	Physical violence by firearm	84.6948	158.7	41.1179	Male	30-34 years	Foreign body in other body part	1.66168	4.15131	0.557311	Male	30-34 years	Venomous animal contact	0.169851	0.433296	0.0406706	Male	30-34 years	Physical violence by firearm	0.0433299	0.0811911	0.0210359	Male	10-14 years	Foreign body in eyes	5562.02	15961.2	1335.85	Male	50-54 years	Pulmonary aspiration and foreign body in airway	58.7271	74.3666	45.2331	Male	70-74 years
Female	30-34 years	Foreign body in other body part	1604.56	4331.18	466.79	Female	30-34 years	Venomous animal contact	210.417	654.776	34.1413	Female	30-34 years	Physical violence by firearm	11.7594	24.5315	5.22236	Female	30-34 years	Foreign body in other body part	0.843776	2.2776	0.245467	Female	30-34 years	Venomous animal contact	0.110651	0.344322	0.0179536	Female	30-34 years	Physical violence by firearm	0.00618384	0.0129002	0.00274625	Female	10-14 years	Foreign body in eyes	3032.96	9840.92	529.869	Female	50-54 years	Pulmonary aspiration and foreign body in airway	83.2461	103.649	64.8762	Female	70-74 years
Male	35-39 years	Foreign body in other body part	2788.29	6233.25	938.141	Male	35-39 years	Venomous animal contact	281.823	716.103	71.9943	Male	35-39 years	Physical violence by firearm	64.5345	120.528	34.1277	Male	35-39 years	Foreign body in other body part	1.55766	3.48217	0.524087	Male	35-39 years	Venomous animal contact	0.157439	0.400047	0.0402192	Male	35-39 years	Physical violence by firearm	0.0360519	0.0673323	0.0190652	Male	15-19 years	Foreign body in eyes	7790.71	21437.1	1703.61	Male	55-59 years	Pulmonary aspiration and foreign body in airway	58.2075	73.3565	46.2298	Male	75-79 years
Female	35-39 years	Foreign body in other body part	1375.23	3371.74	402.042	Female	35-39 years	Venomous animal contact	202.33	625.104	36.6827	Female	35-39 years	Physical violence by firearm	9.60824	19.8161	4.75848	Female	35-39 years	Foreign body in other body part	0.791557	1.94071	0.231407	Female	35-39 years	Venomous animal contact	0.116457	0.359798	0.0211138	Female	35-39 years	Physical violence by firearm	0.00553031	0.0114058	0.00273889	Female	15-19 years	Foreign body in eyes	4051.05	12564.3	733.027	Female	55-59 years	Pulmonary aspiration and foreign body in airway	81.0989	100.03	64.6459	Female	75-79 years
Male	40-44 years	Foreign body in other body part	2139.1	4698.01	750.844	Male	40-44 years	Venomous animal contact	227.109	606.372	54.7698	Male	40-44 years	Physical violence by firearm	50.0362	86.6673	27.9575	Male	40-44 years	Foreign body in other body part	1.4633	3.21377	0.513629	Male	40-44 years	Venomous animal contact	0.155358	0.414801	0.0374663	Male	40-44 years	Physical violence by firearm	0.0342283	0.0592864	0.0191248	Male	20-24 years	Foreign body in eyes	10806	31479.4	2409.8	Male	60-64 years	Pulmonary aspiration and foreign body in airway	56.0469	70.4766	44.5338	Male	80-84 years
Female	40-44 years	Foreign body in other body part	1060.47	2520.64	329.342	Female	40-44 years	Venomous animal contact	161.554	503.761	27.1811	Female	40-44 years	Physical violence by firearm	7.57637	14.8929	3.98066	Female	40-44 years	Foreign body in other body part	0.756896	1.79907	0.235063	Female	40-44 years	Venomous animal contact	0.115307	0.359552	0.0194001	Female	40-44 years	Physical violence by firearm	0.00540753	0.0106296	0.00284114	Female	20-24 years	Foreign body in eyes	5462.9	18586.6	985.357	Female	60-64 years	Pulmonary aspiration and foreign body in airway	78.1895	95.2772	62.688	Female	80-84 years
Male	45-49 years	Foreign body in other body part	1561.83	3467.4	547.285	Male	45-49 years	Venomous animal contact	177.986	489.765	43.6755	Male	45-49 years	Physical violence by firearm	39.887	69.7013	22.41	Male	45-49 years	Foreign body in other body part	1.31778	2.92558	0.461767	Male	45-49 years	Venomous animal contact	0.150174	0.413234	0.0368507	Male	45-49 years	Physical violence by firearm	0.0336543	0.0588098	0.0189082	Male	25-29 years	Foreign body in eyes	14391.8	42921.8	3042.45	Male	65-69 years	Pulmonary aspiration and foreign body in airway	56.4632	70.6596	44.3474	Male	85-89 years
Female	45-49 years	Foreign body in other body part	792.151	1908.07	248.18	Female	45-49 years	Venomous animal contact	124.121	400.797	21.4475	Female	45-49 years	Physical violence by firearm	6.17478	12.3817	3.18065	Female	45-49 years	Foreign body in other body part	0.695543	1.67537	0.217913	Female	45-49 years	Venomous animal contact	0.108984	0.351917	0.0188319	Female	45-49 years	Physical violence by firearm	0.00542173	0.0108717	0.00279275	Female	25-29 years	Foreign body in eyes	6773.36	24127	1073.59	Female	65-69 years	Pulmonary aspiration and foreign body in airway	78.9585	95.9395	62.8621	Female	85-89 years
Male	50-54 years	Foreign body in other body part	1232.36	2845.64	457.287	Male	50-54 years	Venomous animal contact	138.571	380.611	31.7616	Male	50-54 years	Physical violence by firearm	34.9446	57.3806	20.2827	Male	50-54 years	Foreign body in other body part	1.14475	2.64335	0.424779	Male	50-54 years	Venomous animal contact	0.128721	0.353554	0.0295037	Male	50-54 years	Physical violence by firearm	0.0324604	0.0533015	0.0188408	Male	30-34 years	Foreign body in eyes	17456.3	52925.2	3441.02	Male	70-74 years	Pulmonary aspiration and foreign body in airway	55.7743	71.3139	43.5087	Male	90-94 years
Female	50-54 years	Foreign body in other body part	628.668	1490.73	212.326	Female	50-54 years	Venomous animal contact	101.701	333.384	17.3394	Female	50-54 years	Physical violence by firearm	5.75375	10.6763	3.06299	Female	50-54 years	Foreign body in other body part	0.599084	1.42058	0.202335	Female	50-54 years	Venomous animal contact	0.0969154	0.317695	0.0165234	Female	50-54 years	Physical violence by firearm	0.00548299	0.0101738	0.00291886	Female	30-34 years	Foreign body in eyes	7655.96	26236.4	1151.93	Female	70-74 years	Pulmonary aspiration and foreign body in airway	75.1088	93.2688	59.4235	Female	90-94 years
Male	55-59 years	Foreign body in other body part	943.575	1937.14	342.086	Male	55-59 years	Venomous animal contact	114.282	331.132	24.475	Male	55-59 years	Physical violence by firearm	30.4558	51.0852	17.6036	Male	55-59 years	Foreign body in other body part	1.01413	2.08198	0.367664	Male	55-59 years	Venomous animal contact	0.122827	0.355892	0.026305	Male	55-59 years	Physical violence by firearm	0.0327331	0.0549049	0.0189199	Male	35-39 years	Foreign body in eyes	17310.1	52198.3	3236.17	Male	75-79 years	Pulmonary aspiration and foreign body in airway	52.3809	67.0329	41.5275	Male	95+ years
Female	55-59 years	Foreign body in other body part	510.316	1142.74	176.31	Female	55-59 years	Venomous animal contact	81.0427	274.616	11.6492	Female	55-59 years	Physical violence by firearm	5.23878	10.1337	2.73159	Female	55-59 years	Foreign body in other body part	0.552455	1.2371	0.190869	Female	55-59 years	Venomous animal contact	0.0877347	0.297292	0.0126111	Female	55-59 years	Physical violence by firearm	0.00567137	0.0109705	0.00295714	Female	35-39 years	Foreign body in eyes	7847.26	26781.2	1197.86	Female	75-79 years	Pulmonary aspiration and foreign body in airway	70.6205	88.7969	57.2797	Female	95+ years
Male	60-64 years	Foreign body in other body part	745.153	1613.21	272.787	Male	60-64 years	Venomous animal contact	104.15	285.117	23.7835	Male	60-64 years	Physical violence by firearm	27.0971	43.89	16.0509	Male	60-64 years	Foreign body in other body part	0.948243	2.05289	0.347135	Male	60-64 years	Venomous animal contact	0.132536	0.362826	0.0302657	Male	60-64 years	Physical violence by firearm	0.0344823	0.0558522	0.0204256	Male	40-44 years	Foreign body in eyes	18089	53816.5	3645.88	Male	80-84 years	Pulmonary aspiration and foreign body in airway	48.8412	61.4996	38.8696	Male	80-84 years
Female	60-64 years	Foreign body in other body part	448.284	1052.59	155.351	Female	60-64 years	Venomous animal contact	72.072	240.567	10.9766	Female	60-64 years	Physical violence by firearm	5.07123	9.47784	2.66237	Female	60-64 years	Foreign body in other body part	0.546283	1.28269	0.189312	Female	60-64 years	Venomous animal contact	0.0878278	0.293158	0.0133762	Female	60-64 years	Physical violence by firearm	0.00617986	0.0115498	0.0032444	Female	40-44 years	Foreign body in eyes	8226.58	26848	1265.21	Female	80-84 years	Pulmonary aspiration and foreign body in airway	68.072	83.2823	55.3589	Female	80-84 years
Male	65-69 years	Foreign body in other body part	532.902	1155.11	211.483	Male	65-69 years	Venomous animal contact	77.5503	224.963	18.9311	Male	65-69 years	Physical violence by firearm	22.1174	36.8803	12.9202	Male	65-69 years	Foreign body in other body part	0.930708	2.01739	0.369352	Male	65-69 years	Venomous animal contact	0.135441	0.392895	0.0330629	Male	65-69 years	Physical violence by firearm	0.0386278	0.0644111	0.0225649	Male	45-49 years	Foreign body in eyes	18690.1	54556.8	3674.4	Male	85-89 years	Pulmonary aspiration and foreign body in airway	37.6792	47.5845	29.7447	Male	85-89 years
Female	65-69 years	Foreign body in other body part	381.716	838.831	145.199	Female	65-69 years	Venomous animal contact	55.7322	181.855	9.093	Female	65-69 years	Physical violence by firearm	4.76158	9.26204	2.43851	Female	65-69 years	Foreign body in other body part	0.576342	1.26653	0.219231	Female	65-69 years	Venomous animal contact	0.0841485	0.274577	0.0137293	Female	65-69 years	Physical violence by firearm	0.00718936	0.0139845	0.00368184	Female	45-49 years	Foreign body in eyes	8604.37	26975.2	1259.39	Female	85-89 years	Pulmonary aspiration and foreign body in airway	56.3749	69.5916	45.8929	Female	85-89 years
Male	70-74 years	Foreign body in other body part	368.044	775.54	153.12	Male	70-74 years	Venomous animal contact	41.9613	113.505	10.1471	Male	70-74 years	Physical violence by firearm	17.2674	30.3401	9.64646	Male	70-74 years	Foreign body in other body part	0.980884	2.06691	0.408085	Male	70-74 years	Venomous animal contact	0.111832	0.302506	0.0270433	Male	70-74 years	Physical violence by firearm	0.0460198	0.0808603	0.0257091	Male	50-54 years	Foreign body in eyes	15473.1	48741.5	3011.95	Male	90-94 years	Pulmonary aspiration and foreign body in airway	21.7459	27.9033	16.5903	Male	90-94 years
Female	70-74 years	Foreign body in other body part	302.549	660.085	119.263	Female	70-74 years	Venomous animal contact	31.2389	101.066	4.92086	Female	70-74 years	Physical violence by firearm	4.2887	9.0902	2.04958	Female	70-74 years	Foreign body in other body part	0.643834	1.40468	0.253795	Female	70-74 years	Venomous animal contact	0.0664774	0.215072	0.0104717	Female	70-74 years	Physical violence by firearm	0.00912649	0.0193442	0.00436156	Female	50-54 years	Foreign body in eyes	7729.04	27929.9	1104.72	Female	90-94 years	Pulmonary aspiration and foreign body in airway	39.235	49.754	30.6906	Female	90-94 years
Male	75-79 years	Foreign body in other body part	272.135	566.053	104.188	Male	75-79 years	Venomous animal contact	21.2475	56.4263	5.25858	Male	75-79 years	Physical violence by firearm	13.164	24.4022	7.15595	Male	75-79 years	Foreign body in other body part	1.08602	2.25896	0.415786	Male	75-79 years	Venomous animal contact	0.084793	0.225182	0.0209856	Male	75-79 years	Physical violence by firearm	0.0525339	0.0973825	0.0285575	Male	55-59 years	Foreign body in eyes	10390	32972.7	2060.85	Male	95+ years	Pulmonary aspiration and foreign body in airway	8.54285	11.0655	6.44984	Male	95+ years
Female	75-79 years	Foreign body in other body part	259.926	570.17	92.7228	Female	75-79 years	Venomous animal contact	16.941	55.6043	2.64155	Female	75-79 years	Physical violence by firearm	4.36973	9.97064	1.96182	Female	75-79 years	Foreign body in other body part	0.717016	1.57283	0.255779	Female	75-79 years	Venomous animal contact	0.0467323	0.153386	0.00728679	Female	75-79 years	Physical violence by firearm	0.0120541	0.0275043	0.00541176	Female	55-59 years	Foreign body in eyes	5905.31	21890.5	884.173	Female	95+ years	Pulmonary aspiration and foreign body in airway	20.7057	27.1978	15.6418	Female	95+ years
Male	80-84 years	Foreign body in other body part	165.839	350.638	69.2234	Male	80-84 years	Venomous animal contact	10.1755	26.5156	2.29717	Male	80-84 years	Physical violence by firearm	7.75864	14.4562	4.09953	Male	80-84 years	Foreign body in other body part	1.2581	2.66004	0.525149	Male	80-84 years	Venomous animal contact	0.0771944	0.201155	0.017427	Male	80-84 years	Physical violence by firearm	0.0588593	0.109669	0.0311002	Male	60-64 years	Foreign body in eyes	7939.1	24563.1	1623.13	Female	95+ years	Motorcyclist road injuries	67.7484	83.7978	56.5274	Male	<5 years
Female	80-84 years	Foreign body in other body part	183.328	401.522	68.3656	Female	80-84 years	Venomous animal contact	8.63262	27.0737	1.23008	Female	80-84 years	Physical violence by firearm	3.22884	7.57131	1.38632	Female	80-84 years	Foreign body in other body part	0.83187	1.82195	0.310217	Female	80-84 years	Venomous animal contact	0.0391715	0.12285	0.00558162	Female	80-84 years	Physical violence by firearm	0.0146512	0.0343557	0.0062906	Female	60-64 years	Foreign body in eyes	5103.54	17198.7	751.66	Male	<5 years	Self-harm by other specified means	0	0	0	Female	<5 years
Male	85-89 years	Foreign body in other body part	74.8262	158.692	29.2582	Male	85-89 years	Venomous animal contact	3.71259	10.2122	0.823662	Male	85-89 years	Physical violence by firearm	3.64106	7.04794	1.9079	Male	85-89 years	Foreign body in other body part	1.50463	3.19104	0.588335	Male	85-89 years	Venomous animal contact	0.0746541	0.20535	0.0165625	Male	85-89 years	Physical violence by firearm	0.0732157	0.141723	0.0383648	Male	65-69 years	Foreign body in eyes	6112.15	18918	1117.02	Female	<5 years	Self-harm by other specified means	0	0	0	Male	5-9 years
Female	85-89 years	Foreign body in other body part	98.9266	222.129	35.9848	Female	85-89 years	Venomous animal contact	3.50526	12.538	0.537242	Female	85-89 years	Physical violence by firearm	1.79132	4.13474	0.728125	Female	85-89 years	Foreign body in other body part	0.979892	2.20024	0.356438	Female	85-89 years	Venomous animal contact	0.0347204	0.124192	0.00532151	Female	85-89 years	Physical violence by firearm	0.0177434	0.0409556	0.00721225	Female	65-69 years	Foreign body in eyes	4434.51	15878.8	606.154	Male	5-9 years	Self-harm by other specified means	0	0	0	Female	5-9 years
Male	90-94 years	Foreign body in other body part	28.1506	61.1472	10.9062	Male	90-94 years	Venomous animal contact	1.05638	2.90529	0.237854	Male	90-94 years	Physical violence by firearm	1.42661	2.91543	0.674578	Male	90-94 years	Foreign body in other body part	2.2654	4.92078	0.87767	Male	90-94 years	Venomous animal contact	0.0850114	0.233802	0.0191411	Male	90-94 years	Physical violence by firearm	0.114805	0.234617	0.0542862	Male	70-74 years	Foreign body in eyes	3675.34	11552.4	787.481	Female	5-9 years	Self-harm by other specified means	0	0	0	Male	10-14 years
Female	90-94 years	Foreign body in other body part	47.3382	105.66	17.5455	Female	90-94 years	Venomous animal contact	1.133	3.94664	0.154894	Female	90-94 years	Physical violence by firearm	0.706569	1.64881	0.282419	Female	90-94 years	Foreign body in other body part	1.49644	3.3401	0.554646	Female	90-94 years	Venomous animal contact	0.0358163	0.12476	0.00489648	Female	90-94 years	Physical violence by firearm	0.0223359	0.0521219	0.00892778	Female	70-74 years	Foreign body in eyes	2918.69	9893.89	467.599	Male	10-14 years	Self-harm by other specified means	91.9423	168.271	46.9137	Female	10-14 years
Male	95+ years	Foreign body in other body part	9.39673	24.3044	2.73322	Male	95+ years	Venomous animal contact	0.268584	0.851059	0.0507512	Male	95+ years	Physical violence by firearm	0.530874	1.21565	0.220042	Male	95+ years	Foreign body in other body part	3.68628	9.53448	1.07223	Male	95+ years	Venomous animal contact	0.105364	0.333866	0.0199094	Male	95+ years	Physical violence by firearm	0.208259	0.476892	0.0863211	Male	75-79 years	Foreign body in eyes	2100.95	5980.36	429.195	Female	10-14 years	Self-harm by other specified means	68.6444	147.957	28.8842	Male	15-19 years
Female	95+ years	Foreign body in other body part	18.7543	48.972	5.53996	Female	95+ years	Venomous animal contact	0.307266	1.1268	0.0381463	Female	95+ years	Physical violence by firearm	0.224499	0.557494	0.0795676	Female	95+ years	Foreign body in other body part	2.42136	6.32276	0.715263	Female	95+ years	Venomous animal contact	0.0396711	0.14548	0.00492505	Female	95+ years	Physical violence by firearm	0.028985	0.0719779	0.010273	Female	75-79 years	Foreign body in eyes	1834.26	5971.01	297.376	Male	15-19 years	Self-harm by other specified means	305.321	489.202	178.335	Female	15-19 years
Male	<5 years	Non-venomous animal contact	6925.37	15089.6	2611.34	Male	<5 years	Self-harm by firearm	0	0	0	Male	<5 years	Pulmonary aspiration and foreign body in airway	107.567	260.092	38.718	Male	<5 years	Non-venomous animal contact	2.12832	4.6374	0.802526	Male	<5 years	Self-harm by firearm	0	0	0	Male	<5 years	Pulmonary aspiration and foreign body in airway	0.0330578	0.0799323	0.0118989	Male	<5 years	Other road injuries	510.723	1338.15	133.712	Female	15-19 years	Self-harm by other specified means	240.75	453.257	121.585	Male	20-24 years
Female	<5 years	Non-venomous animal contact	3733.71	9674.44	1093.17	Female	<5 years	Self-harm by firearm	0	0	0	Female	<5 years	Pulmonary aspiration and foreign body in airway	102.12	285.327	29.7563	Female	<5 years	Non-venomous animal contact	1.21728	3.1541	0.356399	Female	<5 years	Self-harm by firearm	0	0	0	Female	<5 years	Pulmonary aspiration and foreign body in airway	0.0332937	0.0930236	0.00970128	Female	<5 years	Other road injuries	368.311	1043.93	66.8469	Male	20-24 years	Self-harm by other specified means	525.788	820.597	333.058	Female	20-24 years
Male	5-9 years	Non-venomous animal contact	7870.03	19162.7	2613.09	Male	5-9 years	Self-harm by firearm	0	0	0	Male	5-9 years	Pulmonary aspiration and foreign body in airway	40.7786	98.3314	14.6052	Male	5-9 years	Non-venomous animal contact	2.61873	6.37634	0.869498	Male	5-9 years	Self-harm by firearm	0	0	0	Male	5-9 years	Pulmonary aspiration and foreign body in airway	0.0135689	0.0327195	0.00485985	Male	5-9 years	Other road injuries	1461.71	3843.83	388.823	Female	20-24 years	Self-harm by other specified means	385.15	686.45	225.871	Male	25-29 years
Female	5-9 years	Non-venomous animal contact	4228.37	11447.8	1106.14	Female	5-9 years	Self-harm by firearm	0	0	0	Female	5-9 years	Pulmonary aspiration and foreign body in airway	40.731	110.323	12.3636	Female	5-9 years	Non-venomous animal contact	1.48555	4.02195	0.388621	Female	5-9 years	Self-harm by firearm	0	0	0	Female	5-9 years	Pulmonary aspiration and foreign body in airway	0.01431	0.0387596	0.00434368	Female	5-9 years	Other road injuries	850.236	2631.87	161.17	Male	25-29 years	Self-harm by other specified means	680.608	975.699	466.974	Female	25-29 years
Male	10-14 years	Non-venomous animal contact	8925.42	20043.5	3306.94	Male	10-14 years	Self-harm by firearm	3.39067	9.76258	1.24337	Male	10-14 years	Pulmonary aspiration and foreign body in airway	20.5907	47.9834	7.93296	Male	10-14 years	Non-venomous animal contact	3.24831	7.29461	1.20353	Male	10-14 years	Self-harm by firearm	0.001234	0.00355299	0.00045251	Male	10-14 years	Pulmonary aspiration and foreign body in airway	0.00749376	0.0174631	0.00288712	Male	10-14 years	Other road injuries	2420.29	6593.82	671.155	Female	25-29 years	Self-harm by other specified means	422.026	643.634	274.301	Male	30-34 years
Female	10-14 years	Non-venomous animal contact	4706.38	12127.4	1287.43	Female	10-14 years	Self-harm by firearm	1.72079	5.41097	0.549441	Female	10-14 years	Pulmonary aspiration and foreign body in airway	19.9304	52.4075	6.8694	Female	10-14 years	Non-venomous animal contact	1.79689	4.6302	0.491537	Female	10-14 years	Self-harm by firearm	0.000656995	0.0020659	0.000209775	Female	10-14 years	Pulmonary aspiration and foreign body in airway	0.0076094	0.0200091	0.00262272	Female	10-14 years	Other road injuries	1234.74	3948.7	265.962	Male	30-34 years	Self-harm by other specified means	827.573	1104.43	612.44	Female	30-34 years
Male	15-19 years	Non-venomous animal contact	8960.09	20684.9	3244.67	Male	15-19 years	Self-harm by firearm	15.94	34.2215	7.53455	Male	15-19 years	Pulmonary aspiration and foreign body in airway	12.9375	27.5112	5.41412	Male	15-19 years	Non-venomous animal contact	3.39301	7.83295	1.22869	Male	15-19 years	Self-harm by firearm	0.00603616	0.012959	0.00285319	Male	15-19 years	Pulmonary aspiration and foreign body in airway	0.00489917	0.010418	0.00205022	Male	15-19 years	Other road injuries	3511.38	9713.69	927.856	Female	30-34 years	Self-harm by other specified means	456.15	623.068	331.472	Male	35-39 years
Female	15-19 years	Non-venomous animal contact	4686.32	12138.2	1259.22	Female	15-19 years	Self-harm by firearm	8.7365	22.9132	3.65087	Female	15-19 years	Pulmonary aspiration and foreign body in airway	13.031	31.6334	5.09677	Female	15-19 years	Non-venomous animal contact	1.83397	4.75024	0.492791	Female	15-19 years	Self-harm by firearm	0.00341899	0.00896699	0.00142875	Female	15-19 years	Pulmonary aspiration and foreign body in airway	0.00509964	0.0123796	0.0019946	Female	15-19 years	Other road injuries	1602.12	5136.58	329.864	Male	35-39 years	Self-harm by other specified means	934.349	1203.49	712.802	Female	35-39 years
Male	20-24 years	Non-venomous animal contact	8678.95	20324.1	3040.54	Male	20-24 years	Self-harm by firearm	41.6465	85.1942	21.9992	Male	20-24 years	Pulmonary aspiration and foreign body in airway	9.72356	20.7618	4.28789	Male	20-24 years	Non-venomous animal contact	3.49523	8.18503	1.2245	Male	20-24 years	Self-harm by firearm	0.0167721	0.0343098	0.00885963	Male	20-24 years	Pulmonary aspiration and foreign body in airway	0.00391591	0.00836128	0.00172684	Male	20-24 years	Other road injuries	3860.69	9899.32	996.355	Female	35-39 years	Self-harm by other specified means	492.301	647.423	368.514	Male	40-44 years
Female	20-24 years	Non-venomous animal contact	4518.55	12219.4	1132.82	Female	20-24 years	Self-harm by firearm	26.7382	64.759	11.7731	Female	20-24 years	Pulmonary aspiration and foreign body in airway	11.1036	27.4949	4.5464	Female	20-24 years	Non-venomous animal contact	1.84908	5.00041	0.463575	Female	20-24 years	Self-harm by firearm	0.0109418	0.0265007	0.00481781	Female	20-24 years	Pulmonary aspiration and foreign body in airway	0.00454381	0.0112515	0.00186048	Female	20-24 years	Other road injuries	1734.18	5154.55	313.524	Male	40-44 years	Self-harm by other specified means	995.903	1224.59	783.452	Female	40-44 years
Male	25-29 years	Non-venomous animal contact	7457.66	16651.3	2404.1	Male	25-29 years	Self-harm by firearm	77.4216	148.697	44.0801	Male	25-29 years	Pulmonary aspiration and foreign body in airway	8.18314	16.5729	3.81074	Male	25-29 years	Non-venomous animal contact	3.34824	7.47589	1.07936	Male	25-29 years	Self-harm by firearm	0.0347597	0.0667598	0.0197905	Male	25-29 years	Pulmonary aspiration and foreign body in airway	0.00367395	0.00744069	0.0017109	Male	25-29 years	Other road injuries	3786.98	9916.24	914.117	Female	40-44 years	Self-harm by other specified means	508.978	639.243	383.78	Male	45-49 years
Female	25-29 years	Non-venomous animal contact	3840.04	10161	886.494	Female	25-29 years	Self-harm by firearm	46.1805	105.988	22.3981	Female	25-29 years	Pulmonary aspiration and foreign body in airway	10.5397	23.9246	4.6073	Female	25-29 years	Non-venomous animal contact	1.7446	4.61635	0.402752	Female	25-29 years	Self-harm by firearm	0.0209807	0.0481526	0.0101759	Female	25-29 years	Pulmonary aspiration and foreign body in airway	0.00478841	0.0108694	0.00209319	Female	25-29 years	Other road injuries	1818.84	5339.91	313.084	Male	45-49 years	Self-harm by other specified means	1114.9	1349.4	889.025	Female	45-49 years
Male	30-34 years	Non-venomous animal contact	6043.51	14274.7	2004.3	Male	30-34 years	Self-harm by firearm	112.141	187.181	68.1883	Male	30-34 years	Pulmonary aspiration and foreign body in airway	6.94193	14.5369	3.41353	Male	30-34 years	Non-venomous animal contact	3.09186	7.30293	1.0254	Male	30-34 years	Self-harm by firearm	0.0573713	0.0957617	0.0348851	Male	30-34 years	Pulmonary aspiration and foreign body in airway	0.00355149	0.00743709	0.00174636	Male	30-34 years	Other road injuries	3809.67	10771.5	885.897	Female	45-49 years	Self-harm by other specified means	562.161	695.391	432.383	Male	50-54 years
Female	30-34 years	Non-venomous animal contact	3167.22	9222.13	805.54	Female	30-34 years	Self-harm by firearm	56.529	112.048	30.1475	Female	30-34 years	Pulmonary aspiration and foreign body in airway	9.55335	23.0284	4.23497	Female	30-34 years	Non-venomous animal contact	1.66552	4.84957	0.423603	Female	30-34 years	Self-harm by firearm	0.0297265	0.0589216	0.0158534	Female	30-34 years	Pulmonary aspiration and foreign body in airway	0.00502375	0.0121098	0.00222701	Female	30-34 years	Other road injuries	1988.25	6363.02	325.17	Male	50-54 years	Self-harm by other specified means	1153.01	1381.8	925.467	Female	50-54 years
Male	35-39 years	Non-venomous animal contact	5690.29	13726.4	2037.7	Male	35-39 years	Self-harm by firearm	140.893	226.622	92.0669	Male	35-39 years	Pulmonary aspiration and foreign body in airway	5.55142	10.5789	2.81236	Male	35-39 years	Non-venomous animal contact	3.17885	7.66818	1.13835	Male	35-39 years	Self-harm by firearm	0.0787089	0.126601	0.0514327	Male	35-39 years	Pulmonary aspiration and foreign body in airway	0.00310127	0.00590983	0.00157111	Male	35-39 years	Other road injuries	3668.27	10605.8	827.44	Female	50-54 years	Self-harm by other specified means	581.615	721.346	453.131	Male	55-59 years
Female	35-39 years	Non-venomous animal contact	3156.54	8964.38	889.281	Female	35-39 years	Self-harm by firearm	67.7543	126.106	37.8164	Female	35-39 years	Pulmonary aspiration and foreign body in airway	8.11571	17.1832	3.57621	Female	35-39 years	Non-venomous animal contact	1.81684	5.15972	0.511853	Female	35-39 years	Self-harm by firearm	0.038998	0.0725844	0.0217664	Female	35-39 years	Pulmonary aspiration and foreign body in airway	0.00467125	0.0098903	0.00205839	Female	35-39 years	Other road injuries	2000.31	7101.21	335.354	Male	55-59 years	Self-harm by other specified means	1187.97	1417.8	959.993	Female	55-59 years
Male	40-44 years	Non-venomous animal contact	4764.51	11200.4	1712.52	Male	40-44 years	Self-harm by firearm	150.344	230.575	101.137	Male	40-44 years	Pulmonary aspiration and foreign body in airway	4.21524	8.09027	2.22568	Male	40-44 years	Non-venomous animal contact	3.25925	7.66185	1.17148	Male	40-44 years	Self-harm by firearm	0.102845	0.157729	0.0691849	Male	40-44 years	Pulmonary aspiration and foreign body in airway	0.00288352	0.0055343	0.00152252	Male	40-44 years	Other road injuries	3403.68	10408.4	804.505	Female	55-59 years	Self-harm by other specified means	602.022	755.575	477.802	Male	60-64 years
Female	40-44 years	Non-venomous animal contact	2658.67	6947.77	738.221	Female	40-44 years	Self-harm by firearm	66.1768	121.445	38.4056	Female	40-44 years	Pulmonary aspiration and foreign body in airway	5.88246	11.8917	2.84107	Female	40-44 years	Non-venomous animal contact	1.89759	4.95887	0.526895	Female	40-44 years	Self-harm by firearm	0.0472328	0.08668	0.0274115	Female	40-44 years	Pulmonary aspiration and foreign body in airway	0.00419852	0.00848755	0.00202778	Female	40-44 years	Other road injuries	1874.47	6520.54	296.026	Male	60-64 years	Self-harm by other specified means	1121.54	1321.49	905.488	Female	60-64 years
Male	45-49 years	Non-venomous animal contact	4032.14	8890.46	1476.8	Male	45-49 years	Self-harm by firearm	150.398	215.774	104.08	Male	45-49 years	Pulmonary aspiration and foreign body in airway	3.32415	5.85368	1.814	Male	45-49 years	Non-venomous animal contact	3.40208	7.50123	1.24604	Male	45-49 years	Self-harm by firearm	0.126897	0.182058	0.0878166	Male	45-49 years	Pulmonary aspiration and foreign body in airway	0.00280472	0.00493899	0.00153055	Male	45-49 years	Other road injuries	3102.68	9172.54	722.869	Female	60-64 years	Self-harm by other specified means	591.351	738.114	464.253	Male	65-69 years
Female	45-49 years	Non-venomous animal contact	2234.8	5891.01	659.647	Female	45-49 years	Self-harm by firearm	62.7588	109.341	38.2169	Female	45-49 years	Pulmonary aspiration and foreign body in airway	4.44182	8.76433	2.29432	Female	45-49 years	Non-venomous animal contact	1.96226	5.17256	0.579198	Female	45-49 years	Self-harm by firearm	0.055105	0.096006	0.0335561	Female	45-49 years	Pulmonary aspiration and foreign body in airway	0.00390011	0.00769547	0.00201451	Female	45-49 years	Other road injuries	1650.09	5792.76	264.01	Male	65-69 years	Self-harm by other specified means	986.7	1156.61	805.457	Female	65-69 years
Male	50-54 years	Non-venomous animal contact	3442.23	8132.68	1295.83	Male	50-54 years	Self-harm by firearm	177.978	235.431	131.569	Male	50-54 years	Pulmonary aspiration and foreign body in airway	3.39324	5.8003	1.90286	Male	50-54 years	Non-venomous animal contact	3.19752	7.55454	1.20371	Male	50-54 years	Self-harm by firearm	0.165325	0.218694	0.122216	Male	50-54 years	Pulmonary aspiration and foreign body in airway	0.00315202	0.00538797	0.00176759	Male	50-54 years	Other road injuries	2785.11	8324.6	615.844	Female	65-69 years	Self-harm by other specified means	553.364	674.635	437.017	Male	70-74 years
Female	50-54 years	Non-venomous animal contact	1968.26	5242.75	591.79	Female	50-54 years	Self-harm by firearm	63.1175	94.221	43.6658	Female	50-54 years	Pulmonary aspiration and foreign body in airway	4.14176	7.36538	2.27117	Female	50-54 years	Non-venomous animal contact	1.87563	4.99603	0.563941	Female	50-54 years	Self-harm by firearm	0.0601473	0.0897871	0.0416109	Female	50-54 years	Pulmonary aspiration and foreign body in airway	0.00394685	0.00701878	0.00216429	Female	50-54 years	Other road injuries	1454.22	4797.3	234.71	Male	70-74 years	Self-harm by other specified means	774.11	898.847	631.394	Female	70-74 years
Male	55-59 years	Non-venomous animal contact	2881.3	6951.37	1002.96	Male	55-59 years	Self-harm by firearm	185.567	238.066	141.511	Male	55-59 years	Pulmonary aspiration and foreign body in airway	3.20618	5.63177	1.80808	Male	55-59 years	Non-venomous animal contact	3.09674	7.47113	1.07795	Male	55-59 years	Self-harm by firearm	0.199442	0.255867	0.152092	Male	55-59 years	Pulmonary aspiration and foreign body in airway	0.00344591	0.00605287	0.00194327	Male	55-59 years	Other road injuries	2129.24	6081.77	486.107	Female	70-74 years	Self-harm by other specified means	466.525	567.353	367.835	Male	75-79 years
Female	55-59 years	Non-venomous animal contact	1647.85	4450.77	436.224	Female	55-59 years	Self-harm by firearm	65.0757	94.1871	47.1113	Female	55-59 years	Pulmonary aspiration and foreign body in airway	3.84303	6.80363	2.14159	Female	55-59 years	Non-venomous animal contact	1.78392	4.81829	0.472245	Female	55-59 years	Self-harm by firearm	0.0704493	0.101964	0.0510015	Female	55-59 years	Pulmonary aspiration and foreign body in airway	0.00416037	0.00736543	0.00231843	Female	55-59 years	Other road injuries	1114.29	3821.66	190.083	Male	75-79 years	Self-harm by other specified means	559.374	651.792	467.001	Female	75-79 years
Male	60-64 years	Non-venomous animal contact	2445.58	5821.42	898.62	Male	60-64 years	Self-harm by firearm	209.851	270.184	165.628	Male	60-64 years	Pulmonary aspiration and foreign body in airway	3.20272	5.50356	1.83347	Male	60-64 years	Non-venomous animal contact	3.11212	7.40805	1.14354	Male	60-64 years	Self-harm by firearm	0.267045	0.343823	0.21077	Male	60-64 years	Pulmonary aspiration and foreign body in airway	0.00407562	0.00700355	0.00233318	Male	60-64 years	Other road injuries	1729.21	4956.32	443.022	Female	75-79 years	Self-harm by other specified means	383.134	465.697	309.324	Male	80-84 years
Female	60-64 years	Non-venomous animal contact	1415.25	3743.75	408.876	Female	60-64 years	Self-harm by firearm	68.6565	94.9156	51.6215	Female	60-64 years	Pulmonary aspiration and foreign body in airway	3.8722	6.53769	2.24154	Female	60-64 years	Non-venomous animal contact	1.72464	4.56217	0.498261	Female	60-64 years	Self-harm by firearm	0.0836656	0.115665	0.0629066	Female	60-64 years	Pulmonary aspiration and foreign body in airway	0.0047187	0.0079669	0.00273156	Female	60-64 years	Other road injuries	899.155	3131.81	173.977	Male	80-84 years	Self-harm by other specified means	403.098	469.017	339.053	Female	80-84 years
Male	65-69 years	Non-venomous animal contact	1698.2	4084.3	606.733	Male	65-69 years	Self-harm by firearm	171.786	218.351	141.437	Male	65-69 years	Pulmonary aspiration and foreign body in airway	3.084	5.36673	1.76685	Male	65-69 years	Non-venomous animal contact	2.96588	7.13319	1.05965	Male	65-69 years	Self-harm by firearm	0.300022	0.381347	0.247019	Male	65-69 years	Pulmonary aspiration and foreign body in airway	0.00538618	0.00937294	0.00308579	Male	65-69 years	Other road injuries	1373.55	3680.81	362.342	Female	80-84 years	Self-harm by other specified means	319.491	384.912	260.044	Male	85-89 years
Female	65-69 years	Non-venomous animal contact	1116.17	2974.38	317.435	Female	65-69 years	Self-harm by firearm	67.1357	91.2421	52.8973	Female	65-69 years	Pulmonary aspiration and foreign body in airway	4.0033	7.00193	2.29754	Female	65-69 years	Non-venomous animal contact	1.68528	4.49092	0.479286	Female	65-69 years	Self-harm by firearm	0.101366	0.137764	0.0798682	Female	65-69 years	Pulmonary aspiration and foreign body in airway	0.00604447	0.010572	0.00346899	Female	65-69 years	Other road injuries	711.397	2221.22	135.231	Male	85-89 years	Self-harm by other specified means	216.442	248.957	185.555	Female	85-89 years
Male	70-74 years	Non-venomous animal contact	1004.22	2245.31	352.111	Male	70-74 years	Self-harm by firearm	125.859	155.233	103.506	Male	70-74 years	Pulmonary aspiration and foreign body in airway	2.84673	5.52465	1.53843	Male	70-74 years	Non-venomous animal contact	2.67637	5.98404	0.938421	Male	70-74 years	Self-harm by firearm	0.33543	0.413717	0.275856	Male	70-74 years	Pulmonary aspiration and foreign body in airway	0.00758691	0.0147239	0.00410012	Male	70-74 years	Other road injuries	868.927	2433.41	226.38	Female	85-89 years	Self-harm by other specified means	208.383	245.292	174.451	Male	90-94 years
Female	70-74 years	Non-venomous animal contact	728.669	1887.17	206.861	Female	70-74 years	Self-harm by firearm	55.8218	71.0523	44.5676	Female	70-74 years	Pulmonary aspiration and foreign body in airway	3.77684	7.14774	2.04781	Female	70-74 years	Non-venomous animal contact	1.55063	4.01595	0.440206	Female	70-74 years	Self-harm by firearm	0.11879	0.151202	0.0948411	Female	70-74 years	Pulmonary aspiration and foreign body in airway	0.00803722	0.0152106	0.0043578	Female	70-74 years	Other road injuries	404.949	1426.34	73.1157	Male	90-94 years	Self-harm by other specified means	84.5079	96.7382	73.0334	Female	90-94 years
Male	75-79 years	Non-venomous animal contact	578.918	1322.53	216.599	Male	75-79 years	Self-harm by firearm	110.3	133.333	91.6429	Male	75-79 years	Pulmonary aspiration and foreign body in airway	2.83128	5.12133	1.51614	Male	75-79 years	Non-venomous animal contact	2.31031	5.27786	0.86439	Male	75-79 years	Self-harm by firearm	0.440179	0.532095	0.365722	Male	75-79 years	Pulmonary aspiration and foreign body in airway	0.0112989	0.0204378	0.00605051	Male	75-79 years	Other road injuries	496.74	1394.38	128.185	Female	90-94 years	Self-harm by other specified means	105.685	122.463	90.3752	Male	95+ years
Female	75-79 years	Non-venomous animal contact	440.392	1098.66	130.995	Female	75-79 years	Self-harm by firearm	48.0949	59.1755	38.7636	Female	75-79 years	Pulmonary aspiration and foreign body in airway	3.90852	7.06707	2.11613	Female	75-79 years	Non-venomous animal contact	1.21484	3.03069	0.361355	Female	75-79 years	Self-harm by firearm	0.132671	0.163238	0.106931	Female	75-79 years	Pulmonary aspiration and foreign body in airway	0.0107818	0.0194947	0.00583743	Female	75-79 years	Other road injuries	200.905	696.486	33.8724	Male	95+ years	Self-harm by other specified means	22.027	25.2085	18.9805	Female	95+ years
Male	80-84 years	Non-venomous animal contact	301.986	709.854	115.031	Male	80-84 years	Self-harm by firearm	73.0756	87.0477	60.3738	Male	80-84 years	Pulmonary aspiration and foreign body in airway	2.1648	3.83385	1.13224	Male	80-84 years	Non-venomous animal contact	2.29095	5.38516	0.872657	Male	80-84 years	Self-harm by firearm	0.554372	0.660369	0.458013	Male	80-84 years	Pulmonary aspiration and foreign body in airway	0.0164228	0.0290847	0.00858953	Male	80-84 years	Other road injuries	217.158	600.893	54.0104	Female	95+ years	Self-harm by other specified means	36.0421	41.5718	30.8852	Male	<5 years
Female	80-84 years	Non-venomous animal contact	241.753	619.895	74.0326	Female	80-84 years	Self-harm by firearm	32.5191	40.2176	26.1483	Female	80-84 years	Pulmonary aspiration and foreign body in airway	3.1744	5.61371	1.70753	Female	80-84 years	Non-venomous animal contact	1.09698	2.81285	0.335932	Female	80-84 years	Self-harm by firearm	0.147559	0.182492	0.118651	Female	80-84 years	Pulmonary aspiration and foreign body in airway	0.0144042	0.0254729	0.00774811	Female	80-84 years	Other road injuries	93.9347	314.795	14.4395	Male	<5 years	Motorcyclist road injuries	424.954	837.425	170.888	Female	<5 years
Male	85-89 years	Non-venomous animal contact	119.464	263.147	43.378	Male	85-89 years	Self-harm by firearm	30.7709	36.9926	25.4962	Male	85-89 years	Pulmonary aspiration and foreign body in airway	1.19741	2.12652	0.647102	Male	85-89 years	Non-venomous animal contact	2.40223	5.29145	0.872259	Male	85-89 years	Self-harm by firearm	0.618753	0.74386	0.512687	Male	85-89 years	Pulmonary aspiration and foreign body in airway	0.024078	0.0427608	0.0130122	Male	85-89 years	Other road injuries	63.3336	179.676	14.5337	Female	<5 years	Motorcyclist road injuries	183.928	436.622	61.0924	Male	5-9 years
Female	85-89 years	Non-venomous animal contact	109.918	259.999	33.2256	Female	85-89 years	Self-harm by firearm	14.2467	17.1684	11.7348	Female	85-89 years	Pulmonary aspiration and foreign body in airway	1.97323	3.51177	1.08024	Female	85-89 years	Non-venomous animal contact	1.08876	2.57535	0.329107	Female	85-89 years	Self-harm by firearm	0.141117	0.170057	0.116236	Female	85-89 years	Pulmonary aspiration and foreign body in airway	0.0195454	0.0347849	0.0107	Female	85-89 years	Other road injuries	31.8141	105.377	4.78725	Male	5-9 years	Motorcyclist road injuries	722.237	1487.38	289.705	Female	5-9 years
Male	90-94 years	Non-venomous animal contact	35.9526	77.3856	14.4393	Male	90-94 years	Self-harm by firearm	8.05575	9.69546	6.68972	Male	90-94 years	Pulmonary aspiration and foreign body in airway	0.444794	0.758802	0.245855	Male	90-94 years	Non-venomous animal contact	2.89326	6.22756	1.162	Male	90-94 years	Self-harm by firearm	0.648281	0.780235	0.538351	Male	90-94 years	Pulmonary aspiration and foreign body in airway	0.0357945	0.0610641	0.019785	Male	90-94 years	Other road injuries	12.0482	32.2453	3.07746	Female	5-9 years	Motorcyclist road injuries	286.407	648.289	103.011	Male	10-14 years
Female	90-94 years	Non-venomous animal contact	37.2699	90.253	11.4737	Female	90-94 years	Self-harm by firearm	3.83801	4.5412	3.20729	Female	90-94 years	Pulmonary aspiration and foreign body in airway	0.942873	1.66512	0.520202	Female	90-94 years	Non-venomous animal contact	1.17817	2.85306	0.362703	Female	90-94 years	Self-harm by firearm	0.121326	0.143555	0.101388	Female	90-94 years	Pulmonary aspiration and foreign body in airway	0.0298059	0.0526373	0.0164445	Female	90-94 years	Other road injuries	8.96713	31.8668	1.24451	Male	10-14 years	Motorcyclist road injuries	1216.74	2343.19	562.248	Female	10-14 years
Male	95+ years	Non-venomous animal contact	9.67332	22.3657	3.43157	Male	95+ years	Self-harm by firearm	1.6513	1.99408	1.37816	Male	95+ years	Pulmonary aspiration and foreign body in airway	0.129128	0.234569	0.0679009	Male	95+ years	Non-venomous animal contact	3.79479	8.77392	1.34619	Male	95+ years	Self-harm by firearm	0.647797	0.782265	0.540643	Male	95+ years	Pulmonary aspiration and foreign body in airway	0.0506561	0.09202	0.0266371	Male	95+ years	Other road injuries	1.99323	5.29103	0.465289	Female	10-14 years	Motorcyclist road injuries	385.275	797.904	170.28	Male	15-19 years
Female	95+ years	Non-venomous animal contact	9.97993	25.0757	2.82046	Female	95+ years	Self-harm by firearm	0.826823	0.970809	0.695097	Female	95+ years	Pulmonary aspiration and foreign body in airway	0.355325	0.702571	0.186496	Female	95+ years	Non-venomous animal contact	1.2885	3.23752	0.364148	Female	95+ years	Self-harm by firearm	0.106751	0.125341	0.0897438	Female	95+ years	Pulmonary aspiration and foreign body in airway	0.0458759	0.0907087	0.0240785	Female	95+ years	Other road injuries	2.00881	7.36217	0.282161	Male	15-19 years	Motorcyclist road injuries	2990.86	5746.83	1539.45	Female	15-19 years
Male	<5 years	Venomous animal contact	4437.7	10246.8	1388.61	Male	<5 years	Foreign body in eyes	364.751	977.181	93.3871	Male	<5 years	Other exposure to mechanical forces	3072.51	6183.7	1088.88	Male	<5 years	Venomous animal contact	1.36381	3.14908	0.426751	Male	<5 years	Foreign body in eyes	0.112096	0.30031	0.0287	Male	<5 years	Other exposure to mechanical forces	0.944252	1.90039	0.334639	Male	<5 years	Foreign body in other body part	21639.6	51288.5	7778.09	Female	15-19 years	Motorcyclist road injuries	591.488	1160.08	304.083	Male	20-24 years
Female	<5 years	Venomous animal contact	2391	6575.89	491.937	Female	<5 years	Foreign body in eyes	184.816	574.675	31.5656	Female	<5 years	Other exposure to mechanical forces	1863.53	4221.46	526.52	Female	<5 years	Venomous animal contact	0.779525	2.1439	0.160384	Female	<5 years	Foreign body in eyes	0.0602547	0.187358	0.0102911	Female	<5 years	Other exposure to mechanical forces	0.607556	1.3763	0.171658	Female	<5 years	Foreign body in other body part	14687.7	41596.8	4147.42	Male	20-24 years	Motorcyclist road injuries	5124.59	9068.56	2957.81	Female	20-24 years
Male	5-9 years	Venomous animal contact	3674.7	9793.8	859.362	Male	5-9 years	Foreign body in eyes	496.747	1461.3	120.898	Male	5-9 years	Other exposure to mechanical forces	2790.99	6128.4	977.369	Male	5-9 years	Venomous animal contact	1.22274	3.25885	0.28595	Male	5-9 years	Foreign body in eyes	0.165291	0.486244	0.0402285	Male	5-9 years	Other exposure to mechanical forces	0.928693	2.0392	0.325216	Male	5-9 years	Foreign body in other body part	16162.3	38648.2	5146.5	Female	20-24 years	Motorcyclist road injuries	870.729	1479.3	499.019	Male	25-29 years
Female	5-9 years	Venomous animal contact	2612.82	7991.17	485.74	Female	5-9 years	Foreign body in eyes	242.911	757.373	42.782	Female	5-9 years	Other exposure to mechanical forces	1423.11	3593.5	401.043	Female	5-9 years	Venomous animal contact	0.917959	2.80753	0.170654	Female	5-9 years	Foreign body in eyes	0.0853418	0.266087	0.0150306	Female	5-9 years	Other exposure to mechanical forces	0.499981	1.2625	0.140898	Female	5-9 years	Foreign body in other body part	8949.37	26327.4	2294.69	Male	25-29 years	Motorcyclist road injuries	6337.8	10109.5	4004.74	Female	25-29 years
Male	10-14 years	Venomous animal contact	3785.42	10019.1	909.557	Male	10-14 years	Foreign body in eyes	676.839	2276.47	140.148	Male	10-14 years	Other exposure to mechanical forces	3254.96	7455.9	1085.71	Male	10-14 years	Venomous animal contact	1.37766	3.64633	0.331024	Male	10-14 years	Foreign body in eyes	0.246328	0.828498	0.0510055	Male	10-14 years	Other exposure to mechanical forces	1.18461	2.7135	0.395133	Male	10-14 years	Foreign body in other body part	11112.2	26622.4	3395.32	Female	25-29 years	Motorcyclist road injuries	1186.17	1938.76	750.876	Male	30-34 years
Female	10-14 years	Venomous animal contact	2699.04	7956.28	454.24	Female	10-14 years	Foreign body in eyes	309.575	1053.08	49.5987	Female	10-14 years	Other exposure to mechanical forces	1196.65	3252.39	313.456	Female	10-14 years	Venomous animal contact	1.03049	3.03769	0.173428	Female	10-14 years	Foreign body in eyes	0.118195	0.402064	0.0189367	Female	10-14 years	Other exposure to mechanical forces	0.456877	1.24176	0.119677	Female	10-14 years	Foreign body in other body part	5746.96	16762.3	1498.9	Male	30-34 years	Motorcyclist road injuries	7347.17	11057.5	5086.92	Female	30-34 years
Male	15-19 years	Venomous animal contact	3749.59	9771.84	934.773	Male	15-19 years	Foreign body in eyes	1045.42	3122.33	185.285	Male	15-19 years	Other exposure to mechanical forces	3904.9	8906.24	1326.28	Male	15-19 years	Venomous animal contact	1.4199	3.70041	0.35398	Male	15-19 years	Foreign body in eyes	0.395879	1.18236	0.0701637	Male	15-19 years	Other exposure to mechanical forces	1.47871	3.37262	0.502235	Male	15-19 years	Foreign body in other body part	7498.49	17784.2	2438.44	Female	30-34 years	Motorcyclist road injuries	1527.61	2385.53	1033.92	Male	35-39 years
Female	15-19 years	Venomous animal contact	2489.14	8356.29	472.959	Female	15-19 years	Foreign body in eyes	429.753	1393.56	67.5681	Female	15-19 years	Other exposure to mechanical forces	1030.01	2700.36	273.613	Female	15-19 years	Venomous animal contact	0.974115	3.2702	0.18509	Female	15-19 years	Foreign body in eyes	0.168182	0.545363	0.0264425	Female	15-19 years	Other exposure to mechanical forces	0.403091	1.05678	0.107077	Female	15-19 years	Foreign body in other body part	3839.07	10528.2	1050.99	Male	35-39 years	Motorcyclist road injuries	7962.53	10839.2	5900.16	Female	35-39 years
Male	20-24 years	Venomous animal contact	3989.72	10692.8	996.661	Male	20-24 years	Foreign body in eyes	1481.63	4413.7	274.166	Male	20-24 years	Other exposure to mechanical forces	4119.74	8710.3	1412.61	Male	20-24 years	Venomous animal contact	1.60676	4.30624	0.40138	Male	20-24 years	Foreign body in eyes	0.596689	1.77751	0.110413	Male	20-24 years	Other exposure to mechanical forces	1.65912	3.50785	0.568892	Male	20-24 years	Foreign body in other body part	5621.51	13430.6	1696.03	Female	35-39 years	Motorcyclist road injuries	1747.81	2499.68	1258.47	Male	40-44 years
Female	20-24 years	Venomous animal contact	2492.73	8220.2	444.953	Female	20-24 years	Foreign body in eyes	579.465	2086.46	89.3604	Female	20-24 years	Other exposure to mechanical forces	911.968	2543.26	241.561	Female	20-24 years	Venomous animal contact	1.02007	3.36388	0.182084	Female	20-24 years	Foreign body in eyes	0.237129	0.853822	0.0365681	Female	20-24 years	Other exposure to mechanical forces	0.373196	1.04075	0.0988519	Female	20-24 years	Foreign body in other body part	2879.22	7671.46	740.858	Male	40-44 years	Motorcyclist road injuries	8816.6	11566.7	6676.52	Female	40-44 years
Male	25-29 years	Venomous animal contact	3651.16	9426.58	895.758	Male	25-29 years	Foreign body in eyes	1644.27	5279.15	313.687	Male	25-29 years	Other exposure to mechanical forces	3932.12	8472.33	1450.06	Male	25-29 years	Venomous animal contact	1.63925	4.23222	0.402165	Male	25-29 years	Foreign body in eyes	0.738222	2.37016	0.140835	Male	25-29 years	Other exposure to mechanical forces	1.76539	3.80379	0.651027	Male	25-29 years	Foreign body in other body part	4884.05	11669	1570.56	Female	40-44 years	Motorcyclist road injuries	2018.21	2764.17	1502.17	Male	45-49 years
Female	25-29 years	Venomous animal contact	2203.07	6868.21	358.673	Female	25-29 years	Foreign body in eyes	645.385	2230.16	97.1265	Female	25-29 years	Other exposure to mechanical forces	855.463	2271.03	246.644	Female	25-29 years	Venomous animal contact	1.0009	3.12036	0.162952	Female	25-29 years	Foreign body in eyes	0.293211	1.01321	0.0441265	Female	25-29 years	Other exposure to mechanical forces	0.388654	1.03177	0.112055	Female	25-29 years	Foreign body in other body part	2491.41	6679.92	687.943	Male	45-49 years	Motorcyclist road injuries	10003.3	12765.5	7768.82	Female	45-49 years
Male	30-34 years	Venomous animal contact	2843.95	7207.4	668.72	Male	30-34 years	Foreign body in eyes	1627.86	4835.99	277.423	Male	30-34 years	Other exposure to mechanical forces	3435.67	7178.15	1346.17	Male	30-34 years	Venomous animal contact	1.45497	3.68731	0.342117	Male	30-34 years	Foreign body in eyes	0.832814	2.47409	0.14193	Male	30-34 years	Other exposure to mechanical forces	1.75769	3.67234	0.688703	Male	30-34 years	Foreign body in other body part	4516.17	11100.8	1512	Female	45-49 years	Motorcyclist road injuries	2419.21	3232.06	1873.59	Male	50-54 years
Female	30-34 years	Venomous animal contact	1818.33	5569.6	293.864	Female	30-34 years	Foreign body in eyes	635.116	2192.84	84.9464	Female	30-34 years	Other exposure to mechanical forces	757.199	1904.46	244.609	Female	30-34 years	Venomous animal contact	0.956192	2.92884	0.154532	Female	30-34 years	Foreign body in eyes	0.333983	1.15313	0.0446701	Female	30-34 years	Other exposure to mechanical forces	0.398182	1.00148	0.12863	Female	30-34 years	Foreign body in other body part	2291.66	6152.42	662.131	Male	50-54 years	Motorcyclist road injuries	11156.4	14067.6	8775.76	Female	50-54 years
Male	35-39 years	Venomous animal contact	2409.33	6156.06	617.748	Male	35-39 years	Foreign body in eyes	1766.88	5343.62	289.191	Male	35-39 years	Other exposure to mechanical forces	2966.32	6296.93	1156.87	Male	35-39 years	Venomous animal contact	1.34596	3.43905	0.345102	Male	35-39 years	Foreign body in eyes	0.98706	2.98519	0.161555	Male	35-39 years	Other exposure to mechanical forces	1.65712	3.51775	0.64628	Male	35-39 years	Foreign body in other body part	3843.11	8576.35	1301.17	Female	50-54 years	Motorcyclist road injuries	2785.5	3628.06	2176.96	Male	55-59 years
Female	35-39 years	Venomous animal contact	1747.18	5399.49	313.085	Female	35-39 years	Foreign body in eyes	691.714	2426.05	93.7258	Female	35-39 years	Other exposure to mechanical forces	675.518	1636.58	215.119	Female	35-39 years	Venomous animal contact	1.00564	3.10784	0.180206	Female	35-39 years	Foreign body in eyes	0.398137	1.39639	0.0539467	Female	35-39 years	Other exposure to mechanical forces	0.388815	0.941986	0.123818	Female	35-39 years	Foreign body in other body part	1957.86	4756.13	575.235	Male	55-59 years	Motorcyclist road injuries	10946	13819.7	8759.15	Female	55-59 years
Male	40-44 years	Venomous animal contact	1937.95	5018.46	456.416	Male	40-44 years	Foreign body in eyes	1512.93	4909	279.68	Male	40-44 years	Other exposure to mechanical forces	2336.41	4883.97	915.541	Male	40-44 years	Venomous animal contact	1.32569	3.43298	0.312221	Male	40-44 years	Foreign body in eyes	1.03495	3.3581	0.191321	Male	40-44 years	Other exposure to mechanical forces	1.59827	3.34098	0.626293	Male	40-44 years	Foreign body in other body part	3220.72	7042.6	1133.15	Female	55-59 years	Motorcyclist road injuries	2777.47	3593.38	2184.51	Male	60-64 years
Female	40-44 years	Venomous animal contact	1393.65	4402.79	251.719	Female	40-44 years	Foreign body in eyes	642.37	2337.44	88.883	Female	40-44 years	Other exposure to mechanical forces	562.052	1360.22	181.556	Female	40-44 years	Venomous animal contact	0.994698	3.14243	0.179661	Female	40-44 years	Foreign body in eyes	0.458483	1.66832	0.063439	Female	40-44 years	Other exposure to mechanical forces	0.401157	0.970836	0.129583	Female	40-44 years	Foreign body in other body part	1634.67	3828.23	510.057	Male	60-64 years	Motorcyclist road injuries	10479.8	13213.4	8453.81	Female	60-64 years
Male	45-49 years	Venomous animal contact	1516.17	4198.5	364.116	Male	45-49 years	Foreign body in eyes	1187.79	3513.94	233.426	Male	45-49 years	Other exposure to mechanical forces	1686.9	3492.71	664.69	Male	45-49 years	Venomous animal contact	1.27926	3.54244	0.307219	Male	45-49 years	Foreign body in eyes	1.00218	2.96486	0.196951	Male	45-49 years	Other exposure to mechanical forces	1.4233	2.94694	0.560825	Male	45-49 years	Foreign body in other body part	2792.59	6190.87	981.885	Female	60-64 years	Motorcyclist road injuries	2748.83	3555.07	2216.83	Male	65-69 years
Female	45-49 years	Venomous animal contact	1069.65	3327.16	180.278	Female	45-49 years	Foreign body in eyes	548.973	1897.43	81.8151	Female	45-49 years	Other exposure to mechanical forces	435.687	1132.17	137.075	Female	45-49 years	Venomous animal contact	0.939202	2.92139	0.158292	Female	45-49 years	Foreign body in eyes	0.482022	1.66602	0.0718372	Female	45-49 years	Other exposure to mechanical forces	0.382552	0.994093	0.120358	Female	45-49 years	Foreign body in other body part	1427.16	3422.34	451.48	Male	65-69 years	Motorcyclist road injuries	9755.14	12150.1	7960.85	Female	65-69 years
Male	50-54 years	Venomous animal contact	1179.87	3168.33	285.956	Male	50-54 years	Foreign body in eyes	932.218	2918.54	173.207	Male	50-54 years	Other exposure to mechanical forces	1511.08	3154.47	626.492	Male	50-54 years	Venomous animal contact	1.09599	2.9431	0.265627	Male	50-54 years	Foreign body in eyes	0.865948	2.71106	0.160894	Male	50-54 years	Other exposure to mechanical forces	1.40366	2.93023	0.581955	Male	50-54 years	Foreign body in other body part	2241.48	5145.35	821.866	Female	65-69 years	Motorcyclist road injuries	2679.76	3421.32	2185.38	Male	70-74 years
Female	50-54 years	Venomous animal contact	876.783	2875.25	154.383	Female	50-54 years	Foreign body in eyes	468.455	1645.03	65.2207	Female	50-54 years	Other exposure to mechanical forces	401.994	1008.67	136.234	Female	50-54 years	Venomous animal contact	0.835523	2.73994	0.147118	Female	50-54 years	Foreign body in eyes	0.446411	1.56762	0.0621515	Female	50-54 years	Other exposure to mechanical forces	0.383077	0.961204	0.129823	Female	50-54 years	Foreign body in other body part	1167.86	2784.91	395.6	Male	70-74 years	Motorcyclist road injuries	7634.04	9224.8	6257.1	Female	70-74 years
Male	55-59 years	Venomous animal contact	970.049	2744.23	223.452	Male	55-59 years	Foreign body in eyes	673.809	2119.71	128.24	Male	55-59 years	Other exposure to mechanical forces	1153.09	2335.84	474.383	Male	55-59 years	Venomous animal contact	1.04258	2.94942	0.24016	Male	55-59 years	Foreign body in eyes	0.72419	2.2782	0.137828	Male	55-59 years	Other exposure to mechanical forces	1.23931	2.51049	0.509854	Male	55-59 years	Foreign body in other body part	1759.6	3631.25	635.322	Female	70-74 years	Motorcyclist road injuries	2080.83	2555.74	1700.37	Male	75-79 years
Female	55-59 years	Venomous animal contact	696.482	2263.48	110.511	Female	55-59 years	Foreign body in eyes	378.73	1375.11	57.222	Female	55-59 years	Other exposure to mechanical forces	349.54	861.68	115.028	Female	55-59 years	Venomous animal contact	0.753993	2.45039	0.119637	Female	55-59 years	Foreign body in eyes	0.410004	1.48866	0.0619471	Female	55-59 years	Other exposure to mechanical forces	0.378402	0.932832	0.124526	Female	55-59 years	Foreign body in other body part	958.476	2135.84	329.379	Male	75-79 years	Motorcyclist road injuries	5254.82	6287.45	4300.41	Female	75-79 years
Male	60-64 years	Venomous animal contact	884.436	2549.95	204.654	Male	60-64 years	Foreign body in eyes	501.689	1589.11	96.2434	Male	60-64 years	Other exposure to mechanical forces	893.833	1831.24	398.498	Male	60-64 years	Venomous animal contact	1.12549	3.24493	0.260432	Male	60-64 years	Foreign body in eyes	0.638424	2.02222	0.122474	Male	60-64 years	Other exposure to mechanical forces	1.13745	2.33034	0.507109	Male	60-64 years	Foreign body in other body part	1410.75	3067.53	515.738	Female	75-79 years	Motorcyclist road injuries	1485.2	1793.27	1228.78	Male	80-84 years
Female	60-64 years	Venomous animal contact	619.799	2213.73	98.0849	Female	60-64 years	Foreign body in eyes	326.139	1151.84	46.4012	Female	60-64 years	Other exposure to mechanical forces	313.024	748.36	114.292	Female	60-64 years	Venomous animal contact	0.755294	2.69768	0.119527	Female	60-64 years	Foreign body in eyes	0.397436	1.40365	0.056545	Female	60-64 years	Other exposure to mechanical forces	0.381455	0.91196	0.139278	Female	60-64 years	Foreign body in other body part	826.381	1929.35	288.976	Male	80-84 years	Motorcyclist road injuries	3434.19	4152.86	2824.99	Female	80-84 years
Male	65-69 years	Venomous animal contact	656.818	1850.12	169.151	Male	65-69 years	Foreign body in eyes	337.82	1109.76	59.5769	Male	65-69 years	Other exposure to mechanical forces	535.972	1073.38	249.446	Male	65-69 years	Venomous animal contact	1.14713	3.23122	0.295421	Male	65-69 years	Foreign body in eyes	0.589998	1.93818	0.10405	Male	65-69 years	Other exposure to mechanical forces	0.936069	1.87464	0.435654	Male	65-69 years	Foreign body in other body part	1129.92	2435.8	450.993	Female	80-84 years	Motorcyclist road injuries	1047.52	1258.62	863.998	Male	85-89 years
Female	65-69 years	Venomous animal contact	478.739	1588.39	77.7533	Female	65-69 years	Foreign body in eyes	262.04	965.494	34.7393	Female	65-69 years	Other exposure to mechanical forces	228.628	535.355	88.1605	Female	65-69 years	Venomous animal contact	0.722833	2.39827	0.117397	Female	65-69 years	Foreign body in eyes	0.395647	1.45777	0.0524519	Female	65-69 years	Other exposure to mechanical forces	0.345198	0.808317	0.133111	Female	65-69 years	Foreign body in other body part	729.414	1597.64	277.495	Male	85-89 years	Motorcyclist road injuries	1601.31	1929.06	1335.23	Female	85-89 years
Male	70-74 years	Venomous animal contact	353.265	956.118	86.7361	Male	70-74 years	Foreign body in eyes	194.63	620.75	38.7018	Male	70-74 years	Other exposure to mechanical forces	300.78	595.212	141.819	Male	70-74 years	Venomous animal contact	0.941498	2.54818	0.231163	Male	70-74 years	Foreign body in eyes	0.518714	1.65438	0.103145	Male	70-74 years	Other exposure to mechanical forces	0.801617	1.58632	0.377965	Male	70-74 years	Foreign body in other body part	865.534	1839.52	356.164	Female	85-89 years	Motorcyclist road injuries	569.86	684.547	471.697	Male	90-94 years
Female	70-74 years	Venomous animal contact	267.217	889.649	42.7484	Female	70-74 years	Foreign body in eyes	174.811	595.17	27.3384	Female	70-74 years	Other exposure to mechanical forces	147.894	333.47	59.655	Female	70-74 years	Venomous animal contact	0.568645	1.8932	0.0909698	Female	70-74 years	Foreign body in eyes	0.372004	1.26654	0.0581769	Female	70-74 years	Other exposure to mechanical forces	0.314722	0.709635	0.126948	Female	70-74 years	Foreign body in other body part	602.891	1329.5	237.242	Male	90-94 years	Motorcyclist road injuries	478.214	565.09	400.697	Female	90-94 years
Male	75-79 years	Venomous animal contact	178.24	489.325	41.7221	Male	75-79 years	Foreign body in eyes	106.941	317.767	21.9943	Male	75-79 years	Other exposure to mechanical forces	199.569	372.669	103.313	Male	75-79 years	Venomous animal contact	0.711306	1.95276	0.166502	Male	75-79 years	Foreign body in eyes	0.426772	1.26812	0.0877735	Male	75-79 years	Other exposure to mechanical forces	0.796427	1.48722	0.412293	Male	75-79 years	Foreign body in other body part	640.903	1358.3	242.334	Female	90-94 years	Motorcyclist road injuries	229.063	275.694	190.781	Male	95+ years
Female	75-79 years	Venomous animal contact	144.913	466.069	21.6173	Female	75-79 years	Foreign body in eyes	112.557	393.67	18.1162	Female	75-79 years	Other exposure to mechanical forces	115.286	242.493	50.3184	Female	75-79 years	Venomous animal contact	0.399746	1.28567	0.0596319	Female	75-79 years	Foreign body in eyes	0.310493	1.08595	0.0499742	Female	75-79 years	Other exposure to mechanical forces	0.31802	0.668925	0.138805	Female	75-79 years	Foreign body in other body part	493.098	1075.31	173.831	Male	95+ years	Motorcyclist road injuries	111.101	132.403	94.3591	Female	95+ years
Male	80-84 years	Venomous animal contact	84.7011	224.849	18.9387	Male	80-84 years	Foreign body in eyes	45.8142	141.797	8.44492	Male	80-84 years	Other exposure to mechanical forces	102.068	180.508	54.5208	Male	80-84 years	Venomous animal contact	0.642567	1.70577	0.143674	Male	80-84 years	Foreign body in eyes	0.34756	1.07572	0.0640656	Male	80-84 years	Other exposure to mechanical forces	0.774318	1.36938	0.413611	Male	80-84 years	Foreign body in other body part	454.566	967.873	186.355	Male	<5 years	Physical violence by sharp object	1781.52	3382.25	804.272	Male	<5 years
Female	80-84 years	Venomous animal contact	73.4937	235.912	10.6691	Female	80-84 years	Foreign body in eyes	56.6182	190.269	8.32645	Female	80-84 years	Other exposure to mechanical forces	74.1511	152.739	34.4458	Female	80-84 years	Venomous animal contact	0.333486	1.07048	0.0484125	Female	80-84 years	Foreign body in eyes	0.256912	0.863368	0.0377823	Female	80-84 years	Other exposure to mechanical forces	0.33647	0.693071	0.156302	Female	80-84 years	Foreign body in other body part	391.704	858.205	146.664	Female	<5 years	Physical violence by sharp object	548.315	1270.81	183.513	Female	<5 years
Male	85-89 years	Venomous animal contact	30.5356	85.026	7.02391	Male	85-89 years	Foreign body in eyes	12.9212	41.3143	2.22189	Male	85-89 years	Other exposure to mechanical forces	40.3504	72.1772	22.1266	Male	85-89 years	Venomous animal contact	0.61402	1.70973	0.141239	Male	85-89 years	Foreign body in eyes	0.259824	0.830763	0.0446786	Male	85-89 years	Other exposure to mechanical forces	0.81138	1.45136	0.444929	Male	85-89 years	Foreign body in other body part	257.587	545.296	100.206	Male	5-9 years	Physical violence by sharp object	1917.97	3868.85	816.835	Male	5-9 years
Female	85-89 years	Venomous animal contact	29.5614	101.787	4.30641	Female	85-89 years	Foreign body in eyes	19.8013	67.4624	2.91208	Female	85-89 years	Other exposure to mechanical forces	38.717	82.7851	18.2032	Female	85-89 years	Venomous animal contact	0.292813	1.00823	0.0426561	Female	85-89 years	Foreign body in eyes	0.196136	0.668232	0.0288448	Female	85-89 years	Other exposure to mechanical forces	0.383501	0.820007	0.180307	Female	85-89 years	Foreign body in other body part	261.587	587.234	95.5391	Female	5-9 years	Physical violence by sharp object	502.74	1194.09	180.374	Female	5-9 years
Male	90-94 years	Venomous animal contact	8.60494	25.2013	1.90638	Male	90-94 years	Foreign body in eyes	2.65568	8.23787	0.539395	Male	90-94 years	Other exposure to mechanical forces	11.5069	20.1407	6.5519	Male	90-94 years	Venomous animal contact	0.692477	2.02806	0.153414	Male	90-94 years	Foreign body in eyes	0.213714	0.662937	0.0434074	Male	90-94 years	Other exposure to mechanical forces	0.926007	1.62081	0.527259	Male	90-94 years	Foreign body in other body part	133.588	283.713	52.8217	Male	10-14 years	Physical violence by sharp object	2967.47	6096.2	1166.31	Male	10-14 years
Female	90-94 years	Venomous animal contact	9.49321	31.159	1.28454	Female	90-94 years	Foreign body in eyes	5.26149	18.0792	0.796706	Female	90-94 years	Other exposure to mechanical forces	14.7937	29.1184	7.22183	Female	90-94 years	Venomous animal contact	0.300097	0.984992	0.0406067	Female	90-94 years	Foreign body in eyes	0.166325	0.571517	0.0251853	Female	90-94 years	Other exposure to mechanical forces	0.467657	0.920484	0.228295	Female	90-94 years	Foreign body in other body part	166.614	369.033	61.5219	Female	10-14 years	Physical violence by sharp object	571.013	1386.46	198.012	Female	10-14 years
Male	95+ years	Venomous animal contact	2.16898	6.83668	0.407879	Male	95+ years	Foreign body in eyes	0.558241	1.78421	0.08838	Male	95+ years	Other exposure to mechanical forces	2.71497	4.72343	1.50544	Male	95+ years	Venomous animal contact	0.85088	2.68199	0.160009	Male	95+ years	Foreign body in eyes	0.218995	0.699934	0.034671	Male	95+ years	Other exposure to mechanical forces	1.06507	1.85298	0.590576	Male	95+ years	Foreign body in other body part	54.8648	137.468	16.947	Male	15-19 years	Physical violence by sharp object	5157.65	10795.4	2202.09	Male	15-19 years
Female	95+ years	Venomous animal contact	2.56326	9.4611	0.329231	Female	95+ years	Foreign body in eyes	1.27422	4.51671	0.1568	Female	95+ years	Other exposure to mechanical forces	4.41592	9.02312	2.08182	Female	95+ years	Venomous animal contact	0.330941	1.22152	0.0425069	Female	95+ years	Foreign body in eyes	0.164514	0.583151	0.0202444	Female	95+ years	Other exposure to mechanical forces	0.570138	1.16497	0.268783	Female	95+ years	Foreign body in other body part	84.9893	222.38	25.3241	Female	15-19 years	Physical violence by sharp object	613.868	1484.86	227.014	Female	15-19 years
Male	<5 years	Self-harm by firearm	0	0	0	Male	<5 years	Pulmonary aspiration and foreign body in airway	305.098	650.663	120.599	Male	<5 years	Foreign body in eyes	133.959	360.419	31.5269	Male	<5 years	Self-harm by firearm	0	0	0	Male	<5 years	Pulmonary aspiration and foreign body in airway	0.0937637	0.199964	0.037063	Male	<5 years	Foreign body in eyes	0.0411688	0.110765	0.00968893	Male	<5 years	Self-harm by firearm	0	0	0	Male	20-24 years	Physical violence by sharp object	6487.91	13112.6	3008.66	Male	20-24 years
Female	<5 years	Self-harm by firearm	0	0	0	Female	<5 years	Pulmonary aspiration and foreign body in airway	289.965	765.428	96.1013	Female	<5 years	Foreign body in eyes	67.7558	208.028	11.536	Female	<5 years	Self-harm by firearm	0	0	0	Female	<5 years	Pulmonary aspiration and foreign body in airway	0.0945356	0.249548	0.0313314	Female	<5 years	Foreign body in eyes	0.02209	0.0678222	0.00376101	Female	<5 years	Self-harm by firearm	0	0	0	Female	20-24 years	Physical violence by sharp object	658.072	1519.93	274.85	Female	20-24 years
Male	5-9 years	Self-harm by firearm	0	0	0	Male	5-9 years	Pulmonary aspiration and foreign body in airway	144.992	280.761	71.8774	Male	5-9 years	Foreign body in eyes	182.358	540.831	41.4478	Male	5-9 years	Self-harm by firearm	0	0	0	Male	5-9 years	Pulmonary aspiration and foreign body in airway	0.0482457	0.0934223	0.023917	Male	5-9 years	Foreign body in eyes	0.060679	0.17996	0.0137916	Male	5-9 years	Self-harm by firearm	0	0	0	Male	25-29 years	Physical violence by sharp object	6489.94	12066	3304.93	Male	25-29 years
Female	5-9 years	Self-harm by firearm	0	0	0	Female	5-9 years	Pulmonary aspiration and foreign body in airway	145.312	332.642	66.7294	Female	5-9 years	Foreign body in eyes	89.123	288.884	15.4683	Female	5-9 years	Self-harm by firearm	0	0	0	Female	5-9 years	Pulmonary aspiration and foreign body in airway	0.0510523	0.116867	0.023444	Female	5-9 years	Foreign body in eyes	0.0313115	0.101493	0.00543446	Female	5-9 years	Self-harm by firearm	0	0	0	Female	25-29 years	Physical violence by sharp object	731.782	1511.26	350.711	Female	25-29 years
Male	10-14 years	Self-harm by firearm	16.1894	60.0852	2.64573	Male	10-14 years	Pulmonary aspiration and foreign body in airway	96.8848	156.232	58.2706	Male	10-14 years	Foreign body in eyes	247.611	754.734	47.2225	Male	10-14 years	Self-harm by firearm	0.00589195	0.0218674	0.000962885	Male	10-14 years	Pulmonary aspiration and foreign body in airway	0.0352602	0.0568592	0.021207	Male	10-14 years	Foreign body in eyes	0.0901154	0.274678	0.0171861	Male	10-14 years	Self-harm by firearm	17.8126	66.0008	2.88546	Male	30-34 years	Physical violence by sharp object	6213.68	10934.1	3534.5	Male	30-34 years
Female	10-14 years	Self-harm by firearm	8.37842	32.4345	1.02547	Female	10-14 years	Pulmonary aspiration and foreign body in airway	96.0108	171.619	55.0449	Female	10-14 years	Foreign body in eyes	113.164	371.077	18.1351	Female	10-14 years	Self-harm by firearm	0.00319886	0.0123834	0.000391521	Female	10-14 years	Pulmonary aspiration and foreign body in airway	0.0366567	0.0655239	0.021016	Female	10-14 years	Foreign body in eyes	0.0432056	0.141676	0.00692395	Female	10-14 years	Self-harm by firearm	9.80982	36.9556	1.23831	Female	30-34 years	Physical violence by sharp object	787.962	1552.88	411.581	Female	30-34 years
Male	15-19 years	Self-harm by firearm	68.1326	195.313	16.8596	Male	15-19 years	Pulmonary aspiration and foreign body in airway	79.4539	118.155	53.0163	Male	15-19 years	Foreign body in eyes	382.108	1121.16	69.1884	Male	15-19 years	Self-harm by firearm	0.0258005	0.0739611	0.0063844	Male	15-19 years	Pulmonary aspiration and foreign body in airway	0.0300876	0.0447429	0.0200762	Male	15-19 years	Foreign body in eyes	0.144697	0.424561	0.0262003	Male	15-19 years	Self-harm by firearm	66.7017	191.777	15.6875	Male	35-39 years	Physical violence by sharp object	5696.1	9369.87	3623.97	Male	35-39 years
Female	15-19 years	Self-harm by firearm	38.9953	139.751	6.24624	Female	15-19 years	Pulmonary aspiration and foreign body in airway	81.4706	130.047	52.6733	Female	15-19 years	Foreign body in eyes	156.866	510.294	24.1792	Female	15-19 years	Self-harm by firearm	0.0152607	0.054691	0.00244444	Female	15-19 years	Pulmonary aspiration and foreign body in airway	0.0318832	0.0508932	0.0206135	Female	15-19 years	Foreign body in eyes	0.0613887	0.199701	0.00946242	Female	15-19 years	Self-harm by firearm	50.971	167.601	8.31352	Female	35-39 years	Physical violence by sharp object	771.474	1393.78	467.934	Female	35-39 years
Male	20-24 years	Self-harm by firearm	165.133	455.762	41.3938	Male	20-24 years	Pulmonary aspiration and foreign body in airway	72.4521	105.618	49.1474	Male	20-24 years	Foreign body in eyes	541.538	1626.1	87.8931	Male	20-24 years	Self-harm by firearm	0.066503	0.183546	0.0166703	Male	20-24 years	Pulmonary aspiration and foreign body in airway	0.0291782	0.0425348	0.0197928	Male	20-24 years	Foreign body in eyes	0.218091	0.65487	0.0353967	Male	20-24 years	Self-harm by firearm	168.149	473.423	42.3627	Male	40-44 years	Physical violence by sharp object	5082.74	7869.1	3509.34	Male	40-44 years
Female	20-24 years	Self-harm by firearm	121.359	389.702	18.6313	Female	20-24 years	Pulmonary aspiration and foreign body in airway	79.3626	121.729	51.8795	Female	20-24 years	Foreign body in eyes	211.696	781.815	31.4545	Female	20-24 years	Self-harm by firearm	0.0496625	0.159474	0.00762432	Female	20-24 years	Pulmonary aspiration and foreign body in airway	0.0324768	0.049814	0.0212301	Female	20-24 years	Foreign body in eyes	0.0866302	0.319935	0.0128718	Female	20-24 years	Self-harm by firearm	158.899	491.074	27.3661	Female	40-44 years	Physical violence by sharp object	736.178	1172.13	494.88	Female	40-44 years
Male	25-29 years	Self-harm by firearm	297.599	808.593	75.0073	Male	25-29 years	Pulmonary aspiration and foreign body in airway	69.595	98.7615	49.8429	Male	25-29 years	Foreign body in eyes	603.136	1928.88	108.919	Male	25-29 years	Self-harm by firearm	0.133612	0.363031	0.0336757	Male	25-29 years	Pulmonary aspiration and foreign body in airway	0.0312458	0.0443406	0.0223778	Male	25-29 years	Foreign body in eyes	0.270787	0.866001	0.0489009	Male	25-29 years	Self-harm by firearm	355.606	926.606	92.2915	Male	45-49 years	Physical violence by sharp object	4806.71	7183.75	3502.94	Male	45-49 years
Female	25-29 years	Self-harm by firearm	202.826	663.698	32.6399	Female	25-29 years	Pulmonary aspiration and foreign body in airway	80.1157	120.926	54.9914	Female	25-29 years	Foreign body in eyes	236.732	906.03	33.548	Female	25-29 years	Self-harm by firearm	0.092148	0.301531	0.0148289	Female	25-29 years	Pulmonary aspiration and foreign body in airway	0.0363981	0.0549391	0.0249837	Female	25-29 years	Foreign body in eyes	0.107552	0.411627	0.0152415	Female	25-29 years	Self-harm by firearm	260.719	779.783	52.1833	Female	45-49 years	Physical violence by sharp object	750.629	1167.76	530.931	Female	45-49 years
Male	30-34 years	Self-harm by firearm	416.966	972.714	118.374	Male	30-34 years	Pulmonary aspiration and foreign body in airway	66.2907	93.5594	47.7777	Male	30-34 years	Foreign body in eyes	598.926	1883.94	99.0769	Male	30-34 years	Self-harm by firearm	0.21332	0.497641	0.0605603	Male	30-34 years	Pulmonary aspiration and foreign body in airway	0.0339143	0.047865	0.0244431	Male	30-34 years	Foreign body in eyes	0.306411	0.963823	0.0506878	Male	30-34 years	Self-harm by firearm	553.927	1295.88	162.396	Male	50-54 years	Physical violence by sharp object	4364.38	5865.68	3386.04	Male	50-54 years
Female	30-34 years	Self-harm by firearm	237.548	691.277	39.4346	Female	30-34 years	Pulmonary aspiration and foreign body in airway	78.1716	114.845	53.8903	Female	30-34 years	Foreign body in eyes	233.391	815.954	31.0686	Female	30-34 years	Self-harm by firearm	0.124917	0.363516	0.0207372	Female	30-34 years	Pulmonary aspiration and foreign body in airway	0.0411075	0.0603926	0.0283389	Female	30-34 years	Foreign body in eyes	0.122732	0.429079	0.0163378	Female	30-34 years	Self-harm by firearm	298.841	802.469	65.4784	Female	50-54 years	Physical violence by sharp object	731.847	1046.13	544.065	Female	50-54 years
Male	35-39 years	Self-harm by firearm	506.027	1169.93	161.714	Male	35-39 years	Pulmonary aspiration and foreign body in airway	60.7439	82.0339	44.4152	Male	35-39 years	Foreign body in eyes	649.875	2119.01	95.5559	Male	35-39 years	Self-harm by firearm	0.28269	0.653576	0.0903408	Male	35-39 years	Pulmonary aspiration and foreign body in airway	0.0339343	0.0458278	0.0248123	Male	35-39 years	Foreign body in eyes	0.363049	1.18377	0.0533818	Male	35-39 years	Self-harm by firearm	612.864	1406.28	199.692	Male	55-59 years	Physical violence by sharp object	3761.2	4735.82	2992.96	Male	55-59 years
Female	35-39 years	Self-harm by firearm	275.617	796.231	49.4268	Female	35-39 years	Pulmonary aspiration and foreign body in airway	74.4968	105.514	51.8242	Female	35-39 years	Foreign body in eyes	253.943	894.672	31.8474	Female	35-39 years	Self-harm by firearm	0.158639	0.458295	0.0284491	Female	35-39 years	Pulmonary aspiration and foreign body in airway	0.0428789	0.060732	0.029829	Female	35-39 years	Foreign body in eyes	0.146164	0.514956	0.0183307	Female	35-39 years	Self-harm by firearm	299.139	812.584	70.3861	Female	55-59 years	Physical violence by sharp object	680.928	910.273	527.661	Female	55-59 years
Male	40-44 years	Self-harm by firearm	503.159	1091.6	175.547	Male	40-44 years	Pulmonary aspiration and foreign body in airway	52.0623	68.8528	39.4049	Male	40-44 years	Foreign body in eyes	557.062	1785.93	91.9208	Male	40-44 years	Self-harm by firearm	0.344196	0.74673	0.120087	Male	40-44 years	Pulmonary aspiration and foreign body in airway	0.0356143	0.0471001	0.0269557	Male	40-44 years	Foreign body in eyes	0.381069	1.2217	0.0628802	Male	40-44 years	Self-harm by firearm	660.582	1424.06	237.447	Male	60-64 years	Physical violence by sharp object	3250.48	4046.29	2646	Male	60-64 years
Female	40-44 years	Self-harm by firearm	259.825	729.412	56.3177	Female	40-44 years	Pulmonary aspiration and foreign body in airway	63.3422	83.7067	46.8711	Female	40-44 years	Foreign body in eyes	236.145	879.495	29.651	Female	40-44 years	Self-harm by firearm	0.185446	0.520608	0.040196	Female	40-44 years	Pulmonary aspiration and foreign body in airway	0.0452096	0.0597445	0.0334536	Female	40-44 years	Foreign body in eyes	0.168545	0.627727	0.021163	Female	40-44 years	Self-harm by firearm	322.873	837.179	82.3731	Female	60-64 years	Physical violence by sharp object	630.566	834.191	502.575	Female	60-64 years
Male	45-49 years	Self-harm by firearm	438.468	926.433	160.09	Male	45-49 years	Pulmonary aspiration and foreign body in airway	44.0874	55.7072	33.955	Male	45-49 years	Foreign body in eyes	438.388	1387.99	78.7961	Male	45-49 years	Self-harm by firearm	0.369953	0.781669	0.135074	Male	45-49 years	Pulmonary aspiration and foreign body in airway	0.0371983	0.0470024	0.0286492	Male	45-49 years	Foreign body in eyes	0.369885	1.1711	0.0664834	Male	45-49 years	Self-harm by firearm	695.083	1462.52	260.021	Male	65-69 years	Physical violence by sharp object	2740.22	3434.24	2238.05	Male	65-69 years
Female	45-49 years	Self-harm by firearm	219.49	582.851	52.1731	Female	45-49 years	Pulmonary aspiration and foreign body in airway	53.9815	68.2535	41.3514	Female	45-49 years	Foreign body in eyes	202.257	731.06	26.1565	Female	45-49 years	Self-harm by firearm	0.192722	0.511769	0.0458103	Female	45-49 years	Pulmonary aspiration and foreign body in airway	0.0473981	0.0599296	0.0363083	Female	45-49 years	Foreign body in eyes	0.177591	0.641902	0.0229666	Female	45-49 years	Self-harm by firearm	341.547	870.731	94.8486	Female	65-69 years	Physical violence by sharp object	577.09	759.509	457.69	Female	65-69 years
Male	50-54 years	Self-harm by firearm	402.92	805.997	159.214	Male	50-54 years	Pulmonary aspiration and foreign body in airway	45.3544	56.9141	35.0753	Male	50-54 years	Foreign body in eyes	344.162	1129.12	60.4735	Male	50-54 years	Self-harm by firearm	0.374277	0.748699	0.147895	Male	50-54 years	Pulmonary aspiration and foreign body in airway	0.0421302	0.0528682	0.0325819	Male	50-54 years	Foreign body in eyes	0.319696	1.04886	0.0561745	Male	50-54 years	Self-harm by firearm	561.833	1127.52	221.834	Male	70-74 years	Physical violence by sharp object	2047.01	2538.4	1687.95	Male	70-74 years
Female	50-54 years	Self-harm by firearm	176.469	431.722	51.2686	Female	50-54 years	Pulmonary aspiration and foreign body in airway	54.6965	68.0939	42.6221	Female	50-54 years	Foreign body in eyes	172.473	656.656	22.0195	Female	50-54 years	Self-harm by firearm	0.168164	0.411406	0.048856	Female	50-54 years	Pulmonary aspiration and foreign body in airway	0.0521225	0.0648895	0.0406164	Female	50-54 years	Foreign body in eyes	0.164357	0.625755	0.0209833	Female	50-54 years	Self-harm by firearm	290.826	684.12	92.0015	Female	70-74 years	Physical violence by sharp object	462.651	600.723	371.159	Female	70-74 years
Male	55-59 years	Self-harm by firearm	317.808	641.028	122.649	Male	55-59 years	Pulmonary aspiration and foreign body in airway	42.6122	53.0261	33.8362	Male	55-59 years	Foreign body in eyes	248.243	832.582	44.2422	Male	55-59 years	Self-harm by firearm	0.34157	0.688959	0.13182	Male	55-59 years	Pulmonary aspiration and foreign body in airway	0.0457983	0.0569909	0.0363662	Male	55-59 years	Foreign body in eyes	0.266804	0.894835	0.0475502	Male	55-59 years	Self-harm by firearm	498.091	1003.15	197.316	Male	75-79 years	Physical violence by sharp object	1400.45	1699.73	1172.88	Male	75-79 years
Female	55-59 years	Self-harm by firearm	145.483	360.766	40.4061	Female	55-59 years	Pulmonary aspiration and foreign body in airway	52.807	64.5898	41.973	Female	55-59 years	Foreign body in eyes	139.2	556.59	19.6495	Female	55-59 years	Self-harm by firearm	0.157496	0.390556	0.0437426	Female	55-59 years	Pulmonary aspiration and foreign body in airway	0.0571675	0.0699233	0.0454389	Female	55-59 years	Foreign body in eyes	0.150694	0.602549	0.021272	Female	55-59 years	Self-harm by firearm	242.029	582.873	74.3772	Female	75-79 years	Physical violence by sharp object	365.387	467.565	294.922	Female	75-79 years
Male	60-64 years	Self-harm by firearm	254.344	544.961	101.127	Male	60-64 years	Pulmonary aspiration and foreign body in airway	41.5113	51.3895	33.1116	Male	60-64 years	Foreign body in eyes	185.096	630.376	33.6227	Male	60-64 years	Self-harm by firearm	0.323665	0.69349	0.128688	Male	60-64 years	Pulmonary aspiration and foreign body in airway	0.0528251	0.0653956	0.0421361	Male	60-64 years	Foreign body in eyes	0.235544	0.802184	0.0427865	Male	60-64 years	Self-harm by firearm	386.782	827.768	155.184	Male	80-84 years	Physical violence by sharp object	929.389	1114.49	775.809	Male	80-84 years
Female	60-64 years	Self-harm by firearm	124.869	325.783	35.759	Female	60-64 years	Pulmonary aspiration and foreign body in airway	53.5593	65.207	42.9839	Female	60-64 years	Foreign body in eyes	120.285	446.717	16.8887	Female	60-64 years	Self-harm by firearm	0.152167	0.397003	0.0435764	Female	60-64 years	Pulmonary aspiration and foreign body in airway	0.0652679	0.079462	0.0523807	Female	60-64 years	Foreign body in eyes	0.146581	0.544374	0.0205807	Female	60-64 years	Self-harm by firearm	198.478	496.027	61.3295	Female	80-84 years	Physical violence by sharp object	294.628	376.537	239.984	Female	80-84 years
Male	65-69 years	Self-harm by firearm	150.85	327.901	63.6976	Male	65-69 years	Pulmonary aspiration and foreign body in airway	35.7303	44.1804	28.4198	Male	65-69 years	Foreign body in eyes	124.625	435.478	20.7454	Male	65-69 years	Self-harm by firearm	0.263458	0.572676	0.111247	Male	65-69 years	Pulmonary aspiration and foreign body in airway	0.0624026	0.0771605	0.0496349	Male	65-69 years	Foreign body in eyes	0.217657	0.760558	0.0362317	Male	65-69 years	Self-harm by firearm	280.644	606.841	114.314	Male	85-89 years	Physical violence by sharp object	493.92	601.756	409.587	Male	85-89 years
Female	65-69 years	Self-harm by firearm	96.1515	248.204	27.6257	Female	65-69 years	Pulmonary aspiration and foreign body in airway	51.438	62.2595	40.8735	Female	65-69 years	Foreign body in eyes	96.6106	365.101	12.1339	Female	65-69 years	Self-harm by firearm	0.145176	0.374756	0.0417112	Female	65-69 years	Pulmonary aspiration and foreign body in airway	0.0776647	0.0940037	0.0617136	Female	65-69 years	Foreign body in eyes	0.145869	0.551256	0.0183206	Female	65-69 years	Self-harm by firearm	167.647	412.541	54.9814	Female	85-89 years	Physical violence by sharp object	181.935	237.181	147.669	Female	85-89 years
Male	70-74 years	Self-harm by firearm	78.0258	160.421	29.1149	Male	70-74 years	Pulmonary aspiration and foreign body in airway	29.7496	37.5145	23.5458	Male	70-74 years	Foreign body in eyes	71.9109	223.645	12.4457	Male	70-74 years	Self-harm by firearm	0.207949	0.427543	0.0775951	Male	70-74 years	Pulmonary aspiration and foreign body in airway	0.0792865	0.0999809	0.0627527	Male	70-74 years	Foreign body in eyes	0.191652	0.596042	0.0331694	Male	70-74 years	Self-harm by firearm	157.648	324.707	57.7803	Male	90-94 years	Physical violence by sharp object	219.712	276.9	178.042	Male	90-94 years
Female	70-74 years	Self-harm by firearm	57.9907	142.291	13.3622	Female	70-74 years	Pulmonary aspiration and foreign body in airway	44.7577	55.0487	35.6356	Female	70-74 years	Foreign body in eyes	64.5481	220.203	8.61678	Female	70-74 years	Self-harm by firearm	0.123406	0.302799	0.0284353	Female	70-74 years	Pulmonary aspiration and foreign body in airway	0.0952458	0.117145	0.0758336	Female	70-74 years	Foreign body in eyes	0.13736	0.468598	0.0183368	Female	70-74 years	Self-harm by firearm	105.086	248.19	28.9461	Female	90-94 years	Physical violence by sharp object	90.7447	117.626	73.1774	Female	90-94 years
Male	75-79 years	Self-harm by firearm	60.2382	118.356	22.6093	Male	75-79 years	Pulmonary aspiration and foreign body in airway	30.0541	37.7983	24.296	Male	75-79 years	Foreign body in eyes	39.4341	130.109	7.78754	Male	75-79 years	Self-harm by firearm	0.240394	0.472326	0.0902275	Male	75-79 years	Pulmonary aspiration and foreign body in airway	0.119938	0.150843	0.0969588	Male	75-79 years	Foreign body in eyes	0.157371	0.519229	0.031078	Male	75-79 years	Self-harm by firearm	102.736	210.793	36.0882	Male	95+ years	Physical violence by sharp object	78.4768	102.392	61.6245	Male	95+ years
Female	75-79 years	Self-harm by firearm	46.3162	117.94	9.79611	Female	75-79 years	Pulmonary aspiration and foreign body in airway	47.5018	58.7381	38.6404	Female	75-79 years	Foreign body in eyes	41.48	154.214	5.89168	Female	75-79 years	Self-harm by firearm	0.127765	0.325341	0.0270229	Female	75-79 years	Pulmonary aspiration and foreign body in airway	0.131035	0.162031	0.106591	Female	75-79 years	Foreign body in eyes	0.114424	0.425404	0.0162524	Female	75-79 years	Self-harm by firearm	78.7619	184.56	19.7877	Female	95+ years	Physical violence by sharp object	32.3786	43.0374	25.7847	Female	95+ years
Male	80-84 years	Self-harm by firearm	43.7393	88.9707	18.1065	Male	80-84 years	Pulmonary aspiration and foreign body in airway	22.9884	28.4797	18.6424	Male	<5 years	Venomous animal contact	191.254	489.67	52.3558	Male	80-84 years	Self-harm by firearm	0.331819	0.674958	0.137361	Male	80-84 years	Pulmonary aspiration and foreign body in airway	0.174397	0.216056	0.141427	Male	<5 years	Venomous animal contact	0.0587766	0.150487	0.0160901	Male	80-84 years	Self-harm by firearm	93.6344	205.213	36.0529	Male	<5 years	Poisoning by carbon monoxide	8.29689	17.9969	3.80058	Male	<5 years
Female	80-84 years	Self-harm by firearm	27.506	74.2328	4.91217	Female	80-84 years	Pulmonary aspiration and foreign body in airway	38.8099	47.4025	31.8133	Female	<5 years	Venomous animal contact	101.867	296.15	18.5449	Female	80-84 years	Self-harm by firearm	0.124812	0.33684	0.0222895	Female	80-84 years	Pulmonary aspiration and foreign body in airway	0.176104	0.215095	0.144357	Female	<5 years	Venomous animal contact	0.0332112	0.0965522	0.00604609	Female	80-84 years	Self-harm by firearm	65.7738	168.686	13.2174	Female	<5 years	Poisoning by carbon monoxide	5.96466	14.3836	2.43326	Female	<5 years
Male	85-89 years	Self-harm by firearm	10.6749	22.545	3.79556	Male	85-89 years	Pulmonary aspiration and foreign body in airway	13.2783	16.5331	10.678	Male	5-9 years	Venomous animal contact	158.795	474.54	34.2632	Male	85-89 years	Self-harm by firearm	0.214655	0.453342	0.0763224	Male	85-89 years	Pulmonary aspiration and foreign body in airway	0.267005	0.332453	0.214716	Male	5-9 years	Venomous animal contact	0.0528384	0.157902	0.011401	Male	85-89 years	Self-harm by firearm	35.0863	73.9772	12.3386	Male	5-9 years	Poisoning by carbon monoxide	12.4666	29.0272	4.95421	Male	5-9 years
Female	85-89 years	Self-harm by firearm	6.08382	18.9679	0.869034	Female	85-89 years	Pulmonary aspiration and foreign body in airway	24.974	30.6784	20.4925	Female	5-9 years	Venomous animal contact	111.68	358.329	18.4695	Female	85-89 years	Self-harm by firearm	0.0602617	0.187882	0.00860799	Female	85-89 years	Pulmonary aspiration and foreign body in airway	0.247373	0.303877	0.202983	Female	5-9 years	Venomous animal contact	0.0392364	0.125891	0.00648887	Female	85-89 years	Self-harm by firearm	22.3102	65.396	3.38553	Female	5-9 years	Poisoning by carbon monoxide	10.2813	26.4901	3.84902	Female	5-9 years
Male	90-94 years	Self-harm by firearm	1.23824	2.88645	0.329057	Male	90-94 years	Pulmonary aspiration and foreign body in airway	5.26205	6.66894	4.08749	Male	10-14 years	Venomous animal contact	163.69	480.275	34.1677	Male	90-94 years	Self-harm by firearm	0.0996462	0.232285	0.0264806	Male	90-94 years	Pulmonary aspiration and foreign body in airway	0.42346	0.536678	0.328938	Male	10-14 years	Venomous animal contact	0.0595733	0.174791	0.012435	Male	90-94 years	Self-harm by firearm	6.33878	14.0522	1.79854	Male	10-14 years	Poisoning by carbon monoxide	14.5974	32.428	6.17593	Male	10-14 years
Female	90-94 years	Self-harm by firearm	0.71354	2.33726	0.0896942	Female	90-94 years	Pulmonary aspiration and foreign body in airway	11.8762	14.9514	9.38258	Female	10-14 years	Venomous animal contact	115.561	355.863	18.6883	Female	90-94 years	Self-harm by firearm	0.0225563	0.073885	0.0028354	Female	90-94 years	Pulmonary aspiration and foreign body in airway	0.375429	0.472641	0.2966	Female	10-14 years	Venomous animal contact	0.0441209	0.135868	0.00713515	Female	90-94 years	Self-harm by firearm	4.53655	13.9753	0.658963	Female	10-14 years	Poisoning by carbon monoxide	13.2811	32.672	5.21704	Female	10-14 years
Male	95+ years	Self-harm by firearm	0.128977	0.357621	0.0292401	Male	95+ years	Pulmonary aspiration and foreign body in airway	1.65055	2.12536	1.26661	Male	15-19 years	Venomous animal contact	161.044	473.197	36.1205	Male	95+ years	Self-harm by firearm	0.0505968	0.140293	0.0114707	Male	95+ years	Pulmonary aspiration and foreign body in airway	0.6475	0.833768	0.496885	Male	15-19 years	Venomous animal contact	0.0609843	0.17919	0.0136781	Male	95+ years	Self-harm by firearm	0.737782	2.05801	0.166293	Male	15-19 years	Poisoning by carbon monoxide	15.7365	34.8347	7.12826	Male	15-19 years
Female	95+ years	Self-harm by firearm	0.0731917	0.286968	0.00834961	Female	95+ years	Pulmonary aspiration and foreign body in airway	4.57203	5.87351	3.5361	Female	15-19 years	Venomous animal contact	105.881	366.741	17.5338	Female	95+ years	Self-harm by firearm	0.00944976	0.0370504	0.00107802	Female	95+ years	Pulmonary aspiration and foreign body in airway	0.590293	0.758326	0.456544	Female	15-19 years	Venomous animal contact	0.0414361	0.143523	0.00686176	Female	95+ years	Self-harm by firearm	0.583843	2.18522	0.0649172	Female	15-19 years	Poisoning by carbon monoxide	14.1606	35.1852	5.82624	Female	15-19 years
Male	<5 years	Physical violence by sharp object	18395.7	33862	8770.58	Male	<5 years	Physical violence by firearm	268.895	531.788	114.278	Male	20-24 years	Venomous animal contact	170.761	495.631	37.3461	Male	<5 years	Physical violence by sharp object	5.65343	10.4066	2.6954	Male	<5 years	Physical violence by firearm	0.0826377	0.163431	0.0351203	Male	20-24 years	Venomous animal contact	0.0687695	0.199603	0.0150402	Male	<5 years	Pedestrian road injuries	892.728	1887.24	352.277	Male	20-24 years	Poisoning by carbon monoxide	15.5089	32.5784	7.90212	Male	20-24 years
Female	<5 years	Physical violence by sharp object	6404.79	14218.5	2235.38	Female	<5 years	Physical violence by firearm	145.834	328.482	54.8395	Female	20-24 years	Venomous animal contact	105.653	356.875	16.5759	Female	<5 years	Physical violence by sharp object	2.08812	4.63559	0.728788	Female	<5 years	Physical violence by firearm	0.0475454	0.107093	0.017879	Female	20-24 years	Venomous animal contact	0.0432354	0.146041	0.00678319	Female	<5 years	Pedestrian road injuries	707.62	1810.39	251.057	Female	20-24 years	Poisoning by carbon monoxide	13.6064	31.8673	6.51238	Female	20-24 years
Male	5-9 years	Physical violence by sharp object	15185.6	29663	6268.85	Male	5-9 years	Physical violence by firearm	165.611	319.599	82.1093	Male	25-29 years	Venomous animal contact	156.152	411.991	34.2978	Male	5-9 years	Physical violence by sharp object	5.05294	9.87026	2.08594	Male	5-9 years	Physical violence by firearm	0.0551064	0.106346	0.0273216	Male	25-29 years	Venomous animal contact	0.0701068	0.18497	0.0153986	Male	5-9 years	Pedestrian road injuries	4044.06	8702.4	1680.23	Male	25-29 years	Poisoning by carbon monoxide	15.5863	31.4522	8.88694	Male	25-29 years
Female	5-9 years	Physical violence by sharp object	4272.43	10283.3	1313.55	Female	5-9 years	Physical violence by firearm	73.274	157.239	34.3295	Female	25-29 years	Venomous animal contact	93.2421	299.526	13.9043	Female	5-9 years	Physical violence by sharp object	1.50103	3.61282	0.461487	Female	5-9 years	Physical violence by firearm	0.0257433	0.0552428	0.0120609	Female	25-29 years	Venomous animal contact	0.0423617	0.13608	0.00631701	Female	5-9 years	Pedestrian road injuries	2373.08	5870.6	863.851	Female	25-29 years	Poisoning by carbon monoxide	13.3323	28.6315	7.22175	Female	25-29 years
Male	10-14 years	Physical violence by sharp object	22051.5	46197.1	7719.03	Male	10-14 years	Physical violence by firearm	199.794	396.921	106.085	Male	30-34 years	Venomous animal contact	121.925	319.969	27.6422	Male	10-14 years	Physical violence by sharp object	8.02542	16.813	2.80926	Male	10-14 years	Physical violence by firearm	0.072713	0.144455	0.0386085	Male	30-34 years	Venomous animal contact	0.062377	0.163696	0.0141418	Male	10-14 years	Pedestrian road injuries	10260.8	21817.7	4469.79	Male	30-34 years	Poisoning by carbon monoxide	15.1514	26.6566	9.7004	Male	30-34 years
Female	10-14 years	Physical violence by sharp object	4232.53	10239.4	1117.44	Female	10-14 years	Physical violence by firearm	72.8832	149.157	37.1164	Female	30-34 years	Venomous animal contact	77.1017	237.255	11.3063	Female	10-14 years	Physical violence by sharp object	1.61597	3.90937	0.426636	Female	10-14 years	Physical violence by firearm	0.0278267	0.0569479	0.014171	Female	30-34 years	Venomous animal contact	0.0405449	0.124764	0.00594556	Female	10-14 years	Pedestrian road injuries	4294.72	10385.7	1478.54	Female	30-34 years	Poisoning by carbon monoxide	12.5966	23.4418	7.97635	Female	30-34 years
Male	15-19 years	Physical violence by sharp object	41601.4	89963.7	16392.4	Male	15-19 years	Physical violence by firearm	465.641	873.221	267.242	Male	35-39 years	Venomous animal contact	103.85	286.587	24.5563	Male	15-19 years	Physical violence by sharp object	15.7536	34.0675	6.20746	Male	15-19 years	Physical violence by firearm	0.176329	0.330672	0.101199	Male	35-39 years	Venomous animal contact	0.0580152	0.1601	0.0137182	Male	15-19 years	Pedestrian road injuries	21636.8	46093.1	9304.81	Male	35-39 years	Poisoning by carbon monoxide	12.6114	20.565	8.65723	Male	35-39 years
Female	15-19 years	Physical violence by sharp object	4548.05	12056.7	1063.24	Female	15-19 years	Physical violence by firearm	89.5462	174.906	50.4631	Female	35-39 years	Venomous animal contact	74.368	225.144	12.7479	Female	15-19 years	Physical violence by sharp object	1.77986	4.71834	0.416093	Female	15-19 years	Physical violence by firearm	0.0350435	0.0684488	0.0197485	Female	35-39 years	Venomous animal contact	0.0428048	0.129588	0.00733746	Female	15-19 years	Pedestrian road injuries	6094.02	14338.4	2135.11	Female	35-39 years	Poisoning by carbon monoxide	10.7936	17.4594	7.35837	Female	35-39 years
Male	20-24 years	Physical violence by sharp object	50112.3	99088.4	20291.3	Male	20-24 years	Physical violence by firearm	677.68	1142.72	405.372	Male	40-44 years	Venomous animal contact	83.7218	232.554	19.1108	Male	20-24 years	Physical violence by sharp object	20.1815	39.9053	8.1718	Male	20-24 years	Physical violence by firearm	0.272918	0.460202	0.163253	Male	40-44 years	Venomous animal contact	0.0572715	0.159083	0.0130731	Male	20-24 years	Pedestrian road injuries	31104	63715.5	13742.7	Male	40-44 years	Poisoning by carbon monoxide	11.6145	17.7806	8.40445	Male	40-44 years
Female	20-24 years	Physical violence by sharp object	4663.32	12010.5	1259.49	Female	20-24 years	Physical violence by firearm	97.8888	169.435	60.8199	Female	40-44 years	Venomous animal contact	59.3517	192.44	9.66106	Female	20-24 years	Physical violence by sharp object	1.90833	4.91496	0.515411	Female	20-24 years	Physical violence by firearm	0.0400581	0.0693363	0.0248888	Female	40-44 years	Venomous animal contact	0.0423614	0.137351	0.00689545	Female	20-24 years	Pedestrian road injuries	7496.75	18129	2608.23	Female	40-44 years	Poisoning by carbon monoxide	9.9657	15.4477	7.25333	Female	40-44 years
Male	25-29 years	Physical violence by sharp object	41509.2	79824.2	16539.3	Male	25-29 years	Physical violence by firearm	644.111	971.173	432.657	Male	45-49 years	Venomous animal contact	65.5114	182.906	13.8466	Male	25-29 years	Physical violence by sharp object	18.6362	35.8384	7.42557	Male	25-29 years	Physical violence by firearm	0.289184	0.436024	0.194249	Male	45-49 years	Venomous animal contact	0.0552746	0.154325	0.0116829	Male	25-29 years	Pedestrian road injuries	30170.7	61818.6	12634.9	Male	45-49 years	Poisoning by carbon monoxide	11.3641	15.7013	8.64396	Male	45-49 years
Female	25-29 years	Physical violence by sharp object	4294.68	10993.8	1129.5	Female	25-29 years	Physical violence by firearm	97.8509	150.207	66.9074	Female	45-49 years	Venomous animal contact	45.5447	157.19	7.04951	Female	25-29 years	Physical violence by sharp object	1.95116	4.9947	0.513154	Female	25-29 years	Physical violence by firearm	0.0444556	0.068242	0.0303973	Female	45-49 years	Venomous animal contact	0.0399902	0.13802	0.00618978	Female	25-29 years	Pedestrian road injuries	7957.16	18615.1	2656.65	Female	45-49 years	Poisoning by carbon monoxide	9.9517	13.8534	7.45814	Female	45-49 years
Male	30-34 years	Physical violence by sharp object	30917.5	62647.6	11819.4	Male	30-34 years	Physical violence by firearm	601.542	816.103	442.77	Male	50-54 years	Venomous animal contact	50.8957	150.74	10.4266	Male	30-34 years	Physical violence by sharp object	15.8174	32.0505	6.04679	Male	30-34 years	Physical violence by firearm	0.307749	0.417519	0.226521	Male	50-54 years	Venomous animal contact	0.0472776	0.140024	0.00968534	Male	30-34 years	Pedestrian road injuries	25685.6	53769.9	10736	Male	50-54 years	Poisoning by carbon monoxide	11.1027	14.66	8.76547	Male	50-54 years
Female	30-34 years	Physical violence by sharp object	3538.81	9118.07	955.358	Female	30-34 years	Physical violence by firearm	93.4964	131.361	68.7576	Female	50-54 years	Venomous animal contact	37.2469	115.816	5.52384	Female	30-34 years	Physical violence by sharp object	1.86093	4.79485	0.502387	Female	30-34 years	Physical violence by firearm	0.0491662	0.069078	0.036157	Female	50-54 years	Venomous animal contact	0.0354942	0.110366	0.0052639	Female	30-34 years	Pedestrian road injuries	8068.41	19860.1	2853.68	Female	50-54 years	Poisoning by carbon monoxide	10.1299	13.355	7.89604	Female	50-54 years
Male	35-39 years	Physical violence by sharp object	22697.4	45650.2	8924.88	Male	35-39 years	Physical violence by firearm	575.146	746.671	442.397	Male	55-59 years	Venomous animal contact	42.0039	121.992	8.73739	Male	35-39 years	Physical violence by sharp object	12.6798	25.5022	4.98584	Male	35-39 years	Physical violence by firearm	0.321302	0.417124	0.247142	Male	55-59 years	Venomous animal contact	0.0451446	0.131114	0.0093907	Male	35-39 years	Pedestrian road injuries	21584.7	43343.1	8440.72	Male	55-59 years	Poisoning by carbon monoxide	11.0127	14.2128	8.8199	Male	55-59 years
Female	35-39 years	Physical violence by sharp object	2786.32	7109.68	765.692	Female	35-39 years	Physical violence by firearm	92.1322	122.827	69.4224	Female	55-59 years	Venomous animal contact	29.699	98.9168	4.02391	Female	35-39 years	Physical violence by sharp object	1.60375	4.09219	0.440717	Female	35-39 years	Physical violence by firearm	0.0530295	0.0706967	0.0399582	Female	55-59 years	Venomous animal contact	0.0321513	0.107085	0.00435618	Female	35-39 years	Pedestrian road injuries	8008	18537.4	2769.57	Female	55-59 years	Poisoning by carbon monoxide	10.4396	13.7747	8.1772	Female	55-59 years
Male	40-44 years	Physical violence by sharp object	13884.7	27336	5406.1	Male	40-44 years	Physical violence by firearm	530.856	679.949	423.48	Male	60-64 years	Venomous animal contact	38.2589	112.705	7.87769	Male	40-44 years	Physical violence by sharp object	9.49807	18.6997	3.69815	Male	40-44 years	Physical violence by firearm	0.363143	0.465132	0.28969	Male	60-64 years	Venomous animal contact	0.0486863	0.143422	0.0100247	Male	40-44 years	Pedestrian road injuries	19275.9	39484.4	7375.3	Male	60-64 years	Poisoning by carbon monoxide	10.5475	13.3204	8.48826	Male	60-64 years
Female	40-44 years	Physical violence by sharp object	1846.59	4571.28	527.339	Female	40-44 years	Physical violence by firearm	83.137	105.141	65.3838	Female	60-64 years	Venomous animal contact	26.3987	89.966	3.5324	Female	40-44 years	Physical violence by sharp object	1.31798	3.26269	0.376381	Female	40-44 years	Physical violence by firearm	0.0593378	0.0750431	0.0466668	Female	60-64 years	Venomous animal contact	0.0321698	0.109634	0.00430462	Female	40-44 years	Pedestrian road injuries	7728.25	17563.5	2495.87	Female	60-64 years	Poisoning by carbon monoxide	10.437	13.1674	8.33194	Female	60-64 years
Male	45-49 years	Physical violence by sharp object	8442.16	17333.7	3105.42	Male	45-49 years	Physical violence by firearm	466.253	588.686	373.846	Male	65-69 years	Venomous animal contact	28.5486	81.8876	6.55491	Male	45-49 years	Physical violence by sharp object	7.12299	14.6252	2.62017	Male	45-49 years	Physical violence by firearm	0.393396	0.496698	0.315429	Male	65-69 years	Venomous animal contact	0.0498598	0.143016	0.0114481	Male	45-49 years	Pedestrian road injuries	18155	37839.9	7431.64	Male	65-69 years	Poisoning by carbon monoxide	9.72249	12.5452	7.81886	Male	65-69 years
Female	45-49 years	Physical violence by sharp object	1283.61	3204.81	329.298	Female	45-49 years	Physical violence by firearm	71.9091	89.5211	56.5504	Female	65-69 years	Venomous animal contact	20.4637	67.0166	3.07653	Female	45-49 years	Physical violence by sharp object	1.12707	2.81397	0.289138	Female	45-49 years	Physical violence by firearm	0.0631393	0.0786034	0.0496537	Female	65-69 years	Venomous animal contact	0.0308975	0.101186	0.00464516	Female	45-49 years	Pedestrian road injuries	7477.67	18207	2557.11	Female	65-69 years	Poisoning by carbon monoxide	10.2129	13.2968	8.18345	Female	65-69 years
Male	50-54 years	Physical violence by sharp object	5673.81	11693.5	2161.25	Male	50-54 years	Physical violence by firearm	448.529	554.561	367.481	Male	70-74 years	Venomous animal contact	15.4678	42.0394	3.38131	Male	50-54 years	Physical violence by sharp object	5.27046	10.8623	2.00761	Male	50-54 years	Physical violence by firearm	0.416644	0.515138	0.341357	Male	70-74 years	Venomous animal contact	0.0412238	0.11204	0.00901163	Male	50-54 years	Pedestrian road injuries	16929.4	34311	6128.53	Male	70-74 years	Poisoning by carbon monoxide	7.84544	9.84413	6.47189	Male	70-74 years
Female	50-54 years	Physical violence by sharp object	1096.56	2638.47	301.42	Female	50-54 years	Physical violence by firearm	72.6282	88.7101	57.2955	Female	70-74 years	Venomous animal contact	11.4772	35.8749	1.746	Female	50-54 years	Physical violence by sharp object	1.04495	2.51431	0.287236	Female	50-54 years	Physical violence by firearm	0.0692105	0.0845355	0.0545993	Female	70-74 years	Venomous animal contact	0.0244239	0.0763428	0.00371553	Female	50-54 years	Pedestrian road injuries	7845.77	18006.1	2513.45	Female	70-74 years	Poisoning by carbon monoxide	9.0122	11.2613	7.3627	Female	70-74 years
Male	55-59 years	Physical violence by sharp object	3626.56	7742.81	1346.33	Male	55-59 years	Physical violence by firearm	415.504	501.639	345.533	Male	75-79 years	Venomous animal contact	7.82384	21.6651	1.78424	Male	55-59 years	Physical violence by sharp object	3.89772	8.32175	1.447	Male	55-59 years	Physical violence by firearm	0.446572	0.539147	0.371368	Male	75-79 years	Venomous animal contact	0.0312229	0.0864598	0.00712042	Male	55-59 years	Pedestrian road injuries	13670	28803.6	5531.45	Male	75-79 years	Poisoning by carbon monoxide	6.03373	7.34392	4.99893	Male	75-79 years
Female	55-59 years	Physical violence by sharp object	767.879	1890.39	206.659	Female	55-59 years	Physical violence by firearm	69.645	86.1112	55.6432	Female	75-79 years	Venomous animal contact	6.21535	21.5147	0.869113	Female	55-59 years	Physical violence by sharp object	0.831286	2.04649	0.223724	Female	55-59 years	Physical violence by firearm	0.0753959	0.0932217	0.0602379	Female	75-79 years	Venomous animal contact	0.0171452	0.059349	0.00239748	Female	55-59 years	Pedestrian road injuries	7167.18	17283.4	2629.79	Female	75-79 years	Poisoning by carbon monoxide	8.11671	9.90435	6.63466	Female	75-79 years
Male	60-64 years	Physical violence by sharp object	2771.01	6093.41	1012.36	Male	60-64 years	Physical violence by firearm	384.693	462.186	319.537	Male	80-84 years	Venomous animal contact	3.74471	10.2588	0.790162	Male	60-64 years	Physical violence by sharp object	3.52625	7.75416	1.28828	Male	60-64 years	Physical violence by firearm	0.489541	0.588155	0.406627	Male	80-84 years	Venomous animal contact	0.0284085	0.0778259	0.0059944	Male	60-64 years	Pedestrian road injuries	10899.2	23011.8	4402.7	Male	80-84 years	Poisoning by carbon monoxide	5.37598	6.5027	4.43671	Male	80-84 years
Female	60-64 years	Physical violence by sharp object	670.222	1744.41	186.551	Female	60-64 years	Physical violence by firearm	68.5776	83.9357	54.5175	Female	80-84 years	Venomous animal contact	3.16722	10.7557	0.446885	Female	60-64 years	Physical violence by sharp object	0.816741	2.12576	0.227333	Female	60-64 years	Physical violence by firearm	0.0835695	0.102285	0.0664356	Female	80-84 years	Venomous animal contact	0.0143717	0.0488053	0.0020278	Female	60-64 years	Pedestrian road injuries	6188.27	14466.5	2110.91	Female	80-84 years	Poisoning by carbon monoxide	8.4421	10.3608	6.89161	Female	80-84 years
Male	65-69 years	Physical violence by sharp object	1988.55	4322.83	763.67	Male	65-69 years	Physical violence by firearm	315.627	378.139	263.187	Male	85-89 years	Venomous animal contact	1.36378	3.83902	0.286554	Male	65-69 years	Physical violence by sharp object	3.47298	7.54977	1.33374	Male	65-69 years	Physical violence by firearm	0.55124	0.660415	0.459653	Male	85-89 years	Venomous animal contact	0.0274233	0.0771964	0.00576213	Male	65-69 years	Pedestrian road injuries	8076.68	16105	3516.26	Male	85-89 years	Poisoning by carbon monoxide	3.57335	4.36989	2.91336	Male	85-89 years
Female	65-69 years	Physical violence by sharp object	547.499	1343.66	165.192	Female	65-69 years	Physical violence by firearm	62.3362	76.3864	49.3276	Female	85-89 years	Venomous animal contact	1.2831	4.25033	0.168855	Female	65-69 years	Physical violence by sharp object	0.826652	2.02875	0.249418	Female	65-69 years	Physical violence by firearm	0.0941196	0.115334	0.0744784	Female	85-89 years	Venomous animal contact	0.0127094	0.0421006	0.00167255	Female	65-69 years	Pedestrian road injuries	5302.99	11274.3	2174.63	Female	85-89 years	Poisoning by carbon monoxide	6.78806	8.383	5.51223	Female	85-89 years
Male	70-74 years	Physical violence by sharp object	1382.93	2841.73	533.518	Male	70-74 years	Physical violence by firearm	231.011	277.916	192.45	Male	90-94 years	Venomous animal contact	0.388087	1.10267	0.082222	Male	70-74 years	Physical violence by sharp object	3.6857	7.57357	1.4219	Male	70-74 years	Physical violence by firearm	0.615673	0.740682	0.512905	Male	90-94 years	Venomous animal contact	0.031231	0.0887364	0.00661676	Male	70-74 years	Pedestrian road injuries	4958.47	9819.58	2137.55	Male	90-94 years	Poisoning by carbon monoxide	1.56325	1.91912	1.26081	Male	90-94 years
Female	70-74 years	Physical violence by sharp object	452.873	1042.72	134.875	Female	70-74 years	Physical violence by firearm	49.9412	63.8516	39.4267	Female	90-94 years	Venomous animal contact	0.41462	1.39341	0.0568974	Female	70-74 years	Physical violence by sharp object	0.963728	2.21893	0.287019	Female	70-74 years	Physical violence by firearm	0.106276	0.135878	0.0839011	Female	90-94 years	Venomous animal contact	0.0131069	0.0440483	0.00179863	Female	70-74 years	Pedestrian road injuries	4004.25	8034.05	1718.8	Female	90-94 years	Poisoning by carbon monoxide	4.31919	5.33056	3.4518	Female	90-94 years
Male	75-79 years	Physical violence by sharp object	927.423	1813.93	360.897	Male	75-79 years	Physical violence by firearm	171.085	207.246	142.272	Male	95+ years	Venomous animal contact	0.0988881	0.304035	0.0185502	Male	75-79 years	Physical violence by sharp object	3.7011	7.23891	1.44024	Male	75-79 years	Physical violence by firearm	0.682753	0.827064	0.567768	Male	95+ years	Venomous animal contact	0.0387932	0.119271	0.00727712	Male	75-79 years	Pedestrian road injuries	3081.01	5857.01	1381.02	Male	95+ years	Poisoning by carbon monoxide	0.465144	0.583823	0.366101	Male	95+ years
Female	75-79 years	Physical violence by sharp object	415.271	971.059	125.958	Female	75-79 years	Physical violence by firearm	44.8416	59.765	34.7748	Female	95+ years	Venomous animal contact	0.112753	0.417347	0.0137067	Female	75-79 years	Physical violence by sharp object	1.14554	2.6787	0.347459	Female	75-79 years	Physical violence by firearm	0.123697	0.164864	0.0959274	Female	95+ years	Venomous animal contact	0.0145575	0.0538835	0.00176967	Female	75-79 years	Pedestrian road injuries	2987.75	5836.15	1383.73	Female	95+ years	Poisoning by carbon monoxide	1.90433	2.42143	1.47649	Female	95+ years
Male	80-84 years	Physical violence by sharp object	585.561	1177.1	241.515	Male	80-84 years	Physical violence by firearm	99.246	121.755	83.0186	Male	<5 years	Self-harm by other specified means	0	0	0	Male	80-84 years	Physical violence by sharp object	4.44224	8.92981	1.83221	Male	80-84 years	Physical violence by firearm	0.752909	0.923668	0.629803	Male	<5 years	Self-harm by other specified means	0	0	0	Male	<5 years	Physical violence by firearm	2667.75	5450.98	1082.61	Male	<5 years	Other exposure to mechanical forces	7828.97	16381.6	2839.96	Male	<5 years
Female	80-84 years	Physical violence by sharp object	292.922	657.974	95.2957	Female	80-84 years	Physical violence by firearm	31.0154	41.85	23.9598	Female	<5 years	Self-harm by other specified means	0	0	0	Female	80-84 years	Physical violence by sharp object	1.32917	2.98563	0.432416	Female	80-84 years	Physical violence by firearm	0.140736	0.189899	0.108721	Female	<5 years	Self-harm by other specified means	0	0	0	Female	<5 years	Physical violence by firearm	1185.9	2734.91	382.797	Female	<5 years	Other exposure to mechanical forces	4835.06	11555.5	1455.63	Female	<5 years
Male	85-89 years	Physical violence by sharp object	316.897	630.008	131.428	Male	85-89 years	Physical violence by firearm	43.5344	53.3703	35.8098	Male	5-9 years	Self-harm by other specified means	0	0	0	Male	85-89 years	Physical violence by sharp object	6.37227	12.6684	2.6428	Male	85-89 years	Physical violence by firearm	0.875405	1.07319	0.720076	Male	5-9 years	Self-harm by other specified means	0	0	0	Male	5-9 years	Physical violence by firearm	1416.97	3237.86	427.406	Male	5-9 years	Other exposure to mechanical forces	7289.06	16182.9	2768.77	Male	5-9 years
Female	85-89 years	Physical violence by sharp object	163.736	366.912	57.4752	Female	85-89 years	Physical violence by firearm	16.2467	21.8977	12.4073	Female	5-9 years	Self-harm by other specified means	0	0	0	Female	85-89 years	Physical violence by sharp object	1.62184	3.63435	0.569306	Female	85-89 years	Physical violence by firearm	0.160928	0.216902	0.122897	Female	5-9 years	Self-harm by other specified means	0	0	0	Female	5-9 years	Physical violence by firearm	562.74	1596.59	147.559	Female	5-9 years	Other exposure to mechanical forces	3949.87	10103.4	1208.57	Female	5-9 years
Male	90-94 years	Physical violence by sharp object	143.981	266.197	65.5192	Male	90-94 years	Physical violence by firearm	13.6087	17.759	10.8736	Male	10-14 years	Self-harm by other specified means	30.2968	64.1553	11.9932	Male	90-94 years	Physical violence by sharp object	11.5868	21.422	5.27261	Male	90-94 years	Physical violence by firearm	1.09515	1.42915	0.875045	Male	10-14 years	Self-harm by other specified means	0.0110262	0.0233487	0.00436482	Male	10-14 years	Physical violence by firearm	1697.95	4020.57	559.192	Male	10-14 years	Other exposure to mechanical forces	8177.01	18441.1	3219.83	Male	10-14 years
Female	90-94 years	Physical violence by sharp object	57.4368	123.497	19.6443	Female	90-94 years	Physical violence by firearm	5.96086	8.63629	4.49711	Female	10-14 years	Self-harm by other specified means	25.8621	61.9603	8.53428	Female	90-94 years	Physical violence by sharp object	1.81568	3.90397	0.62099	Female	90-94 years	Physical violence by firearm	0.188433	0.273008	0.142162	Female	10-14 years	Self-harm by other specified means	0.00987408	0.0236563	0.00325837	Female	10-14 years	Physical violence by firearm	514.464	1400.18	124.192	Female	10-14 years	Other exposure to mechanical forces	3478.14	9367.57	1155.28	Female	10-14 years
Male	95+ years	Physical violence by sharp object	49.9973	99.1718	20.8944	Male	95+ years	Physical violence by firearm	3.96391	5.80725	2.95776	Male	15-19 years	Self-harm by other specified means	94.3495	185.827	41.8623	Male	95+ years	Physical violence by sharp object	19.6137	38.9045	8.19676	Male	95+ years	Physical violence by firearm	1.55502	2.27815	1.16031	Male	15-19 years	Self-harm by other specified means	0.0357283	0.0703692	0.0158524	Male	15-19 years	Physical violence by firearm	5384.49	10967.1	2431.8	Male	15-19 years	Other exposure to mechanical forces	9488.44	19844.2	3902.86	Male	15-19 years
Female	95+ years	Physical violence by sharp object	15.7371	36.8087	5.12007	Female	95+ years	Physical violence by firearm	1.73881	2.67874	1.2649	Female	15-19 years	Self-harm by other specified means	90.9999	209.938	33.231	Female	95+ years	Physical violence by sharp object	2.03181	4.75236	0.66105	Female	95+ years	Physical violence by firearm	0.224497	0.345851	0.16331	Female	15-19 years	Self-harm by other specified means	0.0356124	0.0821582	0.0130048	Female	15-19 years	Physical violence by firearm	564.141	1470.96	166.01	Female	15-19 years	Other exposure to mechanical forces	3084.65	7443.29	1070.05	Female	15-19 years
Male	<5 years	Foreign body in eyes	3180.55	8372.08	846.146	Male	<5 years	Physical violence by other means	1116.67	2260.91	426.012	Male	20-24 years	Self-harm by other specified means	126.202	250.192	61.8361	Male	<5 years	Foreign body in eyes	0.977457	2.57293	0.26004	Male	<5 years	Physical violence by other means	0.34318	0.694829	0.130923	Male	20-24 years	Self-harm by other specified means	0.0508245	0.100758	0.0249029	Male	20-24 years	Physical violence by firearm	7138.32	13551.6	3289.82	Male	20-24 years	Other exposure to mechanical forces	10589.8	20907.1	4569.84	Male	20-24 years
Female	<5 years	Foreign body in eyes	1612.76	4931.66	296.908	Female	<5 years	Physical violence by other means	868.963	1840.75	325.626	Female	20-24 years	Self-harm by other specified means	119.288	268.106	49.8956	Female	<5 years	Foreign body in eyes	0.525799	1.60784	0.0967992	Female	<5 years	Physical violence by other means	0.283303	0.600129	0.106162	Female	20-24 years	Self-harm by other specified means	0.0488152	0.109714	0.0204183	Female	20-24 years	Physical violence by firearm	533.526	1332.76	162.632	Female	20-24 years	Other exposure to mechanical forces	2943.5	6989.22	1078.82	Female	20-24 years
Male	5-9 years	Foreign body in eyes	4337.77	12280.6	1154.39	Male	5-9 years	Physical violence by other means	1173.62	2679.62	418.978	Male	25-29 years	Self-harm by other specified means	108.632	213.094	56.8874	Male	5-9 years	Foreign body in eyes	1.44338	4.08632	0.384121	Male	5-9 years	Physical violence by other means	0.390519	0.891634	0.139414	Male	25-29 years	Self-harm by other specified means	0.0487722	0.095672	0.0255405	Male	25-29 years	Physical violence by firearm	4843.37	9470.38	2082.78	Male	25-29 years	Other exposure to mechanical forces	11249.2	22630.4	5133.47	Male	25-29 years
Female	5-9 years	Foreign body in eyes	2124.92	6721.04	427.123	Female	5-9 years	Physical violence by other means	643.523	1411.77	244.501	Female	25-29 years	Self-harm by other specified means	86.9921	196.346	39.8024	Female	5-9 years	Foreign body in eyes	0.746547	2.3613	0.150061	Female	5-9 years	Physical violence by other means	0.226088	0.495995	0.0859002	Female	25-29 years	Self-harm by other specified means	0.0395222	0.089204	0.018083	Female	25-29 years	Physical violence by firearm	422.278	995.846	127.567	Female	25-29 years	Other exposure to mechanical forces	3108	7158	1260.55	Female	25-29 years
Male	10-14 years	Foreign body in eyes	5893.66	18468.7	1269.48	Male	10-14 years	Physical violence by other means	2837.82	5733.17	1141.34	Male	30-34 years	Self-harm by other specified means	94.2815	168.721	50.7933	Male	10-14 years	Foreign body in eyes	2.14494	6.72148	0.462015	Male	10-14 years	Physical violence by other means	1.0328	2.08653	0.41538	Male	30-34 years	Self-harm by other specified means	0.0482345	0.0863177	0.0259859	Male	30-34 years	Physical violence by firearm	2898.81	5711.43	1323.09	Male	30-34 years	Other exposure to mechanical forces	11395.8	21505	5685.71	Male	30-34 years
Female	10-14 years	Foreign body in eyes	2700.36	9057.18	455.418	Female	10-14 years	Physical violence by other means	952.007	2048.59	387.954	Female	30-34 years	Self-harm by other specified means	62.513	126.324	31.3264	Female	10-14 years	Foreign body in eyes	1.03099	3.45801	0.173878	Female	10-14 years	Physical violence by other means	0.363474	0.782145	0.14812	Female	30-34 years	Self-harm by other specified means	0.0328732	0.0664292	0.0164734	Female	30-34 years	Physical violence by firearm	303.853	747.766	88.5281	Female	30-34 years	Other exposure to mechanical forces	3215.16	7105.39	1406.92	Female	30-34 years
Male	15-19 years	Foreign body in eyes	9107.99	26617.8	1700.11	Male	15-19 years	Physical violence by other means	7131.48	13534.3	3120.19	Male	35-39 years	Self-harm by other specified means	86.2604	152.106	47.4514	Male	15-19 years	Foreign body in eyes	3.44902	10.0796	0.643799	Male	15-19 years	Physical violence by other means	2.70055	5.12516	1.18155	Male	35-39 years	Self-harm by other specified means	0.0481889	0.0849729	0.0265085	Male	35-39 years	Physical violence by firearm	1841.75	3703.21	798.924	Male	35-39 years	Other exposure to mechanical forces	10972.7	20547.6	5509.73	Male	35-39 years
Female	15-19 years	Foreign body in eyes	3746.31	12064.9	624.844	Female	15-19 years	Physical violence by other means	1491.93	3064.16	610.372	Female	35-39 years	Self-harm by other specified means	54.6708	102.795	28.5307	Female	15-19 years	Foreign body in eyes	1.4661	4.72156	0.24453	Female	15-19 years	Physical violence by other means	0.583859	1.19915	0.238866	Female	35-39 years	Self-harm by other specified means	0.0314674	0.059167	0.0164217	Female	35-39 years	Physical violence by firearm	216.453	567.439	58.0679	Female	35-39 years	Other exposure to mechanical forces	3154.4	6940.11	1409.67	Female	35-39 years
Male	20-24 years	Foreign body in eyes	12937.7	40024.7	2394.66	Male	20-24 years	Physical violence by other means	9754.23	18047.2	4536.02	Male	40-44 years	Self-harm by other specified means	69.5614	120.418	40.1003	Male	20-24 years	Foreign body in eyes	5.21033	16.1189	0.964389	Male	20-24 years	Physical violence by other means	3.92827	7.26803	1.82677	Male	40-44 years	Self-harm by other specified means	0.0475849	0.0823744	0.0274314	Male	40-44 years	Physical violence by firearm	1288.18	2628.14	517.918	Male	40-44 years	Other exposure to mechanical forces	10286.5	18472.6	5706.9	Male	40-44 years
Female	20-24 years	Foreign body in eyes	5063.04	17800.1	807.969	Female	20-24 years	Physical violence by other means	1779.52	3596.27	760.014	Female	40-44 years	Self-harm by other specified means	43.988	80.7898	24.5316	Female	20-24 years	Foreign body in eyes	2.0719	7.28417	0.330638	Female	20-24 years	Physical violence by other means	0.728217	1.47167	0.311013	Female	40-44 years	Self-harm by other specified means	0.0313958	0.0576626	0.0175091	Female	40-44 years	Physical violence by firearm	169.957	447.578	45.63	Female	40-44 years	Other exposure to mechanical forces	3051.04	6325.53	1501.64	Female	40-44 years
Male	25-29 years	Foreign body in eyes	14364.4	44576.7	2750.66	Male	25-29 years	Physical violence by other means	8887.96	16602.9	4246.06	Male	45-49 years	Self-harm by other specified means	56.8937	95.1363	33.0867	Male	25-29 years	Foreign body in eyes	6.44913	20.0134	1.23495	Male	25-29 years	Physical violence by other means	3.99039	7.45414	1.90634	Male	45-49 years	Self-harm by other specified means	0.0480035	0.0802703	0.0279166	Male	45-49 years	Physical violence by firearm	1031.56	2186.49	397.766	Male	45-49 years	Other exposure to mechanical forces	9799.52	16781.5	5648.99	Male	45-49 years
Female	25-29 years	Foreign body in eyes	5643.4	20408.1	875.561	Female	25-29 years	Physical violence by other means	1716.22	3342.61	806.492	Female	45-49 years	Self-harm by other specified means	36.3817	62.1986	20.8945	Female	25-29 years	Foreign body in eyes	2.56391	9.27178	0.397785	Female	25-29 years	Physical violence by other means	0.77971	1.51861	0.366405	Female	45-49 years	Self-harm by other specified means	0.0319447	0.0546131	0.0183463	Female	45-49 years	Physical violence by firearm	155.821	414.866	41.4144	Female	45-49 years	Other exposure to mechanical forces	3029.51	6012.52	1534.71	Female	45-49 years
Male	30-34 years	Foreign body in eyes	14217.9	44198.4	2596.16	Male	30-34 years	Physical violence by other means	7192.31	13321.9	3889	Male	50-54 years	Self-harm by other specified means	54.8911	88.3366	33.9244	Male	30-34 years	Foreign body in eyes	7.27387	22.6119	1.3282	Male	30-34 years	Physical violence by other means	3.67959	6.81549	1.98962	Male	50-54 years	Self-harm by other specified means	0.050989	0.0820569	0.0315127	Male	50-54 years	Physical violence by firearm	837.555	1823.55	329.797	Male	50-54 years	Other exposure to mechanical forces	8993.45	15297.1	5620.81	Male	50-54 years
Female	30-34 years	Foreign body in eyes	5553.58	19423.4	810.169	Female	30-34 years	Physical violence by other means	1485.85	2834.88	776.615	Female	50-54 years	Self-harm by other specified means	33.6484	55.3655	20.1924	Female	30-34 years	Foreign body in eyes	2.92042	10.214	0.426037	Female	30-34 years	Physical violence by other means	0.781352	1.49076	0.408393	Female	50-54 years	Self-harm by other specified means	0.032065	0.0527601	0.0192422	Female	50-54 years	Physical violence by firearm	137.4	368.145	37.7587	Female	50-54 years	Other exposure to mechanical forces	2900.88	5592.93	1584.28	Female	50-54 years
Male	35-39 years	Foreign body in eyes	15419.1	49344.4	2652.36	Male	35-39 years	Physical violence by other means	6132.54	10351.7	3679.05	Male	55-59 years	Self-harm by other specified means	46.9205	75.3907	29.2161	Male	35-39 years	Foreign body in eyes	8.61381	27.566	1.48173	Male	35-39 years	Physical violence by other means	3.42591	5.78292	2.05528	Male	55-59 years	Self-harm by other specified means	0.0504288	0.0810278	0.0314007	Male	55-59 years	Physical violence by firearm	692.841	1557.97	247.354	Male	55-59 years	Other exposure to mechanical forces	8216.01	13019.9	5431.74	Male	55-59 years
Female	35-39 years	Foreign body in eyes	6043.74	21859.2	824.196	Female	35-39 years	Physical violence by other means	1335.96	2368.9	781.939	Female	55-59 years	Self-harm by other specified means	29.9799	49.582	18.7027	Female	35-39 years	Foreign body in eyes	3.47866	12.5817	0.474391	Female	35-39 years	Physical violence by other means	0.768954	1.36349	0.450069	Female	55-59 years	Self-harm by other specified means	0.0324555	0.0536761	0.020247	Female	55-59 years	Physical violence by firearm	122.093	337.901	28.8135	Female	55-59 years	Other exposure to mechanical forces	2811.73	5366.41	1645.6	Female	55-59 years
Male	40-44 years	Foreign body in eyes	13197.6	40707.3	2486.92	Male	40-44 years	Physical violence by other means	5088.94	7646.66	3362.71	Male	60-64 years	Self-harm by other specified means	41.1901	62.8847	25.9802	Male	40-44 years	Foreign body in eyes	9.02806	27.8466	1.70123	Male	40-44 years	Physical violence by other means	3.48119	5.23084	2.30033	Male	60-64 years	Self-harm by other specified means	0.0524165	0.0800238	0.0330611	Male	60-64 years	Physical violence by firearm	584.076	1334.24	200.204	Male	60-64 years	Other exposure to mechanical forces	7297.66	10778.5	5207.75	Male	60-64 years
Female	40-44 years	Foreign body in eyes	5613.65	19329.8	813.396	Female	40-44 years	Physical violence by other means	1136.03	1830.28	732.017	Female	60-64 years	Self-harm by other specified means	28.1273	45.9002	17.6706	Female	40-44 years	Foreign body in eyes	4.00667	13.7964	0.58055	Female	40-44 years	Physical violence by other means	0.810825	1.30634	0.522467	Female	60-64 years	Self-harm by other specified means	0.0342763	0.0559345	0.0215335	Female	60-64 years	Physical violence by firearm	117.744	327.939	26.9628	Female	60-64 years	Other exposure to mechanical forces	2655.98	4775.35	1685.31	Female	60-64 years
Male	45-49 years	Foreign body in eyes	10361.2	30586	1977.07	Male	45-49 years	Physical violence by other means	4323.97	6325.04	3048.12	Male	65-69 years	Self-harm by other specified means	29.0175	43.0821	18.6324	Male	45-49 years	Foreign body in eyes	8.7422	25.8066	1.66813	Male	45-49 years	Physical violence by other means	3.64831	5.33669	2.57182	Male	65-69 years	Self-harm by other specified means	0.0506788	0.0752425	0.0325413	Male	65-69 years	Physical violence by firearm	521.693	1097.88	181.785	Male	65-69 years	Other exposure to mechanical forces	6061.67	8622.12	4549.84	Male	65-69 years
Female	45-49 years	Foreign body in eyes	4795.93	15270.8	665.656	Female	45-49 years	Physical violence by other means	1002.63	1497.44	687.99	Female	65-69 years	Self-harm by other specified means	23.9566	38.6024	15.102	Female	45-49 years	Foreign body in eyes	4.21103	13.4084	0.584475	Female	45-49 years	Physical violence by other means	0.880351	1.31482	0.604085	Female	65-69 years	Self-harm by other specified means	0.0361714	0.0582846	0.022802	Female	65-69 years	Physical violence by firearm	125.581	326.303	28.8427	Female	65-69 years	Other exposure to mechanical forces	2354.94	3833.94	1613.86	Female	65-69 years
Male	50-54 years	Foreign body in eyes	8120.2	25333.6	1580.34	Male	50-54 years	Physical violence by other means	4167.11	5801.26	3080.75	Male	70-74 years	Self-harm by other specified means	19.7974	29.8829	12.7398	Male	50-54 years	Foreign body in eyes	7.54295	23.5327	1.468	Male	50-54 years	Physical violence by other means	3.87087	5.38886	2.86174	Male	70-74 years	Self-harm by other specified means	0.0527626	0.0796417	0.0339531	Male	70-74 years	Physical violence by firearm	511.358	1118.26	173.403	Male	70-74 years	Other exposure to mechanical forces	4613.18	6377.39	3590.98	Male	70-74 years
Female	50-54 years	Foreign body in eyes	4081.28	15172.1	578.955	Female	50-54 years	Physical violence by other means	1027.45	1487.1	734.139	Female	70-74 years	Self-harm by other specified means	18.1795	28.2652	11.6369	Female	50-54 years	Foreign body in eyes	3.88922	14.4581	0.55171	Female	50-54 years	Physical violence by other means	0.9791	1.41711	0.699592	Female	70-74 years	Self-harm by other specified means	0.0386866	0.0601492	0.0247636	Female	70-74 years	Physical violence by firearm	141.375	382.003	33.1199	Female	70-74 years	Other exposure to mechanical forces	1905.52	2962.84	1380.83	Female	70-74 years
Male	55-59 years	Foreign body in eyes	5864.2	18740.3	1150.8	Male	55-59 years	Physical violence by other means	3631.95	4858.9	2813.51	Male	75-79 years	Self-harm by other specified means	15.4903	22.7352	10.1236	Male	55-59 years	Foreign body in eyes	6.30267	20.1415	1.23685	Male	55-59 years	Physical violence by other means	3.90352	5.2222	3.02388	Male	75-79 years	Self-harm by other specified means	0.0618177	0.09073	0.0404007	Male	75-79 years	Physical violence by firearm	409.41	915.952	134.118	Male	75-79 years	Other exposure to mechanical forces	3246.76	4151.29	2587.39	Male	75-79 years
Female	55-59 years	Foreign body in eyes	3294.38	11959.1	494.052	Female	55-59 years	Physical violence by other means	929.08	1263.28	697.332	Female	75-79 years	Self-harm by other specified means	16.8865	26.3905	10.9977	Female	55-59 years	Foreign body in eyes	3.56641	12.9466	0.534847	Female	55-59 years	Physical violence by other means	1.0058	1.36759	0.754913	Female	75-79 years	Self-harm by other specified means	0.0465819	0.0727991	0.0303375	Female	75-79 years	Physical violence by firearm	142.778	376.079	34.485	Female	75-79 years	Other exposure to mechanical forces	1520.14	2181.54	1136.37	Female	75-79 years
Male	60-64 years	Foreign body in eyes	4366.16	13494.4	891.846	Male	60-64 years	Physical violence by other means	3176.03	4114.96	2525.26	Male	80-84 years	Self-harm by other specified means	9.22698	13.678	6.0203	Male	60-64 years	Foreign body in eyes	5.55615	17.1723	1.13492	Male	60-64 years	Physical violence by other means	4.04165	5.23649	3.21352	Male	80-84 years	Self-harm by other specified means	0.0699985	0.103765	0.0456717	Male	80-84 years	Physical violence by firearm	275.852	636.408	84.7719	Male	80-84 years	Other exposure to mechanical forces	2293.96	2829.87	1879.86	Male	80-84 years
Female	60-64 years	Foreign body in eyes	2836.99	9522.32	418.799	Female	60-64 years	Physical violence by other means	885.514	1176.61	692.435	Female	80-84 years	Self-harm by other specified means	12.2434	19.3726	7.79613	Female	60-64 years	Foreign body in eyes	3.45719	11.604	0.510354	Female	60-64 years	Physical violence by other means	1.0791	1.43382	0.84381	Female	80-84 years	Self-harm by other specified means	0.055556	0.0879056	0.0353759	Female	80-84 years	Physical violence by firearm	131.267	367.509	30.7176	Female	80-84 years	Other exposure to mechanical forces	1266.25	1739.69	975.509	Female	80-84 years
Male	65-69 years	Foreign body in eyes	2944.46	9289.64	535.254	Male	65-69 years	Physical violence by other means	2336.67	2906.05	1908.8	Male	85-89 years	Self-harm by other specified means	3.82484	5.44998	2.54032	Male	65-69 years	Foreign body in eyes	5.14247	16.2243	0.934815	Male	65-69 years	Physical violence by other means	4.08096	5.07539	3.33371	Male	85-89 years	Self-harm by other specified means	0.0769111	0.10959	0.0510817	Male	85-89 years	Physical violence by firearm	170.795	392.238	48.8142	Male	85-89 years	Other exposure to mechanical forces	1260.92	1555.75	1044.81	Male	85-89 years
Female	65-69 years	Foreign body in eyes	2283.81	8105.63	315.1	Female	65-69 years	Physical violence by other means	736.184	938.255	588.836	Female	85-89 years	Self-harm by other specified means	6.10203	9.29313	3.92682	Female	65-69 years	Foreign body in eyes	3.44826	12.2385	0.475761	Female	65-69 years	Physical violence by other means	1.11154	1.41664	0.889067	Female	85-89 years	Self-harm by other specified means	0.0604421	0.0920507	0.0388961	Female	85-89 years	Physical violence by firearm	95.887	250.718	22.1332	Female	85-89 years	Other exposure to mechanical forces	872.174	1214.91	676.854	Female	85-89 years
Male	70-74 years	Foreign body in eyes	1699.25	5334.39	368.507	Male	70-74 years	Physical violence by other means	1625.62	1982.4	1348.08	Male	90-94 years	Self-harm by other specified means	1.02523	1.45328	0.677835	Male	70-74 years	Foreign body in eyes	4.52872	14.2168	0.98212	Male	70-74 years	Physical violence by other means	4.33248	5.28334	3.59281	Male	90-94 years	Self-harm by other specified means	0.0825048	0.116952	0.0545483	Male	90-94 years	Physical violence by firearm	108.747	242.148	36.2491	Male	90-94 years	Other exposure to mechanical forces	530.862	643.739	436.77	Male	90-94 years
Female	70-74 years	Foreign body in eyes	1526.45	5190.11	244.102	Female	70-74 years	Physical violence by other means	575.06	721.614	463.946	Female	90-94 years	Self-harm by other specified means	1.90844	2.8302	1.25706	Female	70-74 years	Foreign body in eyes	3.24832	11.0447	0.519457	Female	70-74 years	Physical violence by other means	1.22374	1.53562	0.987291	Female	90-94 years	Self-harm by other specified means	0.0603292	0.0894678	0.0397378	Female	90-94 years	Physical violence by firearm	56.1358	148.664	13.2129	Female	90-94 years	Other exposure to mechanical forces	495.29	656.79	389.765	Female	90-94 years
Male	75-79 years	Foreign body in eyes	930.892	2632.79	191.31	Male	75-79 years	Physical violence by other means	1111.58	1327.05	939.432	Male	95+ years	Self-harm by other specified means	0.204918	0.289743	0.136474	Male	75-79 years	Foreign body in eyes	3.71494	10.5068	0.763468	Male	75-79 years	Physical violence by other means	4.43602	5.29592	3.74902	Male	95+ years	Self-harm by other specified means	0.0803883	0.113665	0.053538	Male	95+ years	Physical violence by firearm	54.982	132.151	17.5649	Male	95+ years	Other exposure to mechanical forces	161.978	201.002	132.887	Male	95+ years
Female	75-79 years	Foreign body in eyes	980.326	3183.52	155.954	Female	75-79 years	Physical violence by other means	475.968	584.734	394.457	Female	95+ years	Self-harm by other specified means	0.426261	0.6189	0.28363	Female	75-79 years	Foreign body in eyes	2.70426	8.78184	0.430203	Female	75-79 years	Physical violence by other means	1.31297	1.61301	1.08812	Female	95+ years	Self-harm by other specified means	0.0550344	0.079906	0.0366194	Female	95+ years	Physical violence by firearm	23.782	72.3578	4.79292	Female	95+ years	Other exposure to mechanical forces	209.976	277.628	164.559	Female	95+ years
Male	80-84 years	Foreign body in eyes	397.378	1168.41	78.6443	Male	80-84 years	Physical violence by other means	617.156	730.037	529.62	Male	80-84 years	Foreign body in eyes	16.8433	53.7891	2.85807	Male	80-84 years	Foreign body in eyes	3.01462	8.86393	0.596619	Male	80-84 years	Physical violence by other means	4.68192	5.53827	4.01785	Male	80-84 years	Foreign body in eyes	0.127778	0.40806	0.0216822	Male	80-84 years	Pedestrian road injuries	1646.71	3253.66	720.916	Male	<5 years	Venomous animal contact	318.025	782.462	94.2602	Male	<5 years
Female	80-84 years	Foreign body in eyes	491.467	1640.63	69.2032	Female	80-84 years	Physical violence by other means	305.329	365.33	259.246	Female	80-84 years	Foreign body in eyes	20.8077	70.5279	2.86987	Female	80-84 years	Foreign body in eyes	2.23009	7.44455	0.314018	Female	80-84 years	Physical violence by other means	1.38547	1.65773	1.17636	Female	80-84 years	Foreign body in eyes	0.0944172	0.320029	0.0130224	Female	80-84 years	Pedestrian road injuries	1959.12	3801.68	920.53	Female	<5 years	Venomous animal contact	207.771	645.135	38.8463	Female	<5 years
[truncated: 86 more rows]
[truncated: 22 more columns]
