# Supplementary material for: Insights into epidemiological trends of severe chest injuries: an analysis of age, period, and cohort from 1990 to 2019 using the Global Burden of Disease study 2019
Source: Scand J Trauma Resusc Emerg Med. 2024 Sep 16;32:89. doi: 10.1186/s13049-024-01258-2 (PMC11403847; doi:10.1186/s13049-024-01258-2)
Supplement: Supplementary file 1 — Additional file 1. [file 13049_2024_1258_MOESM1_ESM.zip › additional file 1/Additional file 1-Table S9.xlsx]

## Sheet: Sheet1
Number_1990_China (95% UI)																		ASR_1990_China (95% UI)																		Number_2019_China (95% UI)
incidence						prevalence						YLDs						incidence						prevalence						YLDs						incidence						prevalence						YLDs
sex	age_name	cause	value	upper	lower	sex	age_name	cause	value	upper	lower	sex	age_name	cause	value	upper	lower	sex	age_name	cause	value	upper	lower	sex	age_name	cause	value	upper	lower	sex	age_name	cause	value	upper	lower	sex	age_name	cause	value	upper	lower	sex	age_name	cause	value	upper	lower	sex	age_name
Male	<5 years	Non-venomous animal contact	1372.28	3130.95	533.589	Male	<5 years	Non-venomous animal contact	164.756	357.347	61.8561	Male	<5 years	Non-venomous animal contact	60.7266	143.239	20.9016	Male	<5 years	Non-venomous animal contact	2.25218	5.13849	0.875723	Male	<5 years	Non-venomous animal contact	0.270396	0.586476	0.101518	Male	<5 years	Non-venomous animal contact	0.0996641	0.235084	0.0343036	Male	95+ years	Other road injuries	0.334601	0.916111	0.0749007	Male	<5 years	Physical violence by other means	41.5676	95.5905	13.9574	Male	<5 years
Female	<5 years	Non-venomous animal contact	536.607	1453.88	167.615	Female	<5 years	Non-venomous animal contact	64.1205	167.979	19.143	Female	<5 years	Non-venomous animal contact	23.6063	62.2463	6.75822	Female	<5 years	Non-venomous animal contact	0.985294	2.66954	0.307768	Female	<5 years	Non-venomous animal contact	0.117735	0.308435	0.0351495	Female	<5 years	Non-venomous animal contact	0.0433448	0.114294	0.0124091	Female	95+ years	Other road injuries	0.990011	3.85362	0.118757	Female	<5 years	Physical violence by other means	28.9491	64.7324	10.124	Female	<5 years
Male	5-9 years	Non-venomous animal contact	1178.65	2885.98	392.678	Male	5-9 years	Non-venomous animal contact	140.747	362.033	46.8177	Male	5-9 years	Non-venomous animal contact	52.1109	140.23	15.7409	Male	5-9 years	Non-venomous animal contact	2.16384	5.29827	0.720904	Male	5-9 years	Non-venomous animal contact	0.258392	0.664645	0.0859511	Male	5-9 years	Non-venomous animal contact	0.0956686	0.257443	0.0288982	Male	<5 years	Poisoning by other means	1.14238	2.6656	0.391354	Male	5-9 years	Physical violence by other means	58.0027	143.907	17.7749	Male	5-9 years
Female	5-9 years	Non-venomous animal contact	496.39	1376.29	132.67	Female	5-9 years	Non-venomous animal contact	59.0477	171.098	14.6713	Female	5-9 years	Non-venomous animal contact	21.8481	66.6486	5.40006	Female	5-9 years	Non-venomous animal contact	0.987411	2.7377	0.263906	Female	5-9 years	Non-venomous animal contact	0.117457	0.340346	0.029184	Female	5-9 years	Non-venomous animal contact	0.0434598	0.132576	0.0107417	Female	<5 years	Poisoning by other means	1.41188	3.43893	0.479867	Female	5-9 years	Physical violence by other means	18.3662	48.4982	6.06692	Female	5-9 years
Male	10-14 years	Non-venomous animal contact	1173.68	2754.49	401.622	Male	10-14 years	Non-venomous animal contact	139.606	346.226	43.9111	Male	10-14 years	Non-venomous animal contact	51.7136	135.161	15.4088	Male	10-14 years	Non-venomous animal contact	2.21234	5.19212	0.757044	Male	10-14 years	Non-venomous animal contact	0.263152	0.652625	0.0827708	Male	10-14 years	Non-venomous animal contact	0.0974783	0.254774	0.0290451	Male	5-9 years	Poisoning by other means	5.30542	13.0484	1.57954	Male	10-14 years	Physical violence by other means	248.289	554.208	89.2864	Male	10-14 years
Female	10-14 years	Non-venomous animal contact	534.878	1479.56	138.755	Female	10-14 years	Non-venomous animal contact	63.3831	184.963	15.3769	Female	10-14 years	Non-venomous animal contact	23.463	66.6911	5.7816	Female	10-14 years	Non-venomous animal contact	1.0757	2.97558	0.279052	Female	10-14 years	Non-venomous animal contact	0.127471	0.371983	0.0309248	Female	10-14 years	Non-venomous animal contact	0.0471868	0.134124	0.0116275	Female	5-9 years	Poisoning by other means	4.7068	13.1133	1.31221	Female	10-14 years	Physical violence by other means	43.3419	102.391	14.293	Female	10-14 years
Male	15-19 years	Non-venomous animal contact	1465.59	3486.97	465.85	Male	15-19 years	Non-venomous animal contact	174.052	424.186	54.8137	Male	15-19 years	Non-venomous animal contact	64.2843	165.464	17.8166	Male	15-19 years	Non-venomous animal contact	2.24922	5.35139	0.714932	Male	15-19 years	Non-venomous animal contact	0.267114	0.650991	0.0841218	Male	15-19 years	Non-venomous animal contact	0.0986561	0.253935	0.0273428	Male	10-14 years	Poisoning by other means	15.6732	41.2938	4.39816	Male	15-19 years	Physical violence by other means	621.021	1250.36	255.141	Male	15-19 years
Female	15-19 years	Non-venomous animal contact	712.414	1964.7	179.815	Female	15-19 years	Non-venomous animal contact	84.3043	234.887	20.892	Female	15-19 years	Non-venomous animal contact	31.116	94.1638	7.30208	Female	15-19 years	Non-venomous animal contact	1.15423	3.18313	0.29133	Female	15-19 years	Non-venomous animal contact	0.136587	0.380555	0.0338484	Female	15-19 years	Non-venomous animal contact	0.050413	0.152561	0.0118306	Female	10-14 years	Poisoning by other means	11.4927	32.2019	2.92013	Female	15-19 years	Physical violence by other means	94.1577	217.91	33.702	Female	15-19 years
Male	20-24 years	Non-venomous animal contact	1609.69	3957.48	527.775	Male	20-24 years	Non-venomous animal contact	190.841	459.191	59.2439	Male	20-24 years	Non-venomous animal contact	70.4569	182.599	19.7071	Male	20-24 years	Non-venomous animal contact	2.37804	5.8465	0.779698	Male	20-24 years	Non-venomous animal contact	0.281935	0.678376	0.0875227	Male	20-24 years	Non-venomous animal contact	0.104088	0.269758	0.0291139	Male	15-19 years	Poisoning by other means	28.3941	70.4563	7.78468	Male	20-24 years	Physical violence by other means	888.417	1739.75	386.273	Male	20-24 years
Female	20-24 years	Non-venomous animal contact	799.724	2259.33	189.869	Female	20-24 years	Non-venomous animal contact	94.5211	265.687	23.2985	Female	20-24 years	Non-venomous animal contact	34.8867	103.811	7.7012	Female	20-24 years	Non-venomous animal contact	1.23586	3.49147	0.293414	Female	20-24 years	Non-venomous animal contact	0.146069	0.410581	0.0360045	Female	20-24 years	Non-venomous animal contact	0.0539124	0.160425	0.0119011	Female	15-19 years	Poisoning by other means	19.9262	57.0595	4.40813	Female	20-24 years	Physical violence by other means	152.645	343.209	57.0536	Female	20-24 years
Male	25-29 years	Non-venomous animal contact	1268.37	3085.47	407.195	Male	25-29 years	Non-venomous animal contact	150.859	357.281	47.3157	Male	25-29 years	Non-venomous animal contact	55.5684	136.935	16.0882	Male	25-29 years	Non-venomous animal contact	2.24278	5.45583	0.720016	Male	25-29 years	Non-venomous animal contact	0.266755	0.631757	0.0836652	Male	25-29 years	Non-venomous animal contact	0.0982578	0.242134	0.0284477	Male	20-24 years	Poisoning by other means	40.3307	102.971	11.2455	Male	25-29 years	Physical violence by other means	1168.4	2226.55	549.569	Male	25-29 years
Female	25-29 years	Non-venomous animal contact	633.938	1821.76	142.142	Female	25-29 years	Non-venomous animal contact	75.131	213.613	17.3983	Female	25-29 years	Non-venomous animal contact	27.6658	80.282	5.90301	Female	25-29 years	Non-venomous animal contact	1.18178	3.39609	0.264978	Female	25-29 years	Non-venomous animal contact	0.140058	0.398214	0.0324336	Female	25-29 years	Non-venomous animal contact	0.0515742	0.14966	0.0110043	Female	20-24 years	Poisoning by other means	26.2691	74.4914	6.36367	Female	25-29 years	Physical violence by other means	250.346	532.12	101.109	Female	25-29 years
Male	30-34 years	Non-venomous animal contact	972.975	2281.99	328.74	Male	30-34 years	Non-venomous animal contact	116.277	271.186	40.2279	Male	30-34 years	Non-venomous animal contact	42.874	104.546	13.8083	Male	30-34 years	Non-venomous animal contact	2.10802	4.94409	0.712238	Male	30-34 years	Non-venomous animal contact	0.251923	0.587544	0.0871566	Male	30-34 years	Non-venomous animal contact	0.0928896	0.226507	0.0299166	Male	25-29 years	Poisoning by other means	53.2433	133.463	15.1424	Male	30-34 years	Physical violence by other means	1303.6	2451.43	685.188	Male	30-34 years
Female	30-34 years	Non-venomous animal contact	478.848	1310.84	130.24	Female	30-34 years	Non-venomous animal contact	56.9905	156.169	14.9149	Female	30-34 years	Non-venomous animal contact	21.0027	59.5716	5.2869	Female	30-34 years	Non-venomous animal contact	1.13053	3.09482	0.307489	Female	30-34 years	Non-venomous animal contact	0.134551	0.368706	0.0352132	Female	30-34 years	Non-venomous animal contact	0.0495863	0.140645	0.0124821	Female	25-29 years	Poisoning by other means	35.1726	101.445	8.38513	Female	30-34 years	Physical violence by other means	324.866	671.832	153.28	Female	30-34 years
Male	35-39 years	Non-venomous animal contact	1084.35	2436.34	378.416	Male	35-39 years	Non-venomous animal contact	130.172	298.215	45.3817	Male	35-39 years	Non-venomous animal contact	48.1031	115.917	14.8809	Male	35-39 years	Non-venomous animal contact	2.2915	5.14857	0.799682	Male	35-39 years	Non-venomous animal contact	0.275085	0.630199	0.0959024	Male	35-39 years	Non-venomous animal contact	0.101653	0.244961	0.031447	Male	30-34 years	Poisoning by other means	48.8084	124.017	12.9313	Male	35-39 years	Physical violence by other means	1079.45	1907.7	630.39	Male	35-39 years
Female	35-39 years	Non-venomous animal contact	544.549	1566.61	152.565	Female	35-39 years	Non-venomous animal contact	65.0985	184.301	17.9066	Female	35-39 years	Non-venomous animal contact	24.0433	68.6556	6.30472	Female	35-39 years	Non-venomous animal contact	1.23235	3.54534	0.345264	Female	35-39 years	Non-venomous animal contact	0.147322	0.417085	0.0405237	Female	35-39 years	Non-venomous animal contact	0.0544115	0.155372	0.014268	Female	30-34 years	Poisoning by other means	35.4764	98.5717	7.95796	Female	35-39 years	Physical violence by other means	293.136	567.874	156.471	Female	35-39 years
Male	40-44 years	Non-venomous animal contact	803.647	1903.73	288.187	Male	40-44 years	Non-venomous animal contact	96.7534	226.018	33.8068	Male	40-44 years	Non-venomous animal contact	35.661	85.7764	11.7678	Male	40-44 years	Non-venomous animal contact	2.27912	5.39893	0.817289	Male	40-44 years	Non-venomous animal contact	0.274389	0.64098	0.0958749	Male	40-44 years	Non-venomous animal contact	0.101133	0.243259	0.033373	Male	35-39 years	Poisoning by other means	28.811	77.2676	7.99339	Male	40-44 years	Physical violence by other means	1242	1999.49	783.303	Male	40-44 years
Female	40-44 years	Non-venomous animal contact	389.519	1061.06	110.772	Female	40-44 years	Non-venomous animal contact	46.668	128.207	12.7691	Female	40-44 years	Non-venomous animal contact	17.1748	46.1294	4.46941	Female	40-44 years	Non-venomous animal contact	1.21796	3.31776	0.346365	Female	40-44 years	Non-venomous animal contact	0.145923	0.400882	0.0399268	Female	40-44 years	Non-venomous animal contact	0.053703	0.144239	0.0139751	Female	35-39 years	Poisoning by other means	21.3782	66.9006	4.83069	Female	40-44 years	Physical violence by other means	350.699	615.714	207.686	Female	40-44 years
Male	45-49 years	Non-venomous animal contact	602.353	1383.19	208.008	Male	45-49 years	Non-venomous animal contact	72.646	160.222	24.8914	Male	45-49 years	Non-venomous animal contact	26.6973	62.9765	8.77178	Male	45-49 years	Non-venomous animal contact	2.20682	5.06753	0.762069	Male	45-49 years	Non-venomous animal contact	0.26615	0.586998	0.0911937	Male	45-49 years	Non-venomous animal contact	0.0978096	0.230724	0.0321368	Male	40-44 years	Poisoning by other means	19.7182	52.8617	5.55096	Male	45-49 years	Physical violence by other means	1723.48	2609.3	1155.56	Male	45-49 years
Female	45-49 years	Non-venomous animal contact	297.587	801.809	86.8602	Female	45-49 years	Non-venomous animal contact	35.6803	94.6489	10.5239	Female	45-49 years	Non-venomous animal contact	13.0857	37.0771	3.54417	Female	45-49 years	Non-venomous animal contact	1.21839	3.28277	0.355624	Female	45-49 years	Non-venomous animal contact	0.146083	0.387512	0.043087	Female	45-49 years	Non-venomous animal contact	0.0535758	0.151801	0.0145106	Female	40-44 years	Poisoning by other means	14.7674	43.1659	3.5892	Female	45-49 years	Physical violence by other means	499.746	796.685	322.245	Female	45-49 years
Male	50-54 years	Non-venomous animal contact	522.27	1277.89	186.357	Male	50-54 years	Non-venomous animal contact	63.1369	145.437	22.5854	Male	50-54 years	Non-venomous animal contact	23.2453	57.9111	7.64352	Male	50-54 years	Non-venomous animal contact	2.06389	5.04993	0.736439	Male	50-54 years	Non-venomous animal contact	0.249502	0.574732	0.0892521	Male	50-54 years	Non-venomous animal contact	0.0918599	0.228851	0.0302054	Male	45-49 years	Poisoning by other means	14.6647	43.3175	4.0183	Male	50-54 years	Physical violence by other means	1932.66	2779.66	1387.42	Male	50-54 years
Female	50-54 years	Non-venomous animal contact	276.244	749.008	81.8858	Female	50-54 years	Non-venomous animal contact	33.197	87.8998	9.95145	Female	50-54 years	Non-venomous animal contact	12.2065	34.8638	3.36991	Female	50-54 years	Non-venomous animal contact	1.22792	3.32939	0.363988	Female	50-54 years	Non-venomous animal contact	0.147563	0.39072	0.0442348	Female	50-54 years	Non-venomous animal contact	0.0542586	0.154972	0.0149795	Female	45-49 years	Poisoning by other means	11.0482	35.8921	2.63809	Female	50-54 years	Physical violence by other means	586.739	888.889	396.469	Female	50-54 years
Male	55-59 years	Non-venomous animal contact	428.323	1075.99	149.77	Male	55-59 years	Non-venomous animal contact	51.8914	133.606	17.4741	Male	55-59 years	Non-venomous animal contact	19.162	51.5677	6.26291	Male	55-59 years	Non-venomous animal contact	1.88004	4.72284	0.657388	Male	55-59 years	Non-venomous animal contact	0.227767	0.586439	0.076699	Male	55-59 years	Non-venomous animal contact	0.0841078	0.226347	0.0274898	Male	50-54 years	Poisoning by other means	9.51733	25.3938	2.70901	Male	55-59 years	Physical violence by other means	1532.56	2086.35	1180.21	Male	55-59 years
Female	55-59 years	Non-venomous animal contact	251.129	736.318	70.5985	Female	55-59 years	Non-venomous animal contact	30.2308	89.2629	7.9598	Female	55-59 years	Non-venomous animal contact	11.1552	34.1964	2.86345	Female	55-59 years	Non-venomous animal contact	1.21436	3.56055	0.341387	Female	55-59 years	Non-venomous animal contact	0.146184	0.431641	0.0384905	Female	55-59 years	Non-venomous animal contact	0.0539422	0.165361	0.0138465	Female	50-54 years	Poisoning by other means	7.29069	22.1637	1.83701	Female	55-59 years	Physical violence by other means	480.134	671.849	345.201	Female	55-59 years
Male	60-64 years	Non-venomous animal contact	331.393	807.752	123.595	Male	60-64 years	Non-venomous animal contact	40.1853	98.2202	14.5331	Male	60-64 years	Non-venomous animal contact	14.7979	38.8834	5.11777	Male	60-64 years	Non-venomous animal contact	1.81618	4.42685	0.677355	Male	60-64 years	Non-venomous animal contact	0.220234	0.538292	0.0796478	Male	60-64 years	Non-venomous animal contact	0.0810994	0.213099	0.0280477	Male	55-59 years	Poisoning by other means	5.30224	13.6583	1.5149	Male	60-64 years	Physical violence by other means	1298.01	1662.12	1024.68	Male	60-64 years
Female	60-64 years	Non-venomous animal contact	209.345	592.81	60.4571	Female	60-64 years	Non-venomous animal contact	25.2157	72.5312	7.3623	Female	60-64 years	Non-venomous animal contact	9.28004	28.1015	2.54434	Female	60-64 years	Non-venomous animal contact	1.21897	3.4518	0.352028	Female	60-64 years	Non-venomous animal contact	0.146825	0.422333	0.0428691	Female	60-64 years	Non-venomous animal contact	0.0540356	0.163629	0.0148151	Female	55-59 years	Poisoning by other means	4.17276	11.4219	1.12638	Female	60-64 years	Physical violence by other means	420.201	565.118	320.091	Female	60-64 years
Male	65-69 years	Non-venomous animal contact	229.347	582.327	81.0268	Male	65-69 years	Non-venomous animal contact	27.8902	68.565	9.93507	Male	65-69 years	Non-venomous animal contact	10.2755	25.9395	3.36169	Male	65-69 years	Non-venomous animal contact	1.7045	4.32784	0.602189	Male	65-69 years	Non-venomous animal contact	0.20728	0.509573	0.0738372	Male	65-69 years	Non-venomous animal contact	0.0763673	0.192782	0.024984	Male	60-64 years	Poisoning by other means	3.75447	9.38135	1.05942	Male	65-69 years	Physical violence by other means	1180.3	1472.25	960.287	Male	65-69 years
Female	65-69 years	Non-venomous animal contact	166.41	480.597	47.3776	Female	65-69 years	Non-venomous animal contact	20.0878	55.0342	5.64938	Female	65-69 years	Non-venomous animal contact	7.4008	21.7853	1.99201	Female	65-69 years	Non-venomous animal contact	1.19615	3.45452	0.34055	Female	65-69 years	Non-venomous animal contact	0.144391	0.395585	0.0406077	Female	65-69 years	Non-venomous animal contact	0.0531969	0.156593	0.0143185	Female	60-64 years	Poisoning by other means	2.9519	7.86746	0.71093	Female	65-69 years	Physical violence by other means	405.321	528.572	316.824	Female	65-69 years
Male	70-74 years	Non-venomous animal contact	130.777	314.749	45.3697	Male	70-74 years	Non-venomous animal contact	16.0312	37.654	5.31968	Male	70-74 years	Non-venomous animal contact	5.9099	14.2048	1.85946	Male	70-74 years	Non-venomous animal contact	1.49573	3.59987	0.518905	Male	70-74 years	Non-venomous animal contact	0.183353	0.43066	0.0608426	Male	70-74 years	Non-venomous animal contact	0.0675932	0.162464	0.0212671	Male	65-69 years	Poisoning by other means	3.01037	8.10935	0.868542	Male	70-74 years	Physical violence by other means	848.15	1035.19	695.344	Male	70-74 years
Female	70-74 years	Non-venomous animal contact	112.831	314.659	31.2583	Female	70-74 years	Non-venomous animal contact	13.712	36.9814	3.80124	Female	70-74 years	Non-venomous animal contact	5.05034	13.9571	1.27414	Female	70-74 years	Non-venomous animal contact	1.1157	3.11141	0.309088	Female	70-74 years	Non-venomous animal contact	0.135586	0.36568	0.0375874	Female	70-74 years	Non-venomous animal contact	0.0499387	0.13801	0.012599	Female	65-69 years	Poisoning by other means	2.38267	6.62453	0.6107	Female	70-74 years	Physical violence by other means	302.921	382.256	241.69	Female	70-74 years
Male	75-79 years	Non-venomous animal contact	69.1086	162.532	24.6956	Male	75-79 years	Non-venomous animal contact	8.55748	20.3788	3.01968	Male	75-79 years	Non-venomous animal contact	3.15016	7.87774	1.01574	Male	75-79 years	Non-venomous animal contact	1.40738	3.30992	0.502918	Male	75-79 years	Non-venomous animal contact	0.174271	0.415009	0.0614949	Male	75-79 years	Non-venomous animal contact	0.0641522	0.160428	0.0206853	Male	70-74 years	Poisoning by other means	2.16732	5.56009	0.671132	Male	75-79 years	Physical violence by other means	531.378	640.436	441.108	Male	75-79 years
Female	75-79 years	Non-venomous animal contact	69.1093	184.578	19.4392	Female	75-79 years	Non-venomous animal contact	8.46975	22.2612	2.53039	Female	75-79 years	Non-venomous animal contact	3.11166	8.70423	0.867709	Female	75-79 years	Non-venomous animal contact	1.06321	2.83965	0.299063	Female	75-79 years	Non-venomous animal contact	0.130303	0.342478	0.0389289	Female	75-79 years	Non-venomous animal contact	0.0478714	0.133911	0.0133493	Female	70-74 years	Poisoning by other means	1.77029	4.95909	0.525189	Female	75-79 years	Physical violence by other means	206.872	253.416	168.242	Female	75-79 years
Male	80-84 years	Non-venomous animal contact	33.7329	79.7473	12.2131	Male	80-84 years	Non-venomous animal contact	4.22155	9.70732	1.51916	Male	80-84 years	Non-venomous animal contact	1.55614	3.7173	0.5106	Male	80-84 years	Non-venomous animal contact	1.55056	3.66565	0.561384	Male	80-84 years	Non-venomous animal contact	0.194047	0.446205	0.0698295	Male	80-84 years	Non-venomous animal contact	0.0715295	0.170869	0.0234702	Male	75-79 years	Poisoning by other means	1.3198	3.38694	0.369529	Male	80-84 years	Physical violence by other means	330.174	392.809	278.47	Male	80-84 years
Female	80-84 years	Non-venomous animal contact	39.9512	102.058	12.2553	Female	80-84 years	Non-venomous animal contact	4.94213	12.5204	1.56625	Female	80-84 years	Non-venomous animal contact	1.81875	5.0146	0.524704	Female	80-84 years	Non-venomous animal contact	1.15354	2.9468	0.353858	Female	80-84 years	Non-venomous animal contact	0.142698	0.361512	0.0452235	Female	80-84 years	Non-venomous animal contact	0.0525142	0.14479	0.0151502	Female	75-79 years	Poisoning by other means	1.42783	3.75347	0.392296	Female	80-84 years	Physical violence by other means	155.388	187.349	128.687	Female	80-84 years
Male	85-89 years	Non-venomous animal contact	10.7559	23.944	3.84946	Male	85-89 years	Non-venomous animal contact	1.3617	3.0104	0.484625	Male	85-89 years	Non-venomous animal contact	0.501822	1.19557	0.161717	Male	85-89 years	Non-venomous animal contact	1.79788	4.00229	0.643446	Male	85-89 years	Non-venomous animal contact	0.227612	0.503195	0.0810062	Male	85-89 years	Non-venomous animal contact	0.0838808	0.199843	0.0270313	Male	80-84 years	Poisoning by other means	1.43921	3.2689	0.468061	Male	85-89 years	Physical violence by other means	125.744	148.546	106.782	Male	85-89 years
Female	85-89 years	Non-venomous animal contact	17.6389	43.7958	5.13634	Female	85-89 years	Non-venomous animal contact	2.20549	5.40212	0.675013	Female	85-89 years	Non-venomous animal contact	0.811752	2.04857	0.222302	Female	85-89 years	Non-venomous animal contact	1.33698	3.3196	0.389321	Female	85-89 years	Non-venomous animal contact	0.16717	0.409467	0.0511642	Female	85-89 years	Non-venomous animal contact	0.0615287	0.155277	0.0168499	Female	80-84 years	Poisoning by other means	1.8096	4.24314	0.584512	Female	85-89 years	Physical violence by other means	89.4295	105.774	75.2274	Female	85-89 years
Male	90-94 years	Non-venomous animal contact	1.66439	3.76912	0.616301	Male	90-94 years	Non-venomous animal contact	0.212725	0.455539	0.0798099	Male	90-94 years	Non-venomous animal contact	0.0784802	0.17725	0.0268118	Male	90-94 years	Non-venomous animal contact	2.32069	5.25536	0.859321	Male	90-94 years	Non-venomous animal contact	0.296606	0.635168	0.111281	Male	90-94 years	Non-venomous animal contact	0.109427	0.247143	0.0373843	Male	85-89 years	Poisoning by other means	1.52852	3.45784	0.518877	Male	90-94 years	Physical violence by other means	17.9998	21.3563	15.2548	Male	90-94 years
Female	90-94 years	Non-venomous animal contact	5.00021	12.8962	1.51228	Female	90-94 years	Non-venomous animal contact	0.630596	1.54437	0.199478	Female	90-94 years	Non-venomous animal contact	0.232385	0.58679	0.0683568	Female	90-94 years	Non-venomous animal contact	1.66151	4.28524	0.502513	Female	90-94 years	Non-venomous animal contact	0.209539	0.513175	0.0662838	Female	90-94 years	Non-venomous animal contact	0.0772184	0.194983	0.0227141	Female	85-89 years	Poisoning by other means	2.06462	4.82123	0.681073	Female	90-94 years	Physical violence by other means	33.5813	39.6133	28.4219	Female	90-94 years
Male	95+ years	Non-venomous animal contact	0.256387	0.596719	0.0884696	Male	95+ years	Non-venomous animal contact	0.0330417	0.0747024	0.0115473	Male	95+ years	Non-venomous animal contact	0.0122052	0.0286082	0.00398095	Male	95+ years	Non-venomous animal contact	2.99036	6.95982	1.03186	Male	95+ years	Non-venomous animal contact	0.385381	0.871289	0.134682	Male	95+ years	Non-venomous animal contact	0.142354	0.333671	0.0464316	Male	90-94 years	Poisoning by other means	0.488191	1.0443	0.196109	Male	95+ years	Physical violence by other means	1.91693	2.23452	1.61236	Male	95+ years
Female	95+ years	Non-venomous animal contact	1.07621	2.77393	0.310328	Female	95+ years	Non-venomous animal contact	0.136723	0.346494	0.0410055	Female	95+ years	Non-venomous animal contact	0.0504486	0.137924	0.0137683	Female	95+ years	Non-venomous animal contact	2.00552	5.16922	0.578296	Female	95+ years	Non-venomous animal contact	0.254783	0.645691	0.0764139	Female	95+ years	Non-venomous animal contact	0.094011	0.257021	0.0256572	Female	90-94 years	Poisoning by other means	1.33607	2.94176	0.510963	Female	95+ years	Physical violence by other means	8.53579	9.98037	7.20283	Female	95+ years
Male	<5 years	Pulmonary aspiration and foreign body in airway	305.905	781.482	96.1952	Male	<5 years	Pulmonary aspiration and foreign body in airway	37.3378	90.1082	12.0081	Male	<5 years	Pulmonary aspiration and foreign body in airway	13.32	36.508	3.75445	Male	<5 years	Pulmonary aspiration and foreign body in airway	0.50205	1.28256	0.157875	Male	<5 years	Pulmonary aspiration and foreign body in airway	0.0612786	0.147885	0.0197076	Male	<5 years	Pulmonary aspiration and foreign body in airway	0.0218607	0.0599166	0.00616178	Male	95+ years	Poisoning by other means	0.0749954	0.183964	0.0220567	Male	<5 years	Motorcyclist road injuries	100.072	199.794	38.1622	Male	<5 years
Female	<5 years	Pulmonary aspiration and foreign body in airway	375.55	1078.26	96.6386	Female	<5 years	Pulmonary aspiration and foreign body in airway	46.4341	125.402	13.4581	Female	<5 years	Pulmonary aspiration and foreign body in airway	16.4509	49.8727	3.90769	Female	<5 years	Pulmonary aspiration and foreign body in airway	0.689567	1.97985	0.177443	Female	<5 years	Pulmonary aspiration and foreign body in airway	0.0852602	0.230258	0.0247112	Female	<5 years	Pulmonary aspiration and foreign body in airway	0.0302063	0.0915739	0.00717513	Female	95+ years	Poisoning by other means	0.481826	1.21218	0.139608	Female	<5 years	Motorcyclist road injuries	41.8008	96.5635	13.3664	Female	<5 years
Male	5-9 years	Pulmonary aspiration and foreign body in airway	36.4906	96.6846	9.41843	Male	5-9 years	Pulmonary aspiration and foreign body in airway	6.71373	14.5209	3.1388	Male	5-9 years	Pulmonary aspiration and foreign body in airway	1.69756	4.77189	0.487361	Male	5-9 years	Pulmonary aspiration and foreign body in airway	0.0669919	0.1775	0.017291	Male	5-9 years	Pulmonary aspiration and foreign body in airway	0.0123255	0.0266585	0.00576242	Male	5-9 years	Pulmonary aspiration and foreign body in airway	0.0031165	0.00876056	0.000894731	Male	<5 years	Poisoning by carbon monoxide	8.74159	20.1695	3.2325	Male	5-9 years	Motorcyclist road injuries	166.082	336.303	64.4218	Male	5-9 years
Female	5-9 years	Pulmonary aspiration and foreign body in airway	48.3716	147.009	9.83981	Female	5-9 years	Pulmonary aspiration and foreign body in airway	9.49411	21.8079	4.4595	Female	5-9 years	Pulmonary aspiration and foreign body in airway	2.29043	7.07272	0.581729	Female	5-9 years	Pulmonary aspiration and foreign body in airway	0.0962201	0.292427	0.0195732	Female	5-9 years	Pulmonary aspiration and foreign body in airway	0.0188855	0.04338	0.00887076	Female	5-9 years	Pulmonary aspiration and foreign body in airway	0.00455609	0.0140689	0.00115717	Female	<5 years	Poisoning by carbon monoxide	3.77068	10.0119	1.12106	Female	5-9 years	Motorcyclist road injuries	54.316	121.045	19.1516	Female	5-9 years
Male	10-14 years	Pulmonary aspiration and foreign body in airway	14.0043	38.9853	3.45451	Male	10-14 years	Pulmonary aspiration and foreign body in airway	4.27152	7.55313	2.40724	Male	10-14 years	Pulmonary aspiration and foreign body in airway	0.730362	1.91069	0.253357	Male	10-14 years	Pulmonary aspiration and foreign body in airway	0.0263976	0.073486	0.00651164	Male	10-14 years	Pulmonary aspiration and foreign body in airway	0.00805168	0.0142374	0.00453756	Male	10-14 years	Pulmonary aspiration and foreign body in airway	0.00137671	0.00360159	0.000477569	Male	5-9 years	Poisoning by carbon monoxide	17.1173	42.5703	5.17792	Male	10-14 years	Motorcyclist road injuries	211.526	412.493	97.8501	Male	10-14 years
Female	10-14 years	Pulmonary aspiration and foreign body in airway	18.6779	60.7223	3.87839	Female	10-14 years	Pulmonary aspiration and foreign body in airway	6.36543	11.3509	3.70203	Female	10-14 years	Pulmonary aspiration and foreign body in airway	1.01016	2.79648	0.335396	Female	10-14 years	Pulmonary aspiration and foreign body in airway	0.0375634	0.12212	0.00779989	Female	10-14 years	Pulmonary aspiration and foreign body in airway	0.0128016	0.022828	0.00744522	Female	10-14 years	Pulmonary aspiration and foreign body in airway	0.00203155	0.00562405	0.00067452	Female	5-9 years	Poisoning by carbon monoxide	8.75609	24.6202	2.25942	Female	10-14 years	Motorcyclist road injuries	59.216	123.154	26.8076	Female	10-14 years
Male	15-19 years	Pulmonary aspiration and foreign body in airway	16.4535	45.17	4.20657	Male	15-19 years	Pulmonary aspiration and foreign body in airway	5.4541	8.90126	3.27555	Male	15-19 years	Pulmonary aspiration and foreign body in airway	0.881195	2.08821	0.313257	Male	15-19 years	Pulmonary aspiration and foreign body in airway	0.0252509	0.0693216	0.00645576	Male	15-19 years	Pulmonary aspiration and foreign body in airway	0.00837032	0.0136606	0.00502693	Male	15-19 years	Pulmonary aspiration and foreign body in airway	0.00135235	0.00320474	0.00048075	Male	10-14 years	Poisoning by carbon monoxide	25.0662	62.1732	7.10389	Male	15-19 years	Motorcyclist road injuries	400.697	785.157	203.661	Male	15-19 years
Female	15-19 years	Pulmonary aspiration and foreign body in airway	23.2941	69.3991	5.0535	Female	15-19 years	Pulmonary aspiration and foreign body in airway	8.44764	13.9673	5.05321	Female	15-19 years	Pulmonary aspiration and foreign body in airway	1.28748	3.23104	0.445709	Female	15-19 years	Pulmonary aspiration and foreign body in airway	0.0377402	0.112438	0.00818749	Female	15-19 years	Pulmonary aspiration and foreign body in airway	0.0136866	0.0226293	0.00818702	Female	15-19 years	Pulmonary aspiration and foreign body in airway	0.00208593	0.00523481	0.000722121	Female	10-14 years	Poisoning by carbon monoxide	15.165	43.5733	3.6147	Female	15-19 years	Motorcyclist road injuries	102.093	202.635	50.9583	Female	15-19 years
Male	20-24 years	Pulmonary aspiration and foreign body in airway	24.367	71.7581	5.9969	Male	20-24 years	Pulmonary aspiration and foreign body in airway	6.96317	12.6398	4.06854	Male	20-24 years	Pulmonary aspiration and foreign body in airway	1.25509	3.39966	0.399324	Male	20-24 years	Pulmonary aspiration and foreign body in airway	0.0359981	0.10601	0.00885939	Male	20-24 years	Pulmonary aspiration and foreign body in airway	0.0102869	0.0186732	0.00601057	Male	20-24 years	Pulmonary aspiration and foreign body in airway	0.00185418	0.00502242	0.000589933	Male	15-19 years	Poisoning by carbon monoxide	31.0605	80.6052	8.40446	Male	20-24 years	Motorcyclist road injuries	716.548	1266.81	400.753	Male	20-24 years
Female	20-24 years	Pulmonary aspiration and foreign body in airway	39.2409	122.731	8.66031	Female	20-24 years	Pulmonary aspiration and foreign body in airway	11.4488	22.1829	6.57897	Female	20-24 years	Pulmonary aspiration and foreign body in airway	2.04246	5.86702	0.621216	Female	20-24 years	Pulmonary aspiration and foreign body in airway	0.0606412	0.189663	0.0133833	Female	20-24 years	Pulmonary aspiration and foreign body in airway	0.0176925	0.0342805	0.0101668	Female	20-24 years	Pulmonary aspiration and foreign body in airway	0.00315633	0.00906663	0.000959999	Female	15-19 years	Poisoning by carbon monoxide	20.382	59.786	4.46655	Female	20-24 years	Motorcyclist road injuries	193.182	340.89	107.591	Female	20-24 years
Male	25-29 years	Pulmonary aspiration and foreign body in airway	30.7989	84.0796	8.0654	Male	25-29 years	Pulmonary aspiration and foreign body in airway	7.65275	14.6978	4.48199	Male	25-29 years	Pulmonary aspiration and foreign body in airway	1.53466	4.15639	0.503238	Male	25-29 years	Pulmonary aspiration and foreign body in airway	0.0544596	0.148672	0.0142615	Male	25-29 years	Pulmonary aspiration and foreign body in airway	0.0135318	0.0259891	0.0079252	Male	25-29 years	Pulmonary aspiration and foreign body in airway	0.00271364	0.00734947	0.000889841	Male	20-24 years	Poisoning by carbon monoxide	30.5141	76.8399	8.42374	Male	25-29 years	Motorcyclist road injuries	1245.97	2061.7	757.653	Male	25-29 years
Female	25-29 years	Pulmonary aspiration and foreign body in airway	56.4651	170.103	13.3154	Female	25-29 years	Pulmonary aspiration and foreign body in airway	13.6381	27.5884	7.86922	Female	25-29 years	Pulmonary aspiration and foreign body in airway	2.80878	8.36998	0.851059	Female	25-29 years	Pulmonary aspiration and foreign body in airway	0.105261	0.317103	0.0248224	Female	25-29 years	Pulmonary aspiration and foreign body in airway	0.0254239	0.0514297	0.0146697	Female	25-29 years	Pulmonary aspiration and foreign body in airway	0.00523609	0.0156032	0.00158653	Female	20-24 years	Poisoning by carbon monoxide	20.2817	61.39	4.7116	Female	25-29 years	Motorcyclist road injuries	379.295	638.67	228.88	Female	25-29 years
Male	30-34 years	Pulmonary aspiration and foreign body in airway	28.9521	83.3595	7.79718	Male	30-34 years	Pulmonary aspiration and foreign body in airway	7.58052	14.286	4.60992	Male	30-34 years	Pulmonary aspiration and foreign body in airway	1.46789	3.93784	0.505226	Male	30-34 years	Pulmonary aspiration and foreign body in airway	0.0627267	0.180604	0.0168931	Male	30-34 years	Pulmonary aspiration and foreign body in airway	0.0164237	0.0309515	0.00998771	Male	30-34 years	Pulmonary aspiration and foreign body in airway	0.00318028	0.00853161	0.00109461	Male	25-29 years	Poisoning by carbon monoxide	31.2897	81.1496	8.31566	Male	30-34 years	Motorcyclist road injuries	1776.9	2746.27	1169.47	Male	30-34 years
Female	30-34 years	Pulmonary aspiration and foreign body in airway	59.7242	183.801	14.2638	Female	30-34 years	Pulmonary aspiration and foreign body in airway	14.567	29.2376	8.34189	Female	30-34 years	Pulmonary aspiration and foreign body in airway	2.99612	8.97305	0.920146	Female	30-34 years	Pulmonary aspiration and foreign body in airway	0.141006	0.433944	0.033676	Female	30-34 years	Pulmonary aspiration and foreign body in airway	0.0343919	0.0690285	0.0196947	Female	30-34 years	Pulmonary aspiration and foreign body in airway	0.00707368	0.0211849	0.00217241	Female	25-29 years	Poisoning by carbon monoxide	20.3718	64.3465	4.27919	Female	30-34 years	Motorcyclist road injuries	569.796	896.496	374.16	Female	30-34 years
Male	35-39 years	Pulmonary aspiration and foreign body in airway	20.9168	58.0905	5.22017	Male	35-39 years	Pulmonary aspiration and foreign body in airway	7.39503	11.8891	4.74831	Male	35-39 years	Pulmonary aspiration and foreign body in airway	1.15049	2.912	0.402911	Male	35-39 years	Pulmonary aspiration and foreign body in airway	0.0442021	0.122759	0.0110315	Male	35-39 years	Pulmonary aspiration and foreign body in airway	0.0156275	0.0251245	0.0100343	Male	35-39 years	Pulmonary aspiration and foreign body in airway	0.00243126	0.00615375	0.000851447	Male	30-34 years	Poisoning by carbon monoxide	25.4572	67.7371	6.55528	Male	35-39 years	Motorcyclist road injuries	1811.71	2563.39	1282.6	Male	35-39 years
Female	35-39 years	Pulmonary aspiration and foreign body in airway	51.6842	148.845	10.9031	Female	35-39 years	Pulmonary aspiration and foreign body in airway	15.86	28.1135	9.78164	Female	35-39 years	Pulmonary aspiration and foreign body in airway	2.75327	7.33088	0.855132	Female	35-39 years	Pulmonary aspiration and foreign body in airway	0.116965	0.336846	0.0246743	Female	35-39 years	Pulmonary aspiration and foreign body in airway	0.0358921	0.0636226	0.0221365	Female	35-39 years	Pulmonary aspiration and foreign body in airway	0.00623083	0.0165902	0.00193522	Female	30-34 years	Poisoning by carbon monoxide	15.0137	46.3265	3.16899	Female	35-39 years	Motorcyclist road injuries	590.671	850.03	417.31	Female	35-39 years
Male	40-44 years	Pulmonary aspiration and foreign body in airway	9.7925	28.9904	2.53338	Male	40-44 years	Pulmonary aspiration and foreign body in airway	5.28541	7.90998	3.72692	Male	40-44 years	Pulmonary aspiration and foreign body in airway	0.623044	1.528	0.245667	Male	40-44 years	Pulmonary aspiration and foreign body in airway	0.0277712	0.0822158	0.00718459	Male	40-44 years	Pulmonary aspiration and foreign body in airway	0.0149892	0.0224324	0.0105694	Male	40-44 years	Pulmonary aspiration and foreign body in airway	0.00176693	0.00433336	0.000696704	Male	35-39 years	Poisoning by carbon monoxide	12.2456	33.06	2.90575	Male	40-44 years	Motorcyclist road injuries	2376.48	3228.74	1764.65	Male	40-44 years
Female	40-44 years	Pulmonary aspiration and foreign body in airway	24.7236	79.0007	5.65097	Female	40-44 years	Pulmonary aspiration and foreign body in airway	11.2258	17.9421	7.8638	Female	40-44 years	Pulmonary aspiration and foreign body in airway	1.49412	3.7665	0.544241	Female	40-44 years	Pulmonary aspiration and foreign body in airway	0.0773066	0.247022	0.0176697	Female	40-44 years	Pulmonary aspiration and foreign body in airway	0.0351012	0.056102	0.0245888	Female	40-44 years	Pulmonary aspiration and foreign body in airway	0.00467188	0.0117772	0.00170175	Female	35-39 years	Poisoning by carbon monoxide	6.94358	21.1079	1.3541	Female	40-44 years	Motorcyclist road injuries	746.223	1038.25	545.257	Female	40-44 years
Male	45-49 years	Pulmonary aspiration and foreign body in airway	5.13248	14.2384	1.24223	Male	45-49 years	Pulmonary aspiration and foreign body in airway	4.04494	5.36702	3.01058	Male	45-49 years	Pulmonary aspiration and foreign body in airway	0.385719	0.830928	0.167641	Male	45-49 years	Pulmonary aspiration and foreign body in airway	0.0188037	0.0521647	0.0045511	Male	45-49 years	Pulmonary aspiration and foreign body in airway	0.0148193	0.0196629	0.0110297	Male	45-49 years	Pulmonary aspiration and foreign body in airway	0.00141314	0.00304424	0.000614178	Male	40-44 years	Poisoning by carbon monoxide	7.4398	22.4398	1.6489	Male	45-49 years	Motorcyclist road injuries	3539.4	4737.81	2675.3	Male	45-49 years
Female	45-49 years	Pulmonary aspiration and foreign body in airway	11.3313	37.1494	2.3834	Female	45-49 years	Pulmonary aspiration and foreign body in airway	8.41674	11.619	6.36916	Female	45-49 years	Pulmonary aspiration and foreign body in airway	0.837934	2.05647	0.353915	Female	45-49 years	Pulmonary aspiration and foreign body in airway	0.0463926	0.152098	0.00975816	Female	45-49 years	Pulmonary aspiration and foreign body in airway	0.0344599	0.0475706	0.0260767	Female	45-49 years	Pulmonary aspiration and foreign body in airway	0.00343068	0.00841964	0.001449	Female	40-44 years	Poisoning by carbon monoxide	3.88962	13.4492	0.707304	Female	45-49 years	Motorcyclist road injuries	1067.07	1446.77	815.469	Female	45-49 years
Male	50-54 years	Pulmonary aspiration and foreign body in airway	3.70683	10.4787	0.887088	Male	50-54 years	Pulmonary aspiration and foreign body in airway	3.78351	4.89858	2.84191	Male	50-54 years	Pulmonary aspiration and foreign body in airway	0.314917	0.650538	0.151357	Male	50-54 years	Pulmonary aspiration and foreign body in airway	0.0146486	0.0414093	0.00350557	Male	50-54 years	Pulmonary aspiration and foreign body in airway	0.0149515	0.0193581	0.0112306	Male	50-54 years	Pulmonary aspiration and foreign body in airway	0.00124448	0.00257078	0.000598127	Male	45-49 years	Poisoning by carbon monoxide	6.10926	19.9743	1.47313	Male	50-54 years	Motorcyclist road injuries	4645.36	6097.07	3540.09	Male	50-54 years
Female	50-54 years	Pulmonary aspiration and foreign body in airway	6.81303	21.2035	1.4162	Female	50-54 years	Pulmonary aspiration and foreign body in airway	7.79412	10.0229	6.10194	Female	50-54 years	Pulmonary aspiration and foreign body in airway	0.620701	1.37085	0.292235	Female	50-54 years	Pulmonary aspiration and foreign body in airway	0.0302844	0.0942508	0.00629508	Female	50-54 years	Pulmonary aspiration and foreign body in airway	0.0346454	0.0445525	0.0271235	Female	50-54 years	Pulmonary aspiration and foreign body in airway	0.00275906	0.00609353	0.001299	Female	45-49 years	Poisoning by carbon monoxide	3.12747	11.5787	0.633923	Female	50-54 years	Motorcyclist road injuries	1346.8	1757.13	1042.17	Female	50-54 years
Male	55-59 years	Pulmonary aspiration and foreign body in airway	2.89193	8.1981	0.742901	Male	55-59 years	Pulmonary aspiration and foreign body in airway	3.62536	4.62534	2.79574	Male	55-59 years	Pulmonary aspiration and foreign body in airway	0.27609	0.522832	0.145101	Male	55-59 years	Pulmonary aspiration and foreign body in airway	0.0126936	0.035984	0.00326082	Male	55-59 years	Pulmonary aspiration and foreign body in airway	0.0159128	0.020302	0.0122713	Male	55-59 years	Pulmonary aspiration and foreign body in airway	0.00121184	0.00229487	0.000636894	Male	50-54 years	Poisoning by carbon monoxide	5.75114	15.6493	1.48386	Male	55-59 years	Motorcyclist road injuries	4484.19	5868.42	3432.5	Male	55-59 years
Female	55-59 years	Pulmonary aspiration and foreign body in airway	4.72452	14.823	1.01883	Female	55-59 years	Pulmonary aspiration and foreign body in airway	7.59464	9.53957	6.08006	Female	55-59 years	Pulmonary aspiration and foreign body in airway	0.525627	1.02457	0.255833	Female	55-59 years	Pulmonary aspiration and foreign body in airway	0.0228459	0.0716785	0.00492666	Female	55-59 years	Pulmonary aspiration and foreign body in airway	0.0367247	0.0461297	0.0294008	Female	55-59 years	Pulmonary aspiration and foreign body in airway	0.00254173	0.00495444	0.00123711	Female	50-54 years	Poisoning by carbon monoxide	3.16221	9.77763	0.689499	Female	55-59 years	Motorcyclist road injuries	1247.84	1612.84	974.305	Female	55-59 years
Male	60-64 years	Pulmonary aspiration and foreign body in airway	2.03562	5.54327	0.581288	Male	60-64 years	Pulmonary aspiration and foreign body in airway	3.04951	3.81484	2.41023	Male	60-64 years	Pulmonary aspiration and foreign body in airway	0.216271	0.383267	0.120696	Male	60-64 years	Pulmonary aspiration and foreign body in airway	0.0111561	0.0303796	0.00318572	Male	60-64 years	Pulmonary aspiration and foreign body in airway	0.0167127	0.0209071	0.0132092	Male	60-64 years	Pulmonary aspiration and foreign body in airway	0.00118527	0.00210048	0.000661469	Male	55-59 years	Poisoning by carbon monoxide	4.88495	13.1659	1.31222	Male	60-64 years	Motorcyclist road injuries	4452.64	5784.48	3444.38	Male	60-64 years
Female	60-64 years	Pulmonary aspiration and foreign body in airway	3.09292	8.9599	0.741575	Female	60-64 years	Pulmonary aspiration and foreign body in airway	6.61186	8.15018	5.33671	Female	60-64 years	Pulmonary aspiration and foreign body in airway	0.414958	0.713756	0.222658	Female	60-64 years	Pulmonary aspiration and foreign body in airway	0.0180094	0.0521715	0.00431803	Female	60-64 years	Pulmonary aspiration and foreign body in airway	0.0384994	0.0474567	0.0310745	Female	60-64 years	Pulmonary aspiration and foreign body in airway	0.00241621	0.00415604	0.00129649	Female	55-59 years	Poisoning by carbon monoxide	2.75484	7.87255	0.574026	Female	60-64 years	Motorcyclist road injuries	1218.84	1593.89	976.387	Female	60-64 years
Male	65-69 years	Pulmonary aspiration and foreign body in airway	1.57523	4.14913	0.447064	Male	65-69 years	Pulmonary aspiration and foreign body in airway	2.4214	3.0095	1.87327	Male	65-69 years	Pulmonary aspiration and foreign body in airway	0.168614	0.303123	0.0944268	Male	65-69 years	Pulmonary aspiration and foreign body in airway	0.0117071	0.0308362	0.00332257	Male	65-69 years	Pulmonary aspiration and foreign body in airway	0.0179958	0.0223665	0.0139221	Male	65-69 years	Pulmonary aspiration and foreign body in airway	0.00125313	0.0022528	0.000701778	Male	60-64 years	Poisoning by carbon monoxide	4.12718	11.7699	1.02122	Male	65-69 years	Motorcyclist road injuries	4454.58	5663.1	3527.04	Male	65-69 years
Female	65-69 years	Pulmonary aspiration and foreign body in airway	2.29703	7.0891	0.580249	Female	65-69 years	Pulmonary aspiration and foreign body in airway	5.6425	6.89054	4.54404	Female	65-69 years	Pulmonary aspiration and foreign body in airway	0.336591	0.575348	0.195469	Female	65-69 years	Pulmonary aspiration and foreign body in airway	0.016511	0.0509563	0.00417082	Female	65-69 years	Pulmonary aspiration and foreign body in airway	0.0405582	0.0495291	0.0326625	Female	65-69 years	Pulmonary aspiration and foreign body in airway	0.00241941	0.00413559	0.00140503	Female	60-64 years	Poisoning by carbon monoxide	2.34493	7.0967	0.4762	Female	65-69 years	Motorcyclist road injuries	1265.35	1614.68	1034.21	Female	65-69 years
Male	70-74 years	Pulmonary aspiration and foreign body in airway	1.20168	3.33386	0.316894	Male	70-74 years	Pulmonary aspiration and foreign body in airway	1.70331	2.11122	1.34884	Male	70-74 years	Pulmonary aspiration and foreign body in airway	0.121899	0.234686	0.067087	Male	70-74 years	Pulmonary aspiration and foreign body in airway	0.013744	0.0381302	0.0036244	Male	70-74 years	Pulmonary aspiration and foreign body in airway	0.0194812	0.0241465	0.015427	Male	70-74 years	Pulmonary aspiration and foreign body in airway	0.00139419	0.00268417	0.000767293	Male	65-69 years	Poisoning by carbon monoxide	3.87591	10.7153	1.02561	Male	70-74 years	Motorcyclist road injuries	3447.4	4211.76	2773.79	Male	70-74 years
Female	70-74 years	Pulmonary aspiration and foreign body in airway	1.61219	4.52551	0.390374	Female	70-74 years	Pulmonary aspiration and foreign body in airway	4.34645	5.19522	3.58585	Female	70-74 years	Pulmonary aspiration and foreign body in airway	0.252245	0.421572	0.145069	Female	70-74 years	Pulmonary aspiration and foreign body in airway	0.0159416	0.0447491	0.00386009	Female	70-74 years	Pulmonary aspiration and foreign body in airway	0.0429785	0.0513713	0.0354575	Female	70-74 years	Pulmonary aspiration and foreign body in airway	0.00249425	0.00416858	0.00143447	Female	65-69 years	Poisoning by carbon monoxide	2.28828	6.55809	0.505318	Female	70-74 years	Motorcyclist road injuries	944.363	1157.74	769.812	Female	70-74 years
Male	75-79 years	Pulmonary aspiration and foreign body in airway	0.763462	2.11206	0.205593	Male	75-79 years	Pulmonary aspiration and foreign body in airway	1.07281	1.30057	0.865749	Male	75-79 years	Pulmonary aspiration and foreign body in airway	0.0768924	0.143113	0.0415395	Male	75-79 years	Pulmonary aspiration and foreign body in airway	0.0155477	0.0430115	0.00418685	Male	75-79 years	Pulmonary aspiration and foreign body in airway	0.0218475	0.0264857	0.0176307	Male	75-79 years	Pulmonary aspiration and foreign body in airway	0.00156589	0.00291446	0.000845941	Male	70-74 years	Poisoning by carbon monoxide	2.97188	7.75828	0.897019	Male	75-79 years	Motorcyclist road injuries	2267.48	2761.07	1798.54	Male	75-79 years
Female	75-79 years	Pulmonary aspiration and foreign body in airway	1.02476	3.0265	0.241821	Female	75-79 years	Pulmonary aspiration and foreign body in airway	3.03571	3.58673	2.53574	Female	75-79 years	Pulmonary aspiration and foreign body in airway	0.169858	0.274065	0.0987051	Female	75-79 years	Pulmonary aspiration and foreign body in airway	0.0157654	0.0465613	0.0037203	Female	75-79 years	Pulmonary aspiration and foreign body in airway	0.0467031	0.0551801	0.0390112	Female	75-79 years	Pulmonary aspiration and foreign body in airway	0.00261319	0.00421636	0.00151853	Female	70-74 years	Poisoning by carbon monoxide	1.93235	5.66862	0.515907	Female	75-79 years	Motorcyclist road injuries	622.654	758.26	513.667	Female	75-79 years
Male	80-84 years	Pulmonary aspiration and foreign body in airway	0.437229	1.10854	0.124562	Male	80-84 years	Pulmonary aspiration and foreign body in airway	0.534903	0.649675	0.429715	Male	80-84 years	Pulmonary aspiration and foreign body in airway	0.0403604	0.0737278	0.0212361	Male	80-84 years	Pulmonary aspiration and foreign body in airway	0.0200976	0.050955	0.00572558	Male	80-84 years	Pulmonary aspiration and foreign body in airway	0.0245873	0.0298629	0.0197522	Male	80-84 years	Pulmonary aspiration and foreign body in airway	0.0018552	0.00338896	0.000976134	Male	75-79 years	Poisoning by carbon monoxide	1.98575	5.12343	0.548497	Male	80-84 years	Motorcyclist road injuries	1493.26	1821.7	1206.43	Male	80-84 years
Female	80-84 years	Pulmonary aspiration and foreign body in airway	0.780534	2.15942	0.199517	Female	80-84 years	Pulmonary aspiration and foreign body in airway	1.76056	2.07554	1.46032	Female	80-84 years	Pulmonary aspiration and foreign body in airway	0.105239	0.172837	0.0622924	Female	80-84 years	Pulmonary aspiration and foreign body in airway	0.022537	0.0623505	0.00576081	Female	80-84 years	Pulmonary aspiration and foreign body in airway	0.0508339	0.0599285	0.0421649	Female	80-84 years	Pulmonary aspiration and foreign body in airway	0.00303865	0.00499047	0.00179861	Female	75-79 years	Poisoning by carbon monoxide	1.87195	5.18989	0.477032	Female	80-84 years	Motorcyclist road injuries	449.818	546.577	369.75	Female	80-84 years
Male	85-89 years	Pulmonary aspiration and foreign body in airway	0.15449	0.390908	0.0419715	Male	85-89 years	Pulmonary aspiration and foreign body in airway	0.177786	0.21798	0.143941	Male	85-89 years	Pulmonary aspiration and foreign body in airway	0.0137472	0.0259064	0.00745747	Male	85-89 years	Pulmonary aspiration and foreign body in airway	0.0258234	0.0653412	0.00701564	Male	85-89 years	Pulmonary aspiration and foreign body in airway	0.0297174	0.0364359	0.0240601	Male	85-89 years	Pulmonary aspiration and foreign body in airway	0.00229787	0.00433032	0.00124654	Male	80-84 years	Poisoning by carbon monoxide	2.55421	6.0283	0.819079	Male	85-89 years	Motorcyclist road injuries	596.768	729.904	484.522	Male	85-89 years
Female	85-89 years	Pulmonary aspiration and foreign body in airway	0.487239	1.2944	0.10871	Female	85-89 years	Pulmonary aspiration and foreign body in airway	0.791667	0.952562	0.656816	Female	85-89 years	Pulmonary aspiration and foreign body in airway	0.0525142	0.09603	0.0294629	Female	85-89 years	Pulmonary aspiration and foreign body in airway	0.0369314	0.0981119	0.00823995	Female	85-89 years	Pulmonary aspiration and foreign body in airway	0.0600063	0.0722017	0.0497849	Female	85-89 years	Pulmonary aspiration and foreign body in airway	0.00398044	0.00727883	0.00223321	Female	80-84 years	Poisoning by carbon monoxide	2.93337	7.28051	0.894768	Female	85-89 years	Motorcyclist road injuries	251.307	308.134	205.147	Female	85-89 years
Male	90-94 years	Pulmonary aspiration and foreign body in airway	0.0287823	0.0733995	0.00847671	Male	90-94 years	Pulmonary aspiration and foreign body in airway	0.0279678	0.0352821	0.0222955	Male	90-94 years	Pulmonary aspiration and foreign body in airway	0.00234333	0.00454727	0.0011982	Male	90-94 years	Pulmonary aspiration and foreign body in airway	0.0401317	0.102342	0.0118193	Male	90-94 years	Pulmonary aspiration and foreign body in airway	0.0389961	0.0491945	0.031087	Male	90-94 years	Pulmonary aspiration and foreign body in airway	0.00326735	0.00634036	0.00167067	Male	85-89 years	Poisoning by carbon monoxide	2.5672	5.75856	0.913316	Male	90-94 years	Motorcyclist road injuries	87.2746	105.098	71.2026	Male	90-94 years
Female	90-94 years	Pulmonary aspiration and foreign body in airway	0.208112	0.567942	0.0564944	Female	90-94 years	Pulmonary aspiration and foreign body in airway	0.233214	0.287838	0.192242	Female	90-94 years	Pulmonary aspiration and foreign body in airway	0.0180897	0.034299	0.00920959	Female	90-94 years	Pulmonary aspiration and foreign body in airway	0.0691528	0.18872	0.0187724	Female	90-94 years	Pulmonary aspiration and foreign body in airway	0.077494	0.0956448	0.0638797	Female	90-94 years	Pulmonary aspiration and foreign body in airway	0.00601097	0.0113971	0.00306023	Female	85-89 years	Poisoning by carbon monoxide	3.39648	8.11778	1.17644	Female	90-94 years	Motorcyclist road injuries	92.2857	113.407	75.6561	Female	90-94 years
Male	95+ years	Pulmonary aspiration and foreign body in airway	0.00584579	0.0176636	0.00140895	Male	95+ years	Pulmonary aspiration and foreign body in airway	0.00486404	0.00654014	0.00373199	Male	95+ years	Pulmonary aspiration and foreign body in airway	0.00044017	0.00099912	0.000196231	Male	95+ years	Pulmonary aspiration and foreign body in airway	0.0681822	0.206018	0.0164332	Male	95+ years	Pulmonary aspiration and foreign body in airway	0.0567316	0.0762807	0.043528	Male	95+ years	Pulmonary aspiration and foreign body in airway	0.0051339	0.0116532	0.00228874	Male	90-94 years	Poisoning by carbon monoxide	0.819404	1.73602	0.314577	Male	95+ years	Motorcyclist road injuries	8.68449	10.4202	7.14562	Male	95+ years
Female	95+ years	Pulmonary aspiration and foreign body in airway	0.0658953	0.201139	0.0139976	Female	95+ years	Pulmonary aspiration and foreign body in airway	0.0611543	0.080211	0.0485947	Female	95+ years	Pulmonary aspiration and foreign body in airway	0.00520125	0.0117136	0.00238178	Female	95+ years	Pulmonary aspiration and foreign body in airway	0.122796	0.374824	0.0260846	Female	95+ years	Pulmonary aspiration and foreign body in airway	0.113961	0.149473	0.0905563	Female	95+ years	Pulmonary aspiration and foreign body in airway	0.00969255	0.0218283	0.00443845	Female	90-94 years	Poisoning by carbon monoxide	2.16922	4.69685	0.824109	Female	95+ years	Motorcyclist road injuries	22.8409	29.025	18.6438	Female	95+ years
Male	<5 years	Foreign body in eyes	1259.75	3656.45	256.952	Male	<5 years	Foreign body in eyes	144.267	442.816	29.8967	Male	<5 years	Foreign body in eyes	52.9342	155.586	9.63561	Male	<5 years	Foreign body in eyes	2.0675	6.00094	0.421709	Male	<5 years	Foreign body in eyes	0.236771	0.726747	0.0490663	Male	<5 years	Foreign body in eyes	0.0868753	0.255347	0.0158139	Male	95+ years	Poisoning by carbon monoxide	0.122699	0.286061	0.0399688	Male	<5 years	Motor vehicle road injuries	26.294	66.5018	8.87997	Male	<5 years
Female	<5 years	Foreign body in eyes	371.099	1245.19	46.7135	Female	<5 years	Foreign body in eyes	42.4949	141.498	5.7817	Female	<5 years	Foreign body in eyes	15.5609	56.7157	2.05207	Female	<5 years	Foreign body in eyes	0.681396	2.28636	0.0857731	Female	<5 years	Foreign body in eyes	0.0780273	0.259812	0.0106161	Female	<5 years	Foreign body in eyes	0.0285723	0.104139	0.00376793	Female	95+ years	Poisoning by carbon monoxide	0.738221	1.7982	0.223772	Female	<5 years	Motor vehicle road injuries	20.1099	52.4899	6.15799	Female	<5 years
Male	5-9 years	Foreign body in eyes	1751.24	5537.23	369.549	Male	5-9 years	Foreign body in eyes	200.355	631.841	40.163	Male	5-9 years	Foreign body in eyes	73.4289	228.141	13.8508	Male	5-9 years	Foreign body in eyes	3.21504	10.1656	0.678443	Male	5-9 years	Foreign body in eyes	0.367825	1.15998	0.073734	Male	5-9 years	Foreign body in eyes	0.134806	0.418836	0.0254282	Male	<5 years	Unintentional firearm injuries	900.727	2202.89	239.527	Male	5-9 years	Motor vehicle road injuries	82.239	181.989	29.4192	Male	5-9 years
Female	5-9 years	Foreign body in eyes	482.094	1702.69	70.0491	Female	5-9 years	Foreign body in eyes	55.07	186.199	7.76126	Female	5-9 years	Foreign body in eyes	20.1651	71.4269	2.84676	Female	5-9 years	Foreign body in eyes	0.958974	3.38697	0.139341	Female	5-9 years	Foreign body in eyes	0.109544	0.370385	0.0154386	Female	5-9 years	Foreign body in eyes	0.0401121	0.142081	0.00566272	Female	<5 years	Unintentional firearm injuries	605.452	1718.86	125.502	Female	5-9 years	Motor vehicle road injuries	47.4028	115.151	15.1723	Female	5-9 years
Male	10-14 years	Foreign body in eyes	2621.51	9192.69	399.592	Male	10-14 years	Foreign body in eyes	300.883	1108.83	43.8897	Male	10-14 years	Foreign body in eyes	109.948	394.973	16.2025	Male	10-14 years	Foreign body in eyes	4.94146	17.3279	0.753217	Male	10-14 years	Foreign body in eyes	0.567155	2.09011	0.0827306	Male	10-14 years	Foreign body in eyes	0.207248	0.744511	0.0305412	Male	5-9 years	Unintentional firearm injuries	346.5	985.211	67.9622	Male	10-14 years	Motor vehicle road injuries	136.468	291.289	55.8747	Male	10-14 years
Female	10-14 years	Foreign body in eyes	663.912	2634.59	75.8837	Female	10-14 years	Foreign body in eyes	76.069	314.945	8.83379	Female	10-14 years	Foreign body in eyes	27.7646	114.266	3.02014	Female	10-14 years	Foreign body in eyes	1.3352	5.29848	0.152611	Female	10-14 years	Foreign body in eyes	0.152984	0.633391	0.0177658	Female	10-14 years	Foreign body in eyes	0.0558379	0.229803	0.00607385	Female	5-9 years	Unintentional firearm injuries	235.122	803.677	36.2967	Female	10-14 years	Motor vehicle road injuries	62.7794	142.434	23.4282	Female	10-14 years
Male	15-19 years	Foreign body in eyes	4921.08	15811.1	614.154	Male	15-19 years	Foreign body in eyes	564.42	1863.12	65.4762	Male	15-19 years	Foreign body in eyes	206.112	693.462	24.4005	Male	15-19 years	Foreign body in eyes	7.5523	24.2651	0.942531	Male	15-19 years	Foreign body in eyes	0.866206	2.85931	0.100485	Male	15-19 years	Foreign body in eyes	0.316316	1.06424	0.037447	Male	10-14 years	Unintentional firearm injuries	249.412	794.894	47.0199	Male	15-19 years	Motor vehicle road injuries	261.394	548.663	115.817	Male	15-19 years
Female	15-19 years	Foreign body in eyes	1166.87	4321.39	111.531	Female	15-19 years	Foreign body in eyes	133.742	529.961	13.1711	Female	15-19 years	Foreign body in eyes	48.7501	180.391	4.40666	Female	15-19 years	Foreign body in eyes	1.89051	7.00135	0.180698	Female	15-19 years	Foreign body in eyes	0.216684	0.858624	0.0213394	Female	15-19 years	Foreign body in eyes	0.078983	0.292262	0.0071395	Female	10-14 years	Unintentional firearm injuries	159.641	549.336	22.5692	Female	15-19 years	Motor vehicle road injuries	107.574	249.394	44.1486	Female	15-19 years
Male	20-24 years	Foreign body in eyes	7604.69	26915.1	972.776	Male	20-24 years	Foreign body in eyes	870.161	2814.28	107.948	Male	20-24 years	Foreign body in eyes	317.608	1055.74	36.1529	Male	20-24 years	Foreign body in eyes	11.2346	39.7624	1.43711	Male	20-24 years	Foreign body in eyes	1.28551	4.15762	0.159475	Male	20-24 years	Foreign body in eyes	0.469211	1.55967	0.0534097	Male	15-19 years	Unintentional firearm injuries	243.449	736.941	47.0421	Male	20-24 years	Motor vehicle road injuries	475.8	965.257	220.76	Male	20-24 years
Female	20-24 years	Foreign body in eyes	1773.64	6809.71	159.622	Female	20-24 years	Foreign body in eyes	202.692	797.29	17.3889	Female	20-24 years	Foreign body in eyes	73.8977	311.979	5.92536	Female	20-24 years	Foreign body in eyes	2.74091	10.5234	0.246673	Female	20-24 years	Foreign body in eyes	0.313231	1.2321	0.0268721	Female	20-24 years	Foreign body in eyes	0.114198	0.482119	0.00915679	Female	15-19 years	Unintentional firearm injuries	144.47	509.874	21.2352	Female	20-24 years	Motor vehicle road injuries	189.296	437.523	83.419	Female	20-24 years
Male	25-29 years	Foreign body in eyes	8287.08	28873	1147.7	Male	25-29 years	Foreign body in eyes	947.396	3398.9	128.684	Male	25-29 years	Foreign body in eyes	347.156	1248.02	45.9684	Male	25-29 years	Foreign body in eyes	14.6535	51.0542	2.0294	Male	25-29 years	Foreign body in eyes	1.67522	6.01004	0.227542	Male	25-29 years	Foreign body in eyes	0.613853	2.20678	0.0812829	Male	20-24 years	Unintentional firearm injuries	266.819	774.385	52.6246	Male	25-29 years	Motor vehicle road injuries	896.411	1718.39	432.793	Male	25-29 years
Female	25-29 years	Foreign body in eyes	1934.13	7748.85	195.053	Female	25-29 years	Foreign body in eyes	220.683	920.648	22.8294	Female	25-29 years	Foreign body in eyes	80.839	342.841	7.67893	Female	25-29 years	Foreign body in eyes	3.60556	14.4453	0.363615	Female	25-29 years	Foreign body in eyes	0.411393	1.71626	0.0425582	Female	25-29 years	Foreign body in eyes	0.150699	0.639119	0.0143149	Female	20-24 years	Unintentional firearm injuries	146.792	502.365	21.5983	Female	25-29 years	Motor vehicle road injuries	358.83	747.023	160.646	Female	25-29 years
Male	30-34 years	Foreign body in eyes	8074.31	28335.9	1064.41	Male	30-34 years	Foreign body in eyes	923.092	3028.21	113.774	Male	30-34 years	Foreign body in eyes	339.42	1188.29	43.0578	Male	30-34 years	Foreign body in eyes	17.4936	61.3918	2.30612	Male	30-34 years	Foreign body in eyes	1.99994	6.56082	0.2465	Male	30-34 years	Foreign body in eyes	0.735379	2.57451	0.0932877	Male	25-29 years	Unintentional firearm injuries	360.531	1035.11	79.9456	Male	30-34 years	Motor vehicle road injuries	1397.91	2571.34	724.721	Male	30-34 years
Female	30-34 years	Foreign body in eyes	1898.99	7915.11	185.995	Female	30-34 years	Foreign body in eyes	216.678	826.754	20.1004	Female	30-34 years	Foreign body in eyes	79.5231	307.43	6.63193	Female	30-34 years	Foreign body in eyes	4.48341	18.6871	0.439123	Female	30-34 years	Foreign body in eyes	0.511565	1.95192	0.047456	Female	30-34 years	Foreign body in eyes	0.18775	0.725825	0.0156576	Female	25-29 years	Unintentional firearm injuries	199.437	688.163	32.6754	Female	30-34 years	Motor vehicle road injuries	549.415	1111.68	266.355	Female	30-34 years
Male	35-39 years	Foreign body in eyes	9494.83	31922.9	1197.82	Male	35-39 years	Foreign body in eyes	1086.94	3498.42	129.667	Male	35-39 years	Foreign body in eyes	399.45	1382.36	44.3029	Male	35-39 years	Foreign body in eyes	20.0648	67.4608	2.53129	Male	35-39 years	Foreign body in eyes	2.29697	7.393	0.274018	Male	35-39 years	Foreign body in eyes	0.844132	2.92125	0.0936225	Male	30-34 years	Unintentional firearm injuries	449.78	1299.34	105.414	Male	35-39 years	Motor vehicle road injuries	1416.24	2423.9	810.203	Male	35-39 years
Female	35-39 years	Foreign body in eyes	2519.57	10419.8	211.96	Female	35-39 years	Foreign body in eyes	287.859	1102.34	24.0156	Female	35-39 years	Foreign body in eyes	105.497	430.131	8.16797	Female	35-39 years	Foreign body in eyes	5.70194	23.5806	0.479679	Female	35-39 years	Foreign body in eyes	0.651443	2.49467	0.0543488	Female	35-39 years	Foreign body in eyes	0.238746	0.973412	0.0184846	Female	30-34 years	Unintentional firearm injuries	245.216	815.596	42.7938	Female	35-39 years	Motor vehicle road injuries	570.333	1101.34	297.261	Female	35-39 years
Male	40-44 years	Foreign body in eyes	7821.49	25426.1	1010.05	Male	40-44 years	Foreign body in eyes	896.303	3088.13	121.145	Male	40-44 years	Foreign body in eyes	329.854	1136.76	39.3752	Male	40-44 years	Foreign body in eyes	22.1815	72.1076	2.86447	Male	40-44 years	Foreign body in eyes	2.54189	8.75784	0.343562	Male	40-44 years	Foreign body in eyes	0.935456	3.22381	0.111667	Male	35-39 years	Unintentional firearm injuries	385.422	1094.76	79.1119	Male	40-44 years	Motor vehicle road injuries	1721.64	2776.86	1037.56	Male	40-44 years
Female	40-44 years	Foreign body in eyes	2374.48	9402.11	212.251	Female	40-44 years	Foreign body in eyes	271.432	1123.47	26.5989	Female	40-44 years	Foreign body in eyes	99.6986	392.951	8.92012	Female	40-44 years	Foreign body in eyes	7.42461	29.3989	0.663676	Female	40-44 years	Foreign body in eyes	0.848723	3.51292	0.0831704	Female	40-44 years	Foreign body in eyes	0.311741	1.2287	0.0278918	Female	35-39 years	Unintentional firearm injuries	201.916	662.876	30.0128	Female	40-44 years	Motor vehicle road injuries	726.482	1282.87	407.037	Female	40-44 years
Male	45-49 years	Foreign body in eyes	6035.84	19346	840.947	Male	45-49 years	Foreign body in eyes	691.857	2241.61	98.2669	Male	45-49 years	Foreign body in eyes	255.368	900.452	33.9972	Male	45-49 years	Foreign body in eyes	22.1133	70.8771	3.08094	Male	45-49 years	Foreign body in eyes	2.53473	8.21249	0.360016	Male	45-49 years	Foreign body in eyes	0.935581	3.29895	0.124554	Male	40-44 years	Unintentional firearm injuries	378.907	1078.74	87.4515	Male	45-49 years	Motor vehicle road injuries	2322.81	3659.2	1552.51	Male	45-49 years
Female	45-49 years	Foreign body in eyes	2140.32	8088.98	223.282	Female	45-49 years	Foreign body in eyes	244.941	973.876	26.7513	Female	45-49 years	Foreign body in eyes	90.2397	376.597	8.9418	Female	45-49 years	Foreign body in eyes	8.76292	33.118	0.914163	Female	45-49 years	Foreign body in eyes	1.00284	3.98725	0.109525	Female	45-49 years	Foreign body in eyes	0.36946	1.54187	0.0366096	Female	40-44 years	Unintentional firearm injuries	200.422	619.29	31.0221	Female	45-49 years	Motor vehicle road injuries	1021.86	1741.12	633.557	Female	45-49 years
Male	50-54 years	Foreign body in eyes	4896.11	17253.4	778.366	Male	50-54 years	Foreign body in eyes	562.163	1931.8	90.8961	Male	50-54 years	Foreign body in eyes	207.557	743.881	28.0691	Male	50-54 years	Foreign body in eyes	19.3483	68.1814	3.07592	Male	50-54 years	Foreign body in eyes	2.22154	7.63402	0.3592	Male	50-54 years	Foreign body in eyes	0.820216	2.93965	0.110923	Male	45-49 years	Unintentional firearm injuries	428.82	1245.48	98.3237	Male	50-54 years	Motor vehicle road injuries	2488.66	3676.93	1766.54	Male	50-54 years
Female	50-54 years	Foreign body in eyes	2032.76	8507.27	214.549	Female	50-54 years	Foreign body in eyes	233.52	984.963	24.549	Female	50-54 years	Foreign body in eyes	85.9399	364.813	8.25416	Female	50-54 years	Foreign body in eyes	9.03575	37.8154	0.953686	Female	50-54 years	Foreign body in eyes	1.03801	4.37823	0.109122	Female	50-54 years	Foreign body in eyes	0.382008	1.62162	0.0366903	Female	45-49 years	Unintentional firearm injuries	234.978	793.224	38.2401	Female	50-54 years	Motor vehicle road injuries	1198.01	1896.47	792.781	Female	50-54 years
Male	55-59 years	Foreign body in eyes	3625.5	12292.3	581.063	Male	55-59 years	Foreign body in eyes	416.829	1406.85	61.9873	Male	55-59 years	Foreign body in eyes	153.601	555.951	21.0247	Male	55-59 years	Foreign body in eyes	15.9134	53.9548	2.55046	Male	55-59 years	Foreign body in eyes	1.82959	6.17509	0.272081	Male	55-59 years	Foreign body in eyes	0.674201	2.44024	0.0922836	Male	50-54 years	Unintentional firearm injuries	405.704	1252.9	86.1599	Male	55-59 years	Motor vehicle road injuries	2005.24	2759.09	1472.09	Male	55-59 years
Female	55-59 years	Foreign body in eyes	1779.86	6915.08	196.311	Female	55-59 years	Foreign body in eyes	204.964	790.79	21.6959	Female	55-59 years	Foreign body in eyes	75.3419	314.485	6.97185	Female	55-59 years	Foreign body in eyes	8.60674	33.4386	0.949286	Female	55-59 years	Foreign body in eyes	0.991128	3.82395	0.104913	Female	55-59 years	Foreign body in eyes	0.364324	1.52073	0.0337132	Female	50-54 years	Unintentional firearm injuries	236.636	888.038	35.7276	Female	55-59 years	Motor vehicle road injuries	1039.12	1558.39	718.148	Female	55-59 years
Male	60-64 years	Foreign body in eyes	2618.12	8647.99	429.973	Male	60-64 years	Foreign body in eyes	300.97	1014.61	51.0861	Male	60-64 years	Foreign body in eyes	111.129	391.474	16.8762	Male	60-64 years	Foreign body in eyes	14.3485	47.395	2.35645	Male	60-64 years	Foreign body in eyes	1.64945	5.56052	0.279975	Male	60-64 years	Foreign body in eyes	0.609037	2.14546	0.092489	Male	55-59 years	Unintentional firearm injuries	275.718	841.843	57.3767	Male	60-64 years	Motor vehicle road injuries	1790.42	2340.7	1357.23	Male	60-64 years
Female	60-64 years	Foreign body in eyes	1522.05	5703.09	173.845	Female	60-64 years	Foreign body in eyes	175.221	681.864	20.0529	Female	60-64 years	Foreign body in eyes	64.7047	249.296	6.6449	Female	60-64 years	Foreign body in eyes	8.86253	33.2078	1.01226	Female	60-64 years	Foreign body in eyes	1.02027	3.97034	0.116763	Female	60-64 years	Foreign body in eyes	0.376761	1.4516	0.0386918	Female	55-59 years	Unintentional firearm injuries	161.649	540.918	24.204	Female	60-64 years	Motor vehicle road injuries	989.973	1445.83	717.062	Female	60-64 years
Male	65-69 years	Foreign body in eyes	1738.89	5889.09	265.799	Male	65-69 years	Foreign body in eyes	199.55	695.743	30.0957	Male	65-69 years	Foreign body in eyes	73.6708	259.364	10.6542	Male	65-69 years	Foreign body in eyes	12.9234	43.7676	1.97541	Male	65-69 years	Foreign body in eyes	1.48305	5.17074	0.22367	Male	65-69 years	Foreign body in eyes	0.547519	1.92759	0.0791816	Male	60-64 years	Unintentional firearm injuries	202.923	569.148	41.5644	Male	65-69 years	Motor vehicle road injuries	1640.88	2036.77	1291.15	Male	65-69 years
Female	65-69 years	Foreign body in eyes	1238.74	4616.41	139.445	Female	65-69 years	Foreign body in eyes	142.242	554.632	15.5252	Female	65-69 years	Foreign body in eyes	52.5126	214.341	5.32852	Female	65-69 years	Foreign body in eyes	8.90403	33.1827	1.00233	Female	65-69 years	Foreign body in eyes	1.02243	3.98669	0.111595	Female	65-69 years	Foreign body in eyes	0.37746	1.54068	0.0383014	Female	60-64 years	Unintentional firearm injuries	120.198	392.91	18.2184	Female	65-69 years	Motor vehicle road injuries	979.048	1299.18	745.559	Female	65-69 years
Male	70-74 years	Foreign body in eyes	948.704	3150.46	170.535	Male	70-74 years	Foreign body in eyes	108.665	378.025	19.185	Male	70-74 years	Foreign body in eyes	40.1636	133.898	6.27896	Male	70-74 years	Foreign body in eyes	10.8506	36.0326	1.95046	Male	70-74 years	Foreign body in eyes	1.24283	4.32357	0.219424	Male	70-74 years	Foreign body in eyes	0.459362	1.53143	0.0718142	Male	65-69 years	Unintentional firearm injuries	155.491	481.595	34.9267	Male	70-74 years	Motor vehicle road injuries	1189.98	1448.62	961.045	Male	70-74 years
Female	70-74 years	Foreign body in eyes	822.947	3018	106.484	Female	70-74 years	Foreign body in eyes	94.2746	342.797	13.4011	Female	70-74 years	Foreign body in eyes	34.8462	130.146	4.11955	Female	70-74 years	Foreign body in eyes	8.13745	29.8425	1.05294	Female	70-74 years	Foreign body in eyes	0.932205	3.38965	0.132513	Female	70-74 years	Foreign body in eyes	0.344566	1.28691	0.0407349	Female	65-69 years	Unintentional firearm injuries	99.221	354.277	16.8072	Female	70-74 years	Motor vehicle road injuries	703.064	910.975	552.069	Female	70-74 years
Male	75-79 years	Foreign body in eyes	449.682	1378.63	78.2653	Male	75-79 years	Foreign body in eyes	51.6631	162.25	9.25801	Male	75-79 years	Foreign body in eyes	19.0625	64.2876	3.2419	Male	75-79 years	Foreign body in eyes	9.15765	28.0754	1.59385	Male	75-79 years	Foreign body in eyes	1.0521	3.30417	0.188537	Male	75-79 years	Foreign body in eyes	0.388203	1.3092	0.0660203	Male	70-74 years	Unintentional firearm injuries	104.264	304.081	22.7779	Male	75-79 years	Motor vehicle road injuries	771.707	928.419	633.482	Male	75-79 years
Female	75-79 years	Foreign body in eyes	468.931	1651.36	59.9426	Female	75-79 years	Foreign body in eyes	53.85	202.207	6.80088	Female	75-79 years	Foreign body in eyes	19.8695	78.3046	2.38454	Female	75-79 years	Foreign body in eyes	7.21428	25.4055	0.922189	Female	75-79 years	Foreign body in eyes	0.828457	3.11087	0.104628	Female	75-79 years	Foreign body in eyes	0.305684	1.20468	0.036685	Female	70-74 years	Unintentional firearm injuries	69.8814	229.36	11.0321	Female	75-79 years	Motor vehicle road injuries	461.854	583.069	370.655	Female	75-79 years
Male	80-84 years	Foreign body in eyes	159.535	530.278	26.1535	Male	80-84 years	Foreign body in eyes	18.4044	63.984	2.85389	Male	80-84 years	Foreign body in eyes	6.76781	23.6881	0.933276	Male	80-84 years	Foreign body in eyes	7.33316	24.3747	1.20217	Male	80-84 years	Foreign body in eyes	0.845973	2.94108	0.131181	Male	80-84 years	Foreign body in eyes	0.311088	1.08885	0.0428988	Male	75-79 years	Unintentional firearm injuries	66.2773	188.566	12.8567	Male	80-84 years	Motor vehicle road injuries	525.863	631.732	433.993	Male	80-84 years
Female	80-84 years	Foreign body in eyes	205.233	766.961	22.8858	Female	80-84 years	Foreign body in eyes	23.6579	88.1118	2.68907	Female	80-84 years	Foreign body in eyes	8.70011	31.9618	0.889229	Female	80-84 years	Foreign body in eyes	5.92584	22.145	0.660798	Female	80-84 years	Foreign body in eyes	0.683094	2.54412	0.0776436	Female	80-84 years	Foreign body in eyes	0.251205	0.922857	0.0256754	Female	75-79 years	Unintentional firearm injuries	49.3186	160.541	7.81161	Female	80-84 years	Motor vehicle road injuries	329.773	408.708	266.497	Female	80-84 years
Male	85-89 years	Foreign body in eyes	31.226	104.924	4.43262	Male	85-89 years	Foreign body in eyes	3.60521	12.2632	0.495017	Male	85-89 years	Foreign body in eyes	1.32852	4.70991	0.170988	Male	85-89 years	Foreign body in eyes	5.2195	17.5383	0.740923	Male	85-89 years	Foreign body in eyes	0.60262	2.04983	0.0827433	Male	85-89 years	Foreign body in eyes	0.222065	0.787273	0.0285811	Male	80-84 years	Unintentional firearm injuries	49.5019	138.114	9.38914	Male	85-89 years	Motor vehicle road injuries	236.098	283.25	196.084	Male	85-89 years
Female	85-89 years	Foreign body in eyes	56.2357	204.62	6.18703	Female	85-89 years	Foreign body in eyes	6.49009	23.6199	0.717935	Female	85-89 years	Foreign body in eyes	2.38988	8.9112	0.241473	Female	85-89 years	Foreign body in eyes	4.26252	15.5097	0.468961	Female	85-89 years	Foreign body in eyes	0.491932	1.79033	0.0544176	Female	85-89 years	Foreign body in eyes	0.181147	0.675446	0.018303	Female	80-84 years	Unintentional firearm injuries	37.915	123.306	5.1513	Female	85-89 years	Motor vehicle road injuries	181.542	223.304	147.123	Female	85-89 years
Male	90-94 years	Foreign body in eyes	2.88708	9.53741	0.4575	Male	90-94 years	Foreign body in eyes	0.332631	1.11047	0.0510328	Male	90-94 years	Foreign body in eyes	0.12287	0.427405	0.016754	Male	90-94 years	Foreign body in eyes	4.02551	13.2982	0.637901	Male	90-94 years	Foreign body in eyes	0.463795	1.54836	0.0711561	Male	90-94 years	Foreign body in eyes	0.17132	0.59594	0.0233604	Male	85-89 years	Unintentional firearm injuries	25.1485	70.2644	5.20896	Male	90-94 years	Motor vehicle road injuries	40.7851	49.6081	33.61	Male	90-94 years
Female	90-94 years	Foreign body in eyes	10.0047	34.9772	1.11609	Female	90-94 years	Foreign body in eyes	1.15292	4.2899	0.118226	Female	90-94 years	Foreign body in eyes	0.425138	1.59671	0.0386677	Female	90-94 years	Foreign body in eyes	3.32443	11.6225	0.370864	Female	90-94 years	Foreign body in eyes	0.383099	1.42548	0.039285	Female	90-94 years	Foreign body in eyes	0.141268	0.530565	0.0128488	Female	85-89 years	Unintentional firearm injuries	22.6565	73.3489	3.29681	Female	90-94 years	Motor vehicle road injuries	66.1304	79.9281	54.3761	Female	90-94 years
Male	95+ years	Foreign body in eyes	0.311014	1.05146	0.0380409	Male	95+ years	Foreign body in eyes	0.0357657	0.130795	0.00413462	Male	95+ years	Foreign body in eyes	0.0132219	0.0476704	0.00137888	Male	95+ years	Foreign body in eyes	3.62751	12.2637	0.443689	Male	95+ years	Foreign body in eyes	0.417153	1.52552	0.048224	Male	95+ years	Foreign body in eyes	0.154213	0.556002	0.0160825	Male	90-94 years	Unintentional firearm injuries	5.18818	13.9626	1.31481	Male	95+ years	Motor vehicle road injuries	5.38195	6.88873	4.26342	Male	95+ years
Female	95+ years	Foreign body in eyes	1.62246	5.8902	0.132878	Female	95+ years	Foreign body in eyes	0.186666	0.74025	0.0159226	Female	95+ years	Foreign body in eyes	0.0689109	0.268933	0.00578855	Female	95+ years	Foreign body in eyes	3.02346	10.9764	0.247619	Female	95+ years	Foreign body in eyes	0.347853	1.37946	0.0296719	Female	95+ years	Foreign body in eyes	0.128416	0.501157	0.010787	Female	90-94 years	Unintentional firearm injuries	10.2308	32.3594	1.83869	Female	95+ years	Motor vehicle road injuries	16.8417	19.932	13.7376	Female	95+ years
Male	<5 years	Foreign body in other body part	3467.93	8442.87	1166.72	Male	<5 years	Foreign body in other body part	417.351	1027.85	147.041	Male	<5 years	Foreign body in other body part	150.218	385.841	45.4113	Male	<5 years	Foreign body in other body part	5.69154	13.8564	1.91482	Male	<5 years	Foreign body in other body part	0.684954	1.6869	0.241323	Male	<5 years	Foreign body in other body part	0.246536	0.63324	0.0745288	Male	95+ years	Unintentional firearm injuries	0.779121	2.27364	0.162714	Male	<5 years	Foreign body in other body part	87.6579	229.851	29.1541	Male	<5 years
Female	<5 years	Foreign body in other body part	2984.6	8472.09	819.234	Female	<5 years	Foreign body in other body part	366.239	997.233	110.43	Female	<5 years	Foreign body in other body part	130.134	383.688	34.2271	Female	<5 years	Foreign body in other body part	5.48019	15.5561	1.50424	Female	<5 years	Foreign body in other body part	0.672472	1.83107	0.202767	Female	<5 years	Foreign body in other body part	0.238946	0.704512	0.0628463	Female	95+ years	Unintentional firearm injuries	3.49715	11.6384	0.54508	Female	<5 years	Foreign body in other body part	51.9633	150.786	14.7982	Female	<5 years
Male	5-9 years	Foreign body in other body part	1293.23	3320.51	379.226	Male	5-9 years	Foreign body in other body part	177.015	415.351	68.5226	Male	5-9 years	Foreign body in other body part	57.0873	150.463	15.7957	Male	5-9 years	Foreign body in other body part	2.3742	6.09601	0.696209	Male	5-9 years	Foreign body in other body part	0.324976	0.76253	0.125798	Male	5-9 years	Foreign body in other body part	0.104805	0.276229	0.0289988	Male	<5 years	Other exposure to mechanical forces	3356.33	6983.05	1285.1	Male	5-9 years	Foreign body in other body part	56.4474	136.05	19.6997	Male	5-9 years
Female	5-9 years	Foreign body in other body part	670.711	1874.5	163.756	Female	5-9 years	Foreign body in other body part	106.875	254.149	45.1568	Female	5-9 years	Foreign body in other body part	30.4487	89.5236	7.86261	Female	5-9 years	Foreign body in other body part	1.33417	3.72872	0.325741	Female	5-9 years	Foreign body in other body part	0.212594	0.505549	0.0898252	Female	5-9 years	Foreign body in other body part	0.0605681	0.178079	0.0156402	Female	<5 years	Other exposure to mechanical forces	1621.46	3743.47	502.42	Female	5-9 years	Foreign body in other body part	26.3322	70.2576	9.1944	Female	5-9 years
Male	10-14 years	Foreign body in other body part	833.289	2132.74	235.04	Male	10-14 years	Foreign body in other body part	132.682	298.644	60.5013	Male	10-14 years	Foreign body in other body part	37.6961	94.3402	10.7783	Male	10-14 years	Foreign body in other body part	1.57072	4.02014	0.443042	Male	10-14 years	Foreign body in other body part	0.250101	0.562933	0.114043	Male	10-14 years	Foreign body in other body part	0.0710559	0.177828	0.0203167	Male	5-9 years	Other exposure to mechanical forces	2600.71	5710.17	973.614	Male	10-14 years	Foreign body in other body part	44.8164	108.939	18.27	Male	10-14 years
Female	10-14 years	Foreign body in other body part	365.61	1087.33	83.4907	Female	10-14 years	Foreign body in other body part	77.1809	172.555	41.1778	Female	10-14 years	Foreign body in other body part	17.516	50.4107	4.99867	Female	10-14 years	Foreign body in other body part	0.735285	2.18675	0.167909	Female	10-14 years	Foreign body in other body part	0.15522	0.347028	0.0828134	Female	10-14 years	Foreign body in other body part	0.0352268	0.101382	0.0100529	Female	5-9 years	Other exposure to mechanical forces	1005.37	2557.32	286.496	Female	10-14 years	Foreign body in other body part	20.1071	51.0832	8.82692	Female	10-14 years
Male	15-19 years	Foreign body in other body part	854.006	2156.92	245.17	Male	15-19 years	Foreign body in other body part	155.366	313.013	80.6557	Male	15-19 years	Foreign body in other body part	39.6734	99.3778	12.0046	Male	15-19 years	Foreign body in other body part	1.31063	3.31018	0.376259	Male	15-19 years	Foreign body in other body part	0.238438	0.480376	0.123781	Male	15-19 years	Foreign body in other body part	0.0608861	0.152513	0.0184233	Male	10-14 years	Other exposure to mechanical forces	3021.88	6839.28	1031.28	Male	15-19 years	Foreign body in other body part	47.3751	101.069	21.9438	Male	15-19 years
Female	15-19 years	Foreign body in other body part	343.604	927.708	79.5159	Female	15-19 years	Foreign body in other body part	89.6195	167.056	53.5974	Female	15-19 years	Foreign body in other body part	17.324	46.2622	5.59022	Female	15-19 years	Foreign body in other body part	0.556695	1.50304	0.128829	Female	15-19 years	Foreign body in other body part	0.145198	0.270658	0.0868365	Female	15-19 years	Foreign body in other body part	0.0280676	0.0749522	0.00905707	Female	10-14 years	Other exposure to mechanical forces	954.389	2753.87	245.064	Female	15-19 years	Foreign body in other body part	21.6111	46.1991	10.8458	Female	15-19 years
Male	20-24 years	Foreign body in other body part	843.205	2205.91	220.808	Male	20-24 years	Foreign body in other body part	172.504	327.924	95.4467	Male	20-24 years	Foreign body in other body part	40.3203	106.094	12.3301	Male	20-24 years	Foreign body in other body part	1.24569	3.25885	0.326206	Male	20-24 years	Foreign body in other body part	0.254846	0.484452	0.141006	Male	20-24 years	Foreign body in other body part	0.0595664	0.156735	0.0182156	Male	15-19 years	Other exposure to mechanical forces	4001.13	8396.97	1548.22	Male	20-24 years	Foreign body in other body part	59.6359	118.838	30.415	Male	20-24 years
Female	20-24 years	Foreign body in other body part	331.604	931.468	78.0364	Female	20-24 years	Foreign body in other body part	99.4284	169.802	62.2744	Female	20-24 years	Foreign body in other body part	17.4601	46.3438	5.81831	Female	20-24 years	Foreign body in other body part	0.512445	1.43945	0.120594	Female	20-24 years	Foreign body in other body part	0.153652	0.262405	0.096236	Female	20-24 years	Foreign body in other body part	0.026982	0.0716177	0.00899136	Female	15-19 years	Other exposure to mechanical forces	1165.69	3118.85	331.24	Female	20-24 years	Foreign body in other body part	28.4379	57.698	15.2256	Female	20-24 years
Male	25-29 years	Foreign body in other body part	711.917	1805.19	201.301	Male	25-29 years	Foreign body in other body part	157.87	293.507	93.1086	Male	25-29 years	Foreign body in other body part	34.7111	86.4475	11.8777	Male	25-29 years	Foreign body in other body part	1.25884	3.19199	0.355947	Male	25-29 years	Foreign body in other body part	0.27915	0.518989	0.164638	Male	25-29 years	Foreign body in other body part	0.0613773	0.152859	0.0210025	Male	20-24 years	Other exposure to mechanical forces	5270.51	11359.5	1887.29	Male	25-29 years	Foreign body in other body part	91.3235	183.151	49.5132	Male	25-29 years
Female	25-29 years	Foreign body in other body part	284.589	810.317	70.5303	Female	25-29 years	Foreign body in other body part	89.7939	153.064	58.9098	Female	25-29 years	Foreign body in other body part	15.2501	40.0498	5.51801	Female	25-29 years	Foreign body in other body part	0.530526	1.51058	0.131481	Female	25-29 years	Foreign body in other body part	0.167392	0.285339	0.109819	Female	25-29 years	Foreign body in other body part	0.0284289	0.0746601	0.0102866	Female	20-24 years	Other exposure to mechanical forces	1604.67	4224.01	434.98	Female	25-29 years	Foreign body in other body part	47.2676	93.4185	26.9331	Female	25-29 years
Male	30-34 years	Foreign body in other body part	589.913	1501.76	190.279	Male	30-34 years	Foreign body in other body part	149.638	260.813	95.1331	Male	30-34 years	Foreign body in other body part	29.8387	72.6886	11.4047	Male	30-34 years	Foreign body in other body part	1.27809	3.25368	0.412252	Male	30-34 years	Foreign body in other body part	0.324201	0.56507	0.206113	Male	30-34 years	Foreign body in other body part	0.0646476	0.157485	0.0247091	Male	25-29 years	Other exposure to mechanical forces	8014.03	17204.3	3034.82	Male	30-34 years	Foreign body in other body part	123.895	220.08	73.6884	Male	30-34 years
Female	30-34 years	Foreign body in other body part	237.614	631.712	69.0098	Female	30-34 years	Foreign body in other body part	83.0358	134.383	56.7568	Female	30-34 years	Foreign body in other body part	13.2094	33.4499	5.29962	Female	30-34 years	Foreign body in other body part	0.560994	1.49144	0.162929	Female	30-34 years	Foreign body in other body part	0.196043	0.317271	0.134	Female	30-34 years	Foreign body in other body part	0.0311866	0.0789735	0.0125121	Female	25-29 years	Other exposure to mechanical forces	2723.93	7018.03	779.079	Female	30-34 years	Foreign body in other body part	67.8747	121.457	42.0257	Female	30-34 years
Male	35-39 years	Foreign body in other body part	595.713	1408.9	193.04	Male	35-39 years	Foreign body in other body part	176.008	279.842	116.694	Male	35-39 years	Foreign body in other body part	31.5145	68.327	12.1927	Male	35-39 years	Foreign body in other body part	1.25888	2.97733	0.407939	Male	35-39 years	Foreign body in other body part	0.371947	0.591372	0.246601	Male	35-39 years	Foreign body in other body part	0.0665976	0.144391	0.025766	Male	30-34 years	Other exposure to mechanical forces	9877.29	19689.4	4031.47	Male	35-39 years	Foreign body in other body part	112.038	185.704	71.2627	Male	35-39 years
Female	35-39 years	Foreign body in other body part	250.495	647.07	70.8517	Female	35-39 years	Foreign body in other body part	100.563	150.811	71.6035	Female	35-39 years	Foreign body in other body part	14.664	35.5737	5.89939	Female	35-39 years	Foreign body in other body part	0.566887	1.46436	0.160342	Female	35-39 years	Foreign body in other body part	0.22758	0.341294	0.162043	Female	35-39 years	Foreign body in other body part	0.0331855	0.0805054	0.0133507	Female	30-34 years	Other exposure to mechanical forces	3570.24	8373.1	1216.55	Female	35-39 years	Foreign body in other body part	62.5937	101.396	41.2187	Female	35-39 years
Male	40-44 years	Foreign body in other body part	425.722	995.688	148.302	Male	40-44 years	Foreign body in other body part	151.75	221.895	109.341	Male	40-44 years	Foreign body in other body part	23.7773	51.841	9.71026	Male	40-44 years	Foreign body in other body part	1.20733	2.82374	0.420578	Male	40-44 years	Foreign body in other body part	0.430359	0.629286	0.310089	Male	40-44 years	Foreign body in other body part	0.0674318	0.147019	0.027538	Male	35-39 years	Other exposure to mechanical forces	8297.23	17605.6	3057.05	Male	40-44 years	Foreign body in other body part	130.549	197.267	91.6611	Male	40-44 years
Female	40-44 years	Foreign body in other body part	172.167	424.82	52.7773	Female	40-44 years	Foreign body in other body part	83.5411	118.885	63.1097	Female	40-44 years	Foreign body in other body part	10.8263	23.3354	4.78307	Female	40-44 years	Foreign body in other body part	0.538339	1.32834	0.165026	Female	40-44 years	Foreign body in other body part	0.26122	0.371735	0.197334	Female	40-44 years	Foreign body in other body part	0.0338521	0.0729662	0.0149559	Female	35-39 years	Other exposure to mechanical forces	3029.18	7569.01	912.189	Female	40-44 years	Foreign body in other body part	75.0379	114.461	53.6497	Female	40-44 years
Male	45-49 years	Foreign body in other body part	314.615	746.812	109.883	Male	45-49 years	Foreign body in other body part	138.82	195.061	103.222	Male	45-49 years	Foreign body in other body part	18.964	40.1013	8.45907	Male	45-49 years	Foreign body in other body part	1.15264	2.73607	0.402576	Male	45-49 years	Foreign body in other body part	0.508588	0.714636	0.378172	Male	45-49 years	Foreign body in other body part	0.0694777	0.146918	0.0309911	Male	40-44 years	Other exposure to mechanical forces	8521.84	18031.8	3283.85	Male	45-49 years	Foreign body in other body part	189.443	275.903	137.593	Male	45-49 years
Female	45-49 years	Foreign body in other body part	125.091	286.719	38.2882	Female	45-49 years	Foreign body in other body part	75.3697	100.513	58.534	Female	45-49 years	Foreign body in other body part	8.62978	17.7437	4.11218	Female	45-49 years	Foreign body in other body part	0.512149	1.17389	0.15676	Female	45-49 years	Foreign body in other body part	0.308579	0.411523	0.239651	Female	45-49 years	Foreign body in other body part	0.0353321	0.0726467	0.0168361	Female	40-44 years	Other exposure to mechanical forces	3049.72	7397.07	925.194	Female	45-49 years	Foreign body in other body part	109.712	156.373	81.649	Female	45-49 years
Male	50-54 years	Foreign body in other body part	266.969	609.146	99.3544	Male	50-54 years	Foreign body in other body part	154.328	204.537	119.265	Male	50-54 years	Foreign body in other body part	17.8695	34.3769	8.38876	Male	50-54 years	Foreign body in other body part	1.055	2.40721	0.392626	Male	50-54 years	Foreign body in other body part	0.60987	0.808284	0.471308	Male	50-54 years	Foreign body in other body part	0.0706163	0.13585	0.0331505	Male	45-49 years	Other exposure to mechanical forces	9666.27	21107.7	3589.59	Male	50-54 years	Foreign body in other body part	239.527	331.681	180.028	Male	50-54 years
Female	50-54 years	Foreign body in other body part	106.759	266.2	34.2972	Female	50-54 years	Foreign body in other body part	83.9303	108.927	66.8118	Female	50-54 years	Foreign body in other body part	8.28745	16.4556	3.9691	Female	50-54 years	Foreign body in other body part	0.474549	1.18328	0.152453	Female	50-54 years	Foreign body in other body part	0.373076	0.484187	0.296983	Female	50-54 years	Foreign body in other body part	0.0368382	0.0731463	0.0176429	Female	45-49 years	Other exposure to mechanical forces	3401.35	8420.73	969.25	Female	50-54 years	Foreign body in other body part	143.577	194.208	108.815	Female	50-54 years
Male	55-59 years	Foreign body in other body part	224.223	476.143	78.5607	Male	55-59 years	Foreign body in other body part	164.712	212.209	130.166	Male	55-59 years	Foreign body in other body part	16.7265	31.2019	8.19249	Male	55-59 years	Foreign body in other body part	0.984183	2.08994	0.344827	Male	55-59 years	Foreign body in other body part	0.72297	0.931452	0.571338	Male	55-59 years	Foreign body in other body part	0.0734179	0.136955	0.0359593	Male	50-54 years	Other exposure to mechanical forces	8749.54	19451.6	3235.03	Male	55-59 years	Foreign body in other body part	227.07	302.529	171.252	Male	55-59 years
Female	55-59 years	Foreign body in other body part	96.261	213.69	29.9974	Female	55-59 years	Foreign body in other body part	91.0981	116.518	72.3347	Female	55-59 years	Foreign body in other body part	8.17438	15.1631	4.11293	Female	55-59 years	Foreign body in other body part	0.465481	1.03332	0.145056	Female	55-59 years	Foreign body in other body part	0.440515	0.563436	0.349783	Female	55-59 years	Foreign body in other body part	0.0395281	0.0733228	0.0198886	Female	50-54 years	Other exposure to mechanical forces	3227.8	8132.81	947.06	Female	55-59 years	Foreign body in other body part	135.413	182.574	103.645	Female	55-59 years
Male	60-64 years	Foreign body in other body part	173.345	378.999	62.1058	Male	60-64 years	Foreign body in other body part	164.999	210.172	131.581	Male	60-64 years	Foreign body in other body part	14.7498	27.8055	7.90495	Male	60-64 years	Foreign body in other body part	0.950012	2.07709	0.340368	Male	60-64 years	Foreign body in other body part	0.90427	1.15184	0.721122	Male	60-64 years	Foreign body in other body part	0.0808356	0.152387	0.0433228	Male	55-59 years	Other exposure to mechanical forces	5661.33	12162.5	2066.48	Male	60-64 years	Foreign body in other body part	248.204	324.619	193.955	Male	60-64 years
Female	60-64 years	Foreign body in other body part	84.8104	194.145	27.7785	Female	60-64 years	Foreign body in other body part	95.455	119.473	78.2325	Female	60-64 years	Foreign body in other body part	7.93739	15.0039	4.09962	Female	60-64 years	Foreign body in other body part	0.493832	1.13046	0.161748	Female	60-64 years	Foreign body in other body part	0.555813	0.695665	0.45553	Female	60-64 years	Foreign body in other body part	0.0462177	0.0873645	0.0238712	Female	55-59 years	Other exposure to mechanical forces	2286.75	5790.52	664.507	Female	60-64 years	Foreign body in other body part	150.193	193.999	118.815	Female	60-64 years
Male	65-69 years	Foreign body in other body part	124.277	273.118	49.2448	Male	65-69 years	Foreign body in other body part	149.301	186.667	121.578	Male	65-69 years	Foreign body in other body part	11.9858	21.7323	6.82662	Male	65-69 years	Foreign body in other body part	0.923627	2.0298	0.365986	Male	65-69 years	Foreign body in other body part	1.1096	1.38731	0.903567	Male	65-69 years	Foreign body in other body part	0.0890783	0.161514	0.0507353	Male	60-64 years	Other exposure to mechanical forces	3907.67	8589.83	1465.74	Male	65-69 years	Foreign body in other body part	275.667	347.386	219.897	Male	65-69 years
Female	65-69 years	Foreign body in other body part	74.0474	163.403	28.2668	Female	65-69 years	Foreign body in other body part	96.9285	117.896	79.5137	Female	65-69 years	Foreign body in other body part	7.51399	13.4298	4.25965	Female	65-69 years	Foreign body in other body part	0.532252	1.17454	0.203181	Female	65-69 years	Foreign body in other body part	0.696721	0.847433	0.571543	Female	65-69 years	Foreign body in other body part	0.0540104	0.096533	0.0306183	Female	60-64 years	Other exposure to mechanical forces	1734.85	4474.47	515.658	Female	65-69 years	Foreign body in other body part	178.686	223.448	143.557	Female	65-69 years
Male	70-74 years	Foreign body in other body part	82.3344	173.077	34.071	Male	70-74 years	Foreign body in other body part	122.029	149.757	99.1381	Male	70-74 years	Foreign body in other body part	8.95316	14.948	5.2473	Male	70-74 years	Foreign body in other body part	0.941681	1.97953	0.38968	Male	70-74 years	Foreign body in other body part	1.39568	1.71281	1.13387	Male	70-74 years	Foreign body in other body part	0.1024	0.170965	0.0600148	Male	65-69 years	Other exposure to mechanical forces	2687.24	6022.29	1004.01	Male	70-74 years	Foreign body in other body part	241.521	296.219	192.377	Male	70-74 years
Female	70-74 years	Foreign body in other body part	59.9471	130.114	22.7736	Female	70-74 years	Foreign body in other body part	91.5251	111.452	74.4694	Female	70-74 years	Foreign body in other body part	6.65936	11.2933	3.76347	Female	70-74 years	Foreign body in other body part	0.592769	1.2866	0.22519	Female	70-74 years	Foreign body in other body part	0.905017	1.10206	0.736368	Female	70-74 years	Foreign body in other body part	0.065849	0.11167	0.037214	Female	65-69 years	Other exposure to mechanical forces	1349.16	3376.56	429.124	Female	70-74 years	Foreign body in other body part	164.42	203.229	132.083	Female	70-74 years
Male	75-79 years	Foreign body in other body part	51.6271	106.579	20.1382	Male	75-79 years	Foreign body in other body part	88.4054	110.967	72.2848	Male	75-79 years	Foreign body in other body part	6.12467	10.1102	3.61584	Male	75-79 years	Foreign body in other body part	1.05137	2.17045	0.410109	Male	75-79 years	Foreign body in other body part	1.80035	2.2598	1.47206	Male	75-79 years	Foreign body in other body part	0.124727	0.205891	0.0736356	Male	70-74 years	Other exposure to mechanical forces	1401.68	3234.51	481.085	Male	75-79 years	Foreign body in other body part	189.948	237.822	153.711	Male	75-79 years
Female	75-79 years	Foreign body in other body part	46.2539	100.075	17.6286	Female	75-79 years	Foreign body in other body part	79.1066	98.4486	64.8263	Female	75-79 years	Foreign body in other body part	5.46861	9.08041	3.19058	Female	75-79 years	Foreign body in other body part	0.711595	1.53961	0.271207	Female	75-79 years	Foreign body in other body part	1.21702	1.51459	0.997323	Female	75-79 years	Foreign body in other body part	0.0841321	0.139698	0.0490857	Female	70-74 years	Other exposure to mechanical forces	771.06	1970.12	225.502	Female	75-79 years	Foreign body in other body part	144.012	178.604	116.817	Female	75-79 years
Male	80-84 years	Foreign body in other body part	26.9673	55.0287	11.3173	Male	80-84 years	Foreign body in other body part	49.6715	62.2725	39.7125	Male	80-84 years	Foreign body in other body part	3.32782	5.37363	1.96335	Male	80-84 years	Foreign body in other body part	1.23957	2.52944	0.520207	Male	80-84 years	Foreign body in other body part	2.28319	2.86241	1.82542	Male	80-84 years	Foreign body in other body part	0.152966	0.247004	0.0902471	Male	75-79 years	Other exposure to mechanical forces	613.131	1372.34	228.803	Male	80-84 years	Foreign body in other body part	141.915	175.376	115.036	Male	80-84 years
Female	80-84 years	Foreign body in other body part	29.9374	66.7364	11.5271	Female	80-84 years	Foreign body in other body part	55.0313	68.3247	44.7727	Female	80-84 years	Foreign body in other body part	3.678	6.10967	2.13614	Female	80-84 years	Foreign body in other body part	0.864404	1.92693	0.332832	Female	80-84 years	Foreign body in other body part	1.58896	1.97279	1.29276	Female	80-84 years	Foreign body in other body part	0.106198	0.176409	0.0616785	Female	75-79 years	Other exposure to mechanical forces	398.713	986.123	120.136	Female	80-84 years	Foreign body in other body part	129.846	159.008	104.781	Female	80-84 years
Male	85-89 years	Foreign body in other body part	8.62502	17.9591	3.52576	Male	85-89 years	Foreign body in other body part	17.8476	23.2526	14.1131	Male	85-89 years	Foreign body in other body part	1.14296	1.85407	0.692339	Male	85-89 years	Foreign body in other body part	1.44169	3.00191	0.589339	Male	85-89 years	Foreign body in other body part	2.98328	3.88673	2.35905	Male	85-89 years	Foreign body in other body part	0.191049	0.309912	0.115726	Male	80-84 years	Other exposure to mechanical forces	317.328	700.398	122.703	Male	85-89 years	Foreign body in other body part	64.3908	80.6181	51.0135	Male	85-89 years
Female	85-89 years	Foreign body in other body part	13.318	29.1959	4.90767	Female	85-89 years	Foreign body in other body part	28.1262	36.039	22.6365	Female	85-89 years	Foreign body in other body part	1.771	2.91707	1.06222	Female	85-89 years	Foreign body in other body part	1.00947	2.21297	0.371988	Female	85-89 years	Foreign body in other body part	2.13189	2.73166	1.71579	Female	85-89 years	Foreign body in other body part	0.134237	0.221106	0.0805131	Female	80-84 years	Other exposure to mechanical forces	244.56	607.112	74.7438	Female	85-89 years	Foreign body in other body part	88.9446	112.328	71.1178	Female	85-89 years
Male	90-94 years	Foreign body in other body part	1.42933	3.02945	0.5762	Male	90-94 years	Foreign body in other body part	2.90573	3.89755	2.29212	Male	90-94 years	Foreign body in other body part	0.186821	0.303594	0.11059	Male	90-94 years	Foreign body in other body part	1.99295	4.22402	0.803408	Male	90-94 years	Foreign body in other body part	4.05151	5.43443	3.19595	Male	90-94 years	Foreign body in other body part	0.260488	0.423308	0.154198	Male	85-89 years	Other exposure to mechanical forces	111.092	259.326	40.3618	Male	90-94 years	Foreign body in other body part	11.3405	14.7248	9.06787	Male	90-94 years
Female	90-94 years	Foreign body in other body part	4.63054	9.98512	1.72821	Female	90-94 years	Foreign body in other body part	9.01214	11.9232	7.01444	Female	90-94 years	Foreign body in other body part	0.580479	0.960654	0.339759	Female	90-94 years	Foreign body in other body part	1.53867	3.31793	0.574261	Female	90-94 years	Foreign body in other body part	2.99462	3.96192	2.33081	Female	90-94 years	Foreign body in other body part	0.192886	0.319213	0.112898	Female	85-89 years	Other exposure to mechanical forces	119.357	296.565	36.8806	Female	90-94 years	Foreign body in other body part	40.524	53.0954	32.2003	Female	90-94 years
Male	95+ years	Foreign body in other body part	0.242837	0.556697	0.0802971	Male	95+ years	Foreign body in other body part	0.491963	0.647513	0.387636	Male	95+ years	Foreign body in other body part	0.0315241	0.0550498	0.018361	Male	95+ years	Foreign body in other body part	2.83233	6.49301	0.936543	Male	95+ years	Foreign body in other body part	5.738	7.55225	4.52118	Male	95+ years	Foreign body in other body part	0.367681	0.642072	0.214153	Male	90-94 years	Other exposure to mechanical forces	21.5906	47.0147	8.0697	Male	95+ years	Foreign body in other body part	1.49786	1.9285	1.19931	Male	95+ years
Female	95+ years	Foreign body in other body part	1.27021	2.92256	0.414595	Female	95+ years	Foreign body in other body part	2.37738	3.10719	1.87331	Female	95+ years	Foreign body in other body part	0.154067	0.279028	0.0868627	Female	95+ years	Foreign body in other body part	2.36704	5.4462	0.772599	Female	95+ years	Foreign body in other body part	4.43025	5.79025	3.49091	Female	95+ years	Foreign body in other body part	0.287105	0.519969	0.161869	Female	90-94 years	Other exposure to mechanical forces	42.9988	108.832	13.8187	Female	95+ years	Foreign body in other body part	12.5125	16.302	9.96387	Female	95+ years
Male	<5 years	Self-harm by firearm	0	0	0	Male	<5 years	Self-harm by other specified means	0	0	0	Male	<5 years	Self-harm by firearm	0	0	0	Male	<5 years	Self-harm by firearm	0	0	0	Male	<5 years	Self-harm by other specified means	0	0	0	Male	<5 years	Self-harm by firearm	0	0	0	Male	95+ years	Other exposure to mechanical forces	2.97871	6.71452	0.934924	Male	<5 years	Cyclist road injuries	91.2659	198.454	30.7497	Male	<5 years
Female	<5 years	Self-harm by firearm	0	0	0	Female	<5 years	Self-harm by other specified means	0	0	0	Female	<5 years	Self-harm by firearm	0	0	0	Female	<5 years	Self-harm by firearm	0	0	0	Female	<5 years	Self-harm by other specified means	0	0	0	Female	<5 years	Self-harm by firearm	0	0	0	Female	95+ years	Other exposure to mechanical forces	10.9363	28.983	2.67389	Female	<5 years	Cyclist road injuries	44.673	109.713	13.2023	Female	<5 years
Male	5-9 years	Self-harm by firearm	0	0	0	Male	5-9 years	Self-harm by other specified means	0	0	0	Male	5-9 years	Self-harm by firearm	0	0	0	Male	5-9 years	Self-harm by firearm	0	0	0	Male	5-9 years	Self-harm by other specified means	0	0	0	Male	5-9 years	Self-harm by firearm	0	0	0	Male	<5 years	Venomous animal contact	44.0802	146.97	6.49436	Male	5-9 years	Cyclist road injuries	192.78	398.657	74.8059	Male	5-9 years
Female	5-9 years	Self-harm by firearm	0	0	0	Female	5-9 years	Self-harm by other specified means	0	0	0	Female	5-9 years	Self-harm by firearm	0	0	0	Female	5-9 years	Self-harm by firearm	0	0	0	Female	5-9 years	Self-harm by other specified means	0	0	0	Female	5-9 years	Self-harm by firearm	0	0	0	Female	<5 years	Venomous animal contact	26.7581	103.935	2.71876	Female	5-9 years	Cyclist road injuries	75.1362	178.202	25.7266	Female	5-9 years
Male	10-14 years	Self-harm by firearm	2.56795	10.4659	0.254586	Male	10-14 years	Self-harm by other specified means	20.1908	39.112	9.51986	Male	10-14 years	Self-harm by firearm	0.147599	0.633107	0.0201169	Male	10-14 years	Self-harm by firearm	0.00484051	0.0197279	0.000479885	Male	10-14 years	Self-harm by other specified means	0.038059	0.0737247	0.0179446	Male	10-14 years	Self-harm by firearm	0.00027822	0.00119338	3.79e-05	Male	5-9 years	Venomous animal contact	35.5314	124.687	3.89395	Male	10-14 years	Cyclist road injuries	239.756	477.771	104.97	Male	10-14 years
Female	10-14 years	Self-harm by firearm	1.47068	6.15264	0.100904	Female	10-14 years	Self-harm by other specified means	14.9823	34.3785	5.80455	Female	10-14 years	Self-harm by firearm	0.0831554	0.357892	0.00833858	Female	10-14 years	Self-harm by firearm	0.00295771	0.0123737	0.000202929	Female	10-14 years	Self-harm by other specified means	0.0301311	0.0691391	0.0116736	Female	10-14 years	Self-harm by firearm	0.000167235	0.000719763	1.68e-05	Female	5-9 years	Venomous animal contact	23.0786	92.1484	1.78059	Female	10-14 years	Cyclist road injuries	82.0185	185.82	32.6577	Female	10-14 years
Male	15-19 years	Self-harm by firearm	12.2233	41.093	1.53021	Male	15-19 years	Self-harm by other specified means	69.991	118.169	39.8615	Male	15-19 years	Self-harm by firearm	0.700572	2.29025	0.121929	Male	15-19 years	Self-harm by firearm	0.0187589	0.0630648	0.00234839	Male	15-19 years	Self-harm by other specified means	0.107414	0.181352	0.0611748	Male	15-19 years	Self-harm by firearm	0.00107516	0.00351481	0.000187122	Male	10-14 years	Venomous animal contact	30.8048	122.046	3.36651	Male	15-19 years	Cyclist road injuries	360.173	750.599	159.787	Male	15-19 years
Female	15-19 years	Self-harm by firearm	8.53906	36.6529	0.635184	Female	15-19 years	Self-harm by other specified means	62.0671	127.15	29.1169	Female	15-19 years	Self-harm by firearm	0.4709	1.94865	0.0632774	Female	15-19 years	Self-harm by firearm	0.0138347	0.0593837	0.0010291	Female	15-19 years	Self-harm by other specified means	0.100559	0.206003	0.0471742	Female	15-19 years	Self-harm by firearm	0.000762935	0.00315714	0.00010252	Female	10-14 years	Venomous animal contact	21.6094	89.021	1.68275	Female	15-19 years	Cyclist road injuries	127.242	290.455	52.2387	Female	15-19 years
Male	20-24 years	Self-harm by firearm	39.8669	142.077	4.88034	Male	20-24 years	Self-harm by other specified means	103.047	164.165	62.578	Male	20-24 years	Self-harm by firearm	2.18249	7.3078	0.418174	Male	20-24 years	Self-harm by firearm	0.0588965	0.209895	0.00720987	Male	20-24 years	Self-harm by other specified means	0.152235	0.242526	0.0924483	Male	20-24 years	Self-harm by firearm	0.00322425	0.010796	0.000617781	Male	15-19 years	Venomous animal contact	33.9113	132.185	4.0142	Male	20-24 years	Cyclist road injuries	554.675	1136.38	275.742	Male	20-24 years
Female	20-24 years	Self-harm by firearm	33.6571	141.077	2.23214	Female	20-24 years	Self-harm by other specified means	110.067	212.555	60.1002	Female	20-24 years	Self-harm by firearm	1.74307	6.9538	0.218646	Female	20-24 years	Self-harm by firearm	0.0520123	0.218014	0.00344945	Female	20-24 years	Self-harm by other specified means	0.170093	0.328472	0.0928762	Female	20-24 years	Self-harm by firearm	0.00269366	0.0107461	0.000337886	Female	15-19 years	Venomous animal contact	26.2127	110.51	2.09353	Female	20-24 years	Cyclist road injuries	211.927	479.951	99.5031	Female	20-24 years
Male	25-29 years	Self-harm by firearm	78.4398	241.58	12.7408	Male	25-29 years	Self-harm by other specified means	95.2907	139.192	62.5136	Male	25-29 years	Self-harm by firearm	4.1115	11.7843	0.937658	Male	25-29 years	Self-harm by firearm	0.1387	0.427169	0.0225288	Male	25-29 years	Self-harm by other specified means	0.168496	0.246124	0.110539	Male	25-29 years	Self-harm by firearm	0.00727009	0.0208374	0.001658	Male	20-24 years	Venomous animal contact	43.4239	164.726	5.31596	Male	25-29 years	Cyclist road injuries	927.502	1680.05	489.094	Male	25-29 years
Female	25-29 years	Self-harm by firearm	79.2197	290.648	5.66347	Female	25-29 years	Self-harm by other specified means	112.521	195.319	69.0125	Female	25-29 years	Self-harm by firearm	3.87828	13.0155	0.50306	Female	25-29 years	Self-harm by firearm	0.14768	0.541821	0.0105577	Female	25-29 years	Self-harm by other specified means	0.209761	0.36411	0.128652	Female	25-29 years	Self-harm by firearm	0.00722983	0.0242633	0.000937795	Female	20-24 years	Venomous animal contact	35.9955	149.827	2.7388	Female	25-29 years	Cyclist road injuries	386.547	769.766	192.115	Female	25-29 years
Male	30-34 years	Self-harm by firearm	96.9445	247.234	21.5441	Male	30-34 years	Self-harm by other specified means	88.5061	121.372	63.175	Male	30-34 years	Self-harm by firearm	5.08821	12.2305	1.41397	Male	30-34 years	Self-harm by firearm	0.210037	0.535649	0.0466769	Male	30-34 years	Self-harm by other specified means	0.191755	0.26296	0.136873	Male	30-34 years	Self-harm by firearm	0.011024	0.0264983	0.00306347	Male	25-29 years	Venomous animal contact	56.8102	206.601	5.92778	Male	30-34 years	Cyclist road injuries	1256.27	2214.73	738.391	Male	30-34 years
Female	30-34 years	Self-harm by firearm	111.126	334.993	11.9023	Female	30-34 years	Self-harm by other specified means	99.9985	150.51	68.8616	Female	30-34 years	Self-harm by firearm	5.3849	15.769	0.846687	Female	30-34 years	Self-harm by firearm	0.262362	0.790899	0.0281006	Female	30-34 years	Self-harm by other specified means	0.236091	0.355347	0.162578	Female	30-34 years	Self-harm by firearm	0.0127135	0.0372297	0.00199898	Female	25-29 years	Venomous animal contact	50.6648	195.003	3.68804	Female	30-34 years	Cyclist road injuries	559.707	1074.51	309.89	Female	30-34 years
Male	35-39 years	Self-harm by firearm	116.217	284.44	27.7078	Male	35-39 years	Self-harm by other specified means	110.342	145.834	80.641	Male	35-39 years	Self-harm by firearm	6.23295	15.1972	1.99117	Male	35-39 years	Self-harm by firearm	0.245595	0.60109	0.0585532	Male	35-39 years	Self-harm by other specified means	0.233179	0.308182	0.170414	Male	35-39 years	Self-harm by firearm	0.0131717	0.0321152	0.00420782	Male	30-34 years	Venomous animal contact	59.9396	200.436	7.47101	Male	35-39 years	Cyclist road injuries	1148.69	1954.79	718.227	Male	35-39 years
Female	35-39 years	Self-harm by firearm	141.524	418.243	18.2791	Female	35-39 years	Self-harm by other specified means	123.697	174.57	88.3018	Female	35-39 years	Self-harm by firearm	6.97376	20.6578	1.3142	Female	35-39 years	Self-harm by firearm	0.320278	0.94651	0.0413666	Female	35-39 years	Self-harm by other specified means	0.279934	0.395062	0.199832	Female	35-39 years	Self-harm by firearm	0.0157821	0.0467499	0.00297412	Female	30-34 years	Venomous animal contact	55.0759	216.49	3.98858	Female	35-39 years	Cyclist road injuries	550.937	992.444	322.968	Female	35-39 years
Male	40-44 years	Self-harm by firearm	106.473	247.525	29.6278	Male	40-44 years	Self-harm by other specified means	99.4972	126.907	74.7423	Male	40-44 years	Self-harm by firearm	5.79716	13.2941	1.95889	Male	40-44 years	Self-harm by firearm	0.301954	0.701973	0.0840234	Male	40-44 years	Self-harm by other specified means	0.282171	0.359905	0.211967	Male	40-44 years	Self-harm by firearm	0.0164406	0.0377016	0.00555534	Male	35-39 years	Venomous animal contact	48.2317	174.577	6.25351	Male	40-44 years	Cyclist road injuries	1354.53	2107.6	896.245	Male	40-44 years
Female	40-44 years	Self-harm by firearm	118.49	318.663	22.3974	Female	40-44 years	Self-harm by other specified means	101.264	132.679	73.858	Female	40-44 years	Self-harm by firearm	5.99788	15.3376	1.51733	Female	40-44 years	Self-harm by firearm	0.3705	0.996408	0.070033	Female	40-44 years	Self-harm by other specified means	0.316635	0.414865	0.230942	Female	40-44 years	Self-harm by firearm	0.0187544	0.0479581	0.00474446	Female	35-39 years	Venomous animal contact	44.211	180.632	3.66378	Female	40-44 years	Cyclist road injuries	694.161	1129.65	431.948	Female	40-44 years
Male	45-49 years	Self-harm by firearm	86.4956	199.181	25.515	Male	45-49 years	Self-harm by other specified means	93.6525	118.098	71.7495	Male	45-49 years	Self-harm by firearm	4.96196	11.1055	1.86011	Male	45-49 years	Self-harm by firearm	0.31689	0.729731	0.0934781	Male	45-49 years	Self-harm by other specified means	0.343111	0.432671	0.262866	Male	45-49 years	Self-harm by firearm	0.0181789	0.0406868	0.00681479	Male	40-44 years	Venomous animal contact	42.965	149.434	5.0286	Male	45-49 years	Cyclist road injuries	1899.05	2897.6	1305.76	Male	45-49 years
Female	45-49 years	Self-harm by firearm	92.3317	240.617	20.2321	Female	45-49 years	Self-harm by other specified means	87.6828	111.815	65.9803	Female	45-49 years	Self-harm by firearm	4.93339	12.3364	1.53453	Female	45-49 years	Self-harm by firearm	0.378025	0.985138	0.0828345	Female	45-49 years	Self-harm by other specified means	0.358992	0.457796	0.270137	Female	45-49 years	Self-harm by firearm	0.0201984	0.0505078	0.0062827	Female	40-44 years	Venomous animal contact	40.2052	154.657	3.20783	Female	45-49 years	Cyclist road injuries	1012.68	1613.52	677.49	Female	45-49 years
Male	50-54 years	Self-harm by firearm	52.6191	118.288	16.1134	Male	50-54 years	Self-harm by other specified means	97.4291	125.78	76.5117	Male	50-54 years	Self-harm by firearm	3.60787	7.4415	1.6133	Male	50-54 years	Self-harm by firearm	0.207939	0.467445	0.0636763	Male	50-54 years	Self-harm by other specified means	0.385017	0.497052	0.302357	Male	50-54 years	Self-harm by firearm	0.0142575	0.0294071	0.00637537	Male	45-49 years	Venomous animal contact	43.3392	153.373	5.3504	Male	50-54 years	Cyclist road injuries	2305.44	3351.94	1661.73	Male	50-54 years
Female	50-54 years	Self-harm by firearm	67.8314	161.707	17.4501	Female	50-54 years	Self-harm by other specified means	87.1443	111.41	66.9752	Female	50-54 years	Self-harm by firearm	4.08774	9.08902	1.57888	Female	50-54 years	Self-harm by firearm	0.301515	0.718797	0.0775667	Female	50-54 years	Self-harm by other specified means	0.387362	0.495226	0.297709	Female	50-54 years	Self-harm by firearm	0.0181703	0.0404013	0.00701822	Female	45-49 years	Venomous animal contact	43.7912	190.939	3.43709	Female	50-54 years	Cyclist road injuries	1303.02	1920.86	922.015	Female	50-54 years
Male	55-59 years	Self-harm by firearm	42.3939	96.492	11.5325	Male	55-59 years	Self-harm by other specified means	98.1161	126.549	77.234	Male	55-59 years	Self-harm by firearm	3.26794	6.3409	1.53398	Male	55-59 years	Self-harm by firearm	0.18608	0.423533	0.0506198	Male	55-59 years	Self-harm by other specified means	0.430662	0.555462	0.339004	Male	55-59 years	Self-harm by firearm	0.014344	0.0278322	0.00673309	Male	50-54 years	Venomous animal contact	39.8995	152.179	5.20722	Male	55-59 years	Cyclist road injuries	2052.82	2830.63	1506.23	Male	55-59 years
Female	55-59 years	Self-harm by firearm	57.2305	139.08	15.7091	Female	55-59 years	Self-harm by other specified means	86.4812	109.72	67.0882	Female	55-59 years	Self-harm by firearm	3.83232	8.29597	1.66698	Female	55-59 years	Self-harm by firearm	0.276744	0.672536	0.075963	Female	55-59 years	Self-harm by other specified means	0.41819	0.530563	0.324413	Female	55-59 years	Self-harm by firearm	0.0185316	0.0401161	0.00806089	Female	50-54 years	Venomous animal contact	45.1669	219.409	3.53866	Female	55-59 years	Cyclist road injuries	1181.74	1690.85	855.655	Female	55-59 years
Male	60-64 years	Self-harm by firearm	33.2786	84.4602	8.97685	Male	60-64 years	Self-harm by other specified means	88.6835	112.724	68.6218	Male	60-64 years	Self-harm by firearm	2.84843	6.07935	1.41783	Male	60-64 years	Self-harm by firearm	0.182382	0.46288	0.0491972	Male	60-64 years	Self-harm by other specified means	0.486026	0.61778	0.376079	Male	60-64 years	Self-harm by firearm	0.0156107	0.0333176	0.00777033	Male	55-59 years	Venomous animal contact	28.3472	109.437	3.44053	Male	60-64 years	Cyclist road injuries	2069.99	2749.23	1563.12	Male	60-64 years
Female	60-64 years	Self-harm by firearm	48.0024	124.633	12.6552	Female	60-64 years	Self-harm by other specified means	78.3675	97.0643	60.8422	Female	60-64 years	Self-harm by firearm	3.5584	8.05256	1.5851	Female	60-64 years	Self-harm by firearm	0.279507	0.725711	0.0736885	Female	60-64 years	Self-harm by other specified means	0.456316	0.565184	0.354271	Female	60-64 years	Self-harm by firearm	0.0207198	0.0468883	0.00922969	Female	55-59 years	Venomous animal contact	33.8692	149.45	2.7155	Female	60-64 years	Cyclist road injuries	1191.86	1636.12	877.515	Female	60-64 years
Male	65-69 years	Self-harm by firearm	22.5663	60.2751	5.67691	Male	65-69 years	Self-harm by other specified means	74.7078	92.1447	58.5882	Male	65-69 years	Self-harm by firearm	2.18602	4.24835	1.1307	Male	65-69 years	Self-harm by firearm	0.167712	0.447963	0.0421907	Male	65-69 years	Self-harm by other specified means	0.555227	0.684817	0.435426	Male	65-69 years	Self-harm by firearm	0.0162464	0.0315737	0.00840336	Male	60-64 years	Venomous animal contact	23.1009	91.2979	2.91878	Male	65-69 years	Cyclist road injuries	2210.36	2925.86	1718.63	Male	65-69 years
Female	65-69 years	Self-harm by firearm	39.7114	105.389	11.0269	Female	65-69 years	Self-harm by other specified means	70.8325	86.9195	55.0989	Female	65-69 years	Self-harm by firearm	3.22162	6.78394	1.52863	Female	65-69 years	Self-harm by firearm	0.285445	0.757538	0.0792614	Female	65-69 years	Self-harm by other specified means	0.509143	0.624776	0.39605	Female	65-69 years	Self-harm by firearm	0.023157	0.0487629	0.0109878	Female	60-64 years	Venomous animal contact	28.3447	123.302	2.19827	Female	65-69 years	Cyclist road injuries	1311.98	1757.14	1022.97	Female	65-69 years
Male	70-74 years	Self-harm by firearm	12.8137	31.722	2.24364	Male	70-74 years	Self-harm by other specified means	57.1191	69.7484	45.1929	Male	70-74 years	Self-harm by firearm	1.43642	2.62099	0.732307	Male	70-74 years	Self-harm by firearm	0.146553	0.362813	0.0256611	Male	70-74 years	Self-harm by other specified means	0.653287	0.797731	0.516883	Male	70-74 years	Self-harm by firearm	0.0164288	0.029977	0.00837559	Male	65-69 years	Venomous animal contact	18.434	69.2755	2.24733	Male	70-74 years	Cyclist road injuries	1846.33	2386.88	1458.69	Male	70-74 years
Female	70-74 years	Self-harm by firearm	25.4525	64.7783	5.17026	Female	70-74 years	Self-harm by other specified means	59.234	72.1448	46.2579	Female	70-74 years	Self-harm by firearm	2.37062	4.5823	1.17185	Female	70-74 years	Self-harm by firearm	0.251679	0.64054	0.0511245	Female	70-74 years	Self-harm by other specified means	0.585717	0.713382	0.457407	Female	70-74 years	Self-harm by firearm	0.0234412	0.0453107	0.0115874	Female	65-69 years	Venomous animal contact	22.713	100.101	1.64233	Female	70-74 years	Cyclist road injuries	1013.91	1300.6	805.611	Female	70-74 years
Male	75-79 years	Self-harm by firearm	6.3805	18.256	0.852136	Male	75-79 years	Self-harm by other specified means	38.2857	47.3716	30.9813	Male	75-79 years	Self-harm by firearm	0.823371	1.51278	0.448051	Male	75-79 years	Self-harm by firearm	0.129937	0.371778	0.0173535	Male	75-79 years	Self-harm by other specified means	0.779679	0.964711	0.630925	Male	75-79 years	Self-harm by firearm	0.0167677	0.0308074	0.00912444	Male	70-74 years	Venomous animal contact	9.39944	33.8502	1.18856	Male	75-79 years	Cyclist road injuries	1325.16	1646.93	1043.13	Male	75-79 years
Female	75-79 years	Self-harm by firearm	17.1435	46.3996	2.79066	Female	75-79 years	Self-harm by other specified means	45.2079	55.3805	36.2701	Female	75-79 years	Self-harm by firearm	1.68137	3.3387	0.808897	Female	75-79 years	Self-harm by firearm	0.263745	0.713836	0.042933	Female	75-79 years	Self-harm by other specified means	0.695503	0.852003	0.557998	Female	75-79 years	Self-harm by firearm	0.0258671	0.0513644	0.0124445	Female	70-74 years	Venomous animal contact	10.1341	39.8649	0.80811	Female	75-79 years	Cyclist road injuries	671.84	837.58	543.123	Female	75-79 years
Male	80-84 years	Self-harm by firearm	2.92025	9.25546	0.354219	Male	80-84 years	Self-harm by other specified means	20.8833	25.7018	16.8509	Male	80-84 years	Self-harm by firearm	0.394665	0.774077	0.205617	Male	80-84 years	Self-harm by firearm	0.134232	0.425435	0.016282	Male	80-84 years	Self-harm by other specified means	0.959918	1.18141	0.774567	Male	80-84 years	Self-harm by firearm	0.0181411	0.0355811	0.00945134	Male	75-79 years	Venomous animal contact	4.89635	17.4677	0.702657	Male	80-84 years	Cyclist road injuries	953.72	1158.9	764.015	Male	80-84 years
Female	80-84 years	Self-harm by firearm	10.33	29.9722	1.29691	Female	80-84 years	Self-harm by other specified means	30.1451	37.1951	24.2927	Female	80-84 years	Self-harm by firearm	1.0288	2.22287	0.488276	Female	80-84 years	Self-harm by firearm	0.298267	0.865411	0.0374467	Female	80-84 years	Self-harm by other specified means	0.870401	1.07396	0.701423	Female	80-84 years	Self-harm by firearm	0.0297053	0.0641827	0.0140984	Female	75-79 years	Venomous animal contact	4.4955	19.4539	0.367489	Female	80-84 years	Cyclist road injuries	488.603	602.023	402.057	Female	80-84 years
Male	85-89 years	Self-harm by firearm	0.66989	2.02374	0.0772588	Male	85-89 years	Self-harm by other specified means	6.98535	8.39961	5.78203	Male	85-89 years	Self-harm by firearm	0.110105	0.196267	0.0606394	Male	85-89 years	Self-harm by firearm	0.111974	0.338272	0.012914	Male	85-89 years	Self-harm by other specified means	1.16762	1.40402	0.966481	Male	85-89 years	Self-harm by firearm	0.0184043	0.0328066	0.010136	Male	80-84 years	Venomous animal contact	2.94252	9.65814	0.400081	Male	85-89 years	Cyclist road injuries	417.694	500.789	340.036	Male	85-89 years
Female	85-89 years	Self-harm by firearm	2.67912	9.06724	0.265401	Female	85-89 years	Self-harm by other specified means	14.6306	17.7067	11.968	Female	85-89 years	Self-harm by firearm	0.356557	0.689318	0.186481	Female	85-89 years	Self-harm by firearm	0.203071	0.687273	0.0201167	Female	85-89 years	Self-harm by other specified means	1.10896	1.34212	0.907144	Female	85-89 years	Self-harm by firearm	0.0270261	0.0522485	0.0141348	Female	80-84 years	Venomous animal contact	2.77473	11.8831	0.196654	Female	85-89 years	Cyclist road injuries	274.142	335.858	227.282	Female	85-89 years
Male	90-94 years	Self-harm by firearm	0.0754056	0.227404	0.0091384	Male	90-94 years	Self-harm by other specified means	0.992133	1.17469	0.832118	Male	90-94 years	Self-harm by firearm	0.013934	0.0236626	0.00784062	Male	90-94 years	Self-harm by firearm	0.10514	0.317074	0.0127419	Male	90-94 years	Self-harm by other specified means	1.38335	1.63789	1.16024	Male	90-94 years	Self-harm by firearm	0.0194284	0.0329933	0.0109323	Male	85-89 years	Venomous animal contact	1.04814	3.7628	0.122799	Male	90-94 years	Cyclist road injuries	65.5182	79.8137	53.6396	Male	90-94 years
Female	90-94 years	Self-harm by firearm	0.322067	1.2104	0.0250874	Female	90-94 years	Self-harm by other specified means	4.08565	4.8918	3.4045	Female	90-94 years	Self-harm by firearm	0.071092	0.123488	0.0416474	Female	90-94 years	Self-harm by firearm	0.107019	0.402199	0.00833623	Female	90-94 years	Self-harm by other specified means	1.35761	1.62548	1.13127	Female	90-94 years	Self-harm by firearm	0.0236229	0.0410335	0.0138389	Female	85-89 years	Venomous animal contact	1.38683	6.03547	0.0933221	Female	90-94 years	Cyclist road injuries	100.466	121.653	83.5722	Female	90-94 years
Male	95+ years	Self-harm by firearm	0.00841874	0.027581	0.000946666	Male	95+ years	Self-harm by other specified means	0.136529	0.161469	0.114701	Male	95+ years	Self-harm by firearm	0.00178277	0.00298321	0.00101218	Male	95+ years	Self-harm by firearm	0.0981917	0.32169	0.0110414	Male	95+ years	Self-harm by other specified means	1.5924	1.88328	1.33782	Male	95+ years	Self-harm by firearm	0.0207933	0.0347946	0.0118055	Male	90-94 years	Venomous animal contact	0.146174	0.527572	0.0185547	Male	95+ years	Cyclist road injuries	6.98924	8.60249	5.65527	Male	95+ years
Female	95+ years	Self-harm by firearm	0.029302	0.129077	0.0020063	Female	95+ years	Self-harm by other specified means	0.842633	1.02464	0.702579	Female	95+ years	Self-harm by firearm	0.0117155	0.0186017	0.00721654	Female	95+ years	Self-harm by firearm	0.0546044	0.240535	0.00373875	Female	95+ years	Self-harm by other specified means	1.57025	1.90942	1.30926	Female	95+ years	Self-harm by firearm	0.0218319	0.0346643	0.013448	Female	90-94 years	Venomous animal contact	0.476642	1.97927	0.0329117	Female	95+ years	Cyclist road injuries	24.7786	29.3637	20.7118	Female	95+ years
Male	<5 years	Self-harm by other specified means	0	0	0	Male	<5 years	Self-harm by firearm	0	0	0	Male	<5 years	Self-harm by other specified means	0	0	0	Male	<5 years	Self-harm by other specified means	0	0	0	Male	<5 years	Self-harm by firearm	0	0	0	Male	<5 years	Self-harm by other specified means	0	0	0	Male	95+ years	Venomous animal contact	0.0165357	0.0633166	0.00174464	Male	<5 years	Physical violence by firearm	21.4674	45.0965	8.10766	Male	<5 years
Female	<5 years	Self-harm by other specified means	0	0	0	Female	<5 years	Self-harm by firearm	0	0	0	Female	<5 years	Self-harm by other specified means	0	0	0	Female	<5 years	Self-harm by other specified means	0	0	0	Female	<5 years	Self-harm by firearm	0	0	0	Female	<5 years	Self-harm by other specified means	0	0	0	Female	95+ years	Venomous animal contact	0.125237	0.623703	0.00753155	Female	<5 years	Physical violence by firearm	15.927	36.4109	5.42512	Female	<5 years
Male	5-9 years	Self-harm by other specified means	0	0	0	Male	5-9 years	Self-harm by firearm	0	0	0	Male	5-9 years	Self-harm by other specified means	0	0	0	Male	5-9 years	Self-harm by other specified means	0	0	0	Male	5-9 years	Self-harm by firearm	0	0	0	Male	5-9 years	Self-harm by other specified means	0	0	0	Male	<5 years	Non-venomous animal contact	731.056	1685.9	280.305	Male	5-9 years	Physical violence by firearm	17.3454	37.5242	7.72162	Male	5-9 years
Female	5-9 years	Self-harm by other specified means	0	0	0	Female	5-9 years	Self-harm by firearm	0	0	0	Female	5-9 years	Self-harm by other specified means	0	0	0	Female	5-9 years	Self-harm by other specified means	0	0	0	Female	5-9 years	Self-harm by firearm	0	0	0	Female	5-9 years	Self-harm by other specified means	0	0	0	Female	<5 years	Non-venomous animal contact	260.613	700.384	81.7976	Female	5-9 years	Physical violence by firearm	9.01631	19.1537	4.04217	Female	5-9 years
Male	10-14 years	Self-harm by other specified means	136.99	281.593	56.765	Male	10-14 years	Self-harm by firearm	0.534383	1.76425	0.166287	Male	10-14 years	Self-harm by other specified means	6.54145	14.6486	2.42785	Male	10-14 years	Self-harm by other specified means	0.258222	0.530793	0.107	Male	10-14 years	Self-harm by firearm	0.00100729	0.00332556	0.000313446	Male	10-14 years	Self-harm by other specified means	0.0123304	0.0276121	0.00457641	Male	5-9 years	Non-venomous animal contact	507.317	1268.17	163.96	Male	10-14 years	Physical violence by firearm	22.295	49.2834	10.3509	Male	10-14 years
Female	10-14 years	Self-harm by other specified means	108.584	268.346	34.4871	Female	10-14 years	Self-harm by firearm	0.295984	1.00273	0.0825633	Female	10-14 years	Self-harm by other specified means	5.02599	12.6832	1.5707	Female	10-14 years	Self-harm by other specified means	0.218375	0.539675	0.0693576	Female	10-14 years	Self-harm by firearm	0.000595258	0.00201662	0.000166044	Female	10-14 years	Self-harm by other specified means	0.0101079	0.0255074	0.00315886	Female	5-9 years	Non-venomous animal contact	208.787	569.328	56.341	Female	10-14 years	Physical violence by firearm	9.17614	19.5779	4.36726	Female	10-14 years
Male	15-19 years	Self-harm by other specified means	392.127	733.713	174.163	Male	15-19 years	Self-harm by firearm	2.90736	7.0364	1.24385	Male	15-19 years	Self-harm by other specified means	19.4583	41.2431	7.96879	Male	15-19 years	Self-harm by other specified means	0.60179	1.12602	0.267285	Male	15-19 years	Self-harm by firearm	0.00446187	0.0107986	0.00190892	Male	15-19 years	Self-harm by other specified means	0.0298623	0.0632951	0.0122296	Male	10-14 years	Non-venomous animal contact	452.452	1091.52	154.449	Male	15-19 years	Physical violence by firearm	27.0042	56.705	14.6308	Male	15-19 years
Female	15-19 years	Self-harm by other specified means	393.791	899.863	133.306	Female	15-19 years	Self-harm by firearm	1.86421	5.69931	0.670485	Female	15-19 years	Self-harm by other specified means	18.7234	46.2933	6.15214	Female	15-19 years	Self-harm by other specified means	0.638006	1.45792	0.215977	Female	15-19 years	Self-harm by firearm	0.00302033	0.00923381	0.00108629	Female	15-19 years	Self-harm by other specified means	0.0303349	0.0750026	0.00996747	Female	10-14 years	Non-venomous animal contact	200.651	543.062	52.4635	Female	15-19 years	Physical violence by firearm	10.8048	22.8725	5.84227	Female	15-19 years
Male	20-24 years	Self-harm by other specified means	413.812	802.783	182.881	Male	20-24 years	Self-harm by firearm	9.27316	23.3977	4.01626	Male	20-24 years	Self-harm by other specified means	22.1033	48.0111	9.83104	Male	20-24 years	Self-harm by other specified means	0.611336	1.18597	0.270175	Male	20-24 years	Self-harm by firearm	0.0136995	0.0345662	0.00593334	Male	20-24 years	Self-harm by other specified means	0.0326538	0.0709281	0.0145237	Male	15-19 years	Non-venomous animal contact	489.463	1153.55	161.052	Male	20-24 years	Physical violence by firearm	33.1454	56.6732	20.7825	Male	20-24 years
Female	20-24 years	Self-harm by other specified means	557.468	1279.71	208.488	Female	20-24 years	Self-harm by firearm	6.88554	20.8019	2.35986	Female	20-24 years	Self-harm by other specified means	27.8105	68.1262	11.1009	Female	20-24 years	Self-harm by other specified means	0.861487	1.97761	0.322188	Female	20-24 years	Self-harm by firearm	0.0106406	0.0321463	0.00364682	Female	20-24 years	Self-harm by other specified means	0.0429771	0.105279	0.0171549	Female	15-19 years	Non-venomous animal contact	238.819	653.15	65.334	Female	20-24 years	Physical violence by firearm	13.9191	25.1662	8.37374	Female	20-24 years
Male	25-29 years	Self-harm by other specified means	224.628	487.869	80.8725	Male	25-29 years	Self-harm by firearm	18.0983	39.6043	8.7732	Male	25-29 years	Self-harm by other specified means	14.0353	30.7176	6.36041	Male	25-29 years	Self-harm by other specified means	0.397195	0.862666	0.143001	Male	25-29 years	Self-harm by firearm	0.032002	0.0700297	0.0155131	Male	25-29 years	Self-harm by other specified means	0.0248177	0.054316	0.0112467	Male	20-24 years	Non-venomous animal contact	587.382	1441.83	198.919	Male	25-29 years	Physical violence by firearm	51.3409	79.0682	35.5967	Male	25-29 years
Female	25-29 years	Self-harm by other specified means	399.749	985.814	133.805	Female	25-29 years	Self-harm by firearm	15.2348	40.3994	5.59177	Female	25-29 years	Self-harm by other specified means	21.7857	51.9658	8.65677	Female	25-29 years	Self-harm by other specified means	0.745204	1.83774	0.249437	Female	25-29 years	Self-harm by firearm	0.0284005	0.0753118	0.0104241	Female	25-29 years	Self-harm by other specified means	0.0406126	0.0968738	0.0161378	Female	20-24 years	Non-venomous animal contact	311.784	869.549	79.8891	Female	25-29 years	Physical violence by firearm	23.2069	37.3807	15.8428	Female	25-29 years
Male	30-34 years	Self-harm by other specified means	129.857	286.317	40.9391	Male	30-34 years	Self-harm by firearm	24.6358	43.3746	13.6642	Male	30-34 years	Self-harm by other specified means	9.878	19.9806	4.66081	Male	30-34 years	Self-harm by other specified means	0.281345	0.620326	0.0886976	Male	30-34 years	Self-harm by firearm	0.0533751	0.0939741	0.0296044	Male	30-34 years	Self-harm by other specified means	0.0214014	0.0432893	0.010098	Male	25-29 years	Non-venomous animal contact	725.825	1772.43	220.52	Male	30-34 years	Physical violence by firearm	69.1251	98.8866	49.6472	Male	30-34 years
Female	30-34 years	Self-harm by other specified means	229.683	572.091	67.5149	Female	30-34 years	Self-harm by firearm	22.0721	50.5178	9.26326	Female	30-34 years	Self-harm by other specified means	14.4281	33.6429	5.91687	Female	30-34 years	Self-harm by other specified means	0.54227	1.35068	0.159399	Female	30-34 years	Self-harm by firearm	0.052111	0.11927	0.0218701	Female	30-34 years	Self-harm by other specified means	0.034064	0.079429	0.0139694	Female	25-29 years	Non-venomous animal contact	414.706	1151.67	96.0738	Female	30-34 years	Physical violence by firearm	31.7836	46.0654	22.6447	Female	30-34 years
Male	35-39 years	Self-harm by other specified means	128.634	311.689	33.8207	Male	35-39 years	Self-harm by firearm	33.689	54.4927	20.299	Male	35-39 years	Self-harm by other specified means	10.9601	22.4808	5.32159	Male	35-39 years	Self-harm by other specified means	0.271834	0.658673	0.0714711	Male	35-39 years	Self-harm by firearm	0.0711928	0.115156	0.0428966	Male	35-39 years	Self-harm by other specified means	0.0231613	0.0475072	0.0112458	Male	30-34 years	Non-venomous animal contact	745.86	1764.24	248.563	Male	35-39 years	Physical violence by firearm	63.231	86.6221	46.9628	Male	35-39 years
Female	35-39 years	Self-harm by other specified means	180.043	472.143	44.4809	Female	35-39 years	Self-harm by firearm	30.9591	67.6817	14.8601	Female	35-39 years	Self-harm by other specified means	13.6495	30.6004	6.22582	Female	35-39 years	Self-harm by other specified means	0.407448	1.06849	0.100663	Female	35-39 years	Self-harm by firearm	0.0700625	0.153168	0.0336293	Female	35-39 years	Self-harm by other specified means	0.0308897	0.0692507	0.0140894	Female	30-34 years	Non-venomous animal contact	446.682	1214.42	124.079	Female	35-39 years	Physical violence by firearm	27.9459	38.8764	20.4988	Female	35-39 years
Male	40-44 years	Self-harm by other specified means	98.7219	241.666	26.4907	Male	40-44 years	Self-harm by firearm	33.5468	53.4637	21.1971	Male	40-44 years	Self-harm by other specified means	9.10788	17.8156	4.42262	Male	40-44 years	Self-harm by other specified means	0.279972	0.685357	0.0751269	Male	40-44 years	Self-harm by firearm	0.0951376	0.151621	0.0601144	Male	40-44 years	Self-harm by other specified means	0.0258297	0.0505246	0.0125424	Male	35-39 years	Non-venomous animal contact	626.249	1438.88	211.202	Male	40-44 years	Physical violence by firearm	70.9851	92.9852	55.3871	Male	40-44 years
Female	40-44 years	Self-harm by other specified means	94.7871	267.439	20.0179	Female	40-44 years	Self-harm by firearm	29.1786	54.5316	15.8276	Female	40-44 years	Self-harm by other specified means	8.98561	18.3695	4.34555	Female	40-44 years	Self-harm by other specified means	0.296384	0.83624	0.0625927	Female	40-44 years	Self-harm by firearm	0.0912368	0.170511	0.0494905	Female	40-44 years	Self-harm by other specified means	0.0280965	0.0574383	0.0135878	Female	35-39 years	Non-venomous animal contact	383.639	1059.04	108.54	Female	40-44 years	Physical violence by firearm	30.5001	40.4588	23.4815	Female	40-44 years
Male	45-49 years	Self-harm by other specified means	69.7526	175.573	17.0852	Male	45-49 years	Self-harm by firearm	32.7474	48.7382	21.5274	Male	45-49 years	Self-harm by other specified means	7.51894	14.4236	3.60083	Male	45-49 years	Self-harm by other specified means	0.25555	0.64324	0.0625943	Male	45-49 years	Self-harm by firearm	0.119975	0.17856	0.0788691	Male	45-49 years	Self-harm by other specified means	0.0275468	0.052843	0.0131922	Male	40-44 years	Non-venomous animal contact	602.901	1442.48	207.817	Male	45-49 years	Physical violence by firearm	91.6688	117.269	71.9465	Male	45-49 years
Female	45-49 years	Self-harm by other specified means	52.1481	154.624	8.70344	Female	45-49 years	Self-harm by firearm	27.6995	46.769	16.8302	Female	45-49 years	Self-harm by other specified means	6.49363	12.4648	3.30928	Female	45-49 years	Self-harm by other specified means	0.213506	0.633062	0.0356337	Female	45-49 years	Self-harm by firearm	0.113407	0.191482	0.0689062	Female	45-49 years	Self-harm by other specified means	0.0265863	0.0510335	0.0135489	Female	40-44 years	Non-venomous animal contact	376.077	1028.43	109.998	Female	45-49 years	Physical violence by firearm	38.7176	50.4786	29.4223	Female	45-49 years
Male	50-54 years	Self-harm by other specified means	39.3137	99.2754	9.20165	Male	50-54 years	Self-harm by firearm	32.7633	43.4004	23.8788	Male	50-54 years	Self-harm by other specified means	6.25588	10.9449	3.4174	Male	50-54 years	Self-harm by other specified means	0.155359	0.392313	0.0363628	Male	50-54 years	Self-harm by firearm	0.129473	0.171508	0.0943635	Male	50-54 years	Self-harm by other specified means	0.0247218	0.0432517	0.0135048	Male	45-49 years	Non-venomous animal contact	679.627	1584.82	238.807	Male	50-54 years	Physical violence by firearm	100.544	124.608	79.9856	Male	50-54 years
Female	50-54 years	Self-harm by other specified means	28.3722	92.5701	3.57786	Female	50-54 years	Self-harm by firearm	29.5915	42.3212	20.333	Female	50-54 years	Self-harm by other specified means	5.32751	9.67021	2.81359	Female	50-54 years	Self-harm by other specified means	0.126116	0.41148	0.0159038	Female	50-54 years	Self-harm by firearm	0.131536	0.188121	0.0903817	Female	50-54 years	Self-harm by other specified means	0.0236811	0.0429847	0.0125066	Female	45-49 years	Non-venomous animal contact	446.046	1209.73	131.285	Female	50-54 years	Physical violence by firearm	44.4516	55.659	34.3622	Female	50-54 years
Male	55-59 years	Self-harm by other specified means	31.9477	80.2272	6.10789	Male	55-59 years	Self-harm by firearm	33.9285	43.8703	25.9412	Male	55-59 years	Self-harm by other specified means	5.92949	10.1155	3.41052	Male	55-59 years	Self-harm by other specified means	0.140228	0.352142	0.0268094	Male	55-59 years	Self-harm by firearm	0.148923	0.19256	0.113864	Male	55-59 years	Self-harm by other specified means	0.0260263	0.0444002	0.0149698	Male	50-54 years	Non-venomous animal contact	650.816	1606.03	230.909	Male	55-59 years	Physical violence by firearm	83.4796	101.618	67.2884	Male	55-59 years
Female	55-59 years	Self-harm by other specified means	20.41	67.962	2.02741	Female	55-59 years	Self-harm by firearm	33.0888	44.6477	24.2333	Female	55-59 years	Self-harm by other specified means	4.8322	8.49471	2.64725	Female	55-59 years	Self-harm by other specified means	0.0986948	0.328638	0.00980375	Female	55-59 years	Self-harm by firearm	0.160004	0.215899	0.117183	Female	55-59 years	Self-harm by other specified means	0.0233667	0.0410771	0.0128011	Female	50-54 years	Non-venomous animal contact	465.055	1281.09	136.238	Female	55-59 years	Physical violence by firearm	37.4703	46.4376	29.3655	Female	55-59 years
Male	60-64 years	Self-harm by other specified means	27.7666	73.8492	5.82302	Male	60-64 years	Self-harm by firearm	32.531	42.1937	25.3972	Male	60-64 years	Self-harm by other specified means	5.28184	8.84888	3.09132	Male	60-64 years	Self-harm by other specified means	0.152174	0.404728	0.0319128	Male	60-64 years	Self-harm by firearm	0.178285	0.231241	0.139188	Male	60-64 years	Self-harm by other specified means	0.0289469	0.0484959	0.0169418	Male	55-59 years	Non-venomous animal contact	454.86	1180.86	153.455	Male	60-64 years	Physical violence by firearm	73.7877	89.7089	59.8986	Male	60-64 years
Female	60-64 years	Self-harm by other specified means	17.4649	58.0455	1.82391	Female	60-64 years	Self-harm by firearm	35.1184	47.6148	26.5274	Female	60-64 years	Self-harm by other specified means	4.30323	7.57426	2.28895	Female	60-64 years	Self-harm by other specified means	0.101694	0.337986	0.0106202	Female	60-64 years	Self-harm by firearm	0.204487	0.277251	0.154463	Female	60-64 years	Self-harm by other specified means	0.0250568	0.0441032	0.013328	Female	55-59 years	Non-venomous animal contact	347.542	1006.49	95.1886	Female	60-64 years	Physical violence by firearm	33.7186	41.3668	26.6194	Female	60-64 years
Male	65-69 years	Self-harm by other specified means	24.6318	66.118	5.80738	Male	65-69 years	Self-harm by firearm	28.1022	35.21	22.215	Male	65-69 years	Self-harm by other specified means	4.44172	7.24584	2.61215	Male	65-69 years	Self-harm by other specified means	0.183063	0.491388	0.0431603	Male	65-69 years	Self-harm by firearm	0.208855	0.26168	0.165101	Male	65-69 years	Self-harm by other specified means	0.0330108	0.0538509	0.0194135	Male	60-64 years	Non-venomous animal contact	347.406	883.201	123.951	Male	65-69 years	Physical violence by firearm	67.5057	81.538	54.2492	Male	65-69 years
Female	65-69 years	Self-harm by other specified means	19.16	64.7929	2.49626	Female	65-69 years	Self-harm by firearm	35.8087	47.4859	27.8033	Female	65-69 years	Self-harm by other specified means	3.98197	7.15961	2.2245	Female	65-69 years	Self-harm by other specified means	0.137722	0.465731	0.0179431	Female	65-69 years	Self-harm by firearm	0.257392	0.341328	0.199849	Female	65-69 years	Self-harm by other specified means	0.0286224	0.0514632	0.0159897	Female	60-64 years	Non-venomous animal contact	286.291	820.165	81.3353	Female	65-69 years	Physical violence by firearm	32.771	40.352	25.7089	Female	65-69 years
Male	70-74 years	Self-harm by other specified means	21.8632	55.9223	6.24802	Male	70-74 years	Self-harm by firearm	20.6223	25.5675	16.7186	Male	70-74 years	Self-harm by other specified means	3.49339	5.82863	2.02645	Male	70-74 years	Self-harm by other specified means	0.250056	0.639599	0.0714603	Male	70-74 years	Self-harm by firearm	0.235862	0.292423	0.191215	Male	70-74 years	Self-harm by other specified means	0.0399548	0.0666636	0.023177	Male	65-69 years	Non-venomous animal contact	283.958	708.519	95.6489	Male	70-74 years	Physical violence by firearm	48.5826	58.9026	38.8394	Male	70-74 years
Female	70-74 years	Self-harm by other specified means	20.365	61.9814	3.57548	Female	70-74 years	Self-harm by firearm	30.476	39.3991	24.049	Female	70-74 years	Self-harm by other specified means	3.47756	5.9979	1.98153	Female	70-74 years	Self-harm by other specified means	0.201373	0.612884	0.035355	Female	70-74 years	Self-harm by firearm	0.301353	0.389586	0.237801	Female	70-74 years	Self-harm by other specified means	0.0343868	0.0593084	0.0195937	Female	65-69 years	Non-venomous animal contact	259.751	744.673	73.1368	Female	70-74 years	Physical violence by firearm	24.2185	30.4245	19.1842	Female	70-74 years
Male	75-79 years	Self-harm by other specified means	16.0331	36.3999	5.10074	Male	75-79 years	Self-harm by firearm	12.914	15.6156	10.5139	Male	75-79 years	Self-harm by other specified means	2.37243	3.85652	1.42311	Male	75-79 years	Self-harm by other specified means	0.32651	0.741274	0.103875	Male	75-79 years	Self-harm by firearm	0.262991	0.318007	0.214112	Male	75-79 years	Self-harm by other specified means	0.0483139	0.0785369	0.0289812	Male	70-74 years	Non-venomous animal contact	182.34	424.666	61.0558	Male	75-79 years	Physical violence by firearm	31.712	39.533	25.6849	Male	75-79 years
Female	75-79 years	Self-harm by other specified means	20.5388	55.3028	4.54477	Female	75-79 years	Self-harm by firearm	22.9622	28.7396	18.3982	Female	75-79 years	Self-harm by other specified means	2.83556	4.88063	1.66212	Female	75-79 years	Self-harm by other specified means	0.31598	0.850809	0.0699192	Female	75-79 years	Self-harm by firearm	0.353262	0.442146	0.283048	Female	75-79 years	Self-harm by other specified means	0.0436237	0.0750862	0.0255709	Female	70-74 years	Non-venomous animal contact	170.302	478.984	46.6109	Female	75-79 years	Physical violence by firearm	16.3094	20.8657	12.9961	Female	75-79 years
Male	80-84 years	Self-harm by other specified means	9.58362	20.1101	3.38816	Male	80-84 years	Self-harm by firearm	6.44502	7.82369	5.29246	Male	80-84 years	Self-harm by other specified means	1.31274	2.11547	0.80039	Male	80-84 years	Self-harm by other specified means	0.440519	0.92438	0.155739	Male	80-84 years	Self-harm by firearm	0.296251	0.359623	0.243273	Male	80-84 years	Self-harm by other specified means	0.0603413	0.0972396	0.0367906	Male	75-79 years	Non-venomous animal contact	115.269	279.392	39.4306	Male	80-84 years	Physical violence by firearm	20.2726	25.8093	16.4015	Male	80-84 years
Female	80-84 years	Self-harm by other specified means	17.6396	43.8395	4.39815	Female	80-84 years	Self-harm by firearm	14.5092	18.101	11.6172	Female	80-84 years	Self-harm by other specified means	2.03758	3.71093	1.13803	Female	80-84 years	Self-harm by other specified means	0.50932	1.26581	0.126991	Female	80-84 years	Self-harm by firearm	0.418934	0.522643	0.335434	Female	80-84 years	Self-harm by other specified means	0.0588325	0.107148	0.0328592	Female	75-79 years	Non-venomous animal contact	110.144	300.205	28.7872	Female	80-84 years	Physical violence by firearm	12.2428	15.9377	9.73562	Female	80-84 years
Male	85-89 years	Self-harm by other specified means	2.75373	5.80039	1.03329	Male	85-89 years	Self-harm by firearm	1.96297	2.35147	1.61124	Male	85-89 years	Self-harm by other specified means	0.413897	0.651365	0.257966	Male	85-89 years	Self-harm by other specified means	0.460292	0.969549	0.172717	Male	85-89 years	Self-harm by firearm	0.328116	0.393054	0.269322	Male	85-89 years	Self-harm by other specified means	0.0691839	0.108877	0.0431197	Male	80-84 years	Non-venomous animal contact	86.5676	207.782	31.0111	Male	85-89 years	Physical violence by firearm	7.66873	9.709	6.18941	Male	85-89 years
Female	85-89 years	Self-harm by other specified means	8.3888	20.065	2.52625	Female	85-89 years	Self-harm by firearm	6.05492	7.52227	4.85935	Female	85-89 years	Self-harm by other specified means	0.963535	1.66994	0.564835	Female	85-89 years	Self-harm by other specified means	0.635849	1.52087	0.191483	Female	85-89 years	Self-harm by firearm	0.458947	0.570169	0.368326	Female	85-89 years	Self-harm by other specified means	0.0730334	0.126577	0.042813	Female	80-84 years	Non-venomous animal contact	90.5817	229.587	27.5375	Female	85-89 years	Physical violence by firearm	6.95297	9.08381	5.52301	Female	85-89 years
Male	90-94 years	Self-harm by other specified means	0.311028	0.655091	0.124769	Male	90-94 years	Self-harm by firearm	0.259672	0.308054	0.214408	Male	90-94 years	Self-harm by other specified means	0.0546075	0.0824497	0.0350866	Male	90-94 years	Self-harm by other specified means	0.433673	0.913406	0.173967	Male	90-94 years	Self-harm by firearm	0.362066	0.429526	0.298954	Male	90-94 years	Self-harm by other specified means	0.0761404	0.114961	0.0489219	Male	85-89 years	Non-venomous animal contact	38.9309	87.6368	13.7612	Male	90-94 years	Physical violence by firearm	1.09245	1.42552	0.87239	Male	90-94 years
Female	90-94 years	Self-harm by other specified means	1.89442	4.30857	0.672232	Female	90-94 years	Self-harm by firearm	1.44701	1.75132	1.18741	Female	90-94 years	Self-harm by other specified means	0.245233	0.40506	0.148187	Female	90-94 years	Self-harm by other specified means	0.629493	1.43168	0.223374	Female	90-94 years	Self-harm by firearm	0.480822	0.581942	0.394561	Female	90-94 years	Self-harm by other specified means	0.0814876	0.134596	0.0492406	Female	85-89 years	Non-venomous animal contact	57.1203	139.425	16.4387	Female	90-94 years	Physical violence by firearm	2.60635	3.55304	2.0345	Female	90-94 years
Male	95+ years	Self-harm by other specified means	0.0335406	0.0775342	0.0127146	Male	95+ years	Self-harm by firearm	0.0348456	0.0408972	0.0291795	Male	95+ years	Self-harm by other specified means	0.00702089	0.0104392	0.00448442	Male	95+ years	Self-harm by other specified means	0.3912	0.904318	0.148297	Male	95+ years	Self-harm by firearm	0.406421	0.477003	0.340334	Male	95+ years	Self-harm by other specified means	0.081888	0.121757	0.0523039	Male	90-94 years	Non-venomous animal contact	7.58399	17.1183	2.8574	Male	95+ years	Physical violence by firearm	0.122431	0.178626	0.0922806	Male	95+ years
Female	95+ years	Self-harm by other specified means	0.266095	0.659509	0.0875771	Female	95+ years	Self-harm by firearm	0.268817	0.321313	0.220111	Female	95+ years	Self-harm by other specified means	0.0443701	0.0704469	0.0284043	Female	95+ years	Self-harm by other specified means	0.495869	1.229	0.1632	Female	95+ years	Self-harm by firearm	0.500941	0.598768	0.410177	Female	95+ years	Self-harm by other specified means	0.0826838	0.131278	0.0529315	Female	90-94 years	Non-venomous animal contact	23.4915	58.4841	7.05585	Female	95+ years	Physical violence by firearm	0.656673	1.00071	0.488531	Female	95+ years
Male	<5 years	Physical violence by firearm	437.285	923.689	157.46	Male	<5 years	Physical violence by firearm	58.8918	118.614	24.0633	Male	<5 years	Physical violence by firearm	19.7896	43.7181	6.66723	Male	<5 years	Physical violence by firearm	0.717669	1.51595	0.258423	Male	<5 years	Physical violence by firearm	0.0966529	0.194668	0.0394925	Male	<5 years	Physical violence by firearm	0.0324786	0.0717498	0.0109422	Male	95+ years	Non-venomous animal contact	0.941763	2.13989	0.347014	Male	<5 years	Self-harm by firearm	0	0	0	Male	<5 years
Female	<5 years	Physical violence by firearm	347.9	845.566	99.7706	Female	<5 years	Physical violence by firearm	46.0782	108.335	16.173	Female	<5 years	Physical violence by firearm	15.6418	40.3809	4.50774	Female	<5 years	Physical violence by firearm	0.638798	1.55259	0.183194	Female	<5 years	Physical violence by firearm	0.0846067	0.198919	0.029696	Female	<5 years	Physical violence by firearm	0.0287208	0.0741455	0.0082769	Female	95+ years	Non-venomous animal contact	6.29625	16.3763	1.90064	Female	<5 years	Self-harm by firearm	0	0	0	Female	<5 years
Male	5-9 years	Physical violence by firearm	131.791	325.127	34.8822	Male	5-9 years	Physical violence by firearm	27.7372	53.6056	14.3506	Male	5-9 years	Physical violence by firearm	6.50179	16.1816	1.9142	Male	5-9 years	Physical violence by firearm	0.241951	0.59689	0.0640391	Male	5-9 years	Physical violence by firearm	0.0509217	0.0984128	0.0263457	Male	5-9 years	Physical violence by firearm	0.0119364	0.0297072	0.00351421	Male	<5 years	Pulmonary aspiration and foreign body in airway	109.913	275.835	33.6738	Male	5-9 years	Self-harm by firearm	0	0	0	Male	5-9 years
Female	5-9 years	Physical violence by firearm	76.6675	214.77	19.1241	Female	5-9 years	Physical violence by firearm	16.944	33.5876	8.88937	Female	5-9 years	Physical violence by firearm	3.79363	9.90501	1.09899	Female	5-9 years	Physical violence by firearm	0.152506	0.427216	0.0380414	Female	5-9 years	Physical violence by firearm	0.0337047	0.0668119	0.0176826	Female	5-9 years	Physical violence by firearm	0.00754622	0.0197029	0.0021861	Female	<5 years	Pulmonary aspiration and foreign body in airway	146.703	414.03	37.1056	Female	5-9 years	Self-harm by firearm	0	0	0	Female	5-9 years
Male	10-14 years	Physical violence by firearm	89.2481	263.122	22.0977	Male	10-14 years	Physical violence by firearm	25.6343	45.3776	14.7604	Male	10-14 years	Physical violence by firearm	4.76045	13.104	1.5376	Male	10-14 years	Physical violence by firearm	0.16823	0.495976	0.0416534	Male	10-14 years	Physical violence by firearm	0.0483199	0.0855352	0.0278229	Male	10-14 years	Physical violence by firearm	0.00897328	0.0247006	0.00289832	Male	5-9 years	Pulmonary aspiration and foreign body in airway	16.2426	43.3994	4.08919	Male	10-14 years	Self-harm by firearm	0.44231	1.41403	0.132254	Male	10-14 years
Female	10-14 years	Physical violence by firearm	43.0572	123.682	9.46637	Female	10-14 years	Physical violence by firearm	14.3348	24.9077	8.21363	Female	10-14 years	Physical violence by firearm	2.37566	6.20758	0.775003	Female	10-14 years	Physical violence by firearm	0.086593	0.248739	0.019038	Female	10-14 years	Physical violence by firearm	0.028829	0.0500924	0.0165186	Female	10-14 years	Physical violence by firearm	0.00477773	0.0124842	0.00155862	Female	5-9 years	Pulmonary aspiration and foreign body in airway	22.1998	67.326	4.90074	Female	10-14 years	Self-harm by firearm	0.258838	0.797884	0.0728299	Female	10-14 years
Male	15-19 years	Physical violence by firearm	95.5657	275.626	25.0894	Male	15-19 years	Physical violence by firearm	34.4563	58.7796	21.251	Male	15-19 years	Physical violence by firearm	5.47678	14.1303	1.9719	Male	15-19 years	Physical violence by firearm	0.146663	0.422998	0.0385043	Male	15-19 years	Physical violence by firearm	0.0528795	0.0902081	0.0326135	Male	15-19 years	Physical violence by firearm	0.00840512	0.0216855	0.00302625	Male	10-14 years	Pulmonary aspiration and foreign body in airway	7.18822	19.5022	1.85436	Male	15-19 years	Self-harm by firearm	1.887	4.58445	0.769144	Male	15-19 years
Female	15-19 years	Physical violence by firearm	42.911	132.67	8.68393	Female	15-19 years	Physical violence by firearm	18.4865	31.612	11.3586	Female	15-19 years	Physical violence by firearm	2.59487	6.84018	0.911442	Female	15-19 years	Physical violence by firearm	0.0695227	0.214946	0.0140694	Female	15-19 years	Physical violence by firearm	0.0299511	0.0512166	0.0184027	Female	15-19 years	Physical violence by firearm	0.00420411	0.0110822	0.00147668	Female	10-14 years	Pulmonary aspiration and foreign body in airway	9.59309	29.0692	2.15034	Female	15-19 years	Self-harm by firearm	1.40759	3.87454	0.505016	Female	15-19 years
Male	20-24 years	Physical violence by firearm	83.4624	203.172	24.1355	Male	20-24 years	Physical violence by firearm	38.7545	56.3861	25.5211	Male	20-24 years	Physical violence by firearm	5.22824	11.2664	2.05766	Male	20-24 years	Physical violence by firearm	0.123301	0.300152	0.035656	Male	20-24 years	Physical violence by firearm	0.0572532	0.0833008	0.0377031	Male	20-24 years	Physical violence by firearm	0.00772383	0.0166441	0.00303984	Male	15-19 years	Pulmonary aspiration and foreign body in airway	7.58202	19.8083	2.04128	Male	20-24 years	Self-harm by firearm	6.13364	15.244	2.52792	Male	20-24 years
Female	20-24 years	Physical violence by firearm	38.206	109.558	9.22434	Female	20-24 years	Physical violence by firearm	20.9495	31.0529	13.7155	Female	20-24 years	Physical violence by firearm	2.54032	5.87657	1.00208	Female	20-24 years	Physical violence by firearm	0.0590418	0.169306	0.0142549	Female	20-24 years	Physical violence by firearm	0.0323744	0.0479878	0.0211954	Female	20-24 years	Physical violence by firearm	0.00392569	0.00908138	0.00154857	Female	15-19 years	Pulmonary aspiration and foreign body in airway	10.8038	31.1136	2.45365	Female	20-24 years	Self-harm by firearm	4.76844	11.9625	1.79586	Female	20-24 years
Male	25-29 years	Physical violence by firearm	55.774	137.408	14.6206	Male	25-29 years	Physical violence by firearm	35.89	49.7184	25.9951	Male	25-29 years	Physical violence by firearm	3.99282	8.50104	1.83656	Male	25-29 years	Physical violence by firearm	0.0986214	0.24297	0.0258527	Male	25-29 years	Physical violence by firearm	0.0634618	0.0879138	0.0459654	Male	25-29 years	Physical violence by firearm	0.00706024	0.0150318	0.00324747	Male	20-24 years	Pulmonary aspiration and foreign body in airway	12.899	37.4283	3.21396	Male	25-29 years	Self-harm by firearm	19.0342	39.0549	8.7993	Male	25-29 years
Female	25-29 years	Physical violence by firearm	25.7588	70.978	5.85137	Female	25-29 years	Physical violence by firearm	19.048	26.5487	13.6586	Female	25-29 years	Physical violence by firearm	1.9588	4.34305	0.866691	Female	25-29 years	Physical violence by firearm	0.0480191	0.132316	0.010908	Female	25-29 years	Physical violence by firearm	0.0355089	0.0494916	0.0254622	Female	25-29 years	Physical violence by firearm	0.00365156	0.00809623	0.00161567	Female	20-24 years	Pulmonary aspiration and foreign body in airway	21.1476	67.8985	4.92935	Female	25-29 years	Self-harm by firearm	12.671	26.5404	5.90114	Female	25-29 years
Male	30-34 years	Physical violence by firearm	39.1569	102.403	11.6952	Male	30-34 years	Physical violence by firearm	32.7073	43.2669	24.4623	Male	30-34 years	Physical violence by firearm	3.17241	6.42227	1.56972	Male	30-34 years	Physical violence by firearm	0.0848362	0.221863	0.0253385	Male	30-34 years	Physical violence by firearm	0.0708626	0.0937408	0.0529993	Male	30-34 years	Physical violence by firearm	0.00687325	0.0139143	0.0034009	Male	25-29 years	Pulmonary aspiration and foreign body in airway	27.9598	78.3203	7.51945	Male	30-34 years	Self-harm by firearm	35.3626	60.2307	20.2682	Male	30-34 years
Female	30-34 years	Physical violence by firearm	17.9356	49.5299	4.56754	Female	30-34 years	Physical violence by firearm	16.7822	22.7156	12.2989	Female	30-34 years	Physical violence by firearm	1.53951	3.1323	0.730954	Female	30-34 years	Physical violence by firearm	0.042345	0.116938	0.0107837	Female	30-34 years	Physical violence by firearm	0.0396218	0.0536303	0.029037	Female	30-34 years	Physical violence by firearm	0.00363469	0.0073952	0.00172574	Female	25-29 years	Pulmonary aspiration and foreign body in airway	54.7371	165.629	12.6726	Female	30-34 years	Self-harm by firearm	21.6675	39.9183	12.1175	Female	30-34 years
Male	35-39 years	Physical violence by firearm	39.8416	109.32	11.1255	Male	35-39 years	Physical violence by firearm	36.9384	47.8216	28.0539	Male	35-39 years	Physical violence by firearm	3.39999	6.76867	1.68773	Male	35-39 years	Physical violence by firearm	0.0841948	0.231018	0.0235108	Male	35-39 years	Physical violence by firearm	0.0780595	0.101058	0.0592845	Male	35-39 years	Physical violence by firearm	0.00718498	0.0143038	0.00356659	Male	30-34 years	Pulmonary aspiration and foreign body in airway	36.842	108.871	9.59172	Male	35-39 years	Self-harm by firearm	35.8483	55.9105	22.7347	Male	35-39 years
Female	35-39 years	Physical violence by firearm	17.1027	51.5104	3.77621	Female	35-39 years	Physical violence by firearm	18.8873	24.5701	14.2084	Female	35-39 years	Physical violence by firearm	1.61056	3.40715	0.818986	Female	35-39 years	Physical violence by firearm	0.0387046	0.116571	0.00854581	Female	35-39 years	Physical violence by firearm	0.0427432	0.0556038	0.0321545	Female	35-39 years	Physical violence by firearm	0.00364479	0.00771059	0.00185342	Female	30-34 years	Pulmonary aspiration and foreign body in airway	84.7351	275.125	19.5447	Female	35-39 years	Self-harm by firearm	21.9599	38.3311	13.5469	Female	35-39 years
Male	40-44 years	Physical violence by firearm	30.782	81.3696	8.54837	Male	40-44 years	Physical violence by firearm	30.9249	39.0685	24.4071	Male	40-44 years	Physical violence by firearm	2.72762	5.28248	1.33819	Male	40-44 years	Physical violence by firearm	0.0872966	0.230762	0.0242429	Male	40-44 years	Physical violence by firearm	0.0877021	0.110797	0.0692177	Male	40-44 years	Physical violence by firearm	0.00773543	0.0149809	0.00379507	Male	35-39 years	Pulmonary aspiration and foreign body in airway	21.5685	61.4483	5.23888	Male	40-44 years	Self-harm by firearm	47.52	70.0214	32.0689	Male	40-44 years
Female	40-44 years	Physical violence by firearm	10.9894	31.5317	2.43279	Female	40-44 years	Physical violence by firearm	14.8384	18.4606	11.7122	Female	40-44 years	Physical violence by firearm	1.16469	2.32343	0.625434	Female	40-44 years	Physical violence by firearm	0.034362	0.0985945	0.00760694	Female	40-44 years	Physical violence by firearm	0.0463974	0.0577234	0.036622	Female	40-44 years	Physical violence by firearm	0.00364179	0.007265	0.00195563	Female	35-39 years	Pulmonary aspiration and foreign body in airway	58.0949	166.79	12.7169	Female	40-44 years	Self-harm by firearm	28.8687	46.7511	18.7368	Female	40-44 years
Male	45-49 years	Physical violence by firearm	23.4682	58.9408	6.50121	Male	45-49 years	Physical violence by firearm	26.5545	32.822	20.8985	Male	45-49 years	Physical violence by firearm	2.20388	4.28583	1.14728	Male	45-49 years	Physical violence by firearm	0.0859795	0.215939	0.0238182	Male	45-49 years	Physical violence by firearm	0.0972866	0.120249	0.0765651	Male	45-49 years	Physical violence by firearm	0.00807426	0.0157018	0.00420323	Male	40-44 years	Pulmonary aspiration and foreign body in airway	13.3298	39.5182	3.44665	Male	45-49 years	Self-harm by firearm	71.0337	99.2498	49.5608	Male	45-49 years
Female	45-49 years	Physical violence by firearm	7.79483	22.9753	1.7492	Female	45-49 years	Physical violence by firearm	12.0123	14.9299	9.24777	Female	45-49 years	Physical violence by firearm	0.889828	1.77384	0.458494	Female	45-49 years	Physical violence by firearm	0.0319137	0.0940656	0.0071616	Female	45-49 years	Physical violence by firearm	0.0491811	0.0611263	0.0378623	Female	45-49 years	Physical violence by firearm	0.00364314	0.00726246	0.00187717	Female	40-44 years	Pulmonary aspiration and foreign body in airway	39.0829	122.718	9.09764	Female	45-49 years	Self-harm by firearm	43.9803	64.9315	30.1022	Female	45-49 years
Male	50-54 years	Physical violence by firearm	19.3245	47.1885	5.36194	Male	50-54 years	Physical violence by firearm	27.8386	33.7344	22.2115	Male	50-54 years	Physical violence by firearm	2.06276	3.62774	1.08064	Male	50-54 years	Physical violence by firearm	0.0763661	0.186478	0.0211892	Male	50-54 years	Physical violence by firearm	0.110012	0.133311	0.0877748	Male	50-54 years	Physical violence by firearm	0.00815156	0.014336	0.00427045	Male	45-49 years	Pulmonary aspiration and foreign body in airway	10.1479	28.7349	2.40218	Male	50-54 years	Self-harm by firearm	81.2322	105.421	60.2796	Male	50-54 years
Female	50-54 years	Physical violence by firearm	6.52734	17.9534	1.4733	Female	50-54 years	Physical violence by firearm	12.2079	14.932	9.55346	Female	50-54 years	Physical violence by firearm	0.830457	1.50018	0.438071	Female	50-54 years	Physical violence by firearm	0.0290145	0.0798042	0.0065489	Female	50-54 years	Physical violence by firearm	0.054265	0.0663737	0.0424657	Female	50-54 years	Physical violence by firearm	0.00369143	0.00666838	0.00194726	Female	45-49 years	Pulmonary aspiration and foreign body in airway	27.9473	88.5665	5.80575	Female	50-54 years	Self-harm by firearm	55.1825	74.8845	39.6621	Female	50-54 years
Male	55-59 years	Physical violence by firearm	14.974	38.1617	3.71904	Male	55-59 years	Physical violence by firearm	27.1113	32.5691	21.5574	Male	55-59 years	Physical violence by firearm	1.83708	3.21132	1.00024	Male	55-59 years	Physical violence by firearm	0.0657255	0.167503	0.016324	Male	55-59 years	Physical violence by firearm	0.119	0.142956	0.0946219	Male	55-59 years	Physical violence by firearm	0.0080635	0.0140955	0.00439037	Male	50-54 years	Pulmonary aspiration and foreign body in airway	7.76123	22.1847	1.88736	Male	55-59 years	Self-harm by firearm	72.6384	92.2285	56.0186	Male	55-59 years
Female	55-59 years	Physical violence by firearm	5.56487	16.6152	1.16729	Female	55-59 years	Physical violence by firearm	12.062	14.6902	9.48465	Female	55-59 years	Physical violence by firearm	0.767594	1.37134	0.400956	Female	55-59 years	Physical violence by firearm	0.0269096	0.0803448	0.00564458	Female	55-59 years	Physical violence by firearm	0.0583273	0.0710361	0.0458641	Female	55-59 years	Physical violence by firearm	0.00371178	0.00663127	0.00193887	Female	50-54 years	Pulmonary aspiration and foreign body in airway	18.0958	57.0417	3.8233	Female	55-59 years	Self-harm by firearm	53.0634	69.4903	40.3005	Female	55-59 years
Male	60-64 years	Physical violence by firearm	11.4008	31.8423	2.36833	Male	60-64 years	Physical violence by firearm	22.8901	27.5143	18.4913	Male	60-64 years	Physical violence by firearm	1.48328	2.5341	0.803732	Male	60-64 years	Physical violence by firearm	0.0624817	0.17451	0.0129795	Male	60-64 years	Physical violence by firearm	0.125448	0.150791	0.101341	Male	60-64 years	Physical violence by firearm	0.00812907	0.013888	0.00440482	Male	55-59 years	Pulmonary aspiration and foreign body in airway	5.2154	15.2299	1.38998	Male	60-64 years	Self-harm by firearm	73.0813	93.5464	57.6111	Male	60-64 years
Female	60-64 years	Physical violence by firearm	4.77108	14.3177	0.874641	Female	60-64 years	Physical violence by firearm	10.6393	12.9198	8.40338	Female	60-64 years	Physical violence by firearm	0.662872	1.18702	0.344856	Female	60-64 years	Physical violence by firearm	0.0277809	0.083369	0.00509284	Female	60-64 years	Physical violence by firearm	0.0619504	0.0752292	0.048931	Female	60-64 years	Physical violence by firearm	0.00385976	0.00691177	0.00200802	Female	55-59 years	Pulmonary aspiration and foreign body in airway	9.7349	30.2096	2.1819	Female	60-64 years	Self-harm by firearm	57.5765	76.3487	44.8781	Female	60-64 years
Male	65-69 years	Physical violence by firearm	9.63714	24.9294	2.30717	Male	65-69 years	Physical violence by firearm	18.102	21.7778	14.5417	Male	65-69 years	Physical violence by firearm	1.17928	2.0592	0.644567	Male	65-69 years	Physical violence by firearm	0.071623	0.185275	0.0171468	Male	65-69 years	Physical violence by firearm	0.134533	0.161852	0.108073	Male	65-69 years	Physical violence by firearm	0.00876441	0.0153039	0.00479041	Male	60-64 years	Pulmonary aspiration and foreign body in airway	4.15584	10.9427	1.20732	Male	65-69 years	Self-harm by firearm	75.3515	94.0007	60.0856	Male	65-69 years
Female	65-69 years	Physical violence by firearm	4.21606	12.1369	0.829274	Female	65-69 years	Physical violence by firearm	8.99119	11.0817	7.04728	Female	65-69 years	Physical violence by firearm	0.558619	1.01637	0.297802	Female	65-69 years	Physical violence by firearm	0.030305	0.0872401	0.00596081	Female	65-69 years	Physical violence by firearm	0.0646286	0.0796553	0.0506558	Female	65-69 years	Physical violence by firearm	0.00401535	0.00730565	0.0021406	Female	60-64 years	Pulmonary aspiration and foreign body in airway	5.98547	17.1122	1.45543	Female	65-69 years	Self-harm by firearm	67.8166	88.4433	52.7919	Female	65-69 years
Male	70-74 years	Physical violence by firearm	8.81099	23.2588	2.06464	Male	70-74 years	Physical violence by firearm	12.777	15.4785	10.326	Male	70-74 years	Physical violence by firearm	0.898281	1.73603	0.483003	Male	70-74 years	Physical violence by firearm	0.100774	0.266017	0.0236138	Male	70-74 years	Physical violence by firearm	0.146134	0.177032	0.118101	Male	70-74 years	Physical violence by firearm	0.0102739	0.0198555	0.00552424	Male	65-69 years	Pulmonary aspiration and foreign body in airway	4.3742	11.4104	1.2656	Male	70-74 years	Self-harm by firearm	56.9241	70.1944	45.6269	Male	70-74 years
Female	70-74 years	Physical violence by firearm	3.72867	11.9118	0.685543	Female	70-74 years	Physical violence by firearm	6.86582	8.54153	5.46168	Female	70-74 years	Physical violence by firearm	0.440651	0.876667	0.233465	Female	70-74 years	Physical violence by firearm	0.0368698	0.117786	0.00677878	Female	70-74 years	Physical violence by firearm	0.0678906	0.0844602	0.0540062	Female	70-74 years	Physical violence by firearm	0.00435724	0.00866865	0.00230855	Female	65-69 years	Pulmonary aspiration and foreign body in airway	4.93564	15.0211	1.25371	Female	70-74 years	Self-harm by firearm	56.1719	72.2102	44.2617	Female	70-74 years
Male	75-79 years	Physical violence by firearm	6.05409	17.542	1.4248	Male	75-79 years	Physical violence by firearm	7.66327	9.40812	6.19267	Male	75-79 years	Physical violence by firearm	0.561417	1.07837	0.291249	Male	75-79 years	Physical violence by firearm	0.12329	0.357238	0.0290158	Male	75-79 years	Physical violence by firearm	0.15606	0.191594	0.126112	Male	75-79 years	Physical violence by firearm	0.0114331	0.0219607	0.00593122	Male	70-74 years	Pulmonary aspiration and foreign body in airway	4.02412	11.3592	1.05853	Male	75-79 years	Self-harm by firearm	38.4474	46.5124	30.9778	Male	75-79 years
Female	75-79 years	Physical violence by firearm	2.58378	8.32061	0.466191	Female	75-79 years	Physical violence by firearm	4.60291	5.66636	3.65215	Female	75-79 years	Physical violence by firearm	0.293575	0.570847	0.154353	Female	75-79 years	Physical violence by firearm	0.0397502	0.128009	0.00717213	Female	75-79 years	Physical violence by firearm	0.0708136	0.0871743	0.0561867	Female	75-79 years	Physical violence by firearm	0.00451651	0.00878222	0.00237465	Female	70-74 years	Pulmonary aspiration and foreign body in airway	3.55883	10.1552	0.825705	Female	75-79 years	Self-harm by firearm	44.3959	56.019	34.9192	Female	75-79 years
Male	80-84 years	Physical violence by firearm	2.87634	8.20962	0.637671	Male	80-84 years	Physical violence by firearm	3.54938	4.36624	2.89387	Male	80-84 years	Physical violence by firearm	0.25923	0.529093	0.130462	Male	80-84 years	Physical violence by firearm	0.132213	0.377362	0.0293111	Male	80-84 years	Physical violence by firearm	0.16315	0.200698	0.133019	Male	80-84 years	Physical violence by firearm	0.0119158	0.0243202	0.00599682	Male	75-79 years	Pulmonary aspiration and foreign body in airway	3.0749	8.65008	0.854909	Male	80-84 years	Self-harm by firearm	26.257	32.381	21.1752	Male	80-84 years
Female	80-84 years	Physical violence by firearm	1.49755	5.18062	0.259741	Female	80-84 years	Physical violence by firearm	2.56371	3.1384	2.04625	Female	80-84 years	Physical violence by firearm	0.163085	0.332945	0.0832282	Female	80-84 years	Physical violence by firearm	0.0432399	0.149584	0.00749968	Female	80-84 years	Physical violence by firearm	0.0740238	0.0906175	0.059083	Female	80-84 years	Physical violence by firearm	0.00470886	0.00961336	0.00240311	Female	75-79 years	Pulmonary aspiration and foreign body in airway	2.52603	7.46651	0.60871	Female	80-84 years	Self-harm by firearm	38.2391	48.8263	29.7825	Female	80-84 years
Male	85-89 years	Physical violence by firearm	0.957867	2.70128	0.230008	Male	85-89 years	Physical violence by firearm	1.02367	1.26502	0.837994	Male	85-89 years	Physical violence by firearm	0.0788581	0.162398	0.039038	Male	85-89 years	Physical violence by firearm	0.16011	0.451526	0.0384464	Male	85-89 years	Physical violence by firearm	0.171109	0.211451	0.140073	Male	85-89 years	Physical violence by firearm	0.0131813	0.0271452	0.0065253	Male	80-84 years	Pulmonary aspiration and foreign body in airway	2.80076	7.18304	0.799852	Male	85-89 years	Self-harm by firearm	10.7139	13.073	8.71058	Male	85-89 years
Female	85-89 years	Physical violence by firearm	0.721691	2.28368	0.135912	Female	85-89 years	Physical violence by firearm	1.02231	1.25136	0.82413	Female	85-89 years	Physical violence by firearm	0.0687931	0.142976	0.0355104	Female	85-89 years	Physical violence by firearm	0.0547023	0.173097	0.0103018	Female	85-89 years	Physical violence by firearm	0.0774887	0.0948496	0.0624669	Female	85-89 years	Physical violence by firearm	0.00521433	0.0108372	0.00269159	Female	80-84 years	Pulmonary aspiration and foreign body in airway	2.79736	7.67769	0.690792	Female	85-89 years	Self-harm by firearm	22.241	27.9285	17.5587	Female	85-89 years
Male	90-94 years	Physical violence by firearm	0.16668	0.44343	0.0372626	Male	90-94 years	Physical violence by firearm	0.132976	0.171461	0.107147	Male	90-94 years	Physical violence by firearm	0.0117528	0.0247378	0.00552575	Male	90-94 years	Physical violence by firearm	0.232406	0.618283	0.051956	Male	90-94 years	Physical violence by firearm	0.185412	0.239071	0.149398	Male	90-94 years	Physical violence by firearm	0.0163871	0.0344924	0.00770467	Male	85-89 years	Pulmonary aspiration and foreign body in airway	1.41964	3.51422	0.392858	Male	90-94 years	Self-harm by firearm	1.59208	1.91917	1.29792	Male	90-94 years
Female	90-94 years	Physical violence by firearm	0.222211	0.670973	0.0398347	Female	90-94 years	Physical violence by firearm	0.245374	0.309397	0.195098	Female	90-94 years	Physical violence by firearm	0.0181687	0.0392963	0.00901616	Female	90-94 years	Physical violence by firearm	0.0738377	0.222956	0.0132365	Female	90-94 years	Physical violence by firearm	0.0815347	0.102809	0.0648285	Female	90-94 years	Physical violence by firearm	0.00603722	0.0130577	0.00299595	Female	85-89 years	Pulmonary aspiration and foreign body in airway	2.39464	6.61701	0.567839	Female	90-94 years	Self-harm by firearm	7.94498	9.70691	6.35925	Female	90-94 years
Male	95+ years	Physical violence by firearm	0.0329504	0.0976268	0.00514423	Male	95+ years	Physical violence by firearm	0.0176887	0.0254735	0.0134996	Male	95+ years	Physical violence by firearm	0.00195872	0.00508605	0.000741561	Male	95+ years	Physical violence by firearm	0.384316	1.13867	0.0599995	Male	95+ years	Physical violence by firearm	0.206312	0.297109	0.157452	Male	95+ years	Physical violence by firearm	0.0228454	0.059321	0.00864918	Male	90-94 years	Pulmonary aspiration and foreign body in airway	0.388618	1.00717	0.123244	Male	95+ years	Self-harm by firearm	0.162571	0.193106	0.132747	Male	95+ years
Female	95+ years	Physical violence by firearm	0.0602152	0.195464	0.00753567	Female	95+ years	Physical violence by firearm	0.0482544	0.0655754	0.0373789	Female	95+ years	Physical violence by firearm	0.00415957	0.0101526	0.00171229	Female	95+ years	Physical violence by firearm	0.112211	0.364247	0.0140427	Female	95+ years	Physical violence by firearm	0.0899222	0.1222	0.0696557	Female	95+ years	Physical violence by firearm	0.00775137	0.0189194	0.00319086	Female	90-94 years	Pulmonary aspiration and foreign body in airway	1.62235	4.4677	0.447503	Female	95+ years	Self-harm by firearm	1.84448	2.22	1.48929	Female	95+ years
Male	<5 years	Physical violence by other means	1147.42	2514.64	396.65	Male	<5 years	Physical violence by other means	141.462	307.165	52.8415	Male	<5 years	Physical violence by other means	49.8602	117.163	15.1585	Male	<5 years	Physical violence by other means	1.88313	4.127	0.65098	Male	<5 years	Physical violence by other means	0.232166	0.504117	0.0867232	Male	<5 years	Physical violence by other means	0.0818303	0.192287	0.0248781	Male	95+ years	Pulmonary aspiration and foreign body in airway	0.066983	0.206277	0.017335	Male	<5 years	Poisoning by other means	0.172055	0.36419	0.0718252	Male	<5 years
Female	<5 years	Physical violence by other means	1172.54	2670.27	417.103	Female	<5 years	Physical violence by other means	145.209	306.922	55.8764	Female	<5 years	Physical violence by other means	50.9952	124.718	16.2098	Female	<5 years	Physical violence by other means	2.15297	4.90302	0.765866	Female	<5 years	Physical violence by other means	0.266626	0.563556	0.102598	Female	<5 years	Physical violence by other means	0.093635	0.229001	0.0297637	Female	95+ years	Pulmonary aspiration and foreign body in airway	0.741198	2.24584	0.157054	Female	<5 years	Poisoning by other means	0.207833	0.456581	0.0872376	Female	<5 years
Male	5-9 years	Physical violence by other means	761.868	1839.86	211.768	Male	5-9 years	Physical violence by other means	101.538	229.76	36.3237	Male	5-9 years	Physical violence by other means	33.4268	82.1139	8.99439	Male	5-9 years	Physical violence by other means	1.39869	3.37774	0.388778	Male	5-9 years	Physical violence by other means	0.186411	0.421808	0.0666855	Male	5-9 years	Physical violence by other means	0.0613672	0.15075	0.0165125	Male	<5 years	Foreign body in eyes	570.238	1694.8	109.95	Male	5-9 years	Poisoning by other means	0.767823	1.77069	0.310425	Male	5-9 years
Female	5-9 years	Physical violence by other means	307.508	786.52	86.3123	Female	5-9 years	Physical violence by other means	47.719	110.773	20.8798	Female	5-9 years	Physical violence by other means	13.7933	37.5257	3.67661	Female	5-9 years	Physical violence by other means	0.61169	1.56453	0.171691	Female	5-9 years	Physical violence by other means	0.0949219	0.220349	0.0415337	Female	5-9 years	Physical violence by other means	0.0274373	0.0746454	0.00731345	Female	<5 years	Foreign body in eyes	189.294	649.733	25.8243	Female	5-9 years	Poisoning by other means	0.683891	1.66088	0.266467	Female	5-9 years
Male	10-14 years	Physical violence by other means	2418.8	5488.56	799.948	Male	10-14 years	Physical violence by other means	302.444	667.413	115.774	Male	10-14 years	Physical violence by other means	104.678	248.113	31.3483	Male	10-14 years	Physical violence by other means	4.55935	10.3458	1.50787	Male	10-14 years	Physical violence by other means	0.570096	1.25805	0.21823	Male	10-14 years	Physical violence by other means	0.197314	0.467684	0.0590906	Male	5-9 years	Foreign body in eyes	749.253	2321.35	152.369	Male	10-14 years	Poisoning by other means	2.17141	5.38432	0.8136	Male	10-14 years
Female	10-14 years	Physical violence by other means	483.507	1186.52	145.024	Female	10-14 years	Physical violence by other means	70.4656	153.732	29.9978	Female	10-14 years	Physical violence by other means	21.4089	55.6356	6.35256	Female	10-14 years	Physical violence by other means	0.972389	2.38624	0.291661	Female	10-14 years	Physical violence by other means	0.141715	0.309173	0.0603291	Female	10-14 years	Physical violence by other means	0.0430557	0.11189	0.0127757	Female	5-9 years	Foreign body in eyes	220.184	788.929	30.4496	Female	10-14 years	Poisoning by other means	1.6224	4.23479	0.58395	Female	10-14 years
Male	15-19 years	Physical violence by other means	8057.72	18009	2912.78	Male	15-19 years	Physical violence by other means	993.539	2085.82	385.387	Male	15-19 years	Physical violence by other means	347.506	806.824	118.723	Male	15-19 years	Physical violence by other means	12.3661	27.6382	4.47019	Male	15-19 years	Physical violence by other means	1.52477	3.20107	0.591448	Male	15-19 years	Physical violence by other means	0.533312	1.23822	0.182202	Male	10-14 years	Foreign body in eyes	1139.15	4199.81	161.401	Male	15-19 years	Poisoning by other means	3.86034	8.85569	1.35936	Male	15-19 years
Female	15-19 years	Physical violence by other means	1225.59	2971.37	385.919	Female	15-19 years	Physical violence by other means	165.819	359.357	65.8787	Female	15-19 years	Physical violence by other means	53.5895	138.888	15.771	Female	15-19 years	Physical violence by other means	1.98565	4.81411	0.625252	Female	15-19 years	Physical violence by other means	0.268654	0.582217	0.106734	Female	15-19 years	Physical violence by other means	0.0868238	0.225022	0.0255515	Female	10-14 years	Foreign body in eyes	282.616	1141.17	32.6061	Female	15-19 years	Poisoning by other means	2.77036	7.17415	0.947507	Female	15-19 years
Male	20-24 years	Physical violence by other means	11548.6	23906.4	4491.57	Male	20-24 years	Physical violence by other means	1481.44	3001.96	626.947	Male	20-24 years	Physical violence by other means	501.276	1108.26	160.745	Male	20-24 years	Physical violence by other means	17.0611	35.3176	6.63553	Male	20-24 years	Physical violence by other means	2.18858	4.43488	0.926207	Male	20-24 years	Physical violence by other means	0.740549	1.63727	0.237474	Male	15-19 years	Foreign body in eyes	1893.61	6236.47	214.729	Male	20-24 years	Poisoning by other means	5.54214	13.2673	2.14273	Male	20-24 years
Female	20-24 years	Physical violence by other means	1784.87	4354.89	574.144	Female	20-24 years	Physical violence by other means	246.176	532.21	99.8546	Female	20-24 years	Physical violence by other means	78.3858	193.066	22.2964	Female	20-24 years	Physical violence by other means	2.75826	6.72986	0.887257	Female	20-24 years	Physical violence by other means	0.380429	0.822453	0.154311	Female	20-24 years	Physical violence by other means	0.121134	0.298356	0.0344558	Female	15-19 years	Foreign body in eyes	417.965	1560.92	44.2224	Female	20-24 years	Poisoning by other means	3.74682	9.89055	1.37102	Female	20-24 years
Male	25-29 years	Physical violence by other means	8817.93	18828.4	3196.9	Male	25-29 years	Physical violence by other means	1237.76	2390.47	563.844	Male	25-29 years	Physical violence by other means	389.053	870.688	128	Male	25-29 years	Physical violence by other means	15.5922	33.2929	5.65286	Male	25-29 years	Physical violence by other means	2.18865	4.22691	0.997008	Male	25-29 years	Physical violence by other means	0.687936	1.53958	0.226335	Male	20-24 years	Foreign body in eyes	3112.06	11313.4	357.308	Male	25-29 years	Poisoning by other means	7.63821	17.4331	3.01884	Male	25-29 years
Female	25-29 years	Physical violence by other means	1646.94	3848.81	565.106	Female	25-29 years	Physical violence by other means	241.792	496.304	106.29	Female	25-29 years	Physical violence by other means	73.2999	176.529	20.6353	Female	25-29 years	Physical violence by other means	3.0702	7.17489	1.05346	Female	25-29 years	Physical violence by other means	0.450745	0.925201	0.198145	Female	25-29 years	Physical violence by other means	0.136644	0.329081	0.038468	Female	20-24 years	Foreign body in eyes	662.509	2525.75	58.9556	Female	25-29 years	Poisoning by other means	5.26942	12.9051	2.07413	Female	25-29 years
Male	30-34 years	Physical violence by other means	6246.06	13796.2	2328.02	Male	30-34 years	Physical violence by other means	988.117	1895.29	508.192	Male	30-34 years	Physical violence by other means	281.475	645.898	98.7202	Male	30-34 years	Physical violence by other means	13.5325	29.8904	5.04382	Male	30-34 years	Physical violence by other means	2.14083	4.10628	1.10103	Male	30-34 years	Physical violence by other means	0.609835	1.39938	0.213884	Male	25-29 years	Foreign body in eyes	5484.93	19745	712.406	Male	30-34 years	Poisoning by other means	7.76122	16.9749	3.41932	Male	30-34 years
Female	30-34 years	Physical violence by other means	1378.97	3232.43	464.295	Female	30-34 years	Physical violence by other means	220.872	444.785	110.422	Female	30-34 years	Physical violence by other means	62.4217	142.367	21.4587	Female	30-34 years	Physical violence by other means	3.25568	7.63158	1.09618	Female	30-34 years	Physical violence by other means	0.521468	1.05011	0.260701	Female	30-34 years	Physical violence by other means	0.147374	0.33612	0.0506628	Female	25-29 years	Foreign body in eyes	1179.73	4810.44	120.67	Female	30-34 years	Poisoning by other means	5.81198	13.6358	2.54204	Female	30-34 years
Male	35-39 years	Physical violence by other means	5905.8	12217.6	2205.88	Male	35-39 years	Physical violence by other means	1080.13	1898.51	624.673	Male	35-39 years	Physical violence by other means	273.361	578.246	102.237	Male	35-39 years	Physical violence by other means	12.4804	25.8188	4.66154	Male	35-39 years	Physical violence by other means	2.28258	4.01201	1.32008	Male	35-39 years	Physical violence by other means	0.577676	1.22197	0.21605	Male	30-34 years	Foreign body in eyes	7877.17	28240.9	974.035	Male	35-39 years	Poisoning by other means	5.26534	11.3326	2.68706	Male	35-39 years
Female	35-39 years	Physical violence by other means	1460.65	3221.31	499.943	Female	35-39 years	Physical violence by other means	265.116	495.007	149.363	Female	35-39 years	Physical violence by other means	67.7433	152.127	24.002	Female	35-39 years	Physical violence by other means	3.30555	7.29003	1.1314	Female	35-39 years	Physical violence by other means	0.599973	1.12023	0.338017	Female	35-39 years	Physical violence by other means	0.153307	0.344273	0.0543181	Female	30-34 years	Foreign body in eyes	1709.88	7067.24	171.451	Female	35-39 years	Poisoning by other means	4.01491	9.53231	1.98736	Female	35-39 years
Male	40-44 years	Physical violence by other means	4476.01	8899.21	1769.05	Male	40-44 years	Physical violence by other means	931.723	1481.78	588.654	Male	40-44 years	Physical violence by other means	213.106	426.127	89.3688	Male	40-44 years	Physical violence by other means	12.6938	25.2379	5.01697	Male	40-44 years	Physical violence by other means	2.64234	4.20229	1.6694	Male	40-44 years	Physical violence by other means	0.604361	1.20848	0.253447	Male	35-39 years	Foreign body in eyes	7425.74	25479.2	980.737	Male	40-44 years	Poisoning by other means	4.43516	8.2321	2.52593	Male	40-44 years
Female	40-44 years	Physical violence by other means	1094.86	2404.63	403.291	Female	40-44 years	Physical violence by other means	228.909	392.592	139.831	Female	40-44 years	Physical violence by other means	52.5042	112.24	20.9101	Female	40-44 years	Physical violence by other means	3.42345	7.5189	1.26103	Female	40-44 years	Physical violence by other means	0.715761	1.22757	0.437229	Female	40-44 years	Physical violence by other means	0.164172	0.350955	0.0653826	Female	35-39 years	Foreign body in eyes	1713.3	7205.19	163.093	Female	40-44 years	Poisoning by other means	3.4118	6.89723	1.92564	Female	40-44 years
Male	45-49 years	Physical violence by other means	3348.34	6631.94	1368.76	Male	45-49 years	Physical violence by other means	830.512	1248.28	563.223	Male	45-49 years	Physical violence by other means	166.45	335.188	71.1822	Male	45-49 years	Physical violence by other means	12.2672	24.2972	5.01466	Male	45-49 years	Physical violence by other means	3.04271	4.57327	2.06346	Male	45-49 years	Physical violence by other means	0.609816	1.22802	0.260787	Male	40-44 years	Foreign body in eyes	8545.46	28474.8	1160.06	Male	45-49 years	Poisoning by other means	4.56852	8.05717	2.92666	Male	45-49 years
Female	45-49 years	Physical violence by other means	819.298	1711.88	300.72	Female	45-49 years	Physical violence by other means	206.966	325.15	138.446	Female	45-49 years	Physical violence by other means	41.2034	87.1582	16.7249	Female	45-49 years	Physical violence by other means	3.35438	7.00881	1.23121	Female	45-49 years	Physical violence by other means	0.847363	1.33123	0.566828	Female	45-49 years	Physical violence by other means	0.168695	0.356844	0.0684752	Female	40-44 years	Foreign body in eyes	2283.44	9223.35	228.486	Female	45-49 years	Poisoning by other means	3.55074	6.6095	2.25297	Female	45-49 years
Male	50-54 years	Physical violence by other means	2614.48	5028.03	1156.77	Male	50-54 years	Physical violence by other means	833.858	1180	605.953	Male	50-54 years	Physical violence by other means	138.417	254.995	65.0622	Male	50-54 years	Physical violence by other means	10.3318	19.8696	4.57127	Male	50-54 years	Physical violence by other means	3.29521	4.6631	2.39459	Male	50-54 years	Physical violence by other means	0.546991	1.00768	0.257111	Male	45-49 years	Foreign body in eyes	10307.6	32590.7	1453.83	Male	50-54 years	Poisoning by other means	4.28285	6.56595	2.98289	Male	50-54 years
Female	50-54 years	Physical violence by other means	646.235	1362.8	254.319	Female	50-54 years	Physical violence by other means	212.912	309.143	148.912	Female	50-54 years	Physical violence by other means	34.7126	69.1046	15.3218	Female	50-54 years	Physical violence by other means	2.87256	6.05773	1.13047	Female	50-54 years	Physical violence by other means	0.946409	1.37416	0.661922	Female	50-54 years	Physical violence by other means	0.1543	0.307175	0.0681064	Female	45-49 years	Foreign body in eyes	3297.77	12690.5	346.639	Female	50-54 years	Poisoning by other means	3.40918	5.28326	2.3767	Female	50-54 years
Male	55-59 years	Physical violence by other means	1700.73	3289.25	772.719	Male	55-59 years	Physical violence by other means	768.178	1023.39	593.518	Male	55-59 years	Physical violence by other means	100.122	192.161	50.9529	Male	55-59 years	Physical violence by other means	7.46502	14.4375	3.3917	Male	55-59 years	Physical violence by other means	3.37177	4.49196	2.60513	Male	55-59 years	Physical violence by other means	0.439465	0.843454	0.223648	Male	50-54 years	Foreign body in eyes	9302.72	33185.5	1427.39	Male	55-59 years	Poisoning by other means	3.25882	4.46148	2.41253	Male	55-59 years
Female	55-59 years	Physical violence by other means	447.409	971.613	186.735	Female	55-59 years	Physical violence by other means	204.575	279.995	151.524	Female	55-59 years	Physical violence by other means	26.4653	52.5843	12.8151	Female	55-59 years	Physical violence by other means	2.1635	4.69834	0.902979	Female	55-59 years	Physical violence by other means	0.989243	1.35395	0.732712	Female	55-59 years	Physical violence by other means	0.127976	0.254277	0.0619687	Female	50-54 years	Foreign body in eyes	3674.41	15440.4	375.136	Female	55-59 years	Poisoning by other means	2.63435	3.64913	1.93617	Female	55-59 years
Male	60-64 years	Physical violence by other means	940.736	1956.56	387.629	Male	60-64 years	Physical violence by other means	627.082	798.2	496.014	Male	60-64 years	Physical violence by other means	64.4639	118.159	33.7987	Male	60-64 years	Physical violence by other means	5.15566	10.7228	2.12439	Male	60-64 years	Physical violence by other means	3.43669	4.3745	2.71838	Male	60-64 years	Physical violence by other means	0.353291	0.647564	0.185232	Male	55-59 years	Foreign body in eyes	6033.32	20319.4	938.599	Male	60-64 years	Poisoning by other means	2.94259	3.81842	2.23484	Male	60-64 years
Female	60-64 years	Physical violence by other means	273.98	617.462	99.1942	Female	60-64 years	Physical violence by other means	176.703	233.619	136.825	Female	60-64 years	Physical violence by other means	18.4797	36.0651	8.98419	Female	60-64 years	Physical violence by other means	1.59533	3.59534	0.577586	Female	60-64 years	Physical violence by other means	1.0289	1.36031	0.796703	Female	60-64 years	Physical violence by other means	0.107603	0.209999	0.0523129	Female	55-59 years	Foreign body in eyes	2841.72	10920.6	311.111	Female	60-64 years	Poisoning by other means	2.39278	3.12323	1.81996	Female	60-64 years
Male	65-69 years	Physical violence by other means	533.5	1074.9	227.146	Male	65-69 years	Physical violence by other means	484.561	607.118	392.768	Male	65-69 years	Physical violence by other means	42.0856	72.8661	23.3762	Male	65-69 years	Physical violence by other means	3.96496	7.9886	1.68815	Male	65-69 years	Physical violence by other means	3.60124	4.51209	2.91904	Male	65-69 years	Physical violence by other means	0.312779	0.541539	0.173731	Male	60-64 years	Foreign body in eyes	4603.87	15276	741.516	Male	65-69 years	Poisoning by other means	2.94867	3.91768	2.2104	Male	65-69 years
Female	65-69 years	Physical violence by other means	177.84	414.794	66.3853	Female	65-69 years	Physical violence by other means	152.094	194.159	121.594	Female	65-69 years	Physical violence by other means	13.5676	25.6799	7.16137	Female	65-69 years	Physical violence by other means	1.27831	2.98153	0.477177	Female	65-69 years	Physical violence by other means	1.09325	1.39561	0.874014	Female	65-69 years	Physical violence by other means	0.097524	0.184587	0.0514758	Female	60-64 years	Foreign body in eyes	2567.56	9681.75	297.331	Female	65-69 years	Poisoning by other means	2.46133	3.24296	1.85986	Female	65-69 years
Male	70-74 years	Physical violence by other means	298.54	601.977	121.553	Male	70-74 years	Physical violence by other means	333.643	407.773	274.162	Male	70-74 years	Physical violence by other means	26.1602	45.0028	14.9735	Male	70-74 years	Physical violence by other means	3.41448	6.88498	1.39023	Male	70-74 years	Physical violence by other means	3.81597	4.66381	3.13567	Male	70-74 years	Physical violence by other means	0.299202	0.514709	0.171256	Male	65-69 years	Foreign body in eyes	3602.76	12085.8	537.765	Male	70-74 years	Poisoning by other means	2.41685	3.18729	1.89496	Male	70-74 years
Female	70-74 years	Physical violence by other means	127.906	282.998	50.0273	Female	70-74 years	Physical violence by other means	120.811	151.219	96.3378	Female	70-74 years	Physical violence by other means	10.2149	18.726	5.66943	Female	70-74 years	Physical violence by other means	1.26476	2.79834	0.49468	Female	70-74 years	Physical violence by other means	1.1946	1.49528	0.952606	Female	70-74 years	Physical violence by other means	0.101007	0.185166	0.0560604	Female	65-69 years	Foreign body in eyes	2390.09	8974.43	268.116	Female	70-74 years	Poisoning by other means	2.01822	2.64851	1.57355	Female	70-74 years
Male	75-79 years	Physical violence by other means	113.633	239.38	41.0223	Male	75-79 years	Physical violence by other means	194.406	235.215	161.782	Male	75-79 years	Physical violence by other means	12.8077	20.0743	7.75649	Male	75-79 years	Physical violence by other means	2.31411	4.8749	0.835408	Male	75-79 years	Physical violence by other means	3.95902	4.79009	3.29465	Male	75-79 years	Physical violence by other means	0.260826	0.408807	0.157959	Male	70-74 years	Foreign body in eyes	1982.55	6601.39	357.815	Male	75-79 years	Poisoning by other means	1.77204	2.28129	1.39094	Male	75-79 years
Female	75-79 years	Physical violence by other means	70.1863	157.522	25.6861	Female	75-79 years	Physical violence by other means	83.1028	102.034	67.3419	Female	75-79 years	Physical violence by other means	6.27411	10.5502	3.55415	Female	75-79 years	Physical violence by other means	1.07978	2.4234	0.395168	Female	75-79 years	Physical violence by other means	1.2785	1.56974	1.03602	Female	75-79 years	Physical violence by other means	0.0965242	0.16231	0.054679	Female	70-74 years	Foreign body in eyes	1470.96	5412.06	186.185	Female	75-79 years	Poisoning by other means	1.62646	2.10438	1.27869	Female	75-79 years
Male	80-84 years	Physical violence by other means	29.5156	66.9443	9.43732	Male	80-84 years	Physical violence by other means	88.4926	106.334	74.3956	Male	80-84 years	Physical violence by other means	4.90094	7.26515	2.99292	Male	80-84 years	Physical violence by other means	1.35671	3.07715	0.433794	Male	80-84 years	Physical violence by other means	4.06764	4.88772	3.41966	Male	80-84 years	Physical violence by other means	0.225276	0.333949	0.137572	Male	75-79 years	Foreign body in eyes	1024.66	3141.24	179.779	Male	80-84 years	Poisoning by other means	1.47742	1.92527	1.18694	Male	80-84 years
Female	80-84 years	Physical violence by other means	26.513	62.4256	8.62231	Female	80-84 years	Physical violence by other means	47.0096	56.585	39.3626	Female	80-84 years	Physical violence by other means	3.00386	4.92805	1.75431	Female	80-84 years	Physical violence by other means	0.765529	1.80246	0.248958	Female	80-84 years	Physical violence by other means	1.35734	1.63382	1.13654	Female	80-84 years	Physical violence by other means	0.0867326	0.142291	0.0506534	Female	75-79 years	Foreign body in eyes	849.255	2982.56	108.839	Female	80-84 years	Poisoning by other means	1.65051	2.2156	1.28547	Female	80-84 years
Male	85-89 years	Physical violence by other means	6.65981	15.5486	2.16276	Male	85-89 years	Physical violence by other means	25.3772	30.3324	21.383	Male	85-89 years	Physical violence by other means	1.32437	1.96672	0.847177	Male	85-89 years	Physical violence by other means	1.1132	2.59898	0.361511	Male	85-89 years	Physical violence by other means	4.24187	5.07013	3.57421	Male	85-89 years	Physical violence by other means	0.221372	0.328742	0.141608	Male	80-84 years	Foreign body in eyes	477.768	1597.55	79.1113	Male	85-89 years	Poisoning by other means	0.998132	1.35567	0.754241	Male	85-89 years
Female	85-89 years	Physical violence by other means	8.39271	20.0895	2.7209	Female	85-89 years	Physical violence by other means	19.1809	22.7896	16.2625	Female	85-89 years	Physical violence by other means	1.11732	1.7889	0.687781	Female	85-89 years	Physical violence by other means	0.636145	1.52273	0.206237	Female	85-89 years	Physical violence by other means	1.45386	1.72739	1.23266	Female	85-89 years	Physical violence by other means	0.0846899	0.135594	0.052132	Female	80-84 years	Foreign body in eyes	466.302	1754.68	51.5048	Female	85-89 years	Poisoning by other means	1.51842	2.05815	1.1466	Female	85-89 years
Male	90-94 years	Physical violence by other means	1.04625	2.36419	0.407054	Male	90-94 years	Physical violence by other means	3.25713	3.90129	2.73947	Male	90-94 years	Physical violence by other means	0.17678	0.260423	0.11344	Male	90-94 years	Physical violence by other means	1.45881	3.29643	0.567563	Male	90-94 years	Physical violence by other means	4.54148	5.43965	3.8197	Male	90-94 years	Physical violence by other means	0.246489	0.363113	0.158171	Male	85-89 years	Foreign body in eyes	116.252	391.501	17.0371	Male	90-94 years	Poisoning by other means	0.293016	0.40409	0.216458	Male	90-94 years
Female	90-94 years	Physical violence by other means	1.74398	4.00988	0.594978	Female	90-94 years	Physical violence by other means	4.69836	5.56605	4.01547	Female	90-94 years	Physical violence by other means	0.258799	0.39337	0.162633	Female	90-94 years	Physical violence by other means	0.579503	1.33243	0.197703	Female	90-94 years	Physical violence by other means	1.56121	1.84953	1.33429	Female	90-94 years	Physical violence by other means	0.0859956	0.130712	0.0540408	Female	85-89 years	Foreign body in eyes	167.892	609.84	17.8662	Female	90-94 years	Poisoning by other means	0.996493	1.33921	0.746964	Female	90-94 years
Male	95+ years	Physical violence by other means	0.182297	0.421653	0.0644598	Male	95+ years	Physical violence by other means	0.440629	0.518969	0.368093	Male	95+ years	Physical violence by other means	0.0254309	0.0392816	0.0155571	Male	95+ years	Physical violence by other means	2.12622	4.91793	0.751824	Male	95+ years	Physical violence by other means	5.13927	6.05298	4.29324	Male	95+ years	Physical violence by other means	0.296613	0.458159	0.18145	Male	90-94 years	Foreign body in eyes	10.7706	35.8822	1.77511	Male	95+ years	Poisoning by other means	0.0663828	0.0928289	0.0459438	Male	95+ years
Female	95+ years	Physical violence by other means	0.309951	0.800275	0.091951	Female	95+ years	Physical violence by other means	0.916056	1.06814	0.778756	Female	95+ years	Physical violence by other means	0.0486994	0.0745308	0.0298945	Female	95+ years	Physical violence by other means	0.577594	1.49131	0.171351	Female	95+ years	Physical violence by other means	1.70707	1.99048	1.45121	Female	95+ years	Physical violence by other means	0.0907513	0.138888	0.0557085	Female	90-94 years	Foreign body in eyes	42.2033	149.944	4.68418	Female	95+ years	Poisoning by other means	0.487153	0.670184	0.349371	Female	95+ years
Male	<5 years	Physical violence by sharp object	1967.49	4080.13	814.48	Male	<5 years	Physical violence by sharp object	236.018	482.899	95.3579	Male	<5 years	Physical violence by sharp object	85.0321	190.34	29.8256	Male	<5 years	Physical violence by sharp object	3.22904	6.69628	1.33672	Male	<5 years	Physical violence by sharp object	0.387351	0.79253	0.156501	Male	<5 years	Physical violence by sharp object	0.139554	0.312384	0.0489496	Male	95+ years	Foreign body in eyes	0.775842	2.60037	0.11102	Male	<5 years	Pedestrian road injuries	27.4613	57.591	11.86	Male	<5 years
Female	<5 years	Physical violence by sharp object	578.598	1527.75	156.821	Female	<5 years	Physical violence by sharp object	70.3197	186.131	19.9738	Female	<5 years	Physical violence by sharp object	25.2167	68.7082	5.89088	Female	<5 years	Physical violence by sharp object	1.0624	2.80519	0.287948	Female	<5 years	Physical violence by sharp object	0.129118	0.341766	0.036675	Female	<5 years	Physical violence by sharp object	0.0463018	0.126159	0.0108166	Female	95+ years	Foreign body in eyes	7.84794	28.3494	0.668521	Female	<5 years	Pedestrian road injuries	15.6506	38.5241	6.11878	Female	<5 years
Male	5-9 years	Physical violence by sharp object	1412.67	2950.54	536.152	Male	5-9 years	Physical violence by sharp object	183.409	359.167	79.3387	Male	5-9 years	Physical violence by sharp object	61.9249	139.536	21.9647	Male	5-9 years	Physical violence by sharp object	2.59347	5.4168	0.984304	Male	5-9 years	Physical violence by sharp object	0.336715	0.659383	0.145655	Male	5-9 years	Physical violence by sharp object	0.113686	0.25617	0.0403243	Male	<5 years	Motorcyclist road injuries	826.806	1727.61	310.913	Male	5-9 years	Pedestrian road injuries	86.2326	180.388	40.4137	Male	5-9 years
Female	5-9 years	Physical violence by sharp object	255.697	627.352	69.8484	Female	5-9 years	Physical violence by sharp object	35.7552	83.3134	13.5786	Female	5-9 years	Physical violence by sharp object	11.3922	30.1131	3.00702	Female	5-9 years	Physical violence by sharp object	0.508629	1.24792	0.138941	Female	5-9 years	Physical violence by sharp object	0.0711236	0.165726	0.0270102	Female	5-9 years	Physical violence by sharp object	0.0226612	0.0599006	0.00598151	Female	<5 years	Motorcyclist road injuries	341.59	824.522	104.406	Female	5-9 years	Pedestrian road injuries	38.1143	88.9656	17.0723	Female	5-9 years
Male	10-14 years	Physical violence by sharp object	2278.71	4979.86	684.003	Male	10-14 years	Physical violence by sharp object	299.578	650.364	110.923	Male	10-14 years	Physical violence by sharp object	100.542	239.295	27.7779	Male	10-14 years	Physical violence by sharp object	4.2953	9.38687	1.28932	Male	10-14 years	Physical violence by sharp object	0.564695	1.22591	0.209086	Male	10-14 years	Physical violence by sharp object	0.189518	0.451063	0.0523604	Male	5-9 years	Motorcyclist road injuries	1290.81	2793.57	459.268	Male	10-14 years	Pedestrian road injuries	158.216	307.548	83.8097	Male	10-14 years
Female	10-14 years	Physical violence by sharp object	280.599	710.745	66.6912	Female	10-14 years	Physical violence by sharp object	41.5003	95.408	16.0416	Female	10-14 years	Physical violence by sharp object	12.6704	33.8449	2.87392	Female	10-14 years	Physical violence by sharp object	0.564318	1.42939	0.134124	Female	10-14 years	Physical violence by sharp object	0.083462	0.191877	0.0322615	Female	10-14 years	Physical violence by sharp object	0.0254817	0.0680661	0.00577979	Female	5-9 years	Motorcyclist road injuries	406.494	1010.45	117.849	Female	10-14 years	Pedestrian road injuries	61.4232	128.066	30.0147	Female	10-14 years
Male	15-19 years	Physical violence by sharp object	5199.34	12509.4	1509.69	Male	15-19 years	Physical violence by sharp object	699.152	1606.26	246.127	Male	15-19 years	Physical violence by sharp object	230.783	559.077	59.0967	Male	15-19 years	Physical violence by sharp object	7.97934	19.198	2.3169	Male	15-19 years	Physical violence by sharp object	1.07298	2.4651	0.377727	Male	15-19 years	Physical violence by sharp object	0.354179	0.858006	0.0906948	Male	10-14 years	Motorcyclist road injuries	1467.63	3208.52	527.23	Male	15-19 years	Pedestrian road injuries	310.726	583.039	162.104	Male	15-19 years
Female	15-19 years	Physical violence by sharp object	515.559	1460.7	102.746	Female	15-19 years	Physical violence by sharp object	77.734	196.971	28.4359	Female	15-19 years	Physical violence by sharp object	23.4813	64.4146	5.11102	Female	15-19 years	Physical violence by sharp object	0.835289	2.36658	0.166464	Female	15-19 years	Physical violence by sharp object	0.125942	0.319124	0.0460707	Female	15-19 years	Physical violence by sharp object	0.0380435	0.104362	0.00828069	Female	10-14 years	Motorcyclist road injuries	377.798	924.946	116.429	Female	15-19 years	Pedestrian road injuries	120.26	239.96	60.6227	Female	15-19 years
Male	20-24 years	Physical violence by sharp object	7155.1	16269.2	2102.05	Male	20-24 years	Physical violence by sharp object	1027.36	2193.48	412.903	Male	20-24 years	Physical violence by sharp object	321.806	757.746	89.7867	Male	20-24 years	Physical violence by sharp object	10.5704	24.0349	3.10541	Male	20-24 years	Physical violence by sharp object	1.51775	3.24049	0.609993	Male	20-24 years	Physical violence by sharp object	0.475413	1.11944	0.132644	Male	15-19 years	Motorcyclist road injuries	2592.67	5615.4	996.666	Male	20-24 years	Pedestrian road injuries	585.356	1051.93	315.177	Male	20-24 years
Female	20-24 years	Physical violence by sharp object	736.444	1916.26	162.789	Female	20-24 years	Physical violence by sharp object	116.924	267.945	46.7005	Female	20-24 years	Physical violence by sharp object	33.9641	89.7229	8.1641	Female	20-24 years	Physical violence by sharp object	1.13807	2.9613	0.251566	Female	20-24 years	Physical violence by sharp object	0.180689	0.414071	0.0721689	Female	20-24 years	Physical violence by sharp object	0.0524865	0.138654	0.0126164	Female	15-19 years	Motorcyclist road injuries	594.72	1427.92	189.763	Female	20-24 years	Pedestrian road injuries	230.659	448.419	115.27	Female	20-24 years
Male	25-29 years	Physical violence by sharp object	5905.97	12824.9	1789.26	Male	25-29 years	Physical violence by sharp object	966.505	1884.42	455.2	Male	25-29 years	Physical violence by sharp object	272.128	614.295	82.0045	Male	25-29 years	Physical violence by sharp object	10.4431	22.6774	3.16384	Male	25-29 years	Physical violence by sharp object	1.70901	3.3321	0.8049	Male	25-29 years	Physical violence by sharp object	0.481186	1.08622	0.145003	Male	20-24 years	Motorcyclist road injuries	4017.64	8653.27	1693.3	Male	25-29 years	Pedestrian road injuries	1053.96	1852.89	614.967	Male	25-29 years
Female	25-29 years	Physical violence by sharp object	692.258	1824.73	152.938	Female	25-29 years	Physical violence by sharp object	124.361	268.947	57.6161	Female	25-29 years	Physical violence by sharp object	32.7371	83.2852	7.94877	Female	25-29 years	Physical violence by sharp object	1.2905	3.40163	0.285105	Female	25-29 years	Physical violence by sharp object	0.231832	0.501366	0.107407	Female	25-29 years	Physical violence by sharp object	0.0610279	0.155259	0.0148179	Female	20-24 years	Motorcyclist road injuries	964.727	2159.85	326.205	Female	25-29 years	Pedestrian road injuries	438.669	797.804	247.546	Female	25-29 years
Male	30-34 years	Physical violence by sharp object	4394.65	9834.54	1376.93	Male	30-34 years	Physical violence by sharp object	843.823	1543.6	468.455	Male	30-34 years	Physical violence by sharp object	208.353	459.101	67.9559	Male	30-34 years	Physical violence by sharp object	9.52131	21.3072	2.98322	Male	30-34 years	Physical violence by sharp object	1.8282	3.34432	1.01494	Male	30-34 years	Physical violence by sharp object	0.451411	0.994675	0.147231	Male	25-29 years	Motorcyclist road injuries	5599.28	12155.3	2238.49	Male	30-34 years	Pedestrian road injuries	1412.09	2306.58	907.302	Male	30-34 years
Female	30-34 years	Physical violence by sharp object	535.728	1385.43	127.173	Female	30-34 years	Physical violence by sharp object	113.658	217.656	61.5512	Female	30-34 years	Physical violence by sharp object	26.1808	66.1157	7.18933	Female	30-34 years	Physical violence by sharp object	1.26482	3.27093	0.300248	Female	30-34 years	Physical violence by sharp object	0.268339	0.513875	0.145319	Female	30-34 years	Physical violence by sharp object	0.0618114	0.156095	0.0169736	Female	25-29 years	Motorcyclist road injuries	1529.33	3611.35	514.881	Female	30-34 years	Pedestrian road injuries	601.749	1087.58	372.097	Female	30-34 years
Male	35-39 years	Physical violence by sharp object	3771.61	8192.05	1229.72	Male	35-39 years	Physical violence by sharp object	899.387	1512.34	577.88	Male	35-39 years	Physical violence by sharp object	186.997	419.732	65.8016	Male	35-39 years	Physical violence by sharp object	7.97031	17.3117	2.5987	Male	35-39 years	Physical violence by sharp object	1.90062	3.19594	1.2212	Male	35-39 years	Physical violence by sharp object	0.395169	0.886994	0.139055	Male	30-34 years	Motorcyclist road injuries	6264.75	13392.1	2353.21	Male	35-39 years	Pedestrian road injuries	1309.6	2019.69	855.355	Male	35-39 years
Female	35-39 years	Physical violence by sharp object	466.93	1293.5	108.518	Female	35-39 years	Physical violence by sharp object	127.339	228.331	79.1394	Female	35-39 years	Physical violence by sharp object	24.1945	63.2405	7.44964	Female	35-39 years	Physical violence by sharp object	1.05669	2.92727	0.245582	Female	35-39 years	Physical violence by sharp object	0.288177	0.516728	0.179097	Female	35-39 years	Physical violence by sharp object	0.0547537	0.143117	0.016859	Female	30-34 years	Motorcyclist road injuries	1849.57	4426.06	557.327	Female	35-39 years	Pedestrian road injuries	568.351	947.704	360.17	Female	35-39 years
Male	40-44 years	Physical violence by sharp object	2076.06	4760.07	608.833	Male	40-44 years	Physical violence by sharp object	667.545	1019.1	466.018	Male	40-44 years	Physical violence by sharp object	111.23	248.109	42.0318	Male	40-44 years	Physical violence by sharp object	5.88763	13.4994	1.72663	Male	40-44 years	Physical violence by sharp object	1.89314	2.89014	1.32161	Male	40-44 years	Physical violence by sharp object	0.315443	0.70363	0.119201	Male	35-39 years	Motorcyclist road injuries	5261.18	10991.9	1992.99	Male	40-44 years	Pedestrian road injuries	1604.66	2385.36	1089.65	Male	40-44 years
Female	40-44 years	Physical violence by sharp object	252.388	687.769	60.1451	Female	40-44 years	Physical violence by sharp object	95.6567	154.244	65.8557	Female	40-44 years	Physical violence by sharp object	14.4375	36.2575	5.24285	Female	40-44 years	Physical violence by sharp object	0.789176	2.15054	0.188064	Female	40-44 years	Physical violence by sharp object	0.299103	0.482298	0.20592	Female	40-44 years	Physical violence by sharp object	0.0451439	0.113371	0.0163935	Female	35-39 years	Motorcyclist road injuries	1553.18	3716.57	521.95	Female	40-44 years	Pedestrian road injuries	707.359	1126.09	466.971	Female	40-44 years
Male	45-49 years	Physical violence by sharp object	1109.09	2734.96	296.598	Male	45-49 years	Physical violence by sharp object	515.214	753.687	380.276	Male	45-49 years	Physical violence by sharp object	66.8565	153.99	26.4028	Male	45-49 years	Physical violence by sharp object	4.06332	10.02	1.08663	Male	45-49 years	Physical violence by sharp object	1.88757	2.76125	1.3932	Male	45-49 years	Physical violence by sharp object	0.244939	0.564167	0.0967309	Male	40-44 years	Motorcyclist road injuries	6079.66	12670.2	2323.39	Male	45-49 years	Pedestrian road injuries	2315.65	3361.5	1677.4	Male	45-49 years
Female	45-49 years	Physical violence by sharp object	143.784	421.553	27.5497	Female	45-49 years	Physical violence by sharp object	76.2526	113.478	55.927	Female	45-49 years	Physical violence by sharp object	9.27277	23.3351	3.54387	Female	45-49 years	Physical violence by sharp object	0.588683	1.72593	0.112794	Female	45-49 years	Physical violence by sharp object	0.312194	0.464602	0.228977	Female	45-49 years	Physical violence by sharp object	0.0379647	0.0955389	0.0145093	Female	40-44 years	Motorcyclist road injuries	1620.87	3831.55	524.383	Female	45-49 years	Pedestrian road injuries	1051.42	1593.38	740.428	Female	45-49 years
Male	50-54 years	Physical violence by sharp object	645.175	1584.67	178.314	Male	50-54 years	Physical violence by sharp object	472.163	620.662	370.052	Male	50-54 years	Physical violence by sharp object	46.501	95.305	21.5098	Male	50-54 years	Physical violence by sharp object	2.54958	6.26224	0.704654	Male	50-54 years	Physical violence by sharp object	1.86588	2.45271	1.46236	Male	50-54 years	Physical violence by sharp object	0.183761	0.376623	0.0850019	Male	45-49 years	Motorcyclist road injuries	8365.43	17169.9	3336.73	Male	50-54 years	Pedestrian road injuries	2877.42	4052.4	2153.83	Male	50-54 years
Female	50-54 years	Physical violence by sharp object	95.0764	275.331	20.074	Female	50-54 years	Physical violence by sharp object	72.5081	97.5211	56.3445	Female	50-54 years	Physical violence by sharp object	7.0929	15.9715	3.0516	Female	50-54 years	Physical violence by sharp object	0.422621	1.22386	0.0892303	Female	50-54 years	Physical violence by sharp object	0.322303	0.433488	0.250455	Female	50-54 years	Physical violence by sharp object	0.0315284	0.0709944	0.0135646	Female	45-49 years	Motorcyclist road injuries	1870.32	4496.44	592.699	Female	50-54 years	Pedestrian road injuries	1364.76	1982.23	1012.45	Female	50-54 years
Male	55-59 years	Physical violence by sharp object	353.057	905.197	92.3589	Male	55-59 years	Physical violence by sharp object	420.223	524.336	335.257	Male	55-59 years	Physical violence by sharp object	32.634	61.9282	15.8966	Male	55-59 years	Physical violence by sharp object	1.54968	3.97319	0.405392	Male	55-59 years	Physical violence by sharp object	1.84449	2.30147	1.47155	Male	55-59 years	Physical violence by sharp object	0.14324	0.271822	0.0697751	Male	50-54 years	Motorcyclist road injuries	10110.5	20676.6	4110.76	Male	55-59 years	Pedestrian road injuries	2681.34	3582.96	2059.14	Male	55-59 years
Female	55-59 years	Physical violence by sharp object	66.8775	212.97	13.6353	Female	55-59 years	Physical violence by sharp object	68.8812	90.1639	55.1703	Female	55-59 years	Physical violence by sharp object	5.72101	12.385	2.56702	Female	55-59 years	Physical violence by sharp object	0.323394	1.02984	0.065935	Female	55-59 years	Physical violence by sharp object	0.333083	0.435998	0.266782	Female	55-59 years	Physical violence by sharp object	0.0276646	0.0598892	0.0124131	Female	50-54 years	Motorcyclist road injuries	2081.29	4961.65	650.714	Female	55-59 years	Pedestrian road injuries	1307.69	1784.23	988.317	Female	55-59 years
Male	60-64 years	Physical violence by sharp object	216.225	577.506	55.5122	Male	60-64 years	Physical violence by sharp object	341.678	413.746	278.558	Male	60-64 years	Physical violence by sharp object	23.6642	41.5112	12.9433	Male	60-64 years	Physical violence by sharp object	1.18501	3.165	0.304232	Male	60-64 years	Physical violence by sharp object	1.87255	2.26751	1.52662	Male	60-64 years	Physical violence by sharp object	0.12969	0.2275	0.0709352	Male	55-59 years	Motorcyclist road injuries	8577.15	16747.7	3529.26	Male	60-64 years	Pedestrian road injuries	2708.35	3602.65	2106.27	Male	60-64 years
Female	60-64 years	Physical violence by sharp object	53.2653	152.109	10.7466	Female	60-64 years	Physical violence by sharp object	60.3653	75.7592	49.0206	Female	60-64 years	Physical violence by sharp object	4.7671	9.72767	2.2296	Female	60-64 years	Physical violence by sharp object	0.310152	0.885699	0.0625753	Female	60-64 years	Physical violence by sharp object	0.351494	0.441129	0.285436	Female	60-64 years	Physical violence by sharp object	0.0277578	0.0566421	0.0129825	Female	55-59 years	Motorcyclist road injuries	1731.9	4020.1	591.227	Female	60-64 years	Pedestrian road injuries	1357.64	1817.01	1051.87	Female	60-64 years
Male	65-69 years	Physical violence by sharp object	165.737	423.226	41.4719	Male	65-69 years	Physical violence by sharp object	261.526	318.466	213.129	Male	65-69 years	Physical violence by sharp object	17.9202	31.6789	9.79175	Male	65-69 years	Physical violence by sharp object	1.23175	3.14541	0.308218	Male	65-69 years	Physical violence by sharp object	1.94365	2.36683	1.58397	Male	65-69 years	Physical violence by sharp object	0.133183	0.235437	0.0727721	Male	60-64 years	Motorcyclist road injuries	7274.88	14228.8	3116.43	Male	65-69 years	Pedestrian road injuries	2910.69	3889.97	2284.81	Male	65-69 years
Female	65-69 years	Physical violence by sharp object	46.7305	129.091	10.2584	Female	65-69 years	Physical violence by sharp object	52.4236	64.9156	42.6038	Female	65-69 years	Physical violence by sharp object	4.10899	8.1951	2.02164	Female	65-69 years	Physical violence by sharp object	0.335898	0.927905	0.0737371	Female	65-69 years	Physical violence by sharp object	0.37682	0.466613	0.306235	Female	65-69 years	Physical violence by sharp object	0.0295353	0.0589063	0.0145315	Female	60-64 years	Motorcyclist road injuries	1523.2	3473.99	506.206	Female	65-69 years	Pedestrian road injuries	1633.75	2166.26	1274.56	Female	65-69 years
Male	70-74 years	Physical violence by sharp object	130.856	322.64	35.7075	Male	70-74 years	Physical violence by sharp object	178.821	218.589	147.609	Male	70-74 years	Physical violence by sharp object	12.8314	22.3981	6.98547	Male	70-74 years	Physical violence by sharp object	1.49664	3.69012	0.408397	Male	70-74 years	Physical violence by sharp object	2.04522	2.50006	1.68825	Male	70-74 years	Physical violence by sharp object	0.146757	0.256173	0.0798947	Male	65-69 years	Motorcyclist road injuries	6149.06	12102.8	2531.74	Male	70-74 years	Pedestrian road injuries	2417.43	3174.26	1920.99	Male	70-74 years
Female	70-74 years	Physical violence by sharp object	37.2392	106.204	7.51909	Female	70-74 years	Physical violence by sharp object	40.7543	51.0638	33.509	Female	70-74 years	Physical violence by sharp object	3.21134	6.23782	1.57036	Female	70-74 years	Physical violence by sharp object	0.368228	1.05016	0.0743502	Female	70-74 years	Physical violence by sharp object	0.402986	0.504929	0.331343	Female	70-74 years	Physical violence by sharp object	0.0317543	0.0616807	0.015528	Female	65-69 years	Motorcyclist road injuries	1404.58	3414.12	399.731	Female	70-74 years	Pedestrian road injuries	1541.89	2004.42	1226.97	Female	70-74 years
Male	75-79 years	Physical violence by sharp object	77.8673	175.923	23.26	Male	75-79 years	Physical violence by sharp object	105.777	127.989	88.1114	Male	75-79 years	Physical violence by sharp object	7.53243	12.5279	4.22916	Male	75-79 years	Physical violence by sharp object	1.58575	3.58262	0.473683	Male	75-79 years	Physical violence by sharp object	2.15412	2.60647	1.79436	Male	75-79 years	Physical violence by sharp object	0.153396	0.255128	0.0861258	Male	70-74 years	Motorcyclist road injuries	3847.2	7487.39	1654.71	Male	75-79 years	Pedestrian road injuries	1780.45	2280.78	1429.19	Male	75-79 years
Female	75-79 years	Physical violence by sharp object	22.9449	65.5241	4.78822	Female	75-79 years	Physical violence by sharp object	27.855	34.2656	23.2783	Female	75-79 years	Physical violence by sharp object	2.07004	4.10908	1.03348	Female	75-79 years	Physical violence by sharp object	0.352996	1.00806	0.0736645	Female	75-79 years	Physical violence by sharp object	0.428536	0.527161	0.358126	Female	75-79 years	Physical violence by sharp object	0.0318466	0.0632163	0.0158997	Female	70-74 years	Motorcyclist road injuries	834.811	2160.87	235.613	Female	75-79 years	Pedestrian road injuries	1345.04	1730.86	1067.17	Female	75-79 years
Male	80-84 years	Physical violence by sharp object	32.3158	71.668	10.6609	Male	80-84 years	Physical violence by sharp object	48.3476	57.9767	40.2888	Male	80-84 years	Physical violence by sharp object	3.27848	5.37194	1.86409	Male	80-84 years	Physical violence by sharp object	1.48542	3.29428	0.490039	Male	80-84 years	Physical violence by sharp object	2.22234	2.66495	1.85191	Male	80-84 years	Physical violence by sharp object	0.150698	0.246926	0.0856846	Male	75-79 years	Motorcyclist road injuries	2133.94	4250.39	927.893	Male	80-84 years	Pedestrian road injuries	1317.77	1649.26	1069.45	Male	80-84 years
Female	80-84 years	Physical violence by sharp object	12.2564	31.8962	2.60084	Female	80-84 years	Physical violence by sharp object	15.622	18.6468	13.1939	Female	80-84 years	Physical violence by sharp object	1.12309	2.12263	0.566619	Female	80-84 years	Physical violence by sharp object	0.353888	0.920964	0.075096	Female	80-84 years	Physical violence by sharp object	0.451065	0.538403	0.380957	Female	80-84 years	Physical violence by sharp object	0.032428	0.0612882	0.0163604	Female	75-79 years	Motorcyclist road injuries	448.371	1188.88	126.482	Female	80-84 years	Pedestrian road injuries	1241.42	1579.04	981.564	Female	80-84 years
Male	85-89 years	Physical violence by sharp object	9.27603	20.1878	3.0709	Male	85-89 years	Physical violence by sharp object	13.8034	16.3714	11.5962	Male	85-89 years	Physical violence by sharp object	0.932092	1.52104	0.539649	Male	85-89 years	Physical violence by sharp object	1.55051	3.37445	0.513308	Male	85-89 years	Physical violence by sharp object	2.30727	2.73652	1.93834	Male	85-89 years	Physical violence by sharp object	0.155801	0.254245	0.0902037	Male	80-84 years	Motorcyclist road injuries	1330.43	2556.07	594.63	Male	85-89 years	Pedestrian road injuries	576.801	715.413	465.695	Male	85-89 years
Female	85-89 years	Physical violence by sharp object	5.55124	14.1334	1.36043	Female	85-89 years	Physical violence by sharp object	6.36763	7.64721	5.35418	Female	85-89 years	Physical violence by sharp object	0.47455	0.896512	0.246811	Female	85-89 years	Physical violence by sharp object	0.42077	1.07128	0.103117	Female	85-89 years	Physical violence by sharp object	0.48265	0.579638	0.405833	Female	85-89 years	Physical violence by sharp object	0.0359696	0.0679532	0.0187076	Female	80-84 years	Motorcyclist road injuries	323.859	810.182	84.903	Female	85-89 years	Pedestrian road injuries	835.564	1055.74	668.789	Female	85-89 years
Male	90-94 years	Physical violence by sharp object	1.38267	2.7291	0.484076	Male	90-94 years	Physical violence by sharp object	1.74847	2.07368	1.47567	Male	90-94 years	Physical violence by sharp object	0.125084	0.208628	0.0718548	Male	90-94 years	Physical violence by sharp object	1.92788	3.80524	0.674957	Male	90-94 years	Physical violence by sharp object	2.43793	2.89138	2.05756	Male	90-94 years	Physical violence by sharp object	0.174407	0.290895	0.100189	Male	85-89 years	Motorcyclist road injuries	538.369	1059.49	227.902	Male	90-94 years	Pedestrian road injuries	90.9104	114.374	72.8383	Male	90-94 years
Female	90-94 years	Physical violence by sharp object	1.62426	3.80731	0.431499	Female	90-94 years	Physical violence by sharp object	1.58968	1.92503	1.33667	Female	90-94 years	Physical violence by sharp object	0.126571	0.232856	0.0656021	Female	90-94 years	Physical violence by sharp object	0.539722	1.26512	0.143382	Female	90-94 years	Physical violence by sharp object	0.528229	0.639662	0.444157	Female	90-94 years	Physical violence by sharp object	0.0420578	0.077375	0.0217987	Female	85-89 years	Motorcyclist road injuries	208.067	541.143	57.8889	Female	90-94 years	Pedestrian road injuries	358.949	464.354	282.777	Female	90-94 years
Male	95+ years	Physical violence by sharp object	0.22479	0.520322	0.0703981	Male	95+ years	Physical violence by sharp object	0.226025	0.27521	0.190282	Male	95+ years	Physical violence by sharp object	0.0177886	0.0328402	0.009548	Male	95+ years	Physical violence by sharp object	2.62183	6.06876	0.821086	Male	95+ years	Physical violence by sharp object	2.63623	3.2099	2.21935	Male	95+ years	Physical violence by sharp object	0.207476	0.383031	0.111363	Male	90-94 years	Motorcyclist road injuries	80.3064	157.526	36.0673	Male	95+ years	Pedestrian road injuries	10.2656	12.9093	8.20806	Male	95+ years
Female	95+ years	Physical violence by sharp object	0.368977	0.948832	0.0951268	Female	95+ years	Physical violence by sharp object	0.311705	0.388639	0.258291	Female	95+ years	Physical violence by sharp object	0.0265261	0.0525079	0.0130023	Female	95+ years	Physical violence by sharp object	0.687589	1.76815	0.177269	Female	95+ years	Physical violence by sharp object	0.580862	0.724229	0.481326	Female	95+ years	Physical violence by sharp object	0.0494315	0.0978486	0.0242299	Female	90-94 years	Motorcyclist road injuries	95.9452	237.334	28.8122	Female	95+ years	Pedestrian road injuries	106.631	137.636	84.9058	Female	95+ years
Male	<5 years	Motorcyclist road injuries	571.85	1305.27	194.618	Male	<5 years	Motorcyclist road injuries	69.4471	150.718	24.4601	Male	<5 years	Motorcyclist road injuries	24.8917	61.1914	7.38018	Male	<5 years	Motorcyclist road injuries	0.938517	2.14219	0.319406	Male	<5 years	Motorcyclist road injuries	0.113976	0.247357	0.0401437	Male	<5 years	Motorcyclist road injuries	0.0408521	0.100427	0.0121123	Male	95+ years	Motorcyclist road injuries	7.79839	15.8866	3.27769	Male	<5 years	Physical violence by sharp object	86.2814	171.698	34.6114	Male	<5 years
Female	<5 years	Motorcyclist road injuries	193.073	510.162	52.5136	Female	<5 years	Motorcyclist road injuries	23.5632	58.8747	6.97744	Female	<5 years	Motorcyclist road injuries	8.43187	23.3256	2.10696	Female	<5 years	Motorcyclist road injuries	0.354513	0.936737	0.0964231	Female	<5 years	Motorcyclist road injuries	0.0432658	0.108103	0.0128117	Female	<5 years	Motorcyclist road injuries	0.0154822	0.0428295	0.00386871	Female	95+ years	Motorcyclist road injuries	28.9053	73.556	8.34594	Female	<5 years	Physical violence by sharp object	16.9835	43.4416	4.81713	Female	<5 years
Male	5-9 years	Motorcyclist road injuries	903.095	2017.46	300.321	Male	5-9 years	Motorcyclist road injuries	116.476	255.274	42.4543	Male	5-9 years	Motorcyclist road injuries	39.6927	95.5625	12.1406	Male	5-9 years	Motorcyclist road injuries	1.65796	3.70378	0.55135	Male	5-9 years	Motorcyclist road injuries	0.213835	0.468649	0.0779404	Male	5-9 years	Motorcyclist road injuries	0.0728704	0.17544	0.0222885	Male	<5 years	Self-harm by other specified means	0	0	0	Male	5-9 years	Physical violence by sharp object	90.2861	189.932	36.5264	Male	5-9 years
Female	5-9 years	Motorcyclist road injuries	246.142	619.75	65.8857	Female	5-9 years	Motorcyclist road injuries	32.5884	79.0609	11.0009	Female	5-9 years	Motorcyclist road injuries	10.9134	29.005	2.73584	Female	5-9 years	Motorcyclist road injuries	0.489622	1.2328	0.131059	Female	5-9 years	Motorcyclist road injuries	0.0648243	0.157267	0.0218829	Female	5-9 years	Motorcyclist road injuries	0.0217088	0.0576963	0.0054421	Female	<5 years	Self-harm by other specified means	0	0	0	Female	5-9 years	Physical violence by sharp object	14.3523	35.8505	4.81514	Female	5-9 years
Male	10-14 years	Motorcyclist road injuries	1075.95	2290.06	364.124	Male	10-14 years	Motorcyclist road injuries	155.19	305.316	69.4047	Male	10-14 years	Motorcyclist road injuries	48.8008	107.466	16.3905	Male	10-14 years	Motorcyclist road injuries	2.02812	4.31668	0.686361	Male	10-14 years	Motorcyclist road injuries	0.292528	0.575511	0.130825	Male	10-14 years	Motorcyclist road injuries	0.0919879	0.20257	0.0308955	Male	5-9 years	Self-harm by other specified means	0	0	0	Male	10-14 years	Physical violence by sharp object	166.338	384.058	55.4841	Male	10-14 years
Female	10-14 years	Motorcyclist road injuries	279.534	694.698	79.4614	Female	10-14 years	Motorcyclist road injuries	42.5194	90.8506	18.0267	Female	10-14 years	Motorcyclist road injuries	12.8798	32.9705	3.76093	Female	10-14 years	Motorcyclist road injuries	0.562175	1.39712	0.159806	Female	10-14 years	Motorcyclist road injuries	0.0855114	0.182711	0.0362538	Female	10-14 years	Motorcyclist road injuries	0.0259027	0.0663075	0.00756366	Female	5-9 years	Self-harm by other specified means	0	0	0	Female	10-14 years	Physical violence by sharp object	21.7813	57.0589	6.72371	Female	10-14 years
Male	15-19 years	Motorcyclist road injuries	1986.25	4388.53	756.824	Male	15-19 years	Motorcyclist road injuries	314.357	589.456	160.033	Male	15-19 years	Motorcyclist road injuries	92.7397	208.589	31.9181	Male	15-19 years	Motorcyclist road injuries	3.04826	6.73501	1.16149	Male	15-19 years	Motorcyclist road injuries	0.482439	0.904628	0.2456	Male	15-19 years	Motorcyclist road injuries	0.142326	0.320118	0.0489842	Male	10-14 years	Self-harm by other specified means	66.5955	136.154	27.2493	Male	15-19 years	Physical violence by sharp object	267.036	648.48	88.2995	Male	15-19 years
Female	15-19 years	Motorcyclist road injuries	566.981	1372.35	178.799	Female	15-19 years	Motorcyclist road injuries	94.0547	191.213	45.0054	Female	15-19 years	Motorcyclist road injuries	26.981	66.8145	8.18197	Female	15-19 years	Motorcyclist road injuries	0.918601	2.22343	0.289683	Female	15-19 years	Motorcyclist road injuries	0.152384	0.309796	0.0729161	Female	15-19 years	Motorcyclist road injuries	0.0437136	0.10825	0.0132561	Female	10-14 years	Self-harm by other specified means	33.0208	82.2565	10.6632	Female	15-19 years	Physical violence by sharp object	36.2389	100.357	11.1542	Female	15-19 years
Male	20-24 years	Motorcyclist road injuries	3255.39	6983.77	1326.73	Male	20-24 years	Motorcyclist road injuries	586.551	1045.37	330.597	Male	20-24 years	Motorcyclist road injuries	156.563	357.053	60.7186	Male	20-24 years	Motorcyclist road injuries	4.80929	10.3173	1.96001	Male	20-24 years	Motorcyclist road injuries	0.866529	1.54435	0.488401	Male	20-24 years	Motorcyclist road injuries	0.231295	0.527485	0.0897014	Male	15-19 years	Self-harm by other specified means	147.718	279.438	65.7469	Male	20-24 years	Physical violence by sharp object	392.16	865.674	151.819	Male	20-24 years
Female	20-24 years	Motorcyclist road injuries	744.796	1726.76	250.17	Female	20-24 years	Motorcyclist road injuries	154.628	278.391	85.2467	Female	20-24 years	Motorcyclist road injuries	37.2834	86.34	12.7924	Female	20-24 years	Motorcyclist road injuries	1.15097	2.66846	0.386601	Female	20-24 years	Motorcyclist road injuries	0.238955	0.430212	0.131736	Female	20-24 years	Motorcyclist road injuries	0.0576161	0.133426	0.0197688	Female	15-19 years	Self-harm by other specified means	78.5786	183.208	27.2741	Female	20-24 years	Physical violence by sharp object	60.1574	147.175	21.6932	Female	20-24 years
Male	25-29 years	Motorcyclist road injuries	3812.09	8252.96	1527.96	Male	25-29 years	Motorcyclist road injuries	782.671	1306.26	459.25	Male	25-29 years	Motorcyclist road injuries	189.241	411.208	73.8174	Male	25-29 years	Motorcyclist road injuries	6.74066	14.5932	2.70179	Male	25-29 years	Motorcyclist road injuries	1.38394	2.30977	0.812061	Male	25-29 years	Motorcyclist road injuries	0.334623	0.727112	0.130526	Male	20-24 years	Self-harm by other specified means	162.809	321.501	68.5345	Male	25-29 years	Physical violence by sharp object	613.847	1270.45	275.45	Male	25-29 years
Female	25-29 years	Motorcyclist road injuries	572.933	1438.51	182.332	Female	25-29 years	Motorcyclist road injuries	162.157	266.34	103.176	Female	25-29 years	Motorcyclist road injuries	31.001	68.6975	10.8978	Female	25-29 years	Motorcyclist road injuries	1.06805	2.68164	0.339901	Female	25-29 years	Motorcyclist road injuries	0.302291	0.496507	0.192339	Female	25-29 years	Motorcyclist road injuries	0.0577915	0.128065	0.0203154	Female	20-24 years	Self-harm by other specified means	86.4026	216.751	26.6259	Female	25-29 years	Physical violence by sharp object	106.737	250.278	44.7267	Female	25-29 years
Male	30-34 years	Motorcyclist road injuries	3140.06	6605.89	1195.7	Male	30-34 years	Motorcyclist road injuries	843.513	1317.39	550.381	Male	30-34 years	Motorcyclist road injuries	166.086	351.144	64.1655	Male	30-34 years	Motorcyclist road injuries	6.80316	14.3121	2.59056	Male	30-34 years	Motorcyclist road injuries	1.82753	2.85421	1.19244	Male	30-34 years	Motorcyclist road injuries	0.359838	0.760778	0.139019	Male	25-29 years	Self-harm by other specified means	140.561	325.635	38.462	Male	30-34 years	Physical violence by sharp object	790.068	1520.27	416.695	Male	30-34 years
Female	30-34 years	Motorcyclist road injuries	532.901	1271.4	152.398	Female	30-34 years	Motorcyclist road injuries	175.276	275.767	116.688	Female	30-34 years	Motorcyclist road injuries	30.1665	65.4754	10.8512	Female	30-34 years	Motorcyclist road injuries	1.25815	3.00171	0.359802	Female	30-34 years	Motorcyclist road injuries	0.413818	0.651072	0.275493	Female	30-34 years	Motorcyclist road injuries	0.0712215	0.154584	0.0256192	Female	25-29 years	Self-harm by other specified means	70.7237	210.313	15.5168	Female	30-34 years	Physical violence by sharp object	143.835	297.863	71.4106	Female	30-34 years
Male	35-39 years	Motorcyclist road injuries	2599.73	5427.98	1038.43	Male	35-39 years	Motorcyclist road injuries	992.334	1393.59	713.596	Male	35-39 years	Motorcyclist road injuries	150.994	288.77	68.7546	Male	35-39 years	Motorcyclist road injuries	5.49385	11.4706	2.19444	Male	35-39 years	Motorcyclist road injuries	2.09704	2.94499	1.508	Male	35-39 years	Motorcyclist road injuries	0.319087	0.610239	0.145295	Male	30-34 years	Self-harm by other specified means	98.1909	249.326	19.0829	Male	35-39 years	Physical violence by sharp object	671.472	1167.22	404.654	Male	35-39 years
Female	35-39 years	Motorcyclist road injuries	751.971	1802.25	249.446	Female	35-39 years	Motorcyclist road injuries	265.835	402.028	184.087	Female	35-39 years	Motorcyclist road injuries	43.3928	92.6136	18.1604	Female	35-39 years	Motorcyclist road injuries	1.70176	4.0786	0.564512	Female	35-39 years	Motorcyclist road injuries	0.601601	0.909814	0.416599	Female	35-39 years	Motorcyclist road injuries	0.0982006	0.20959	0.0410981	Female	30-34 years	Self-harm by other specified means	47.6537	143.336	7.211	Female	35-39 years	Physical violence by sharp object	124.054	236.482	72.401	Female	35-39 years
Male	40-44 years	Motorcyclist road injuries	1906.02	4014.15	704.19	Male	40-44 years	Motorcyclist road injuries	890.099	1167.36	669.048	Male	40-44 years	Motorcyclist road injuries	117.975	230.189	56.3828	Male	40-44 years	Motorcyclist road injuries	5.40542	11.384	1.99706	Male	40-44 years	Motorcyclist road injuries	2.52429	3.31058	1.8974	Male	40-44 years	Motorcyclist road injuries	0.334572	0.652808	0.1599	Male	35-39 years	Self-harm by other specified means	64.5555	175.789	9.90962	Male	40-44 years	Physical violence by sharp object	687.058	1101.58	459.01	Male	40-44 years
Female	40-44 years	Motorcyclist road injuries	521.565	1308.66	162.75	Female	40-44 years	Motorcyclist road injuries	244.301	342.061	174.805	Female	40-44 years	Motorcyclist road injuries	32.9412	70.4641	14.696	Female	40-44 years	Motorcyclist road injuries	1.63085	4.09198	0.508892	Female	40-44 years	Motorcyclist road injuries	0.763889	1.06957	0.546586	Female	40-44 years	Motorcyclist road injuries	0.103002	0.22033	0.0459521	Female	35-39 years	Self-harm by other specified means	28.1029	92.8051	3.31309	Female	40-44 years	Physical violence by sharp object	129.701	222.119	85.6879	Female	40-44 years
Male	45-49 years	Motorcyclist road injuries	1626.32	3429.85	634.827	Male	45-49 years	Motorcyclist road injuries	832.756	1094.59	642.623	Male	45-49 years	Motorcyclist road injuries	103.877	201.297	51.141	Male	45-49 years	Motorcyclist road injuries	5.95828	12.5658	2.32579	Male	45-49 years	Motorcyclist road injuries	3.05093	4.01021	2.35435	Male	45-49 years	Motorcyclist road injuries	0.38057	0.737484	0.187363	Male	40-44 years	Self-harm by other specified means	60.9405	173.864	8.45535	Male	45-49 years	Physical violence by sharp object	821.419	1248.53	585.013	Male	45-49 years
Female	45-49 years	Motorcyclist road injuries	272.616	683.041	83.2654	Female	45-49 years	Motorcyclist road injuries	204.164	270.552	152.34	Female	45-49 years	Motorcyclist road injuries	20.7775	41.3357	10.3107	Female	45-49 years	Motorcyclist road injuries	1.11615	2.79651	0.340906	Female	45-49 years	Motorcyclist road injuries	0.835889	1.1077	0.62371	Female	45-49 years	Motorcyclist road injuries	0.0850676	0.169237	0.0422142	Female	40-44 years	Self-harm by other specified means	22.4212	79.4893	2.36087	Female	45-49 years	Physical violence by sharp object	161.241	257.831	113.268	Female	45-49 years
Male	50-54 years	Motorcyclist road injuries	1660.88	3577.62	640.965	Male	50-54 years	Motorcyclist road injuries	945.235	1200.46	732.28	Male	50-54 years	Motorcyclist road injuries	109.849	207.906	54.5451	Male	50-54 years	Motorcyclist road injuries	6.5634	14.1379	2.53295	Male	50-54 years	Motorcyclist road injuries	3.73535	4.74392	2.8938	Male	50-54 years	Motorcyclist road injuries	0.434099	0.821595	0.21555	Male	45-49 years	Self-harm by other specified means	66.9623	201.573	9.13011	Male	50-54 years	Physical violence by sharp object	824.894	1160.74	626.877	Male	50-54 years
Female	50-54 years	Motorcyclist road injuries	257.119	628.556	78.161	Female	50-54 years	Motorcyclist road injuries	220.105	280.629	170.256	Female	50-54 years	Motorcyclist road injuries	20.6391	41.6949	10.7866	Female	50-54 years	Motorcyclist road injuries	1.14291	2.79397	0.347431	Female	50-54 years	Motorcyclist road injuries	0.978382	1.24741	0.7568	Female	50-54 years	Motorcyclist road injuries	0.091742	0.185337	0.0479472	Female	45-49 years	Self-harm by other specified means	21.7693	78.2802	1.88	Female	50-54 years	Physical violence by sharp object	174.19	254.769	129.091	Female	50-54 years
Male	55-59 years	Motorcyclist road injuries	1595.81	3240.44	619.36	Male	55-59 years	Motorcyclist road injuries	1035.59	1312.6	825.315	Male	55-59 years	Motorcyclist road injuries	110.648	201.974	56.5121	Male	55-59 years	Motorcyclist road injuries	7.00451	14.2233	2.71856	Male	55-59 years	Motorcyclist road injuries	4.54551	5.76139	3.62256	Male	55-59 years	Motorcyclist road injuries	0.485667	0.886524	0.248049	Male	50-54 years	Self-harm by other specified means	47.9336	139.524	6.33103	Male	55-59 years	Physical violence by sharp object	629.377	814.323	495.383	Male	55-59 years
Female	55-59 years	Motorcyclist road injuries	335.73	782.795	108.42	Female	55-59 years	Motorcyclist road injuries	254.221	331.057	197.892	Female	55-59 years	Motorcyclist road injuries	25.0351	48.223	12.2984	Female	55-59 years	Motorcyclist road injuries	1.62346	3.78529	0.524278	Female	55-59 years	Motorcyclist road injuries	1.22931	1.60087	0.95693	Female	55-59 years	Motorcyclist road injuries	0.12106	0.233188	0.0594702	Female	50-54 years	Self-harm by other specified means	16.5321	63.38	1.07109	Female	55-59 years	Physical violence by sharp object	141.521	191.838	110.001	Female	55-59 years
Male	60-64 years	Motorcyclist road injuries	1153.68	2389.27	461.942	Male	60-64 years	Motorcyclist road injuries	942.505	1191.69	763.012	Male	60-64 years	Motorcyclist road injuries	88.0041	155.903	47.0579	Male	60-64 years	Motorcyclist road injuries	6.32271	13.0943	2.53165	Male	60-64 years	Motorcyclist road injuries	5.16536	6.53101	4.18166	Male	60-64 years	Motorcyclist road injuries	0.482303	0.854421	0.257899	Male	55-59 years	Self-harm by other specified means	37.6115	113.636	4.67932	Male	60-64 years	Physical violence by sharp object	538.536	675.093	436.466	Male	60-64 years
Female	60-64 years	Motorcyclist road injuries	295.758	685.092	96.6733	Female	60-64 years	Motorcyclist road injuries	249.683	317.8	199.9	Female	60-64 years	Motorcyclist road injuries	22.9159	44.2058	11.36	Female	60-64 years	Motorcyclist road injuries	1.72213	3.98914	0.562907	Female	60-64 years	Motorcyclist road injuries	1.45385	1.85048	1.16397	Female	60-64 years	Motorcyclist road injuries	0.133434	0.257401	0.0661469	Female	55-59 years	Self-harm by other specified means	12.2462	51.3104	0.599027	Female	60-64 years	Physical violence by sharp object	126.458	166.401	100.445	Female	60-64 years
Male	65-69 years	Motorcyclist road injuries	666.895	1409.83	247.293	Male	65-69 years	Motorcyclist road injuries	748.914	940.469	620.889	Male	65-69 years	Motorcyclist road injuries	59.3141	99.4858	34.2962	Male	65-69 years	Motorcyclist road injuries	4.95635	10.4778	1.83788	Male	65-69 years	Motorcyclist road injuries	5.56591	6.98954	4.61443	Male	65-69 years	Motorcyclist road injuries	0.440821	0.739376	0.254888	Male	60-64 years	Self-harm by other specified means	35.2078	105.286	4.95466	Male	65-69 years	Physical violence by sharp object	492.178	618.729	399.314	Male	65-69 years
Female	65-69 years	Motorcyclist road injuries	189.554	482.926	54.5441	Female	65-69 years	Motorcyclist road injuries	220.492	275.603	177.161	Female	65-69 years	Motorcyclist road injuries	17.1068	31.6228	9.18003	Female	65-69 years	Motorcyclist road injuries	1.36251	3.47126	0.392062	Female	65-69 years	Motorcyclist road injuries	1.5849	1.98103	1.27343	Female	65-69 years	Motorcyclist road injuries	0.122963	0.227304	0.0659859	Female	60-64 years	Self-harm by other specified means	11.9178	45.8789	0.736229	Female	65-69 years	Physical violence by sharp object	125.006	160.178	99.9254	Female	65-69 years
Male	70-74 years	Motorcyclist road injuries	401.97	841.082	153.194	Male	70-74 years	Motorcyclist road injuries	525.261	647.853	436.022	Male	70-74 years	Motorcyclist road injuries	38.6455	64.2734	22.4796	Male	70-74 years	Motorcyclist road injuries	4.59744	9.61969	1.75212	Male	70-74 years	Motorcyclist road injuries	6.00755	7.40967	4.9869	Male	70-74 years	Motorcyclist road injuries	0.442	0.735113	0.257106	Male	65-69 years	Self-harm by other specified means	41.0413	120.875	7.45418	Male	70-74 years	Physical violence by sharp object	351.994	441.453	289.303	Male	70-74 years
Female	70-74 years	Motorcyclist road injuries	122.752	334.857	31.8298	Female	70-74 years	Motorcyclist road injuries	171.741	210.613	137.961	Female	70-74 years	Motorcyclist road injuries	12.1923	22.3676	6.63747	Female	70-74 years	Motorcyclist road injuries	1.21379	3.31113	0.314739	Female	70-74 years	Motorcyclist road injuries	1.6982	2.08258	1.36419	Female	70-74 years	Motorcyclist road injuries	0.12056	0.221175	0.0656326	Female	65-69 years	Self-harm by other specified means	16.4871	62.4929	1.28833	Female	70-74 years	Physical violence by sharp object	91.8958	118.221	73.8032	Female	70-74 years
Male	75-79 years	Motorcyclist road injuries	257.672	541.634	106.37	Male	75-79 years	Motorcyclist road injuries	322.982	392.911	270.794	Male	75-79 years	Motorcyclist road injuries	23.9806	39.719	13.8774	Male	75-79 years	Motorcyclist road injuries	5.24742	11.0302	2.1662	Male	75-79 years	Motorcyclist road injuries	6.57743	8.00153	5.51464	Male	75-79 years	Motorcyclist road injuries	0.488358	0.808865	0.28261	Male	70-74 years	Self-harm by other specified means	36.4718	98.1166	8.37936	Male	75-79 years	Physical violence by sharp object	224.029	276.09	187.478	Male	75-79 years
Female	75-79 years	Motorcyclist road injuries	97.8903	270.939	24.7262	Female	75-79 years	Motorcyclist road injuries	119.223	147.335	96.1799	Female	75-79 years	Motorcyclist road injuries	8.80964	17.1604	4.60663	Female	75-79 years	Motorcyclist road injuries	1.506	4.16827	0.380401	Female	75-79 years	Motorcyclist road injuries	1.83419	2.26667	1.47968	Female	75-79 years	Motorcyclist road injuries	0.135532	0.264004	0.0708709	Female	70-74 years	Self-harm by other specified means	18.6892	63.59	2.01004	Female	75-79 years	Physical violence by sharp object	63.1516	79.2005	51.9244	Female	75-79 years
Male	80-84 years	Motorcyclist road injuries	121.65	239.919	51.1189	Male	80-84 years	Motorcyclist road injuries	155.753	190.264	130.035	Male	80-84 years	Motorcyclist road injuries	11.3151	18.0976	6.64647	Male	80-84 years	Motorcyclist road injuries	5.59175	11.0281	2.34972	Male	80-84 years	Motorcyclist road injuries	7.1593	8.74563	5.97716	Male	80-84 years	Motorcyclist road injuries	0.520109	0.831872	0.305511	Male	75-79 years	Self-harm by other specified means	33.0772	76.39	9.04026	Male	80-84 years	Physical violence by sharp object	140.293	168.462	117.349	Male	80-84 years
Female	80-84 years	Motorcyclist road injuries	64.7316	167.64	15.9335	Female	80-84 years	Motorcyclist road injuries	68.0828	84.3702	54.5358	Female	80-84 years	Motorcyclist road injuries	5.30893	10.3964	2.73647	Female	80-84 years	Motorcyclist road injuries	1.86904	4.84041	0.460061	Female	80-84 years	Motorcyclist road injuries	1.96581	2.43608	1.57465	Female	80-84 years	Motorcyclist road injuries	0.153289	0.300182	0.0790123	Female	75-79 years	Self-harm by other specified means	23.03	68.7163	3.4163	Female	80-84 years	Physical violence by sharp object	46.3791	57.0844	38.6351	Female	80-84 years
Male	85-89 years	Motorcyclist road injuries	33.1789	67.7048	13.572	Male	85-89 years	Motorcyclist road injuries	45.8647	56.3188	38.7818	Male	85-89 years	Motorcyclist road injuries	3.19803	4.98861	1.89225	Male	85-89 years	Motorcyclist road injuries	5.54593	11.317	2.2686	Male	85-89 years	Motorcyclist road injuries	7.6664	9.41383	6.48247	Male	85-89 years	Motorcyclist road injuries	0.534558	0.833858	0.316293	Male	80-84 years	Self-harm by other specified means	38.4392	83.3141	12.6609	Male	85-89 years	Physical violence by sharp object	53.1152	64.0249	44.7817	Male	85-89 years
Female	85-89 years	Motorcyclist road injuries	24.8072	63.2583	7.10016	Female	85-89 years	Motorcyclist road injuries	26.9225	32.9242	21.6161	Female	85-89 years	Motorcyclist road injuries	2.04219	3.86413	1.06889	Female	85-89 years	Motorcyclist road injuries	1.88032	4.79481	0.538173	Female	85-89 years	Motorcyclist road injuries	2.04065	2.49557	1.63844	Female	85-89 years	Motorcyclist road injuries	0.154793	0.292891	0.0810191	Female	80-84 years	Self-harm by other specified means	30.7811	82.3937	5.27183	Female	85-89 years	Physical violence by sharp object	26.0381	32.2365	21.6108	Female	85-89 years
Male	90-94 years	Motorcyclist road injuries	4.61349	9.36144	1.94947	Male	90-94 years	Motorcyclist road injuries	5.95593	7.21474	5.03991	Male	90-94 years	Motorcyclist road injuries	0.424301	0.666497	0.255169	Male	90-94 years	Motorcyclist road injuries	6.43269	13.0528	2.71818	Male	90-94 years	Motorcyclist road injuries	8.30448	10.0597	7.02725	Male	90-94 years	Motorcyclist road injuries	0.591611	0.92931	0.355787	Male	85-89 years	Self-harm by other specified means	15.3679	33.1066	4.88442	Male	90-94 years	Physical violence by sharp object	7.58523	9.0335	6.43223	Male	90-94 years
Female	90-94 years	Motorcyclist road injuries	5.05095	12.9605	1.49095	Female	90-94 years	Motorcyclist road injuries	6.25953	7.56996	5.10364	Female	90-94 years	Motorcyclist road injuries	0.442173	0.795969	0.247993	Female	90-94 years	Motorcyclist road injuries	1.67837	4.30661	0.495423	Female	90-94 years	Motorcyclist road injuries	2.07996	2.5154	1.69587	Female	90-94 years	Motorcyclist road injuries	0.146928	0.26449	0.0824047	Female	85-89 years	Self-harm by other specified means	22.9708	58.9722	5.18819	Female	90-94 years	Physical violence by sharp object	9.67623	11.927	8.07579	Female	90-94 years
Male	95+ years	Motorcyclist road injuries	0.721546	1.56959	0.277983	Male	95+ years	Motorcyclist road injuries	0.806384	0.973462	0.689859	Male	95+ years	Motorcyclist road injuries	0.0608994	0.105348	0.0356584	Male	95+ years	Motorcyclist road injuries	8.41572	18.3068	3.24225	Male	95+ years	Motorcyclist road injuries	9.40524	11.3539	8.04615	Male	95+ years	Motorcyclist road injuries	0.710298	1.22872	0.415901	Male	90-94 years	Self-harm by other specified means	1.62825	3.57844	0.569046	Male	95+ years	Physical violence by sharp object	0.794948	0.986407	0.658657	Male	95+ years
Female	95+ years	Motorcyclist road injuries	0.728336	1.89854	0.207049	Female	95+ years	Motorcyclist road injuries	1.1326	1.35782	0.93226	Female	95+ years	Motorcyclist road injuries	0.0720341	0.12882	0.0405249	Female	95+ years	Motorcyclist road injuries	1.35726	3.53794	0.385836	Female	95+ years	Motorcyclist road injuries	2.11061	2.53029	1.73727	Female	95+ years	Motorcyclist road injuries	0.134236	0.240057	0.0755182	Female	90-94 years	Self-harm by other specified means	9.07879	21.2657	2.76029	Female	95+ years	Physical violence by sharp object	2.41954	3.05402	2.00014	Female	95+ years
Male	<5 years	Pedestrian road injuries	188.825	425.784	67.2	Male	<5 years	Pedestrian road injuries	26.1836	59.7054	10.7648	Male	<5 years	Pedestrian road injuries	8.87786	21.4381	2.99453	Male	<5 years	Pedestrian road injuries	0.309898	0.698794	0.110288	Male	<5 years	Pedestrian road injuries	0.0429723	0.0979882	0.0176672	Male	<5 years	Pedestrian road injuries	0.0145703	0.035184	0.00491461	Male	95+ years	Self-harm by other specified means	0.111037	0.262194	0.0357352	Male	<5 years	Other exposure to mechanical forces	389.794	861.302	131.704	Male	<5 years
Female	<5 years	Pedestrian road injuries	128.795	331.633	40.9699	Female	<5 years	Pedestrian road injuries	17.4878	42.8124	6.8061	Female	<5 years	Pedestrian road injuries	5.97402	15.9781	1.80508	Female	<5 years	Pedestrian road injuries	0.236487	0.608929	0.075227	Female	<5 years	Pedestrian road injuries	0.0321104	0.0786102	0.0124971	Female	<5 years	Pedestrian road injuries	0.0109692	0.0293383	0.0033144	Female	95+ years	Self-harm by other specified means	1.86182	4.59183	0.580774	Female	<5 years	Other exposure to mechanical forces	188.63	461.553	51.5332	Female	<5 years
Male	5-9 years	Pedestrian road injuries	647.755	1429.69	241.003	Male	5-9 years	Pedestrian road injuries	94.8194	200.758	44.7884	Male	5-9 years	Pedestrian road injuries	30.1879	71.8179	11.0308	Male	5-9 years	Pedestrian road injuries	1.18919	2.62472	0.442449	Male	5-9 years	Pedestrian road injuries	0.174076	0.368565	0.0822256	Male	5-9 years	Pedestrian road injuries	0.055421	0.131848	0.0202511	Male	<5 years	Motor vehicle road injuries	220.113	554.667	72.6252	Male	5-9 years	Other exposure to mechanical forces	306.424	753.967	105.517	Male	5-9 years
Female	5-9 years	Pedestrian road injuries	327.715	841.687	109.6	Female	5-9 years	Pedestrian road injuries	48.1298	111.558	20.7414	Female	5-9 years	Pedestrian road injuries	15.1985	39.1285	5.01061	Female	5-9 years	Pedestrian road injuries	0.651884	1.67427	0.218015	Female	5-9 years	Pedestrian road injuries	0.095739	0.221909	0.0412584	Female	5-9 years	Pedestrian road injuries	0.0302326	0.0778339	0.00996703	Female	<5 years	Motor vehicle road injuries	169.18	414.714	48.9791	Female	5-9 years	Other exposure to mechanical forces	118.867	325.312	30.8036	Female	5-9 years
Male	10-14 years	Pedestrian road injuries	1022.42	2269.42	393.323	Male	10-14 years	Pedestrian road injuries	171.195	319.738	89.5421	Male	10-14 years	Pedestrian road injuries	48.2305	109.648	18.0559	Male	10-14 years	Pedestrian road injuries	1.92722	4.27778	0.741401	Male	10-14 years	Pedestrian road injuries	0.322696	0.602695	0.168784	Male	10-14 years	Pedestrian road injuries	0.0909129	0.206683	0.0340348	Male	5-9 years	Motor vehicle road injuries	668.597	1527.81	223.716	Male	10-14 years	Other exposure to mechanical forces	359.694	846.815	125.019	Male	10-14 years
Female	10-14 years	Pedestrian road injuries	507.566	1224.23	171.01	Female	10-14 years	Pedestrian road injuries	84.8524	174.735	42.2771	Female	10-14 years	Pedestrian road injuries	23.8805	57.6817	8.32705	Female	10-14 years	Pedestrian road injuries	1.02077	2.46206	0.343921	Female	10-14 years	Pedestrian road injuries	0.170648	0.351412	0.0850241	Female	10-14 years	Pedestrian road injuries	0.0480265	0.116005	0.0167467	Female	5-9 years	Motor vehicle road injuries	386.784	983.433	109.974	Female	10-14 years	Other exposure to mechanical forces	114.297	337.642	31.0411	Female	10-14 years
Male	15-19 years	Pedestrian road injuries	1688.15	3799.82	618.253	Male	15-19 years	Pedestrian road injuries	312.351	567.461	167.79	Male	15-19 years	Pedestrian road injuries	80.9161	179.575	28.4599	Male	15-19 years	Pedestrian road injuries	2.59077	5.83153	0.948822	Male	15-19 years	Pedestrian road injuries	0.47936	0.870873	0.257504	Male	15-19 years	Pedestrian road injuries	0.124181	0.27559	0.043677	Male	10-14 years	Motor vehicle road injuries	1042.25	2338.79	359.153	Male	15-19 years	Other exposure to mechanical forces	482.83	1068	185.592	Male	15-19 years
Female	15-19 years	Pedestrian road injuries	1144.57	2691.93	403.361	Female	15-19 years	Pedestrian road injuries	195.589	374.81	100.665	Female	15-19 years	Pedestrian road injuries	54.058	128.583	17.6059	Female	15-19 years	Pedestrian road injuries	1.85439	4.36137	0.65351	Female	15-19 years	Pedestrian road injuries	0.316886	0.607253	0.163094	Female	15-19 years	Pedestrian road injuries	0.0875828	0.208326	0.0285244	Female	10-14 years	Motor vehicle road injuries	478.881	1127.04	146.242	Female	15-19 years	Other exposure to mechanical forces	141.809	383.434	40.9692	Female	15-19 years
Male	20-24 years	Pedestrian road injuries	3007.72	6666.69	1145.68	Male	20-24 years	Pedestrian road injuries	545.248	970.363	297.638	Male	20-24 years	Pedestrian road injuries	142.861	320.805	52.578	Male	20-24 years	Pedestrian road injuries	4.44339	9.8489	1.69255	Male	20-24 years	Pedestrian road injuries	0.805511	1.43354	0.43971	Male	20-24 years	Pedestrian road injuries	0.211053	0.473935	0.077675	Male	15-19 years	Motor vehicle road injuries	1909.3	4286.41	692.325	Male	20-24 years	Other exposure to mechanical forces	649.036	1390.95	248.442	Male	20-24 years
Female	20-24 years	Pedestrian road injuries	1713	3996.1	587.575	Female	20-24 years	Pedestrian road injuries	310.067	585.127	164.207	Female	20-24 years	Pedestrian road injuries	81.4147	186.329	28.9311	Female	20-24 years	Pedestrian road injuries	2.64719	6.17539	0.908013	Female	20-24 years	Pedestrian road injuries	0.479164	0.90423	0.253758	Female	20-24 years	Pedestrian road injuries	0.125815	0.287944	0.0447088	Female	15-19 years	Motor vehicle road injuries	781.241	1962.71	244.024	Female	20-24 years	Other exposure to mechanical forces	198.609	514.664	60.738	Female	20-24 years
Male	25-29 years	Pedestrian road injuries	3898.77	8611.84	1498.69	Male	25-29 years	Pedestrian road injuries	731	1289.31	422.115	Male	25-29 years	Pedestrian road injuries	185.169	399.421	70.3851	Male	25-29 years	Pedestrian road injuries	6.89394	15.2277	2.65003	Male	25-29 years	Pedestrian road injuries	1.29258	2.2798	0.746398	Male	25-29 years	Pedestrian road injuries	0.327421	0.70627	0.124457	Male	20-24 years	Motor vehicle road injuries	3250.02	7087.04	1185.98	Male	25-29 years	Other exposure to mechanical forces	1012.65	2200.33	406.251	Male	25-29 years
Female	25-29 years	Pedestrian road injuries	1368.56	3092.26	470.344	Female	25-29 years	Pedestrian road injuries	304.83	528.589	181.112	Female	25-29 years	Pedestrian road injuries	67.445	142.114	25.2155	Female	25-29 years	Pedestrian road injuries	2.55125	5.76454	0.876807	Female	25-29 years	Pedestrian road injuries	0.568259	0.985385	0.337626	Female	25-29 years	Pedestrian road injuries	0.12573	0.264927	0.0470064	Female	20-24 years	Motor vehicle road injuries	1280.68	3244.43	398.264	Female	25-29 years	Other exposure to mechanical forces	343.469	868.07	115.132	Female	25-29 years
Male	30-34 years	Pedestrian road injuries	3205.86	7138.96	1240.04	Male	30-34 years	Pedestrian road injuries	711.249	1187.8	448.218	Male	30-34 years	Pedestrian road injuries	157.689	344.754	60.2503	Male	30-34 years	Pedestrian road injuries	6.94572	15.4671	2.68664	Male	30-34 years	Pedestrian road injuries	1.54097	2.57344	0.971096	Male	30-34 years	Pedestrian road injuries	0.341644	0.746933	0.130537	Male	25-29 years	Motor vehicle road injuries	5652.75	11753.1	1906.52	Male	30-34 years	Other exposure to mechanical forces	1286.15	2601.76	558.882	Male	30-34 years
Female	30-34 years	Pedestrian road injuries	1198.02	2908.89	409.778	Female	30-34 years	Pedestrian road injuries	297.531	513.354	189.719	Female	30-34 years	Pedestrian road injuries	60.672	144.593	23.2801	Female	30-34 years	Pedestrian road injuries	2.82846	6.86772	0.967462	Female	30-34 years	Pedestrian road injuries	0.702455	1.212	0.447917	Female	30-34 years	Pedestrian road injuries	0.143243	0.341377	0.054963	Female	25-29 years	Motor vehicle road injuries	2228.88	5445.89	682.511	Female	30-34 years	Other exposure to mechanical forces	461.721	1123	172.46	Female	30-34 years
Male	35-39 years	Pedestrian road injuries	2640.43	5744.68	980.75	Male	35-39 years	Pedestrian road injuries	767.44	1156.98	505.145	Male	35-39 years	Pedestrian road injuries	139.087	290.856	57.2046	Male	35-39 years	Pedestrian road injuries	5.57986	12.1399	2.07256	Male	35-39 years	Pedestrian road injuries	1.62178	2.44497	1.06749	Male	35-39 years	Pedestrian road injuries	0.293925	0.614647	0.120887	Male	30-34 years	Motor vehicle road injuries	8355.19	17354	3087.15	Male	35-39 years	Other exposure to mechanical forces	1116.29	2324.29	478.698	Male	35-39 years
Female	35-39 years	Pedestrian road injuries	1667.14	3998.74	554.027	Female	35-39 years	Pedestrian road injuries	424.31	713.4	268.03	Female	35-39 years	Pedestrian road injuries	85.3557	194.891	32.2427	Female	35-39 years	Pedestrian road injuries	3.77285	9.04939	1.2538	Female	35-39 years	Pedestrian road injuries	0.96024	1.61447	0.606569	Female	35-39 years	Pedestrian road injuries	0.193165	0.441051	0.0729673	Female	30-34 years	Motor vehicle road injuries	3251.34	7813.62	962.852	Female	35-39 years	Other exposure to mechanical forces	403.624	975.579	150.492	Female	35-39 years
Male	40-44 years	Pedestrian road injuries	1922.12	4131.24	685.98	Male	40-44 years	Pedestrian road injuries	670.067	964.702	471.474	Male	40-44 years	Pedestrian road injuries	106.328	226.136	43.3603	Male	40-44 years	Pedestrian road injuries	5.45106	11.7161	1.94542	Male	40-44 years	Pedestrian road injuries	1.90029	2.73586	1.33708	Male	40-44 years	Pedestrian road injuries	0.301543	0.641315	0.122969	Male	35-39 years	Motor vehicle road injuries	7688.59	15778.3	2959.53	Male	40-44 years	Other exposure to mechanical forces	1196.35	2397.33	575.219	Male	40-44 years
Female	40-44 years	Pedestrian road injuries	1186.54	2823.72	372.094	Female	40-44 years	Pedestrian road injuries	372.973	576.645	246.213	Female	40-44 years	Pedestrian road injuries	64.2304	137.776	24.4725	Female	40-44 years	Pedestrian road injuries	3.71011	8.82933	1.16348	Female	40-44 years	Pedestrian road injuries	1.16623	1.80308	0.769868	Female	40-44 years	Pedestrian road injuries	0.200838	0.430805	0.0765216	Female	35-39 years	Motor vehicle road injuries	3160.3	7141.27	991.827	Female	40-44 years	Other exposure to mechanical forces	423.575	973.164	173.524	Female	40-44 years
Male	45-49 years	Pedestrian road injuries	1684.36	3721.22	640.028	Male	45-49 years	Pedestrian road injuries	646.592	928.172	467.117	Male	45-49 years	Pedestrian road injuries	96.1932	204.353	43.2329	Male	45-49 years	Pedestrian road injuries	6.17092	13.6333	2.34485	Male	45-49 years	Pedestrian road injuries	2.36889	3.40051	1.71136	Male	45-49 years	Pedestrian road injuries	0.352419	0.748678	0.15839	Male	40-44 years	Motor vehicle road injuries	8382.01	17070.6	3029.76	Male	45-49 years	Other exposure to mechanical forces	1455.82	2800.42	718.105	Male	45-49 years
Female	45-49 years	Pedestrian road injuries	675.354	1611.33	233.386	Female	45-49 years	Pedestrian road injuries	312.579	447.495	225.925	Female	45-49 years	Pedestrian road injuries	41.4191	87.6606	18.947	Female	45-49 years	Pedestrian road injuries	2.76504	6.59713	0.95553	Female	45-49 years	Pedestrian road injuries	1.27976	1.83214	0.924985	Female	45-49 years	Pedestrian road injuries	0.169579	0.358901	0.077573	Female	40-44 years	Motor vehicle road injuries	3711.51	8676.97	1181.47	Female	45-49 years	Other exposure to mechanical forces	506.157	1131.29	224.001	Female	45-49 years
Male	50-54 years	Pedestrian road injuries	1736.92	3633.7	611.238	Male	50-54 years	Pedestrian road injuries	741.345	1022.61	563.609	Male	50-54 years	Pedestrian road injuries	102.657	201.264	46.7755	Male	50-54 years	Pedestrian road injuries	6.86391	14.3595	2.41547	Male	50-54 years	Pedestrian road injuries	2.92962	4.0411	2.22725	Male	50-54 years	Pedestrian road injuries	0.405675	0.795349	0.184846	Male	45-49 years	Motor vehicle road injuries	9582.88	19899.6	3904.43	Male	50-54 years	Other exposure to mechanical forces	1447.91	2713.12	792.268	Male	50-54 years
Female	50-54 years	Pedestrian road injuries	660.764	1520.84	199.016	Female	50-54 years	Pedestrian road injuries	343.276	466.242	261.918	Female	50-54 years	Pedestrian road injuries	42.0837	85.9248	18.9508	Female	50-54 years	Pedestrian road injuries	2.93714	6.76022	0.884641	Female	50-54 years	Pedestrian road injuries	1.52588	2.07247	1.16424	Female	50-54 years	Pedestrian road injuries	0.187065	0.381942	0.0842376	Female	45-49 years	Motor vehicle road injuries	4485.24	9828.12	1544.71	Female	50-54 years	Other exposure to mechanical forces	523.214	1121.01	248.929	Female	50-54 years
Male	55-59 years	Pedestrian road injuries	1645.36	3510.99	625.243	Male	55-59 years	Pedestrian road injuries	837.373	1110.37	642.185	Male	55-59 years	Pedestrian road injuries	103.807	196.497	49.6495	Male	55-59 years	Pedestrian road injuries	7.22199	15.4108	2.74438	Male	55-59 years	Pedestrian road injuries	3.67549	4.87374	2.81874	Male	55-59 years	Pedestrian road injuries	0.455639	0.862484	0.217927	Male	50-54 years	Motor vehicle road injuries	7876.05	16551.1	2783.09	Male	55-59 years	Other exposure to mechanical forces	1066.06	1872.27	622.047	Male	55-59 years
Female	55-59 years	Pedestrian road injuries	835.327	2023.32	291.493	Female	55-59 years	Pedestrian road injuries	413.898	561.73	314.153	Female	55-59 years	Pedestrian road injuries	52.1208	102.064	23.3141	Female	55-59 years	Pedestrian road injuries	4.03932	9.78399	1.40955	Female	55-59 years	Pedestrian road injuries	2.00145	2.71631	1.51912	Female	55-59 years	Pedestrian road injuries	0.252036	0.493542	0.112738	Female	50-54 years	Motor vehicle road injuries	4322.62	9853.74	1337.35	Female	55-59 years	Other exposure to mechanical forces	406.023	832.18	211.116	Female	55-59 years
Male	60-64 years	Pedestrian road injuries	1136.66	2447.12	421.477	Male	60-64 years	Pedestrian road injuries	806.932	1038.93	637.099	Male	60-64 years	Pedestrian road injuries	82.7783	152.516	42.8391	Male	60-64 years	Pedestrian road injuries	6.22941	13.4114	2.30989	Male	60-64 years	Pedestrian road injuries	4.42236	5.69382	3.49159	Male	60-64 years	Pedestrian road injuries	0.453663	0.835859	0.234778	Male	55-59 years	Motor vehicle road injuries	4703.72	10242.4	1756.04	Male	60-64 years	Other exposure to mechanical forces	873.767	1455.12	562.279	Male	60-64 years
Female	60-64 years	Pedestrian road injuries	670.342	1514.68	218.262	Female	60-64 years	Pedestrian road injuries	428.593	560.057	334.107	Female	60-64 years	Pedestrian road injuries	46.4443	90.8699	22.2683	Female	60-64 years	Pedestrian road injuries	3.90325	8.81965	1.27089	Female	60-64 years	Pedestrian road injuries	2.4956	3.26109	1.94543	Female	60-64 years	Pedestrian road injuries	0.270435	0.529115	0.129663	Female	55-59 years	Motor vehicle road injuries	3143.01	7044.97	1029.51	Female	60-64 years	Other exposure to mechanical forces	351.048	695.103	200.058	Female	60-64 years
Male	65-69 years	Pedestrian road injuries	602.333	1228.35	246.519	Male	65-69 years	Pedestrian road injuries	692.795	886.455	559.581	Male	65-69 years	Pedestrian road injuries	55.7786	93.9498	31.3441	Male	65-69 years	Pedestrian road injuries	4.47653	9.12905	1.83213	Male	65-69 years	Pedestrian road injuries	5.14883	6.58811	4.15879	Male	65-69 years	Pedestrian road injuries	0.414545	0.698232	0.232948	Male	60-64 years	Motor vehicle road injuries	2901.23	6420.4	992.693	Male	65-69 years	Other exposure to mechanical forces	746.987	1168.35	521.083	Male	65-69 years
Female	65-69 years	Pedestrian road injuries	440.179	930.876	170.734	Female	65-69 years	Pedestrian road injuries	417.154	513.147	336.402	Female	65-69 years	Pedestrian road injuries	36.4209	62.8153	19.4697	Female	65-69 years	Pedestrian road injuries	3.164	6.69112	1.22723	Female	65-69 years	Pedestrian road injuries	2.9985	3.6885	2.41806	Female	65-69 years	Pedestrian road injuries	0.261793	0.451515	0.139948	Female	60-64 years	Motor vehicle road injuries	2347.54	5403.19	804.501	Female	65-69 years	Other exposure to mechanical forces	323.24	567.628	203.828	Female	65-69 years
Male	70-74 years	Pedestrian road injuries	322.881	650.524	131.396	Male	70-74 years	Pedestrian road injuries	527.773	666.109	432.723	Male	70-74 years	Pedestrian road injuries	36.856	57.3921	21.8371	Male	70-74 years	Pedestrian road injuries	3.69288	7.44022	1.50281	Male	70-74 years	Pedestrian road injuries	6.03629	7.61846	4.94917	Male	70-74 years	Pedestrian road injuries	0.421532	0.656409	0.249756	Male	65-69 years	Motor vehicle road injuries	1647.35	3723.36	566.24	Male	70-74 years	Other exposure to mechanical forces	504.057	743.938	379.584	Male	70-74 years
Female	70-74 years	Pedestrian road injuries	433.282	877.455	180.719	Female	70-74 years	Pedestrian road injuries	394.162	496.717	322.18	Female	70-74 years	Pedestrian road injuries	35.0878	58.2299	19.7164	Female	70-74 years	Pedestrian road injuries	4.28437	8.67645	1.78698	Female	70-74 years	Pedestrian road injuries	3.89755	4.91163	3.18577	Female	70-74 years	Pedestrian road injuries	0.346955	0.575788	0.19496	Female	65-69 years	Motor vehicle road injuries	1579.93	3846.58	519.515	Female	70-74 years	Other exposure to mechanical forces	225.492	372.641	154.222	Female	70-74 years
Male	75-79 years	Pedestrian road injuries	183.727	360.516	77.3023	Male	75-79 years	Pedestrian road injuries	354.407	441.32	296.639	Male	75-79 years	Pedestrian road injuries	23.3741	36.5023	14.0509	Male	75-79 years	Pedestrian road injuries	3.74155	7.34181	1.57424	Male	75-79 years	Pedestrian road injuries	7.2174	8.98737	6.04098	Male	75-79 years	Pedestrian road injuries	0.476006	0.743359	0.286143	Male	70-74 years	Motor vehicle road injuries	731.941	1778.59	246.769	Male	75-79 years	Other exposure to mechanical forces	302.836	400.063	235.143	Male	75-79 years
Female	75-79 years	Pedestrian road injuries	528.539	1008.93	243.261	Female	75-79 years	Pedestrian road injuries	373.718	469.008	301.326	Female	75-79 years	Pedestrian road injuries	38.1052	65.1614	20.5279	Female	75-79 years	Pedestrian road injuries	8.13132	15.5219	3.74246	Female	75-79 years	Pedestrian road injuries	5.74947	7.21548	4.63577	Female	75-79 years	Pedestrian road injuries	0.586231	1.00248	0.315812	Female	70-74 years	Motor vehicle road injuries	654.199	1625.8	199.986	Female	75-79 years	Other exposure to mechanical forces	147.163	217.562	105.314	Female	75-79 years
Male	80-84 years	Pedestrian road injuries	77.9635	157.33	31.5079	Male	80-84 years	Pedestrian road injuries	190.398	233.737	157.637	Male	80-84 years	Pedestrian road injuries	11.5908	17.9768	7.15655	Male	80-84 years	Pedestrian road injuries	3.58366	7.23181	1.44829	Male	80-84 years	Pedestrian road injuries	8.75182	10.7439	7.24591	Male	80-84 years	Pedestrian road injuries	0.532782	0.826321	0.328957	Male	75-79 years	Motor vehicle road injuries	340.767	857.721	107.02	Male	80-84 years	Other exposure to mechanical forces	190.367	244.532	150.2	Male	80-84 years
Female	80-84 years	Pedestrian road injuries	293.043	573.769	138.488	Female	80-84 years	Pedestrian road injuries	284.628	360.244	225.269	Female	80-84 years	Pedestrian road injuries	24.4002	40.0237	14.0263	Female	80-84 years	Pedestrian road injuries	8.46125	16.5669	3.99866	Female	80-84 years	Pedestrian road injuries	8.21828	10.4016	6.50436	Female	80-84 years	Pedestrian road injuries	0.704525	1.15563	0.404991	Female	75-79 years	Motor vehicle road injuries	248.752	634.945	69.3121	Female	80-84 years	Other exposure to mechanical forces	109.803	157.326	82.0528	Female	80-84 years
Male	85-89 years	Pedestrian road injuries	19.2495	40.4155	7.5492	Male	85-89 years	Pedestrian road injuries	62.4256	76.8707	51.008	Male	85-89 years	Pedestrian road injuries	3.49515	5.32673	2.1655	Male	85-89 years	Pedestrian road injuries	3.2176	6.75555	1.26187	Male	85-89 years	Pedestrian road injuries	10.4346	12.8491	8.52612	Male	85-89 years	Pedestrian road injuries	0.584223	0.890376	0.361968	Male	80-84 years	Motor vehicle road injuries	265.606	585.676	97.5859	Male	85-89 years	Other exposure to mechanical forces	75.3237	95.8303	60.589	Male	85-89 years
Female	85-89 years	Pedestrian road injuries	69.475	138.799	30.9283	Female	85-89 years	Pedestrian road injuries	133.542	171.735	105.823	Female	85-89 years	Pedestrian road injuries	8.48963	13.0268	5.23914	Female	85-89 years	Pedestrian road injuries	5.26602	10.5206	2.34428	Female	85-89 years	Pedestrian road injuries	10.1221	13.0171	8.02108	Female	85-89 years	Pedestrian road injuries	0.643491	0.987394	0.397113	Female	80-84 years	Motor vehicle road injuries	140.106	350.281	42.7495	Female	85-89 years	Other exposure to mechanical forces	64.7409	89.9841	49.4975	Female	85-89 years
Male	90-94 years	Pedestrian road injuries	2.40014	5.16429	0.910603	Male	90-94 years	Pedestrian road injuries	8.93246	11.1021	7.16808	Male	90-94 years	Pedestrian road injuries	0.481496	0.721169	0.301089	Male	90-94 years	Pedestrian road injuries	3.34656	7.20067	1.26967	Male	90-94 years	Pedestrian road injuries	12.4547	15.4799	9.9946	Male	90-94 years	Pedestrian road injuries	0.67136	1.00554	0.419815	Male	85-89 years	Motor vehicle road injuries	144.641	329.04	49.2314	Male	90-94 years	Other exposure to mechanical forces	12.2384	15.7234	9.62699	Male	90-94 years
Female	90-94 years	Pedestrian road injuries	9.3349	19.7444	3.8328	Female	90-94 years	Pedestrian road injuries	35.1638	44.8863	27.6203	Female	90-94 years	Pedestrian road injuries	1.82527	2.70194	1.15113	Female	90-94 years	Pedestrian road injuries	3.10187	6.56081	1.27359	Female	90-94 years	Pedestrian road injuries	11.6845	14.9151	9.17786	Female	90-94 years	Pedestrian road injuries	0.606514	0.897819	0.382506	Female	85-89 years	Motor vehicle road injuries	70.5025	193.087	18.5245	Female	90-94 years	Other exposure to mechanical forces	25.8083	34.7321	20.2345	Female	90-94 years
Male	95+ years	Pedestrian road injuries	0.353322	0.826392	0.105211	Male	95+ years	Pedestrian road injuries	1.3493	1.69105	1.09663	Male	95+ years	Pedestrian road injuries	0.0717489	0.108146	0.0442948	Male	95+ years	Pedestrian road injuries	4.12096	9.6386	1.22712	Male	95+ years	Pedestrian road injuries	15.7375	19.7235	12.7905	Male	95+ years	Pedestrian road injuries	0.836841	1.26136	0.516631	Male	90-94 years	Motor vehicle road injuries	23.8115	48.8909	9.54588	Male	95+ years	Other exposure to mechanical forces	1.53534	2.06426	1.17082	Male	95+ years
Female	95+ years	Pedestrian road injuries	1.01524	2.12574	0.373163	Female	95+ years	Pedestrian road injuries	7.11357	9.04625	5.59942	Female	95+ years	Pedestrian road injuries	0.324696	0.4764	0.20677	Female	95+ years	Pedestrian road injuries	1.8919	3.96131	0.69539	Female	95+ years	Pedestrian road injuries	13.2562	16.8577	10.4345	Female	95+ years	Pedestrian road injuries	0.605072	0.887772	0.385316	Female	90-94 years	Motor vehicle road injuries	26.578	66.3469	7.77702	Female	95+ years	Other exposure to mechanical forces	7.04971	9.40589	5.49199	Female	95+ years
Male	<5 years	Cyclist road injuries	636.434	1401.35	205.645	Male	<5 years	Cyclist road injuries	77.999	176.311	26.481	Male	<5 years	Motor vehicle road injuries	7.34	18.0438	2.07469	Male	<5 years	Cyclist road injuries	1.04451	2.29989	0.337503	Male	<5 years	Cyclist road injuries	0.128011	0.289361	0.0434605	Male	<5 years	Motor vehicle road injuries	0.0120464	0.0296134	0.00340496	Male	95+ years	Motor vehicle road injuries	2.40285	5.55741	0.741907	Male	<5 years	Non-venomous animal contact	87.7311	193.135	32.0181	Male	<5 years
Female	<5 years	Cyclist road injuries	258.909	662.301	67.3826	Female	<5 years	Cyclist road injuries	31.6536	80.7575	8.81301	Female	<5 years	Motor vehicle road injuries	4.61353	13.0627	1.12124	Female	<5 years	Cyclist road injuries	0.475397	1.21609	0.123725	Female	<5 years	Cyclist road injuries	0.0581209	0.148283	0.0161821	Female	<5 years	Motor vehicle road injuries	0.00847115	0.0239851	0.00205877	Female	95+ years	Motor vehicle road injuries	6.84317	18.4614	1.57389	Female	<5 years	Non-venomous animal contact	31.143	81.9389	9.56686	Female	<5 years
Male	5-9 years	Cyclist road injuries	1440.49	3143.32	484.805	Male	5-9 years	Cyclist road injuries	184.387	379.173	71.4999	Male	5-9 years	Motor vehicle road injuries	24.0454	56.1218	6.95748	Male	5-9 years	Cyclist road injuries	2.64456	5.77071	0.890038	Male	5-9 years	Cyclist road injuries	0.33851	0.696112	0.131264	Male	5-9 years	Motor vehicle road injuries	0.0441442	0.103032	0.012773	Male	<5 years	Physical violence by other means	339.589	765.139	107.126	Male	5-9 years	Non-venomous animal contact	60.5589	158.43	19.5022	Male	5-9 years
Female	5-9 years	Cyclist road injuries	485.492	1334.11	136.079	Female	5-9 years	Cyclist road injuries	62.7622	155.623	21.4189	Female	5-9 years	Motor vehicle road injuries	12.3832	32.4939	3.12631	Female	5-9 years	Cyclist road injuries	0.965733	2.65379	0.270686	Female	5-9 years	Cyclist road injuries	0.124846	0.309562	0.0426062	Female	5-9 years	Motor vehicle road injuries	0.0246325	0.0646364	0.00621881	Female	<5 years	Physical violence by other means	236.541	563.042	76.4687	Female	5-9 years	Non-venomous animal contact	24.8242	71.8556	6.31456	Female	5-9 years
Male	10-14 years	Cyclist road injuries	1566.77	3416.2	551.204	Male	10-14 years	Cyclist road injuries	220.269	435.331	95.2856	Male	10-14 years	Motor vehicle road injuries	37.2337	90.4613	11.7453	Male	10-14 years	Cyclist road injuries	2.9533	6.43941	1.039	Male	10-14 years	Cyclist road injuries	0.4152	0.820585	0.17961	Male	10-14 years	Motor vehicle road injuries	0.0701843	0.170516	0.0221395	Male	5-9 years	Physical violence by other means	463.051	1140.36	124.836	Male	10-14 years	Non-venomous animal contact	53.7851	134.212	17.1838	Male	10-14 years
Female	10-14 years	Cyclist road injuries	571.457	1477.66	156.239	Female	10-14 years	Cyclist road injuries	80.115	182.352	30.9486	Female	10-14 years	Motor vehicle road injuries	18.398	46.2836	5.26949	Female	10-14 years	Cyclist road injuries	1.14927	2.97174	0.314215	Female	10-14 years	Cyclist road injuries	0.161121	0.366732	0.0622413	Female	10-14 years	Motor vehicle road injuries	0.0370005	0.0930817	0.0105976	Female	5-9 years	Physical violence by other means	139.054	381.685	35.8774	Female	10-14 years	Non-venomous animal contact	23.755	67.1655	6.19357	Female	10-14 years
Male	15-19 years	Cyclist road injuries	1879.61	4340.08	617.583	Male	15-19 years	Cyclist road injuries	296.041	605.145	141.006	Male	15-19 years	Motor vehicle road injuries	62.1292	154.001	19.052	Male	15-19 years	Cyclist road injuries	2.88461	6.66066	0.947795	Male	15-19 years	Cyclist road injuries	0.45433	0.928706	0.216399	Male	15-19 years	Motor vehicle road injuries	0.0953487	0.236343	0.0292388	Male	10-14 years	Physical violence by other means	2050.75	4572.14	701.232	Male	15-19 years	Non-venomous animal contact	58.0958	140.791	18.4249	Male	15-19 years
Female	15-19 years	Cyclist road injuries	1016.37	2696.78	282.172	Female	15-19 years	Cyclist road injuries	150.732	346.409	59.904	Female	15-19 years	Motor vehicle road injuries	36.3575	97.4492	10.5324	Female	15-19 years	Cyclist road injuries	1.64668	4.36922	0.457165	Female	15-19 years	Cyclist road injuries	0.24421	0.561239	0.0970542	Female	15-19 years	Motor vehicle road injuries	0.058905	0.157884	0.0170642	Female	10-14 years	Physical violence by other means	344.949	860.733	102.142	Female	15-19 years	Non-venomous animal contact	28.2333	77.1469	7.42537	Female	15-19 years
Male	20-24 years	Cyclist road injuries	2621.73	5916.29	916.617	Male	20-24 years	Cyclist road injuries	433.489	857.259	224.057	Male	20-24 years	Motor vehicle road injuries	100.87	254.537	32.31	Male	20-24 years	Cyclist road injuries	3.87315	8.7403	1.35415	Male	20-24 years	Cyclist road injuries	0.640406	1.26645	0.331006	Male	20-24 years	Motor vehicle road injuries	0.149018	0.376034	0.0477325	Male	15-19 years	Physical violence by other means	5069.07	10712.6	1993.98	Male	20-24 years	Non-venomous animal contact	69.6085	166.37	21.4582	Male	20-24 years
Female	20-24 years	Cyclist road injuries	1286.29	3359.17	368.454	Female	20-24 years	Cyclist road injuries	211.592	462.831	100.51	Female	20-24 years	Motor vehicle road injuries	47.5224	132.368	13.8915	Female	20-24 years	Cyclist road injuries	1.98777	5.19111	0.569392	Female	20-24 years	Cyclist road injuries	0.326985	0.715239	0.155324	Female	20-24 years	Motor vehicle road injuries	0.0734391	0.204555	0.0214673	Female	15-19 years	Physical violence by other means	750.736	1796.92	233.877	Female	20-24 years	Non-venomous animal contact	36.8119	101.94	9.3006	Female	20-24 years
Male	25-29 years	Cyclist road injuries	3125.21	6837.55	1002.45	Male	25-29 years	Cyclist road injuries	533.924	984.92	275.129	Male	25-29 years	Motor vehicle road injuries	138.868	322.005	44.0727	Male	25-29 years	Cyclist road injuries	5.5261	12.0904	1.77256	Male	25-29 years	Cyclist road injuries	0.944102	1.74157	0.486493	Male	25-29 years	Motor vehicle road injuries	0.245551	0.56938	0.0779309	Male	20-24 years	Physical violence by other means	6917.5	14353.2	2771.66	Male	25-29 years	Non-venomous animal contact	86.2998	209.104	25.8729	Male	25-29 years
Female	25-29 years	Cyclist road injuries	1006.05	2571.59	289.001	Female	25-29 years	Cyclist road injuries	194.43	373.002	102.02	Female	25-29 years	Motor vehicle road injuries	40.813	107.345	11.9	Female	25-29 years	Cyclist road injuries	1.87546	4.79391	0.538751	Female	25-29 years	Cyclist road injuries	0.362454	0.695344	0.190184	Female	25-29 years	Motor vehicle road injuries	0.0760828	0.200111	0.0221837	Female	20-24 years	Physical violence by other means	1168.69	2865.25	380.736	Female	25-29 years	Non-venomous animal contact	49.1033	140.91	11.1569	Female	25-29 years
Male	30-34 years	Cyclist road injuries	2592.7	5943.71	838.656	Male	30-34 years	Cyclist road injuries	520.174	918.896	299.468	Male	30-34 years	Motor vehicle road injuries	148.601	344.126	47.4963	Male	30-34 years	Cyclist road injuries	5.61727	12.8775	1.81701	Male	30-34 years	Cyclist road injuries	1.12699	1.99085	0.648818	Male	30-34 years	Motor vehicle road injuries	0.321954	0.745572	0.102904	Male	25-29 years	Physical violence by other means	8321.42	17015	3349.94	Male	30-34 years	Non-venomous animal contact	89.1033	204.724	29.8794	Male	30-34 years
Female	30-34 years	Cyclist road injuries	963.127	2479.97	268.229	Female	30-34 years	Cyclist road injuries	203.533	380.008	115.764	Female	30-34 years	Motor vehicle road injuries	45.4929	113.174	12.6208	Female	30-34 years	Cyclist road injuries	2.27389	5.85508	0.633273	Female	30-34 years	Cyclist road injuries	0.480531	0.897178	0.273312	Female	30-34 years	Motor vehicle road injuries	0.107406	0.267199	0.0297971	Female	25-29 years	Physical violence by other means	1787.2	4241.58	593.94	Female	30-34 years	Non-venomous animal contact	53.1148	145.037	14.2175	Female	30-34 years
Male	35-39 years	Cyclist road injuries	2115.34	5090.43	677.718	Male	35-39 years	Cyclist road injuries	545.057	893.654	346.366	Male	35-39 years	Motor vehicle road injuries	140.359	320.679	50.3782	Male	35-39 years	Cyclist road injuries	4.47021	10.7573	1.43218	Male	35-39 years	Cyclist road injuries	1.15183	1.8885	0.731955	Male	35-39 years	Motor vehicle road injuries	0.296611	0.67767	0.106461	Male	30-34 years	Physical violence by other means	8231.12	17572	3184.89	Male	35-39 years	Non-venomous animal contact	75.162	177.594	24.9358	Male	35-39 years
Female	35-39 years	Cyclist road injuries	1475.64	3674.67	442.403	Female	35-39 years	Cyclist road injuries	316.448	592.85	180.442	Female	35-39 years	Motor vehicle road injuries	74.6241	187.588	24.0558	Female	35-39 years	Cyclist road injuries	3.33947	8.31601	1.00119	Female	35-39 years	Cyclist road injuries	0.716142	1.34166	0.408353	Female	35-39 years	Motor vehicle road injuries	0.168879	0.424524	0.0544398	Female	30-34 years	Physical violence by other means	2106.1	4980.52	695.334	Female	35-39 years	Non-venomous animal contact	45.8168	131.015	12.6036	Female	35-39 years
Male	40-44 years	Cyclist road injuries	1499.46	3413.16	495.46	Male	40-44 years	Cyclist road injuries	461.451	694.699	314.188	Male	40-44 years	Motor vehicle road injuries	105.559	229.381	36.9141	Male	40-44 years	Cyclist road injuries	4.25241	9.6796	1.40511	Male	40-44 years	Cyclist road injuries	1.30866	1.97015	0.891026	Male	40-44 years	Motor vehicle road injuries	0.299361	0.650517	0.104687	Male	35-39 years	Physical violence by other means	5888.98	12108.8	2228.02	Male	40-44 years	Non-venomous animal contact	72.5791	174.467	24.5389	Male	40-44 years
Female	40-44 years	Cyclist road injuries	1109.1	2747.76	314.36	Female	40-44 years	Cyclist road injuries	287.895	476.128	180.504	Female	40-44 years	Motor vehicle road injuries	61.7779	150.247	19.8341	Female	40-44 years	Cyclist road injuries	3.46799	8.59182	0.982955	Female	40-44 years	Cyclist road injuries	0.900202	1.48878	0.564406	Female	40-44 years	Motor vehicle road injuries	0.193169	0.469798	0.0620179	Female	35-39 years	Physical violence by other means	1677.17	3786.64	557.632	Female	40-44 years	Non-venomous animal contact	45.0246	121.472	12.2402	Female	40-44 years
Male	45-49 years	Cyclist road injuries	1299.5	2894.89	451.641	Male	45-49 years	Cyclist road injuries	431.862	631.216	299.91	Male	45-49 years	Motor vehicle road injuries	87.9874	184.216	35.4539	Male	45-49 years	Cyclist road injuries	4.76091	10.6059	1.65466	Male	45-49 years	Cyclist road injuries	1.5822	2.31256	1.09877	Male	45-49 years	Motor vehicle road injuries	0.322356	0.674903	0.129891	Male	40-44 years	Physical violence by other means	6012.99	11840.8	2408.87	Male	45-49 years	Non-venomous animal contact	81.9435	183.028	27.0831	Male	45-49 years
Female	45-49 years	Cyclist road injuries	636.324	1616.76	205.948	Female	45-49 years	Cyclist road injuries	235.378	349.433	162.818	Female	45-49 years	Motor vehicle road injuries	37.693	81.3154	14.1963	Female	45-49 years	Cyclist road injuries	2.60525	6.61936	0.843194	Female	45-49 years	Cyclist road injuries	0.963686	1.43065	0.66661	Female	45-49 years	Motor vehicle road injuries	0.154323	0.332923	0.0581225	Female	40-44 years	Physical violence by other means	1776.83	3876.09	624.54	Female	45-49 years	Non-venomous animal contact	53.4551	145.983	15.578	Female	45-49 years
Male	50-54 years	Cyclist road injuries	1267.93	3001.89	439.1	Male	50-54 years	Cyclist road injuries	488.229	710.015	356.361	Male	50-54 years	Motor vehicle road injuries	74.3398	154.05	31.3382	Male	50-54 years	Cyclist road injuries	5.01056	11.8628	1.73522	Male	50-54 years	Cyclist road injuries	1.92937	2.80581	1.40826	Male	50-54 years	Motor vehicle road injuries	0.293774	0.608769	0.123841	Male	45-49 years	Physical violence by other means	7279.62	14109.5	3051.61	Male	50-54 years	Non-venomous animal contact	78.6668	186.864	27.452	Male	50-54 years
Female	50-54 years	Cyclist road injuries	562.319	1398.22	173.181	Female	50-54 years	Cyclist road injuries	255.725	371.199	184.536	Female	50-54 years	Motor vehicle road injuries	32.2476	66.5302	12.5508	Female	50-54 years	Cyclist road injuries	2.49954	6.21519	0.769799	Female	50-54 years	Cyclist road injuries	1.13672	1.65	0.820273	Female	50-54 years	Motor vehicle road injuries	0.143343	0.295731	0.0557891	Female	45-49 years	Physical violence by other means	2131.61	4370.06	762.204	Female	50-54 years	Non-venomous animal contact	55.8729	148.085	16.4768	Female	50-54 years
Male	55-59 years	Cyclist road injuries	1178.75	2582.61	415.453	Male	55-59 years	Cyclist road injuries	533.504	736.407	398.148	Male	55-59 years	Motor vehicle road injuries	60.6262	123.405	26.1619	Male	55-59 years	Cyclist road injuries	5.17389	11.3359	1.82355	Male	55-59 years	Cyclist road injuries	2.34171	3.23231	1.74759	Male	55-59 years	Motor vehicle road injuries	0.266107	0.541662	0.114832	Male	50-54 years	Physical violence by other means	6701.83	12918.1	2925.89	Male	55-59 years	Non-venomous animal contact	55.1214	142.949	17.5059	Male	55-59 years
Female	55-59 years	Cyclist road injuries	644.168	1569.16	196.783	Female	55-59 years	Cyclist road injuries	298.715	422.437	218.602	Female	55-59 years	Motor vehicle road injuries	35.1638	79.1296	13.6818	Female	55-59 years	Cyclist road injuries	3.11495	7.58786	0.951567	Female	55-59 years	Cyclist road injuries	1.44447	2.04274	1.05707	Female	55-59 years	Motor vehicle road injuries	0.170038	0.38264	0.0661601	Female	50-54 years	Physical violence by other means	2003.41	4229	742.191	Female	55-59 years	Non-venomous animal contact	41.8305	124.395	10.722	Female	55-59 years
Male	60-64 years	Cyclist road injuries	880.13	1901.38	306.809	Male	60-64 years	Cyclist road injuries	505.235	662.234	383.222	Male	60-64 years	Motor vehicle road injuries	39.4682	79.9472	19.1119	Male	60-64 years	Cyclist road injuries	4.82352	10.4204	1.68145	Male	60-64 years	Cyclist road injuries	2.76892	3.62935	2.10023	Male	60-64 years	Motor vehicle road injuries	0.216304	0.438147	0.104742	Male	55-59 years	Physical violence by other means	3943.6	7715.61	1796.92	Male	60-64 years	Non-venomous animal contact	42.1368	108.302	15.0261	Male	60-64 years
Female	60-64 years	Cyclist road injuries	532.251	1266.81	162.323	Female	60-64 years	Cyclist road injuries	301.641	409.266	226.674	Female	60-64 years	Motor vehicle road injuries	27.1843	61.786	11.3078	Female	60-64 years	Cyclist road injuries	3.09918	7.37635	0.945171	Female	60-64 years	Cyclist road injuries	1.75639	2.38307	1.31987	Female	60-64 years	Motor vehicle road injuries	0.158288	0.359766	0.0658428	Female	55-59 years	Physical violence by other means	1228.92	2661.18	483.598	Female	60-64 years	Non-venomous animal contact	34.4707	103.68	9.67731	Female	60-64 years
Male	65-69 years	Cyclist road injuries	497.211	1171.38	166.772	Male	65-69 years	Cyclist road injuries	427.166	550.587	338.056	Male	65-69 years	Motor vehicle road injuries	21.2868	38.1713	11.8479	Male	65-69 years	Cyclist road injuries	3.69526	8.70566	1.23944	Male	65-69 years	Cyclist road injuries	3.17469	4.09195	2.51243	Male	65-69 years	Motor vehicle road injuries	0.158203	0.283688	0.0880536	Male	60-64 years	Physical violence by other means	2306.9	4727.27	954.744	Male	65-69 years	Non-venomous animal contact	34.5291	82.6286	11.8468	Male	65-69 years
Female	65-69 years	Cyclist road injuries	298.713	737.137	86.4785	Female	65-69 years	Cyclist road injuries	270.567	351.193	212.083	Female	65-69 years	Motor vehicle road injuries	15.2124	30.1643	7.40786	Female	65-69 years	Cyclist road injuries	2.14714	5.29853	0.621606	Female	65-69 years	Cyclist road injuries	1.94483	2.52437	1.52445	Female	65-69 years	Motor vehicle road injuries	0.109346	0.216821	0.0532476	Female	60-64 years	Physical violence by other means	769.413	1767.35	276.15	Female	65-69 years	Non-venomous animal contact	31.3377	87.868	8.4932	Female	65-69 years
Male	70-74 years	Cyclist road injuries	257.183	591.331	81.3172	Male	70-74 years	Cyclist road injuries	314.112	392.245	254.776	Male	70-74 years	Motor vehicle road injuries	12.0614	20.2792	7.05486	Male	70-74 years	Cyclist road injuries	2.94147	6.76321	0.930046	Male	70-74 years	Cyclist road injuries	3.59258	4.48622	2.91394	Male	70-74 years	Motor vehicle road injuries	0.137949	0.231939	0.0806884	Male	65-69 years	Physical violence by other means	1519.08	3074.92	638.816	Male	70-74 years	Non-venomous animal contact	22.3455	52.1489	7.16571	Male	70-74 years
Female	70-74 years	Cyclist road injuries	148.618	400.885	39.1669	Female	70-74 years	Cyclist road injuries	211.414	261.769	169.366	Female	70-74 years	Motor vehicle road injuries	8.78084	15.8693	4.746	Female	70-74 years	Cyclist road injuries	1.46956	3.96403	0.38729	Female	70-74 years	Cyclist road injuries	2.0905	2.58842	1.67473	Female	70-74 years	Motor vehicle road injuries	0.0868267	0.156919	0.0469294	Female	65-69 years	Physical violence by other means	553.9	1328.49	200.746	Female	70-74 years	Non-venomous animal contact	20.6823	55.2489	5.46531	Female	70-74 years
Male	75-79 years	Cyclist road injuries	132.912	288.267	43.3271	Male	75-79 years	Cyclist road injuries	203.406	246.258	167.069	Male	75-79 years	Motor vehicle road injuries	6.9782	11.4707	4.01472	Male	75-79 years	Cyclist road injuries	2.70671	5.87048	0.882345	Male	75-79 years	Cyclist road injuries	4.1423	5.01497	3.40231	Male	75-79 years	Motor vehicle road injuries	0.142109	0.233597	0.0817587	Male	70-74 years	Physical violence by other means	890.094	1753.83	365.441	Male	75-79 years	Non-venomous animal contact	14.2637	33.5496	4.70324	Male	75-79 years
Female	75-79 years	Cyclist road injuries	80.9334	219.405	17.9157	Female	75-79 years	Cyclist road injuries	145.387	177.881	116.932	Female	75-79 years	Motor vehicle road injuries	5.34995	9.07696	2.98344	Female	75-79 years	Cyclist road injuries	1.24512	3.37545	0.275625	Female	75-79 years	Cyclist road injuries	2.23671	2.73662	1.79894	Female	75-79 years	Motor vehicle road injuries	0.0823065	0.139645	0.0458989	Female	70-74 years	Physical violence by other means	360.148	807.138	140.252	Female	75-79 years	Non-venomous animal contact	13.4892	36.0277	3.8329	Female	75-79 years
Male	80-84 years	Cyclist road injuries	56.4496	124.745	18.6858	Male	80-84 years	Cyclist road injuries	105.126	125.153	88.6702	Male	80-84 years	Motor vehicle road injuries	3.59236	5.8061	2.12464	Male	80-84 years	Cyclist road injuries	2.59476	5.73399	0.858911	Male	80-84 years	Cyclist road injuries	4.83222	5.75278	4.0758	Male	80-84 years	Motor vehicle road injuries	0.165126	0.266882	0.0976608	Male	75-79 years	Physical violence by other means	388.427	828.553	144.001	Male	80-84 years	Non-venomous animal contact	10.8261	25.373	3.89152	Male	80-84 years
Female	80-84 years	Cyclist road injuries	39.6576	108.836	9.24373	Female	80-84 years	Cyclist road injuries	83.0829	100.35	68.393	Female	80-84 years	Motor vehicle road injuries	2.87242	4.86519	1.63972	Female	80-84 years	Cyclist road injuries	1.14506	3.14249	0.266901	Female	80-84 years	Cyclist road injuries	2.39892	2.89748	1.97476	Female	80-84 years	Motor vehicle road injuries	0.0829375	0.140476	0.0473449	Female	75-79 years	Physical violence by other means	204.766	466.208	74.6305	Female	80-84 years	Non-venomous animal contact	11.1986	28.8575	3.42345	Female	80-84 years
Male	85-89 years	Cyclist road injuries	14.4016	31.5941	4.65136	Male	85-89 years	Cyclist road injuries	33.718	39.5852	28.5383	Male	85-89 years	Motor vehicle road injuries	1.22079	2.05758	0.718082	Male	85-89 years	Cyclist road injuries	2.40727	5.28103	0.777486	Male	85-89 years	Cyclist road injuries	5.63604	6.61676	4.77025	Male	85-89 years	Motor vehicle road injuries	0.204059	0.343929	0.120029	Male	80-84 years	Physical violence by other means	141.679	321.654	46.6892	Male	85-89 years	Non-venomous animal contact	4.92616	10.7655	1.74233	Male	85-89 years
Female	85-89 years	Cyclist road injuries	11.8987	32.0489	2.84622	Female	85-89 years	Cyclist road injuries	33.4534	40.0797	27.7909	Female	85-89 years	Motor vehicle road injuries	1.06112	1.7198	0.627752	Female	85-89 years	Cyclist road injuries	0.901891	2.42922	0.215736	Female	85-89 years	Cyclist road injuries	2.53568	3.03794	2.10647	Female	85-89 years	Motor vehicle road injuries	0.08043	0.130356	0.047582	Female	80-84 years	Physical violence by other means	110.51	258.854	36.8917	Female	85-89 years	Non-venomous animal contact	7.13795	17.4499	2.16481	Female	85-89 years
Male	90-94 years	Cyclist road injuries	1.74532	3.86516	0.552098	Male	90-94 years	Cyclist road injuries	4.77476	5.72148	4.00232	Male	90-94 years	Motor vehicle road injuries	0.19285	0.304423	0.114779	Male	90-94 years	Cyclist road injuries	2.43354	5.38926	0.769801	Male	90-94 years	Cyclist road injuries	6.65755	7.97757	5.58051	Male	90-94 years	Motor vehicle road injuries	0.268895	0.424464	0.160039	Male	85-89 years	Physical violence by other means	38.7415	91.936	12.5932	Male	90-94 years	Non-venomous animal contact	0.96895	2.04379	0.373549	Male	90-94 years
Female	90-94 years	Cyclist road injuries	1.94369	5.56503	0.47167	Female	90-94 years	Cyclist road injuries	8.00602	9.51215	6.72765	Female	90-94 years	Motor vehicle road injuries	0.235823	0.354624	0.144169	Female	90-94 years	Cyclist road injuries	0.645862	1.84919	0.15673	Female	90-94 years	Cyclist road injuries	2.6603	3.16077	2.23551	Female	90-94 years	Motor vehicle road injuries	0.0783609	0.117837	0.0479054	Female	85-89 years	Physical violence by other means	49.1864	119.682	15.6986	Female	90-94 years	Non-venomous animal contact	2.96117	7.24298	0.909217	Female	90-94 years
Male	95+ years	Cyclist road injuries	0.245534	0.601728	0.0658362	Male	95+ years	Cyclist road injuries	0.714272	0.847188	0.59102	Male	95+ years	Motor vehicle road injuries	0.0318166	0.0529856	0.0179771	Male	95+ years	Cyclist road injuries	2.86378	7.01824	0.767879	Male	95+ years	Cyclist road injuries	8.33089	9.88115	6.89335	Male	95+ years	Motor vehicle road injuries	0.371092	0.617996	0.209676	Male	90-94 years	Physical violence by other means	5.87778	13.1696	2.3553	Male	95+ years	Non-venomous animal contact	0.121379	0.276721	0.0446325	Male	95+ years
Female	95+ years	Cyclist road injuries	0.244311	0.715401	0.0520498	Female	95+ years	Cyclist road injuries	1.53965	1.81707	1.30293	Female	95+ years	Motor vehicle road injuries	0.0409796	0.0611496	0.025441	Female	95+ years	Cyclist road injuries	0.455273	1.33315	0.096995	Female	95+ years	Cyclist road injuries	2.86914	3.38611	2.42801	Female	95+ years	Motor vehicle road injuries	0.0763656	0.113952	0.0474094	Female	90-94 years	Physical violence by other means	15.6182	37.1793	5.27531	Female	95+ years	Non-venomous animal contact	0.799292	2.04551	0.235093	Female	95+ years
Male	<5 years	Motor vehicle road injuries	168.98	416.69	54.1699	Male	<5 years	Motor vehicle road injuries	20.2002	51.5058	6.78144	Male	<5 years	Cyclist road injuries	27.9165	66.5893	7.76001	Male	<5 years	Motor vehicle road injuries	0.277329	0.68387	0.0889033	Male	<5 years	Motor vehicle road injuries	0.0331525	0.0845311	0.0111297	Male	<5 years	Cyclist road injuries	0.0458164	0.109286	0.0127357	Male	95+ years	Physical violence by other means	0.731037	1.65347	0.262166	Male	<5 years	Foreign body in eyes	65.3233	203.48	12.7408	Male	<5 years
Female	<5 years	Motor vehicle road injuries	106.417	280.572	30.627	Female	<5 years	Motor vehicle road injuries	12.6183	34.7605	3.62038	Female	<5 years	Cyclist road injuries	11.3491	29.0906	2.68481	Female	<5 years	Motor vehicle road injuries	0.195399	0.515173	0.056236	Female	<5 years	Motor vehicle road injuries	0.0231692	0.0638257	0.00664759	Female	<5 years	Cyclist road injuries	0.0208388	0.0534149	0.00492972	Female	95+ years	Physical violence by other means	3.5008	9.17272	1.05022	Female	<5 years	Foreign body in eyes	21.6812	74.2497	3.01755	Female	<5 years
Male	5-9 years	Motor vehicle road injuries	550.926	1292.51	185.903	Male	5-9 years	Motor vehicle road injuries	67.7237	156.982	23.4381	Male	5-9 years	Cyclist road injuries	63.404	139.016	20.584	Male	5-9 years	Motor vehicle road injuries	1.01143	2.37288	0.341294	Male	5-9 years	Motor vehicle road injuries	0.124332	0.288199	0.0430293	Male	5-9 years	Cyclist road injuries	0.116401	0.255214	0.0377896	Male	<5 years	Foreign body in other body part	732.117	1843.08	234.632	Male	5-9 years	Foreign body in eyes	85.7334	275.797	17.2159	Male	5-9 years
Female	5-9 years	Motor vehicle road injuries	284.297	741.001	81.3318	Female	5-9 years	Motor vehicle road injuries	34.6597	85.6944	10.7624	Female	5-9 years	Cyclist road injuries	21.4147	52.5579	5.59153	Female	5-9 years	Motor vehicle road injuries	0.565519	1.47399	0.161784	Female	5-9 years	Motor vehicle road injuries	0.0689445	0.170462	0.0214085	Female	5-9 years	Cyclist road injuries	0.0425978	0.104547	0.0111226	Female	<5 years	Foreign body in other body part	427.367	1239.35	115.428	Female	5-9 years	Foreign body in eyes	25.1609	87.6492	3.38546	Female	5-9 years
Male	10-14 years	Motor vehicle road injuries	838.268	1881.34	289.422	Male	10-14 years	Motor vehicle road injuries	110.016	238.08	44.5114	Male	10-14 years	Cyclist road injuries	70.2522	158.513	23.2199	Male	10-14 years	Motor vehicle road injuries	1.58011	3.54626	0.545551	Male	10-14 years	Motor vehicle road injuries	0.207377	0.448772	0.0839024	Male	10-14 years	Cyclist road injuries	0.132423	0.298791	0.0437686	Male	5-9 years	Foreign body in other body part	435.882	1117.41	125.996	Male	10-14 years	Foreign body in eyes	130.762	486.102	17.9298	Male	10-14 years
Female	10-14 years	Motor vehicle road injuries	415.39	987.049	126.198	Female	10-14 years	Motor vehicle road injuries	53.7825	126.147	19.4848	Female	10-14 years	Cyclist road injuries	25.6833	68.403	7.31671	Female	10-14 years	Motor vehicle road injuries	0.835397	1.98507	0.253798	Female	10-14 years	Motor vehicle road injuries	0.108163	0.253697	0.0391861	Female	10-14 years	Cyclist road injuries	0.0516522	0.137566	0.0147148	Female	5-9 years	Foreign body in other body part	190.577	559.148	45.1756	Female	10-14 years	Foreign body in eyes	32.3788	129.134	3.96983	Female	10-14 years
Male	15-19 years	Motor vehicle road injuries	1379.4	3148.65	493.643	Male	15-19 years	Motor vehicle road injuries	194.977	410.483	87.0361	Male	15-19 years	Cyclist road injuries	86.397	205.61	28.4392	Male	15-19 years	Motor vehicle road injuries	2.11695	4.83218	0.757585	Male	15-19 years	Motor vehicle road injuries	0.299228	0.629961	0.133573	Male	15-19 years	Cyclist road injuries	0.132592	0.315546	0.0436451	Male	10-14 years	Foreign body in other body part	310.026	798.437	85.1981	Male	15-19 years	Foreign body in eyes	217.19	719.738	22.4636	Male	15-19 years
Female	15-19 years	Motor vehicle road injuries	811.636	2040.7	258.74	Female	15-19 years	Motor vehicle road injuries	110.528	256.987	44.6992	Female	15-19 years	Cyclist road injuries	46.4487	130.808	13.122	Female	15-19 years	Motor vehicle road injuries	1.31498	3.30627	0.419201	Female	15-19 years	Motor vehicle road injuries	0.179073	0.416361	0.07242	Female	15-19 years	Cyclist road injuries	0.0752545	0.211931	0.0212597	Female	10-14 years	Foreign body in other body part	123.458	360.843	28.4149	Female	15-19 years	Foreign body in eyes	47.8979	190.463	4.92769	Female	15-19 years
Male	20-24 years	Motor vehicle road injuries	2221.16	5071.87	768.654	Male	20-24 years	Motor vehicle road injuries	336.544	681.403	154.529	Male	20-24 years	Cyclist road injuries	121.358	299.279	40.0421	Male	20-24 years	Motor vehicle road injuries	3.28138	7.49282	1.13555	Male	20-24 years	Motor vehicle road injuries	0.497186	1.00666	0.22829	Male	20-24 years	Cyclist road injuries	0.179286	0.442134	0.0591554	Male	15-19 years	Foreign body in other body part	296.138	732.145	87.0595	Male	20-24 years	Foreign body in eyes	356.039	1203.63	39.4101	Male	20-24 years
Female	20-24 years	Motor vehicle road injuries	1044.63	2719.91	314.11	Female	20-24 years	Motor vehicle road injuries	158.426	362.441	70.0562	Female	20-24 years	Cyclist road injuries	59.7787	161.101	17.1852	Female	20-24 years	Motor vehicle road injuries	1.61433	4.20324	0.485411	Female	20-24 years	Motor vehicle road injuries	0.244824	0.560101	0.108262	Female	20-24 years	Cyclist road injuries	0.0923794	0.248958	0.0265572	Female	15-19 years	Foreign body in other body part	115.448	323.134	28.0493	Female	20-24 years	Foreign body in eyes	75.719	292.9	6.82402	Female	20-24 years
Male	25-29 years	Motor vehicle road injuries	3040.93	6424.09	959.53	Male	25-29 years	Motor vehicle road injuries	476.764	901.488	224.468	Male	25-29 years	Cyclist road injuries	145.462	338.322	46.5096	Male	25-29 years	Motor vehicle road injuries	5.37707	11.3593	1.69667	Male	25-29 years	Motor vehicle road injuries	0.84303	1.59404	0.396912	Male	25-29 years	Cyclist road injuries	0.257211	0.598232	0.0822398	Male	20-24 years	Foreign body in other body part	336.629	860.747	89.4317	Male	25-29 years	Foreign body in eyes	626.826	2284.3	80.2251	Male	25-29 years
Female	25-29 years	Motor vehicle road injuries	875.846	2170.85	248.065	Female	25-29 years	Motor vehicle road injuries	152.936	315.483	73.1341	Female	25-29 years	Cyclist road injuries	48.1513	124.729	15.2065	Female	25-29 years	Motor vehicle road injuries	1.63274	4.04686	0.462438	Female	25-29 years	Motor vehicle road injuries	0.285102	0.588118	0.136335	Female	25-29 years	Cyclist road injuries	0.0897628	0.232517	0.0283476	Female	20-24 years	Foreign body in other body part	136.093	379.527	32.6234	Female	25-29 years	Foreign body in eyes	134.628	526.025	14.3367	Female	25-29 years
Male	30-34 years	Motor vehicle road injuries	3228.77	6902.77	1107.93	Male	30-34 years	Motor vehicle road injuries	532.374	1000.49	263.655	Male	30-34 years	Cyclist road injuries	124.292	286.307	42.8861	Male	30-34 years	Motor vehicle road injuries	6.99536	14.9553	2.40042	Male	30-34 years	Motor vehicle road injuries	1.15343	2.16763	0.571228	Male	30-34 years	Cyclist road injuries	0.269286	0.620304	0.0929158	Male	25-29 years	Foreign body in other body part	477.948	1196.56	145.455	Male	30-34 years	Foreign body in eyes	900.216	3083.48	108.701	Male	30-34 years
Female	30-34 years	Motor vehicle road injuries	973.956	2453.83	282.512	Female	30-34 years	Motor vehicle road injuries	173.216	351.272	90.0322	Female	30-34 years	Cyclist road injuries	46.9352	112.638	15.3055	Female	30-34 years	Motor vehicle road injuries	2.29946	5.79336	0.666996	Female	30-34 years	Motor vehicle road injuries	0.408954	0.829334	0.212561	Female	30-34 years	Cyclist road injuries	0.110812	0.265933	0.0361354	Female	25-29 years	Foreign body in other body part	211.719	599.781	54.4124	Female	30-34 years	Foreign body in eyes	195.065	765.453	18.5863	Female	30-34 years
Male	35-39 years	Motor vehicle road injuries	2951.72	6412.97	1095.08	Male	35-39 years	Motor vehicle road injuries	585.923	1000.5	338.369	Male	35-39 years	Cyclist road injuries	107.129	250.858	37.6849	Male	35-39 years	Motor vehicle road injuries	6.23769	13.5521	2.31416	Male	35-39 years	Motor vehicle road injuries	1.23819	2.11429	0.715053	Male	35-39 years	Cyclist road injuries	0.226389	0.530122	0.0796372	Male	30-34 years	Foreign body in other body part	558.079	1412.01	179.389	Male	35-39 years	Foreign body in eyes	849.696	2741.95	108.003	Male	35-39 years
Female	35-39 years	Motor vehicle road injuries	1607.29	3714.36	495.736	Female	35-39 years	Motor vehicle road injuries	278.395	554.074	142.133	Female	35-39 years	Cyclist road injuries	72.2454	183.83	23.8229	Female	35-39 years	Motor vehicle road injuries	3.6374	8.40584	1.12188	Female	35-39 years	Motor vehicle road injuries	0.630025	1.2539	0.321655	Female	35-39 years	Cyclist road injuries	0.163496	0.416018	0.0539127	Female	30-34 years	Foreign body in other body part	262.181	750.589	76.2742	Female	35-39 years	Foreign body in eyes	195.703	768.772	18.7193	Female	35-39 years
Male	40-44 years	Motor vehicle road injuries	2153.71	4537.51	741.267	Male	40-44 years	Motor vehicle road injuries	492.182	805.613	304.55	Male	40-44 years	Cyclist road injuries	79.5406	173.656	29.3072	Male	40-44 years	Motor vehicle road injuries	6.10786	12.8682	2.10221	Male	40-44 years	Motor vehicle road injuries	1.39581	2.28469	0.863693	Male	40-44 years	Cyclist road injuries	0.225574	0.492483	0.0831143	Male	35-39 years	Foreign body in other body part	426.345	1016.43	137.923	Male	40-44 years	Foreign body in eyes	979.008	3363.42	136.945	Male	40-44 years
Female	40-44 years	Motor vehicle road injuries	1295.36	3032.91	405.5	Female	40-44 years	Motor vehicle road injuries	255.165	466.069	141.95	Female	40-44 years	Cyclist road injuries	56.8407	128.784	20.1397	Female	40-44 years	Motor vehicle road injuries	4.05037	9.48344	1.26793	Female	40-44 years	Motor vehicle road injuries	0.797861	1.45732	0.443856	Female	40-44 years	Cyclist road injuries	0.177732	0.402686	0.0629737	Female	35-39 years	Foreign body in other body part	204.291	521.809	58.6884	Female	40-44 years	Foreign body in eyes	260.988	1092.39	26.7995	Female	40-44 years
Male	45-49 years	Motor vehicle road injuries	1748.38	3643.17	674.73	Male	45-49 years	Motor vehicle road injuries	450.93	707.826	296.714	Male	45-49 years	Cyclist road injuries	70.351	155.922	29.6835	Male	45-49 years	Motor vehicle road injuries	6.40545	13.3473	2.47198	Male	45-49 years	Motor vehicle road injuries	1.65206	2.59323	1.08706	Male	45-49 years	Cyclist road injuries	0.257742	0.571245	0.10875	Male	40-44 years	Foreign body in other body part	414.181	983.649	143.703	Male	45-49 years	Foreign body in eyes	1181.69	3872.08	169.636	Male	45-49 years
Female	45-49 years	Motor vehicle road injuries	743.899	1685.84	254.289	Female	45-49 years	Motor vehicle road injuries	194.11	315.374	124.138	Female	45-49 years	Cyclist road injuries	35.8833	83.4442	14.7031	Female	45-49 years	Motor vehicle road injuries	3.04568	6.90218	1.04112	Female	45-49 years	Motor vehicle road injuries	0.794726	1.29121	0.508246	Female	45-49 years	Cyclist road injuries	0.146914	0.341638	0.0601975	Female	40-44 years	Foreign body in other body part	200.816	504.747	62.7137	Female	45-49 years	Foreign body in eyes	377.459	1461.4	39.867	Female	45-49 years
Male	50-54 years	Motor vehicle road injuries	1390.55	3053.95	500.217	Male	50-54 years	Motor vehicle road injuries	455.526	673.144	320.922	Male	50-54 years	Cyclist road injuries	71.6628	156.607	32.4111	Male	50-54 years	Motor vehicle road injuries	5.49514	12.0685	1.97674	Male	50-54 years	Motor vehicle road injuries	1.80013	2.66011	1.26821	Male	50-54 years	Cyclist road injuries	0.283195	0.618874	0.128081	Male	45-49 years	Foreign body in other body part	498.579	1188.32	175.222	Male	50-54 years	Foreign body in eyes	1068.49	3821.53	166.517	Male	50-54 years
Female	50-54 years	Motor vehicle road injuries	599.233	1389.24	178.122	Female	50-54 years	Motor vehicle road injuries	198.267	294.428	136.994	Female	50-54 years	Cyclist road injuries	33.7879	77.1277	14.709	Female	50-54 years	Motor vehicle road injuries	2.66363	6.17528	0.791764	Female	50-54 years	Motor vehicle road injuries	0.88131	1.30875	0.608949	Female	50-54 years	Cyclist road injuries	0.150189	0.342838	0.0653823	Female	45-49 years	Foreign body in other body part	238.022	540.935	73.9026	Female	50-54 years	Foreign body in eyes	422.343	1783.05	44.8679	Female	50-54 years
Male	55-59 years	Motor vehicle road injuries	1041.37	2283.03	369.805	Male	55-59 years	Motor vehicle road injuries	444.426	615.602	326.966	Male	55-59 years	Cyclist road injuries	70.6895	149.367	32.9109	Male	55-59 years	Motor vehicle road injuries	4.5709	10.0209	1.62319	Male	55-59 years	Motor vehicle road injuries	1.95072	2.70207	1.43515	Male	55-59 years	Cyclist road injuries	0.310278	0.655615	0.144456	Male	50-54 years	Foreign body in other body part	506.077	1175.08	188.211	Male	55-59 years	Foreign body in eyes	693.805	2349.59	102.888	Male	55-59 years
Female	55-59 years	Motor vehicle road injuries	647.743	1476.08	202.368	Female	55-59 years	Motor vehicle road injuries	221.565	332.598	154.441	Female	55-59 years	Cyclist road injuries	38.9891	85.7941	16.5537	Female	55-59 years	Motor vehicle road injuries	3.13223	7.13773	0.978574	Female	55-59 years	Motor vehicle road injuries	1.0714	1.60831	0.746817	Female	55-59 years	Cyclist road injuries	0.188536	0.414867	0.0800472	Female	50-54 years	Foreign body in other body part	241.158	594.655	80.6185	Female	55-59 years	Foreign body in eyes	327.421	1238.82	33.7056	Female	55-59 years
Male	60-64 years	Motor vehicle road injuries	573.726	1261.8	181.124	Male	60-64 years	Motor vehicle road injuries	377.107	501.474	285.195	Male	60-64 years	Cyclist road injuries	57.897	119.289	27.8479	Male	60-64 years	Motor vehicle road injuries	3.14428	6.91522	0.992642	Male	60-64 years	Motor vehicle road injuries	2.06672	2.7483	1.563	Male	60-64 years	Cyclist road injuries	0.317302	0.653757	0.152619	Male	55-59 years	Foreign body in other body part	396.742	857.402	139.825	Male	60-64 years	Foreign body in eyes	529.425	1832.26	86.8135	Male	60-64 years
Female	60-64 years	Motor vehicle road injuries	457.132	1095.55	147.151	Female	60-64 years	Motor vehicle road injuries	208.908	297.228	149.769	Female	60-64 years	Cyclist road injuries	34.7098	74.4824	15.06	Female	60-64 years	Motor vehicle road injuries	2.66178	6.37916	0.856826	Female	60-64 years	Motor vehicle road injuries	1.21642	1.73069	0.872072	Female	60-64 years	Cyclist road injuries	0.202107	0.433694	0.0876909	Female	55-59 years	Foreign body in other body part	189.804	425.593	60.7067	Female	60-64 years	Foreign body in eyes	295.725	1167.4	33.3839	Female	60-64 years
Male	65-69 years	Motor vehicle road injuries	218.83	522.255	69.9571	Male	65-69 years	Motor vehicle road injuries	284.543	353.926	222.573	Male	65-69 years	Cyclist road injuries	38.9517	73.3286	20.4208	Male	65-69 years	Motor vehicle road injuries	1.62634	3.88139	0.51992	Male	65-69 years	Motor vehicle road injuries	2.11472	2.63037	1.65415	Male	65-69 years	Cyclist road injuries	0.289488	0.544976	0.151767	Male	60-64 years	Foreign body in other body part	335.229	747.274	119.092	Male	65-69 years	Foreign body in eyes	413.583	1468.98	61.5556	Male	65-69 years
Female	65-69 years	Motor vehicle road injuries	197.388	501.658	60.7025	Female	65-69 years	Motor vehicle road injuries	170.042	220.973	126.839	Female	65-69 years	Cyclist road injuries	23.8243	44.7929	11.6462	Female	65-69 years	Motor vehicle road injuries	1.41883	3.60591	0.436329	Female	65-69 years	Motor vehicle road injuries	1.22226	1.58835	0.911717	Female	65-69 years	Cyclist road injuries	0.171249	0.321971	0.0837128	Female	60-64 years	Foreign body in other body part	170.852	397.318	57.2208	Female	65-69 years	Foreign body in eyes	274.522	1071.87	29.3848	Female	65-69 years
Male	70-74 years	Motor vehicle road injuries	89.0222	219.744	28.7734	Male	70-74 years	Motor vehicle road injuries	193.872	239.372	155.368	Male	70-74 years	Cyclist road injuries	24.1686	42.1005	13.4027	Male	70-74 years	Motor vehicle road injuries	1.01817	2.51327	0.32909	Male	70-74 years	Motor vehicle road injuries	2.21737	2.73776	1.77698	Male	70-74 years	Cyclist road injuries	0.276423	0.481515	0.15329	Male	65-69 years	Foreign body in other body part	284.677	636.275	111.778	Male	70-74 years	Foreign body in eyes	227.12	801.403	40.7618	Male	70-74 years
Female	70-74 years	Motor vehicle road injuries	83.0169	215.623	23.0821	Female	70-74 years	Motor vehicle road injuries	127.455	159.511	99.1588	Female	70-74 years	Cyclist road injuries	15.0516	27.2839	7.7683	Female	70-74 years	Motor vehicle road injuries	0.820887	2.13212	0.22824	Female	70-74 years	Motor vehicle road injuries	1.2603	1.57728	0.980501	Female	70-74 years	Cyclist road injuries	0.148833	0.269788	0.0768145	Female	65-69 years	Foreign body in other body part	168.739	372.329	63.7511	Female	70-74 years	Foreign body in eyes	168.534	607.213	22.8741	Female	70-74 years
Male	75-79 years	Motor vehicle road injuries	46.0753	115.976	13.8321	Male	75-79 years	Motor vehicle road injuries	117.796	143.635	95.3892	Male	75-79 years	Cyclist road injuries	14.2444	23.9214	8.09724	Male	75-79 years	Motor vehicle road injuries	0.93831	2.36183	0.281686	Male	75-79 years	Motor vehicle road injuries	2.39889	2.9251	1.94258	Male	75-79 years	Cyclist road injuries	0.290084	0.487153	0.164898	Male	70-74 years	Foreign body in other body part	191.876	412.998	75.5205	Male	75-79 years	Foreign body in eyes	117.741	376.101	20.1532	Male	75-79 years
Female	75-79 years	Motor vehicle road injuries	43.072	113.283	11.3628	Female	75-79 years	Motor vehicle road injuries	86.1543	106.455	68.5202	Female	75-79 years	Cyclist road injuries	9.3445	16.9725	5.08096	Female	75-79 years	Motor vehicle road injuries	0.662643	1.74281	0.174811	Female	75-79 years	Motor vehicle road injuries	1.32544	1.63776	1.05415	Female	75-79 years	Cyclist road injuries	0.143761	0.261115	0.0781682	Female	70-74 years	Foreign body in other body part	129.162	288.872	47.5034	Female	75-79 years	Foreign body in eyes	97.5381	365.144	12.6399	Female	75-79 years
Male	80-84 years	Motor vehicle road injuries	26.3503	60.5123	8.99461	Male	80-84 years	Motor vehicle road injuries	58.6591	71.1226	47.366	Male	80-84 years	Cyclist road injuries	6.82061	11.1707	4.02814	Male	80-84 years	Motor vehicle road injuries	1.21122	2.7815	0.413445	Male	80-84 years	Motor vehicle road injuries	2.69631	3.26921	2.17722	Male	80-84 years	Cyclist road injuries	0.313515	0.513473	0.185157	Male	75-79 years	Foreign body in other body part	120.366	257.163	44.9424	Male	80-84 years	Foreign body in eyes	55.126	192.45	8.35071	Male	80-84 years
Female	80-84 years	Motor vehicle road injuries	22.0444	57.6466	6.11614	Female	80-84 years	Motor vehicle road injuries	48.1763	59.2183	37.9222	Female	80-84 years	Cyclist road injuries	5.02069	8.96608	2.8537	Female	80-84 years	Motor vehicle road injuries	0.636505	1.66447	0.176596	Female	80-84 years	Motor vehicle road injuries	1.39103	1.70985	1.09496	Female	80-84 years	Cyclist road injuries	0.144966	0.258884	0.0823969	Female	75-79 years	Foreign body in other body part	96.8487	219.693	33.6329	Female	80-84 years	Foreign body in eyes	53.7581	201.754	5.95526	Female	80-84 years
Male	85-89 years	Motor vehicle road injuries	9.67834	22.537	3.14555	Male	85-89 years	Motor vehicle road injuries	19.2419	23.4012	15.8247	Male	85-89 years	Cyclist road injuries	2.02277	3.15209	1.22479	Male	85-89 years	Motor vehicle road injuries	1.61776	3.76711	0.525786	Male	85-89 years	Motor vehicle road injuries	3.21634	3.91157	2.64514	Male	85-89 years	Cyclist road injuries	0.338112	0.526879	0.204727	Male	80-84 years	Foreign body in other body part	74.8666	160.291	29.1587	Male	85-89 years	Foreign body in eyes	13.4243	45.795	1.88648	Male	85-89 years
Female	85-89 years	Motor vehicle road injuries	7.03163	18.6822	1.83797	Female	85-89 years	Motor vehicle road injuries	19.2055	23.4384	15.3195	Female	85-89 years	Cyclist road injuries	1.83515	3.01524	1.08878	Female	85-89 years	Motor vehicle road injuries	0.532979	1.41606	0.139313	Female	85-89 years	Motor vehicle road injuries	1.45572	1.77657	1.16118	Female	85-89 years	Cyclist road injuries	0.139099	0.228548	0.0825264	Female	80-84 years	Foreign body in other body part	75.3524	172.069	26.7234	Female	85-89 years	Foreign body in eyes	19.3762	70.6979	2.06237	Female	85-89 years
Male	90-94 years	Motor vehicle road injuries	1.57205	3.38876	0.603946	Male	90-94 years	Motor vehicle road injuries	2.97341	3.59339	2.42116	Male	90-94 years	Cyclist road injuries	0.273337	0.429183	0.164814	Male	90-94 years	Motor vehicle road injuries	2.19194	4.72502	0.842094	Male	90-94 years	Motor vehicle road injuries	4.14589	5.01034	3.37587	Male	90-94 years	Cyclist road injuries	0.38112	0.598418	0.229803	Male	85-89 years	Foreign body in other body part	27.602	59.9935	10.88	Male	90-94 years	Foreign body in eyes	1.24115	4.25734	0.202231	Male	90-94 years
Female	90-94 years	Motor vehicle road injuries	1.25377	3.16422	0.36341	Female	90-94 years	Motor vehicle road injuries	4.63344	5.60315	3.7956	Female	90-94 years	Cyclist road injuries	0.397887	0.598606	0.246886	Female	90-94 years	Motor vehicle road injuries	0.416612	1.05143	0.120757	Female	90-94 years	Motor vehicle road injuries	1.53963	1.86186	1.26123	Female	90-94 years	Cyclist road injuries	0.132213	0.198909	0.0820369	Female	85-89 years	Foreign body in other body part	42.3755	93.6304	15.2801	Female	90-94 years	Foreign body in eyes	4.86296	18.3581	0.514665	Female	90-94 years
Male	95+ years	Motor vehicle road injuries	0.24589	0.590326	0.0727431	Male	95+ years	Motor vehicle road injuries	0.503913	0.633263	0.396426	Male	95+ years	Cyclist road injuries	0.0400421	0.0635327	0.0240403	Male	95+ years	Motor vehicle road injuries	2.86793	6.88525	0.848437	Male	95+ years	Motor vehicle road injuries	5.87737	7.38604	4.62371	Male	95+ years	Cyclist road injuries	0.467029	0.741012	0.280394	Male	90-94 years	Foreign body in other body part	5.52845	11.6877	2.17186	Male	95+ years	Foreign body in eyes	0.0892263	0.317122	0.0126191	Male	95+ years
Female	95+ years	Motor vehicle road injuries	0.158825	0.416926	0.0373158	Female	95+ years	Motor vehicle road injuries	0.878981	1.05048	0.719431	Female	95+ years	Cyclist road injuries	0.0701722	0.104725	0.0442294	Female	95+ years	Motor vehicle road injuries	0.29597	0.776943	0.0695381	Female	95+ years	Motor vehicle road injuries	1.63798	1.95758	1.34066	Female	95+ years	Cyclist road injuries	0.130766	0.195155	0.0824215	Female	90-94 years	Foreign body in other body part	17.7367	39.1656	6.36578	Female	95+ years	Foreign body in eyes	0.902866	3.65264	0.0816904	Female	95+ years
Male	<5 years	Poisoning by other means	2.49215	5.48852	0.931477	Male	<5 years	Poisoning by other means	0.377138	0.748591	0.169303	Male	<5 years	Other road injuries	4.59908	13.0758	0.93542	Male	<5 years	Poisoning by other means	0.00409009	0.00900773	0.00152874	Male	<5 years	Poisoning by other means	0.000618957	0.00122858	0.000277859	Male	<5 years	Other road injuries	0.00754799	0.0214599	0.0015352	Male	95+ years	Foreign body in other body part	0.787378	1.7517	0.271892	Male	<5 years	Other road injuries	17.1597	48.8404	3.92863	Male	<5 years
Female	<5 years	Poisoning by other means	2.11906	5.01155	0.751468	Female	<5 years	Poisoning by other means	0.314172	0.654989	0.135948	Female	<5 years	Other road injuries	2.51393	8.4261	0.37158	Female	<5 years	Poisoning by other means	0.00389092	0.00920199	0.00137981	Female	<5 years	Poisoning by other means	0.000576869	0.00120266	0.000249621	Female	<5 years	Other road injuries	0.00461596	0.0154716	0.000682278	Female	95+ years	Foreign body in other body part	5.2279	12.7964	1.58956	Female	<5 years	Other road injuries	10.685	32.1657	1.83776	Female	<5 years
Male	5-9 years	Poisoning by other means	9.07838	21.7536	2.8723	Male	5-9 years	Poisoning by other means	1.33091	2.93066	0.58288	Male	5-9 years	Other road injuries	11.9447	35.4077	2.73884	Male	5-9 years	Poisoning by other means	0.0166667	0.0399368	0.00527316	Male	5-9 years	Poisoning by other means	0.00244337	0.0053803	0.00107009	Male	5-9 years	Other road injuries	0.0219289	0.0650039	0.00502814	Male	<5 years	Self-harm by firearm	0	0	0	Male	5-9 years	Other road injuries	41.2563	116.449	11.1505	Male	5-9 years
Female	5-9 years	Poisoning by other means	7.85563	21.3411	2.24067	Female	5-9 years	Poisoning by other means	1.1412	2.79013	0.454811	Female	5-9 years	Other road injuries	5.08517	17.1316	0.839537	Female	5-9 years	Poisoning by other means	0.0156263	0.0424514	0.0044571	Female	5-9 years	Poisoning by other means	0.00227006	0.00555008	0.000904703	Female	5-9 years	Other road injuries	0.0101153	0.0340779	0.00166999	Female	<5 years	Self-harm by firearm	0	0	0	Female	5-9 years	Other road injuries	18.6415	59.6515	3.73902	Female	5-9 years
Male	10-14 years	Poisoning by other means	19.5594	49.3445	5.81076	Male	10-14 years	Poisoning by other means	2.81382	6.77767	1.13218	Male	10-14 years	Other road injuries	16.7437	48.9815	3.90426	Male	10-14 years	Poisoning by other means	0.0368688	0.0930127	0.0109531	Male	10-14 years	Poisoning by other means	0.00530396	0.0127757	0.00213412	Male	10-14 years	Other road injuries	0.0315613	0.0923284	0.0073594	Male	5-9 years	Self-harm by firearm	0	0	0	Male	10-14 years	Other road injuries	59.2431	158.106	17.6043	Male	10-14 years
Female	10-14 years	Poisoning by other means	19.7578	56.1944	5.17132	Female	10-14 years	Poisoning by other means	2.78316	7.32078	1.012	Female	10-14 years	Other road injuries	7.38063	25.0223	1.31032	Female	10-14 years	Poisoning by other means	0.0397352	0.113013	0.0104001	Female	10-14 years	Poisoning by other means	0.00559726	0.0147229	0.00203525	Female	10-14 years	Other road injuries	0.0148433	0.0503228	0.00263522	Female	5-9 years	Self-harm by firearm	0	0	0	Female	10-14 years	Other road injuries	22.4169	67.4776	5.43369	Female	10-14 years
Male	15-19 years	Poisoning by other means	35.2113	87.4426	9.91029	Male	15-19 years	Poisoning by other means	5.01289	11.2212	1.89945	Male	15-19 years	Other road injuries	22.1239	69.0373	5.18736	Male	15-19 years	Poisoning by other means	0.0540382	0.134197	0.0152092	Male	15-19 years	Poisoning by other means	0.0076932	0.017221	0.00291505	Male	15-19 years	Other road injuries	0.0339532	0.10595	0.00796096	Male	10-14 years	Self-harm by firearm	2.15755	8.55089	0.176597	Male	15-19 years	Other road injuries	88.4013	234.142	27.9468	Male	15-19 years
Female	15-19 years	Poisoning by other means	39.8884	113.117	9.16462	Female	15-19 years	Poisoning by other means	5.52801	13.9838	1.90268	Female	15-19 years	Other road injuries	14.5652	50.1523	2.5531	Female	15-19 years	Poisoning by other means	0.0646257	0.183267	0.0148482	Female	15-19 years	Poisoning by other means	0.00895628	0.022656	0.00308265	Female	15-19 years	Other road injuries	0.023598	0.0812549	0.00413644	Female	10-14 years	Self-harm by firearm	1.31545	5.00119	0.09738	Female	15-19 years	Other road injuries	35.6039	109.232	8.84084	Female	15-19 years
Male	20-24 years	Poisoning by other means	51.3907	129.897	15.1517	Male	20-24 years	Poisoning by other means	7.26846	17.053	2.98989	Male	20-24 years	Other road injuries	26.745	82.0316	5.84398	Male	20-24 years	Poisoning by other means	0.0759209	0.191901	0.022384	Male	20-24 years	Poisoning by other means	0.0107379	0.0251929	0.00441705	Male	20-24 years	Other road injuries	0.0395111	0.121188	0.00863349	Male	15-19 years	Self-harm by firearm	7.99381	26.8294	0.817471	Male	20-24 years	Other road injuries	117.078	296.305	39.1699	Male	20-24 years
Female	20-24 years	Poisoning by other means	52.2798	149.889	13.0799	Female	20-24 years	Poisoning by other means	7.37034	19.6253	2.7387	Female	20-24 years	Other road injuries	16.9872	58.6656	2.83692	Female	20-24 years	Poisoning by other means	0.0807908	0.231631	0.0202131	Female	20-24 years	Poisoning by other means	0.0113898	0.0303281	0.00423226	Female	20-24 years	Other road injuries	0.0262512	0.0906592	0.00438404	Female	15-19 years	Self-harm by firearm	6.74413	25.3166	0.604108	Female	20-24 years	Other road injuries	53.3687	155.338	13.6506	Female	20-24 years
Male	25-29 years	Poisoning by other means	50.4088	125.876	14.3403	Male	25-29 years	Poisoning by other means	7.21744	16.5462	2.93828	Male	25-29 years	Other road injuries	28.0542	83.0983	6.37941	Male	25-29 years	Poisoning by other means	0.0891345	0.222579	0.0253569	Male	25-29 years	Poisoning by other means	0.0127621	0.0292575	0.00519556	Male	25-29 years	Other road injuries	0.0496063	0.146937	0.0112803	Male	20-24 years	Self-harm by firearm	27.078	92.0785	2.8597	Male	25-29 years	Other road injuries	167.726	406.632	62.7825	Male	25-29 years
Female	25-29 years	Poisoning by other means	43.0348	121.429	10.7341	Female	25-29 years	Poisoning by other means	6.35407	15.6394	2.52602	Female	25-29 years	Other road injuries	12.2294	39.2322	2.18749	Female	25-29 years	Poisoning by other means	0.0802248	0.226365	0.0200104	Female	25-29 years	Poisoning by other means	0.0118452	0.0291546	0.00470896	Female	25-29 years	Other road injuries	0.0227979	0.0731361	0.00407788	Female	20-24 years	Self-harm by firearm	23.3697	81.9493	2.20944	Female	25-29 years	Other road injuries	83.3295	232.831	24.5503	Female	25-29 years
Male	30-34 years	Poisoning by other means	37.3239	92.6728	10.3798	Male	30-34 years	Poisoning by other means	5.77401	12.7306	2.52544	Male	30-34 years	Other road injuries	23.7199	72.3069	5.56612	Male	30-34 years	Poisoning by other means	0.0808648	0.200782	0.0224887	Male	30-34 years	Poisoning by other means	0.0125098	0.0275817	0.00547153	Male	30-34 years	Other road injuries	0.0513908	0.156658	0.0120594	Male	25-29 years	Self-harm by firearm	85.2906	235.271	12.7275	Male	30-34 years	Other road injuries	214.244	541.934	86.9714	Male	30-34 years
Female	30-34 years	Poisoning by other means	28.2633	78.6368	6.58654	Female	30-34 years	Poisoning by other means	4.63895	10.7898	2.06629	Female	30-34 years	Other road injuries	11.8212	42.0849	2.08847	Female	30-34 years	Poisoning by other means	0.0667281	0.185657	0.0155505	Female	30-34 years	Poisoning by other means	0.0109523	0.0254742	0.0048784	Female	30-34 years	Other road injuries	0.0279091	0.0993601	0.00493077	Female	25-29 years	Self-harm by firearm	58.8959	168.905	8.08294	Female	30-34 years	Other road injuries	112.624	338.515	35.1828	Female	30-34 years
Male	35-39 years	Poisoning by other means	27.9792	74.5425	7.95403	Male	35-39 years	Poisoning by other means	5.01695	10.9287	2.55636	Male	35-39 years	Other road injuries	20.9705	67.1693	4.76744	Male	35-39 years	Poisoning by other means	0.0591267	0.157526	0.0168088	Male	35-39 years	Poisoning by other means	0.010602	0.0230949	0.00540219	Male	35-39 years	Other road injuries	0.0443157	0.141945	0.0100747	Male	30-34 years	Self-harm by firearm	134.012	314.374	33.1393	Male	35-39 years	Other road injuries	198.086	529.597	85.079	Male	35-39 years
Female	35-39 years	Poisoning by other means	20.8485	65.7225	4.8486	Female	35-39 years	Poisoning by other means	4.05638	9.38056	2.06598	Female	35-39 years	Other road injuries	18.3535	67.0691	2.97634	Female	35-39 years	Poisoning by other means	0.0471815	0.148734	0.0109727	Female	35-39 years	Poisoning by other means	0.00917984	0.0212288	0.00467545	Female	35-39 years	Other road injuries	0.0415351	0.151782	0.00673564	Female	30-34 years	Self-harm by firearm	86.607	222.484	16.8758	Female	35-39 years	Other road injuries	108.619	345.034	34.8042	Female	35-39 years
Male	40-44 years	Poisoning by other means	12.5784	33.7737	3.48856	Male	40-44 years	Poisoning by other means	2.95199	5.46748	1.72665	Male	40-44 years	Other road injuries	15.3535	49.155	3.50106	Male	40-44 years	Poisoning by other means	0.0356721	0.0957811	0.00989343	Male	40-44 years	Poisoning by other means	0.00837175	0.0155056	0.00489674	Male	40-44 years	Other road injuries	0.0435421	0.139402	0.0099289	Male	35-39 years	Self-harm by firearm	109.469	256.043	29.0761	Male	40-44 years	Other road injuries	214.247	546.834	96.6871	Male	40-44 years
Female	40-44 years	Poisoning by other means	9.51219	28.4397	2.27913	Female	40-44 years	Poisoning by other means	2.42003	4.63026	1.42431	Female	40-44 years	Other road injuries	13.0167	45.692	2.2632	Female	40-44 years	Poisoning by other means	0.0297431	0.0889264	0.00712646	Female	40-44 years	Poisoning by other means	0.00756703	0.0144781	0.0044536	Female	40-44 years	Other road injuries	0.040701	0.142872	0.00707665	Female	35-39 years	Self-harm by firearm	75.7749	202.844	17.7919	Female	40-44 years	Other road injuries	118.161	356.015	42.2371	Female	40-44 years
Male	45-49 years	Poisoning by other means	5.5865	16.4509	1.53976	Male	45-49 years	Poisoning by other means	1.933	3.29241	1.26773	Male	45-49 years	Other road injuries	13.081	38.3123	3.28638	Male	45-49 years	Poisoning by other means	0.020467	0.0602703	0.00564116	Male	45-49 years	Poisoning by other means	0.00708185	0.0120623	0.00464452	Male	45-49 years	Other road injuries	0.0479243	0.140363	0.0120402	Male	40-44 years	Self-harm by firearm	125.036	272.924	38.9987	Male	45-49 years	Other road injuries	262.023	608.003	133.71	Male	45-49 years
Female	45-49 years	Poisoning by other means	4.1565	14.1456	0.967858	Female	45-49 years	Poisoning by other means	1.58452	2.75796	1.05162	Female	45-49 years	Other road injuries	6.83323	22.1219	1.46451	Female	45-49 years	Poisoning by other means	0.0170176	0.0579151	0.00396261	Female	45-49 years	Poisoning by other means	0.00648735	0.0112917	0.00430554	Female	45-49 years	Other road injuries	0.0279767	0.0905718	0.00599601	Female	40-44 years	Self-harm by firearm	86.4079	218.159	26.2823	Female	45-49 years	Other road injuries	134.403	367.05	60.0706	Female	45-49 years
Male	50-54 years	Poisoning by other means	3.54596	9.49412	0.994356	Male	50-54 years	Poisoning by other means	1.70108	2.52201	1.19715	Male	50-54 years	Other road injuries	13.3798	38.969	3.38493	Male	50-54 years	Poisoning by other means	0.0140128	0.0375186	0.00392947	Male	50-54 years	Poisoning by other means	0.00672229	0.00996641	0.00473085	Male	50-54 years	Other road injuries	0.0528737	0.153997	0.0133764	Male	45-49 years	Self-harm by firearm	151.074	326.212	49.842	Male	50-54 years	Other road injuries	285.188	589.944	162.247	Male	50-54 years
Female	50-54 years	Poisoning by other means	2.32444	6.85668	0.573755	Female	50-54 years	Poisoning by other means	1.36417	1.98846	0.967955	Female	50-54 years	Other road injuries	5.9182	19.0222	1.33071	Female	50-54 years	Poisoning by other means	0.0103323	0.0304784	0.00255038	Female	50-54 years	Poisoning by other means	0.00606381	0.00883883	0.00430263	Female	50-54 years	Other road injuries	0.0263068	0.0845551	0.00591509	Female	45-49 years	Self-harm by firearm	106.82	259.225	33.6416	Female	50-54 years	Other road injuries	138.856	333.273	70.106	Female	50-54 years
Male	55-59 years	Poisoning by other means	2.44331	6.19685	0.746584	Male	55-59 years	Poisoning by other means	1.5566	2.07956	1.1639	Male	55-59 years	Other road injuries	12.8109	37.1274	3.4739	Male	55-59 years	Poisoning by other means	0.0107245	0.0271998	0.00327698	Male	55-59 years	Poisoning by other means	0.0068324	0.00912781	0.00510871	Male	55-59 years	Other road injuries	0.0562308	0.162964	0.015248	Male	50-54 years	Self-harm by firearm	110.704	241.575	34.2235	Male	55-59 years	Other road injuries	229.864	459.419	139.075	Male	55-59 years
Female	55-59 years	Poisoning by other means	1.52127	4.25344	0.419399	Female	55-59 years	Poisoning by other means	1.25192	1.65283	0.925769	Female	55-59 years	Other road injuries	6.55785	22.9503	1.39323	Female	55-59 years	Poisoning by other means	0.00735629	0.020568	0.00202805	Female	55-59 years	Poisoning by other means	0.0060538	0.00799243	0.00447666	Female	55-59 years	Other road injuries	0.0317112	0.110979	0.0067371	Female	50-54 years	Self-harm by firearm	100.614	230.253	32.7294	Female	55-59 years	Other road injuries	106.574	254.163	58.6919	Female	55-59 years
Male	60-64 years	Poisoning by other means	1.60034	3.99957	0.451474	Male	60-64 years	Poisoning by other means	1.34119	1.72576	1.0336	Male	60-64 years	Other road injuries	9.74948	28.219	2.93899	Male	60-64 years	Poisoning by other means	0.00877059	0.0219195	0.00247429	Male	60-64 years	Poisoning by other means	0.00735034	0.00945796	0.00566459	Male	60-64 years	Other road injuries	0.0534316	0.154653	0.016107	Male	55-59 years	Self-harm by firearm	82.5341	183.051	25.7118	Male	60-64 years	Other road injuries	203.104	370.985	130.69	Male	60-64 years
Female	60-64 years	Poisoning by other means	1.03848	2.75789	0.253809	Female	60-64 years	Poisoning by other means	1.10281	1.41452	0.849155	Female	60-64 years	Other road injuries	5.24501	16.7214	1.29242	Female	60-64 years	Poisoning by other means	0.00604683	0.0160586	0.00147788	Female	60-64 years	Poisoning by other means	0.00642142	0.00823641	0.00494444	Female	60-64 years	Other road injuries	0.0305405	0.0973651	0.00752548	Female	55-59 years	Self-harm by firearm	82.9968	193.674	28.1403	Female	60-64 years	Other road injuries	92.4232	202.771	54.3556	Female	60-64 years
Male	65-69 years	Poisoning by other means	1.06488	2.85913	0.31462	Male	65-69 years	Poisoning by other means	1.11742	1.46256	0.843445	Male	65-69 years	Other road injuries	5.80044	14.7642	2.10312	Male	65-69 years	Poisoning by other means	0.0079142	0.021249	0.00233825	Male	65-69 years	Poisoning by other means	0.00830466	0.0108697	0.00626846	Male	65-69 years	Other road injuries	0.0431087	0.109727	0.0156304	Male	60-64 years	Self-harm by firearm	68.2221	163.304	19.7823	Male	65-69 years	Other road injuries	189.238	313.025	131.553	Male	65-69 years
Female	65-69 years	Poisoning by other means	0.730245	2.02851	0.192838	Female	65-69 years	Poisoning by other means	0.975172	1.26026	0.751837	Female	65-69 years	Other road injuries	3.13366	9.24018	0.908218	Female	65-69 years	Poisoning by other means	0.00524899	0.0145809	0.00138612	Female	65-69 years	Poisoning by other means	0.00700952	0.00905876	0.0054042	Female	65-69 years	Other road injuries	0.0225247	0.0664183	0.00652826	Female	60-64 years	Self-harm by firearm	75.9071	183.903	24.3128	Female	65-69 years	Other road injuries	88.2372	162.202	55.1127	Female	65-69 years
Male	70-74 years	Poisoning by other means	0.694997	1.77004	0.215266	Male	70-74 years	Poisoning by other means	0.862471	1.12244	0.679346	Male	70-74 years	Other road injuries	3.27972	8.09516	1.28304	Male	70-74 years	Poisoning by other means	0.00794887	0.0202444	0.00246205	Male	70-74 years	Poisoning by other means	0.00986431	0.0128376	0.00776986	Male	70-74 years	Other road injuries	0.0375111	0.0925865	0.0146745	Male	65-69 years	Self-harm by firearm	57.9742	140.687	16.616	Male	70-74 years	Other road injuries	135.66	209.146	96.9816	Male	70-74 years
Female	70-74 years	Poisoning by other means	0.545574	1.49577	0.164866	Female	70-74 years	Poisoning by other means	0.813656	1.03297	0.647469	Female	70-74 years	Other road injuries	1.82114	5.48013	0.583504	Female	70-74 years	Poisoning by other means	0.00539474	0.0147904	0.00163022	Female	70-74 years	Poisoning by other means	0.00804558	0.0102142	0.0064023	Female	70-74 years	Other road injuries	0.0180078	0.0541886	0.0057698	Female	65-69 years	Self-harm by firearm	74.699	183.745	24.3049	Female	70-74 years	Other road injuries	59.1217	105.562	39.5547	Female	70-74 years
Male	75-79 years	Poisoning by other means	0.459404	1.14587	0.13415	Male	75-79 years	Poisoning by other means	0.601431	0.77085	0.47481	Male	75-79 years	Other road injuries	1.84765	4.68796	0.732014	Male	75-79 years	Poisoning by other means	0.00935564	0.0233353	0.00273193	Male	75-79 years	Poisoning by other means	0.012248	0.0156982	0.00966938	Male	75-79 years	Other road injuries	0.037627	0.0954689	0.0149073	Male	70-74 years	Self-harm by firearm	31.6706	76.0403	6.52055	Male	75-79 years	Other road injuries	88.5192	127.793	66.0793	Male	75-79 years
Female	75-79 years	Poisoning by other means	0.461794	1.18615	0.128459	Female	75-79 years	Poisoning by other means	0.64005	0.805796	0.51004	Female	75-79 years	Other road injuries	1.14051	3.49855	0.369399	Female	75-79 years	Poisoning by other means	0.00710448	0.0182484	0.00197628	Female	75-79 years	Poisoning by other means	0.00984687	0.0123968	0.00784673	Female	75-79 years	Other road injuries	0.0175462	0.0538235	0.00568303	Female	70-74 years	Self-harm by firearm	48.6929	117.52	12.9612	Female	75-79 years	Other road injuries	36.0604	60.0889	25.9616	Female	75-79 years
Male	80-84 years	Poisoning by other means	0.429811	0.938452	0.145186	Male	80-84 years	Poisoning by other means	0.397587	0.518436	0.313997	Male	80-84 years	Other road injuries	0.788298	1.93058	0.350836	Male	80-84 years	Poisoning by other means	0.0197566	0.0431368	0.00667359	Male	80-84 years	Poisoning by other means	0.0182754	0.0238303	0.0144332	Male	80-84 years	Other road injuries	0.0362348	0.0887407	0.0161265	Male	75-79 years	Self-harm by firearm	18.5237	50.1439	2.89007	Male	80-84 years	Other road injuries	58.6578	80.7183	45.3217	Male	80-84 years
Female	80-84 years	Poisoning by other means	0.572369	1.32845	0.190546	Female	80-84 years	Poisoning by other means	0.512488	0.683598	0.405131	Female	80-84 years	Other road injuries	0.545404	1.55564	0.186661	Female	80-84 years	Poisoning by other means	0.0165264	0.0383573	0.00550177	Female	80-84 years	Poisoning by other means	0.0147974	0.019738	0.0116976	Female	80-84 years	Other road injuries	0.0157479	0.0449172	0.00538959	Female	75-79 years	Self-harm by firearm	38.0316	95.6228	8.90172	Female	80-84 years	Other road injuries	24.3266	34.7044	18.2959	Female	80-84 years
Male	85-89 years	Poisoning by other means	0.315226	0.701197	0.113648	Male	85-89 years	Poisoning by other means	0.212828	0.284152	0.159583	Male	85-89 years	Other road injuries	0.204472	0.451605	0.101584	Male	85-89 years	Poisoning by other means	0.0526907	0.117207	0.0189966	Male	85-89 years	Poisoning by other means	0.0355747	0.0474967	0.0266747	Male	85-89 years	Other road injuries	0.0341779	0.0754869	0.0169799	Male	80-84 years	Self-harm by firearm	14.7161	43.5483	1.83296	Male	85-89 years	Other road injuries	23.9573	31.0465	19.0079	Male	85-89 years
Female	85-89 years	Poisoning by other means	0.581385	1.34679	0.203654	Female	85-89 years	Poisoning by other means	0.382729	0.517327	0.284296	Female	85-89 years	Other road injuries	0.160567	0.400378	0.066061	Female	85-89 years	Poisoning by other means	0.0440675	0.102083	0.0154364	Female	85-89 years	Poisoning by other means	0.0290099	0.039212	0.0215489	Female	85-89 years	Other road injuries	0.0121705	0.0303476	0.00500725	Female	80-84 years	Self-harm by firearm	33.402	86.6296	5.46364	Female	85-89 years	Other road injuries	12.8221	17.2459	9.88548	Female	85-89 years
Male	90-94 years	Poisoning by other means	0.0786878	0.165523	0.0318737	Male	90-94 years	Poisoning by other means	0.0544254	0.0733094	0.040102	Male	90-94 years	Other road injuries	0.0257674	0.0535457	0.0137502	Male	90-94 years	Poisoning by other means	0.109716	0.230792	0.0444422	Male	90-94 years	Poisoning by other means	0.0758864	0.102217	0.055915	Male	90-94 years	Other road injuries	0.035928	0.0746599	0.0191722	Male	85-89 years	Self-harm by firearm	5.35826	15.9041	0.657039	Male	90-94 years	Other road injuries	3.80987	4.82466	3.0404	Male	90-94 years
Female	90-94 years	Poisoning by other means	0.307295	0.638382	0.123994	Female	90-94 years	Poisoning by other means	0.200081	0.267987	0.148642	Female	90-94 years	Other road injuries	0.0282673	0.0639147	0.0141574	Female	90-94 years	Poisoning by other means	0.10211	0.212126	0.0412017	Female	90-94 years	Poisoning by other means	0.0664845	0.0890487	0.0493918	Female	90-94 years	Other road injuries	0.00939287	0.021238	0.00470431	Female	85-89 years	Self-harm by firearm	12.6158	38.1534	1.49	Female	90-94 years	Other road injuries	4.49849	6.00024	3.53346	Female	90-94 years
Male	95+ years	Poisoning by other means	0.0143081	0.0346679	0.00430679	Male	95+ years	Poisoning by other means	0.0149445	0.0207174	0.0106205	Male	<5 years	Poisoning by other means	0.122781	0.285176	0.04202	Male	95+ years	Poisoning by other means	0.166882	0.404348	0.0502322	Male	95+ years	Poisoning by other means	0.174305	0.241636	0.123872	Male	<5 years	Poisoning by other means	0.000201508	0.000468029	6.9e-05	Male	90-94 years	Self-harm by firearm	0.654453	1.8022	0.0856848	Male	95+ years	Other road injuries	0.482702	0.603211	0.38413	Male	<5 years
Female	95+ years	Poisoning by other means	0.094349	0.219404	0.0313621	Female	95+ years	Poisoning by other means	0.0891762	0.121918	0.0624095	Female	<5 years	Poisoning by other means	0.103212	0.259087	0.0345364	Female	95+ years	Poisoning by other means	0.175819	0.40886	0.0584433	Female	95+ years	Poisoning by other means	0.16618	0.227194	0.1163	Female	<5 years	Poisoning by other means	0.000189513	0.000475724	6.34e-05	Female	90-94 years	Self-harm by firearm	2.34029	8.6623	0.15979	Female	95+ years	Other road injuries	1.07694	1.44647	0.866911	Female	<5 years
Male	<5 years	Other road injuries	106.164	297.845	23.6208	Male	<5 years	Other road injuries	12.7465	35.3276	2.84562	Male	5-9 years	Poisoning by other means	0.422117	1.10722	0.127637	Male	<5 years	Other road injuries	0.174236	0.488822	0.0387663	Male	<5 years	Other road injuries	0.0209194	0.0579795	0.00467022	Male	5-9 years	Poisoning by other means	0.000774951	0.0020327	0.000234324	Male	95+ years	Self-harm by firearm	0.0403852	0.123553	0.00501765	Male	<5 years	Poisoning by carbon monoxide	1.12554	2.52091	0.449431	Male	5-9 years
Female	<5 years	Other road injuries	58.4232	185.396	9.39511	Female	<5 years	Other road injuries	6.93281	22.7091	1.12892	Female	5-9 years	Poisoning by other means	0.364753	1.01328	0.104487	Female	<5 years	Other road injuries	0.107274	0.340416	0.0172509	Female	<5 years	Other road injuries	0.0127297	0.0416975	0.00207287	Female	5-9 years	Poisoning by other means	0.000725561	0.00201561	0.000207845	Female	95+ years	Self-harm by firearm	0.292096	1.30597	0.0154718	Female	<5 years	Poisoning by carbon monoxide	0.476007	1.2721	0.156773	Female	5-9 years
Male	5-9 years	Other road injuries	277.212	822.247	65.8715	Male	5-9 years	Other road injuries	33.7988	99.5271	8.94837	Male	10-14 years	Poisoning by other means	0.879613	2.44788	0.261509	Male	5-9 years	Other road injuries	0.508924	1.50954	0.120931	Male	5-9 years	Other road injuries	0.0620501	0.182719	0.016428	Male	10-14 years	Poisoning by other means	0.00165804	0.00461417	0.000492935	Male	<5 years	Physical violence by sharp object	720.281	1485.07	292.421	Male	5-9 years	Poisoning by carbon monoxide	2.24515	5.47294	0.81702	Male	10-14 years
Female	5-9 years	Other road injuries	118.924	387.771	20.1481	Female	5-9 years	Other road injuries	14.2851	45.2	2.72653	Female	10-14 years	Poisoning by other means	0.887735	2.71935	0.22761	Female	5-9 years	Other road injuries	0.236561	0.771348	0.0400783	Female	5-9 years	Other road injuries	0.0284157	0.089911	0.00542356	Female	10-14 years	Poisoning by other means	0.00178534	0.00546893	0.000457749	Female	<5 years	Physical violence by sharp object	140.668	360.242	38.6763	Female	5-9 years	Poisoning by carbon monoxide	1.11927	3.10473	0.335634	Female	10-14 years
Male	10-14 years	Other road injuries	386.795	1141.57	94.9545	Male	10-14 years	Other road injuries	49.1977	128.927	15.0205	Male	15-19 years	Poisoning by other means	1.56616	4.0462	0.403448	Male	10-14 years	Other road injuries	0.729096	2.15182	0.178986	Male	10-14 years	Other road injuries	0.092736	0.243023	0.0283131	Male	15-19 years	Poisoning by other means	0.00240355	0.00620963	0.000619165	Male	5-9 years	Physical violence by sharp object	715.613	1543.01	254.828	Male	10-14 years	Poisoning by carbon monoxide	3.31413	7.88552	1.15788	Male	15-19 years
Female	10-14 years	Other road injuries	172.256	550.139	33.5245	Female	10-14 years	Other road injuries	21.2418	65.407	4.82408	Female	15-19 years	Poisoning by other means	1.76964	5.19857	0.38554	Female	10-14 years	Other road injuries	0.346427	1.10639	0.0674217	Female	10-14 years	Other road injuries	0.0427198	0.131541	0.0097018	Female	15-19 years	Poisoning by other means	0.0028671	0.00842253	0.000624638	Female	5-9 years	Physical violence by sharp object	110.479	286.107	28.6188	Female	10-14 years	Poisoning by carbon monoxide	1.9437	5.37981	0.564556	Female	15-19 years
Male	15-19 years	Other road injuries	502.235	1430.55	111.361	Male	15-19 years	Other road injuries	68.248	180.826	22.8868	Male	20-24 years	Poisoning by other means	2.2713	6.17898	0.620978	Male	15-19 years	Other road injuries	0.770772	2.19544	0.170903	Male	15-19 years	Other road injuries	0.104739	0.27751	0.035124	Male	20-24 years	Poisoning by other means	0.00335546	0.00912838	0.000917389	Male	10-14 years	Physical violence by sharp object	1300.48	3138.5	357.061	Male	15-19 years	Poisoning by carbon monoxide	4.18644	10.4648	1.4799	Male	20-24 years
Female	15-19 years	Other road injuries	335.425	1081.06	58.9504	Female	15-19 years	Other road injuries	42.4794	131.938	10.2796	Female	20-24 years	Poisoning by other means	2.31028	6.92153	0.564505	Female	15-19 years	Other road injuries	0.543443	1.7515	0.0955092	Female	15-19 years	Other road injuries	0.0688236	0.213761	0.0166546	Female	20-24 years	Poisoning by other means	0.0035702	0.0106962	0.000872361	Female	10-14 years	Physical violence by sharp object	163.448	462.602	36.2132	Female	15-19 years	Poisoning by carbon monoxide	2.6669	7.5325	0.78504	Female	20-24 years
Male	20-24 years	Other road injuries	602.688	1651.78	129.284	Male	20-24 years	Other road injuries	86.145	213.645	30.9576	Male	25-29 years	Poisoning by other means	2.22127	5.80076	0.601636	Male	20-24 years	Other road injuries	0.890368	2.44022	0.190995	Male	20-24 years	Other road injuries	0.127265	0.315624	0.0457346	Male	25-29 years	Poisoning by other means	0.00392772	0.0102571	0.00106383	Male	15-19 years	Physical violence by sharp object	1978.94	5172.66	502.304	Male	20-24 years	Poisoning by carbon monoxide	4.3558	10.2097	1.76866	Male	25-29 years
Female	20-24 years	Other road injuries	387.62	1279.61	65.2457	Female	20-24 years	Other road injuries	51.7674	151.442	13.8167	Female	25-29 years	Poisoning by other means	1.90715	5.82889	0.472373	Female	20-24 years	Other road injuries	0.59901	1.97745	0.100828	Female	20-24 years	Other road injuries	0.079999	0.234032	0.0213517	Female	25-29 years	Poisoning by other means	0.00355528	0.0108661	0.000880589	Female	15-19 years	Physical violence by sharp object	257.178	794.057	46.6181	Female	20-24 years	Poisoning by carbon monoxide	2.81108	7.69269	0.964906	Female	25-29 years
Male	25-29 years	Other road injuries	632.775	1745.97	134.7	Male	25-29 years	Other road injuries	92.3339	219.492	33.5157	Male	30-34 years	Poisoning by other means	1.66405	4.27827	0.452078	Male	25-29 years	Other road injuries	1.11889	3.08728	0.238182	Male	25-29 years	Other road injuries	0.163268	0.388113	0.0592636	Male	30-34 years	Poisoning by other means	0.00360528	0.00926918	0.00097946	Male	20-24 years	Physical violence by sharp object	2706.98	6372.68	735.357	Male	25-29 years	Poisoning by carbon monoxide	4.90568	11.5835	2.15778	Male	30-34 years
Female	25-29 years	Other road injuries	277.117	852.219	46.6451	Female	25-29 years	Other road injuries	39.9491	112.018	12.6483	Female	30-34 years	Poisoning by other means	1.27465	3.54609	0.312745	Female	25-29 years	Other road injuries	0.516596	1.58869	0.086955	Female	25-29 years	Other road injuries	0.0744724	0.208823	0.0235788	Female	30-34 years	Poisoning by other means	0.00300938	0.00837213	0.000738375	Female	20-24 years	Physical violence by sharp object	399.768	1093.25	82.3444	Female	25-29 years	Poisoning by carbon monoxide	3.13087	8.50118	1.22784	Female	30-34 years
Male	30-34 years	Other road injuries	525.572	1556.55	106.586	Male	30-34 years	Other road injuries	82.8694	208.641	33.3817	Male	35-39 years	Poisoning by other means	1.28279	3.31694	0.365839	Male	30-34 years	Other road injuries	1.13869	3.37237	0.230926	Male	30-34 years	Other road injuries	0.179542	0.452036	0.0723237	Male	35-39 years	Poisoning by other means	0.00271083	0.00700949	0.000773105	Male	25-29 years	Physical violence by sharp object	3816	8786.58	1060	Male	30-34 years	Poisoning by carbon monoxide	4.65841	9.92129	2.35651	Male	35-39 years
Female	30-34 years	Other road injuries	264.861	878.937	40.4903	Female	30-34 years	Other road injuries	39.3692	119.691	12.9187	Female	35-39 years	Poisoning by other means	0.97401	2.77712	0.260137	Female	30-34 years	Other road injuries	0.625322	2.07512	0.0955953	Female	30-34 years	Other road injuries	0.0929485	0.282585	0.0305003	Female	35-39 years	Poisoning by other means	0.00220425	0.00628479	0.000588706	Female	25-29 years	Physical violence by sharp object	629.461	1737.6	130.843	Female	30-34 years	Poisoning by carbon monoxide	2.79367	6.46303	1.36594	Female	35-39 years
Male	35-39 years	Other road injuries	452.637	1439.95	86.3092	Male	35-39 years	Other road injuries	81.0995	204.653	36.3506	Male	40-44 years	Poisoning by other means	0.612045	1.66247	0.190354	Male	35-39 years	Other road injuries	0.956529	3.04296	0.182392	Male	35-39 years	Other road injuries	0.171382	0.432479	0.0768176	Male	40-44 years	Poisoning by other means	0.00173574	0.00471472	0.000539839	Male	30-34 years	Physical violence by sharp object	4270.13	9844.6	1217.58	Male	35-39 years	Poisoning by carbon monoxide	2.90778	5.6376	1.72278	Male	40-44 years
Female	35-39 years	Other road injuries	410.41	1459.06	58.0321	Female	35-39 years	Other road injuries	60.3895	200.319	18.7878	Female	40-44 years	Poisoning by other means	0.474251	1.35021	0.143537	Female	35-39 years	Other road injuries	0.928784	3.30193	0.13133	Female	35-39 years	Other road injuries	0.136665	0.453334	0.0425181	Female	40-44 years	Poisoning by other means	0.00148291	0.00422187	0.000448816	Female	30-34 years	Physical violence by sharp object	723.013	2015.48	152.375	Female	35-39 years	Poisoning by carbon monoxide	1.7144	3.35751	1.00507	Female	40-44 years
Male	40-44 years	Other road injuries	328.02	1082.14	65.8254	Male	40-44 years	Other road injuries	64.1671	157.189	31.0718	Male	45-49 years	Poisoning by other means	0.301349	0.840465	0.102709	Male	40-44 years	Other road injuries	0.930253	3.06892	0.186679	Male	40-44 years	Other road injuries	0.181976	0.445783	0.0881186	Male	45-49 years	Poisoning by other means	0.00110404	0.00307918	0.000376289	Male	35-39 years	Physical violence by sharp object	3016.59	6904.65	953.18	Male	40-44 years	Poisoning by carbon monoxide	2.46485	4.4427	1.62102	Male	45-49 years
Female	40-44 years	Other road injuries	289.349	1039.16	44.0296	Female	40-44 years	Other road injuries	46.1679	139.425	16.5422	Female	45-49 years	Poisoning by other means	0.232652	0.681678	0.0824099	Female	40-44 years	Other road injuries	0.904749	3.24928	0.137673	Female	40-44 years	Other road injuries	0.14436	0.43596	0.0517248	Female	45-49 years	Poisoning by other means	0.000952525	0.00279093	0.000337403	Female	35-39 years	Physical violence by sharp object	491.891	1391.17	104.613	Female	40-44 years	Poisoning by carbon monoxide	1.42846	2.66513	0.944221	Female	45-49 years
Male	45-49 years	Other road injuries	278.902	921.826	58.4409	Male	45-49 years	Other road injuries	57.0981	131.531	29.9495	Male	50-54 years	Poisoning by other means	0.212172	0.491013	0.0881498	Male	45-49 years	Other road injuries	1.0218	3.37726	0.214107	Male	45-49 years	Other road injuries	0.209188	0.481885	0.109725	Male	50-54 years	Poisoning by other means	0.000838454	0.00194037	0.000348348	Male	40-44 years	Physical violence by sharp object	2405.17	5596.62	698.424	Male	45-49 years	Poisoning by carbon monoxide	2.72706	4.39874	1.94337	Male	50-54 years
Female	45-49 years	Other road injuries	146.724	540.437	20.9261	Female	45-49 years	Other road injuries	29.0345	73.1277	14.1095	Female	50-54 years	Poisoning by other means	0.151295	0.356452	0.0636092	Female	45-49 years	Other road injuries	0.600719	2.21266	0.0856757	Female	45-49 years	Other road injuries	0.118873	0.2994	0.0577672	Female	50-54 years	Poisoning by other means	0.000672516	0.00158446	0.000282747	Female	40-44 years	Physical violence by sharp object	382.81	1047.03	83.1201	Female	45-49 years	Poisoning by carbon monoxide	1.59929	2.54209	1.1326	Female	50-54 years
Male	50-54 years	Other road injuries	281.721	856.216	54.7653	Male	50-54 years	Other road injuries	60.9786	130.073	33.9099	Male	55-59 years	Poisoning by other means	0.164365	0.33581	0.0769751	Male	50-54 years	Other road injuries	1.1133	3.38357	0.21642	Male	50-54 years	Other road injuries	0.240973	0.514019	0.134004	Male	55-59 years	Poisoning by other means	0.000721447	0.00147397	0.000337867	Male	45-49 years	Physical violence by sharp object	2137.6	5266.14	540.173	Male	50-54 years	Poisoning by carbon monoxide	2.85424	4.11551	2.11708	Male	55-59 years
Female	50-54 years	Other road injuries	124.22	420.031	18.0234	Female	50-54 years	Other road injuries	27.5311	62.764	14.5235	Female	55-59 years	Poisoning by other means	0.114859	0.248075	0.0538896	Female	50-54 years	Other road injuries	0.552167	1.86707	0.0801154	Female	50-54 years	Other road injuries	0.122378	0.27899	0.064558	Female	55-59 years	Poisoning by other means	0.000555412	0.00119959	0.000260589	Female	45-49 years	Physical violence by sharp object	363.417	1059.99	64.7178	Female	50-54 years	Poisoning by carbon monoxide	1.73052	2.57702	1.26877	Female	55-59 years
Male	55-59 years	Other road injuries	263.495	794.187	52.2746	Male	55-59 years	Other road injuries	62.2475	129.255	35.9381	Male	60-64 years	Poisoning by other means	0.123618	0.262436	0.0601551	Male	55-59 years	Other road injuries	1.15656	3.48593	0.229449	Male	55-59 years	Other road injuries	0.273223	0.567339	0.157743	Male	60-64 years	Poisoning by other means	0.000677483	0.00143827	0.000329677	Male	50-54 years	Physical violence by sharp object	1475.14	3801.86	397.183	Male	55-59 years	Poisoning by carbon monoxide	2.36599	3.41266	1.76312	Male	60-64 years
Female	55-59 years	Other road injuries	137.621	476.137	20.8734	Female	55-59 years	Other road injuries	30.2288	74.4146	15.8063	Female	60-64 years	Poisoning by other means	0.0904356	0.187549	0.04312	Female	55-59 years	Other road injuries	0.665483	2.30241	0.100936	Female	55-59 years	Other road injuries	0.146175	0.35984	0.0764331	Female	60-64 years	Poisoning by other means	0.000526587	0.00109205	0.000251078	Female	50-54 years	Physical violence by sharp object	294.665	862.396	60.3268	Female	55-59 years	Poisoning by carbon monoxide	1.44309	2.13726	1.0588	Female	60-64 years
Male	60-64 years	Other road injuries	192.978	557.609	43.5609	Male	60-64 years	Other road injuries	53.5919	101.535	33.985	Male	65-69 years	Poisoning by other means	0.0925922	0.189148	0.0471438	Male	60-64 years	Other road injuries	1.05761	3.05595	0.238734	Male	60-64 years	Other road injuries	0.293708	0.556459	0.186253	Male	65-69 years	Poisoning by other means	0.000688143	0.00140574	0.000350372	Male	55-59 years	Physical violence by sharp object	753.86	2017.13	191.245	Male	60-64 years	Poisoning by carbon monoxide	2.17289	3.14951	1.63788	Male	65-69 years
Female	60-64 years	Other road injuries	107.494	357.788	18.0071	Female	60-64 years	Other road injuries	26.4837	59.1027	15.3621	Female	65-69 years	Poisoning by other means	0.0722945	0.144236	0.0373097	Female	60-64 years	Other road injuries	0.625914	2.08332	0.104851	Female	60-64 years	Other road injuries	0.154209	0.344142	0.0894499	Female	65-69 years	Poisoning by other means	0.000519652	0.00103677	0.000268181	Female	55-59 years	Physical violence by sharp object	180.81	541.403	34.5072	Female	60-64 years	Poisoning by carbon monoxide	1.3189	1.90637	0.988291	Female	65-69 years
Male	65-69 years	Other road injuries	105.586	298.613	25.3273	Male	65-69 years	Other road injuries	39.9706	65.3272	28.2445	Male	70-74 years	Poisoning by other means	0.0666223	0.124024	0.0359055	Male	65-69 years	Other road injuries	0.784714	2.21929	0.188232	Male	65-69 years	Other road injuries	0.297061	0.48551	0.209912	Male	70-74 years	Poisoning by other means	0.000761978	0.00141849	0.000410661	Male	60-64 years	Physical violence by sharp object	511.987	1384.07	120.243	Male	65-69 years	Poisoning by carbon monoxide	2.16703	3.14695	1.62551	Male	70-74 years
Female	65-69 years	Other road injuries	59.6212	189.346	10.4643	Female	65-69 years	Other road injuries	20.0349	34.5843	13.1682	Female	70-74 years	Poisoning by other means	0.0578925	0.107005	0.031753	Female	65-69 years	Other road injuries	0.428556	1.36102	0.0752175	Female	65-69 years	Other road injuries	0.144011	0.248592	0.0946527	Female	70-74 years	Poisoning by other means	0.000572452	0.00105809	0.00031398	Female	60-64 years	Physical violence by sharp object	142.597	426.367	27.2684	Female	65-69 years	Poisoning by carbon monoxide	1.36033	1.97161	1.02375	Female	70-74 years
Male	70-74 years	Other road injuries	54.6989	160.694	11.7171	Male	70-74 years	Other road injuries	27.1029	40.9889	20.0221	Male	75-79 years	Poisoning by other means	0.045522	0.0813613	0.024905	Male	70-74 years	Other road injuries	0.625606	1.8379	0.134011	Male	70-74 years	Other road injuries	0.309983	0.468801	0.228999	Male	75-79 years	Poisoning by other means	0.000927043	0.0016569	0.000507183	Male	65-69 years	Physical violence by sharp object	461.762	1189.49	112.312	Male	70-74 years	Poisoning by carbon monoxide	1.75468	2.38785	1.37424	Male	75-79 years
Female	70-74 years	Other road injuries	32.0613	116.291	5.11042	Female	70-74 years	Other road injuries	14.0623	23.9683	9.86546	Female	75-79 years	Poisoning by other means	0.0468855	0.0850955	0.0259874	Female	70-74 years	Other road injuries	0.317028	1.1499	0.0505328	Female	70-74 years	Other road injuries	0.139051	0.237004	0.0975515	Female	75-79 years	Poisoning by other means	0.000721312	0.00130915	0.000399804	Female	65-69 years	Physical violence by sharp object	137.8	388.055	27.4477	Female	70-74 years	Poisoning by carbon monoxide	1.13414	1.61128	0.87231	Female	75-79 years
Male	75-79 years	Other road injuries	29.1286	90.84	6.24217	Male	75-79 years	Other road injuries	16.7737	24.3798	12.4286	Male	80-84 years	Poisoning by other means	0.0356087	0.0671059	0.0180334	Male	75-79 years	Other road injuries	0.593197	1.84993	0.12712	Male	75-79 years	Other road injuries	0.341592	0.496487	0.253105	Male	80-84 years	Poisoning by other means	0.00163679	0.00308458	0.00082892	Male	70-74 years	Physical violence by sharp object	361.214	908.003	94.6641	Male	75-79 years	Poisoning by carbon monoxide	1.34017	1.79294	1.04925	Male	80-84 years
Female	75-79 years	Other road injuries	19.548	74.2217	2.64744	Female	75-79 years	Other road injuries	9.43623	16.5785	6.75096	Female	80-84 years	Poisoning by other means	0.0464076	0.0898047	0.0228495	Female	75-79 years	Other road injuries	0.300738	1.14187	0.0407296	Female	75-79 years	Other road injuries	0.145172	0.255052	0.10386	Female	80-84 years	Poisoning by other means	0.00133996	0.002593	0.00065975	Female	70-74 years	Physical violence by sharp object	101.797	288.52	20.3974	Female	75-79 years	Poisoning by carbon monoxide	1.0153	1.47049	0.760209	Female	80-84 years
Male	80-84 years	Other road injuries	11.3153	35.2231	2.25103	Male	80-84 years	Other road injuries	8.18488	11.3828	6.30631	Male	85-89 years	Poisoning by other means	0.0230037	0.0477233	0.0110524	Male	80-84 years	Other road injuries	0.520119	1.61906	0.103471	Male	80-84 years	Other road injuries	0.376225	0.523219	0.289875	Male	85-89 years	Poisoning by other means	0.00384513	0.00797706	0.00184744	Male	75-79 years	Physical violence by sharp object	223.065	525.739	63.0038	Male	80-84 years	Poisoning by carbon monoxide	1.38498	1.88099	1.05924	Male	85-89 years
Female	80-84 years	Other road injuries	8.80014	30.7768	1.08513	Female	80-84 years	Other road injuries	5.06656	7.69906	3.71594	Female	85-89 years	Poisoning by other means	0.0417404	0.0871175	0.019735	Female	80-84 years	Other road injuries	0.254093	0.888641	0.0313318	Female	80-84 years	Other road injuries	0.146291	0.222301	0.107293	Female	85-89 years	Poisoning by other means	0.00316381	0.00660328	0.00149586	Female	75-79 years	Physical violence by sharp object	64.183	180.922	13.1812	Female	80-84 years	Poisoning by carbon monoxide	1.36472	1.91314	0.986373	Female	85-89 years
Male	85-89 years	Other road injuries	2.56078	7.8042	0.486768	Male	85-89 years	Other road injuries	2.48349	3.23847	1.94365	Male	90-94 years	Poisoning by other means	0.00583901	0.0114095	0.00290701	Male	85-89 years	Other road injuries	0.42804	1.30449	0.0813644	Male	85-89 years	Other road injuries	0.415121	0.541318	0.324886	Male	90-94 years	Poisoning by other means	0.00814146	0.0159086	0.00405331	Male	80-84 years	Physical violence by sharp object	127.239	296.067	39.1389	Male	85-89 years	Poisoning by carbon monoxide	1.15793	1.65356	0.824277	Male	90-94 years
Female	85-89 years	Other road injuries	2.22251	7.69376	0.278924	Female	85-89 years	Other road injuries	1.8669	2.54023	1.43092	Female	90-94 years	Poisoning by other means	0.0220741	0.0455327	0.0106683	Female	85-89 years	Other road injuries	0.16846	0.583166	0.0211417	Female	85-89 years	Other road injuries	0.141506	0.192542	0.10846	Female	90-94 years	Poisoning by other means	0.00733495	0.0151299	0.00354495	Female	80-84 years	Physical violence by sharp object	45.3569	120.819	9.3258	Female	85-89 years	Poisoning by carbon monoxide	1.61471	2.31811	1.12882	Female	90-94 years
Male	90-94 years	Other road injuries	0.292332	0.798399	0.0643077	Male	90-94 years	Other road injuries	0.341761	0.433079	0.268882	Male	95+ years	Poisoning by other means	0.00127021	0.00255096	0.000609858	Male	90-94 years	Other road injuries	0.407604	1.11322	0.0896655	Male	90-94 years	Other road injuries	0.476525	0.603852	0.374907	Male	95+ years	Poisoning by other means	0.0148151	0.0297531	0.00711306	Male	85-89 years	Physical violence by sharp object	46.7456	102.199	15.4386	Male	90-94 years	Poisoning by carbon monoxide	0.389083	0.548462	0.282385	Male	95+ years
Female	90-94 years	Other road injuries	0.305738	1.09567	0.0357558	Female	90-94 years	Other road injuries	0.415741	0.526028	0.331949	Female	95+ years	Poisoning by other means	0.00787305	0.0158737	0.00377705	Female	90-94 years	Other road injuries	0.101593	0.364076	0.0118812	Female	90-94 years	Other road injuries	0.138145	0.174792	0.110302	Female	95+ years	Poisoning by other means	0.0146715	0.0295806	0.00703853	Female	85-89 years	Physical violence by sharp object	26.7032	70.5514	5.93524	Female	90-94 years	Poisoning by carbon monoxide	1.2114	1.66733	0.877229	Female	95+ years
Male	<5 years	Other exposure to mechanical forces	7063.58	14174.4	2717.25	Male	<5 years	Other exposure to mechanical forces	820.454	1809.01	284.066	Male	95+ years	Other road injuries	0.00366867	0.00763719	0.00192374	Male	<5 years	Other exposure to mechanical forces	11.5927	23.2629	4.45954	Male	<5 years	Other exposure to mechanical forces	1.34652	2.96894	0.466207	Male	95+ years	Other road injuries	0.0427894	0.0890761	0.0224375	Male	90-94 years	Physical violence by sharp object	7.68853	15.4738	2.72614	Male	95+ years	Poisoning by carbon monoxide	0.0914518	0.135637	0.0590105	Male	95+ years
Female	<5 years	Other exposure to mechanical forces	2942.2	7005.84	889.446	Female	<5 years	Other exposure to mechanical forces	342.286	819.853	90.5247	Female	95+ years	Other road injuries	0.0041756	0.00882226	0.00232123	Female	<5 years	Other exposure to mechanical forces	5.40234	12.8638	1.63316	Female	<5 years	Other exposure to mechanical forces	0.628489	1.50538	0.166217	Female	95+ years	Other road injuries	0.00778124	0.0164403	0.00432562	Female	90-94 years	Physical violence by sharp object	10.6718	26.9459	2.58537	Female	95+ years	Poisoning by carbon monoxide	0.610403	0.873164	0.41779	Female	95+ years
Male	5-9 years	Other exposure to mechanical forces	2708.44	6210.64	999.733	Male	5-9 years	Other exposure to mechanical forces	322.594	788.967	109.949	Male	<5 years	Other exposure to mechanical forces	301.323	669.21	96.7701	Male	5-9 years	Other exposure to mechanical forces	4.97234	11.4019	1.83538	Male	5-9 years	Other exposure to mechanical forces	0.59224	1.44844	0.201852	Male	<5 years	Other exposure to mechanical forces	0.494529	1.0983	0.158819	Male	95+ years	Physical violence by sharp object	0.989012	2.30008	0.317611	Male	<5 years	Unintentional firearm injuries	106.113	257.173	27.8525	Male	<5 years
Female	5-9 years	Other exposure to mechanical forces	1231.42	3122.69	339.176	Female	5-9 years	Other exposure to mechanical forces	146.65	406.96	38.5002	Female	<5 years	Other exposure to mechanical forces	125.799	320.358	29.7881	Female	5-9 years	Other exposure to mechanical forces	2.44953	6.21161	0.674684	Female	5-9 years	Other exposure to mechanical forces	0.291713	0.809519	0.0765839	Female	<5 years	Other exposure to mechanical forces	0.230987	0.588227	0.0546956	Female	95+ years	Physical violence by sharp object	2.87812	7.97071	0.660924	Female	<5 years	Unintentional firearm injuries	70.8594	203.472	15.1971	Female	<5 years
Male	10-14 years	Other exposure to mechanical forces	2402.16	5366.18	789.628	Male	10-14 years	Other exposure to mechanical forces	290.647	699.642	98.7283	Male	5-9 years	Other exposure to mechanical forces	115.938	279.61	35.1007	Male	10-14 years	Other exposure to mechanical forces	4.528	10.1151	1.48842	Male	10-14 years	Other exposure to mechanical forces	0.547859	1.3188	0.186099	Male	5-9 years	Other exposure to mechanical forces	0.212847	0.513327	0.0644402	Male	<5 years	Physical violence by firearm	160.75	353.763	55.6634	Male	5-9 years	Unintentional firearm injuries	44.3406	124.854	11.1622	Male	5-9 years
Female	10-14 years	Other exposure to mechanical forces	1103.88	3197.54	263.608	Female	10-14 years	Other exposure to mechanical forces	133.383	393.9	34.328	Female	5-9 years	Other exposure to mechanical forces	52.826	148.905	12.5732	Female	10-14 years	Other exposure to mechanical forces	2.22003	6.43062	0.530146	Female	10-14 years	Other exposure to mechanical forces	0.26825	0.792179	0.0690375	Female	5-9 years	Other exposure to mechanical forces	0.105081	0.296199	0.0250104	Female	<5 years	Physical violence by firearm	122.239	295.863	35.4759	Female	5-9 years	Unintentional firearm injuries	29.2424	92.9963	6.11999	Female	5-9 years
Male	15-19 years	Other exposure to mechanical forces	3129.41	6826.46	1137.23	Male	15-19 years	Other exposure to mechanical forces	384.231	879.358	145.153	Male	10-14 years	Other exposure to mechanical forces	103.211	249.103	28.8233	Male	15-19 years	Other exposure to mechanical forces	4.80266	10.4765	1.74529	Male	15-19 years	Other exposure to mechanical forces	0.589673	1.34954	0.222764	Male	10-14 years	Other exposure to mechanical forces	0.19455	0.469551	0.0543309	Male	5-9 years	Physical violence by firearm	102.677	256.246	27.635	Male	10-14 years	Unintentional firearm injuries	35.099	93.0714	11.3752	Male	10-14 years
Female	15-19 years	Other exposure to mechanical forces	1416.88	3798.87	379.672	Female	15-19 years	Other exposure to mechanical forces	174.146	471.503	49.9146	Female	10-14 years	Other exposure to mechanical forces	47.5333	142.78	9.53444	Female	15-19 years	Other exposure to mechanical forces	2.29557	6.15479	0.615131	Female	15-19 years	Other exposure to mechanical forces	0.282146	0.763912	0.0808698	Female	10-14 years	Other exposure to mechanical forces	0.095595	0.287146	0.0191749	Female	5-9 years	Physical violence by firearm	52.5026	145.436	13.1574	Female	10-14 years	Unintentional firearm injuries	21.3593	64.9381	5.35636	Female	10-14 years
Male	20-24 years	Other exposure to mechanical forces	4221.62	9078.49	1475.59	Male	20-24 years	Other exposure to mechanical forces	523.063	1155.2	197.256	Male	15-19 years	Other exposure to mechanical forces	134.927	321.404	39.0125	Male	20-24 years	Other exposure to mechanical forces	6.23672	13.4119	2.17993	Male	20-24 years	Other exposure to mechanical forces	0.772736	1.70661	0.291413	Male	15-19 years	Other exposure to mechanical forces	0.20707	0.493253	0.0598718	Male	10-14 years	Physical violence by firearm	119.813	347.131	29.9083	Male	15-19 years	Unintentional firearm injuries	37.2823	92.6054	14.196	Male	15-19 years
Female	20-24 years	Other exposure to mechanical forces	1667.16	4363.99	442.176	Female	20-24 years	Other exposure to mechanical forces	209.162	550.873	64.4107	Female	15-19 years	Other exposure to mechanical forces	61.2464	177.405	13.4675	Female	20-24 years	Other exposure to mechanical forces	2.57635	6.74392	0.683319	Female	20-24 years	Other exposure to mechanical forces	0.323229	0.851295	0.0995375	Female	15-19 years	Other exposure to mechanical forces	0.0992292	0.287424	0.0218196	Female	10-14 years	Physical violence by firearm	45.0793	138.477	9.4467	Female	15-19 years	Unintentional firearm injuries	20.9191	63.8331	6.3909	Female	15-19 years
Male	25-29 years	Other exposure to mechanical forces	4827.14	10517.1	1783.86	Male	25-29 years	Other exposure to mechanical forces	603.779	1322.13	234.252	Male	20-24 years	Other exposure to mechanical forces	182.523	422.589	53.0481	Male	25-29 years	Other exposure to mechanical forces	8.53551	18.5967	3.15428	Male	25-29 years	Other exposure to mechanical forces	1.06762	2.33784	0.414212	Male	20-24 years	Other exposure to mechanical forces	0.269646	0.624303	0.0783695	Male	15-19 years	Physical violence by firearm	112.481	335.778	28.7516	Male	20-24 years	Unintentional firearm injuries	45.1439	106.697	19.2308	Male	20-24 years
Female	25-29 years	Other exposure to mechanical forces	1583.05	4156.27	447.636	Female	25-29 years	Other exposure to mechanical forces	202.725	519.425	67.6395	Female	20-24 years	Other exposure to mechanical forces	72.4505	215.47	16.7276	Female	25-29 years	Other exposure to mechanical forces	2.9511	7.74805	0.834475	Female	25-29 years	Other exposure to mechanical forces	0.377916	0.968303	0.126092	Female	20-24 years	Other exposure to mechanical forces	0.111962	0.332977	0.0258501	Female	15-19 years	Physical violence by firearm	41.6502	132.737	8.61106	Female	20-24 years	Unintentional firearm injuries	23.4723	68.5679	8.478	Female	20-24 years
Male	30-34 years	Other exposure to mechanical forces	4164.82	8262.91	1650.16	Male	30-34 years	Other exposure to mechanical forces	537.305	1093.4	226.537	Male	25-29 years	Other exposure to mechanical forces	209.237	504.68	65.0792	Male	30-34 years	Other exposure to mechanical forces	9.02338	17.9022	3.5752	Male	30-34 years	Other exposure to mechanical forces	1.16411	2.36893	0.490807	Male	25-29 years	Other exposure to mechanical forces	0.369981	0.892392	0.115075	Male	20-24 years	Physical violence by firearm	107.056	276.301	30.7248	Male	25-29 years	Unintentional firearm injuries	67.4604	166.613	32.3298	Male	25-29 years
Female	30-34 years	Other exposure to mechanical forces	1274.75	2989.66	417.541	Female	30-34 years	Other exposure to mechanical forces	168.956	407.517	63.7811	Female	25-29 years	Other exposure to mechanical forces	69.0306	199.725	16.9121	Female	30-34 years	Other exposure to mechanical forces	3.00962	7.05842	0.985792	Female	30-34 years	Other exposure to mechanical forces	0.398896	0.962125	0.150584	Female	25-29 years	Other exposure to mechanical forces	0.128686	0.372323	0.0315272	Female	20-24 years	Physical violence by firearm	43.4317	131.511	9.9	Female	25-29 years	Unintentional firearm injuries	34.8007	97.5505	14.4093	Female	25-29 years
Male	35-39 years	Other exposure to mechanical forces	3732.46	8167.26	1342.24	Male	35-39 years	Other exposure to mechanical forces	507.243	1060.36	217.673	Male	30-34 years	Other exposure to mechanical forces	181.191	396.408	63.3539	Male	35-39 years	Other exposure to mechanical forces	7.88757	17.2594	2.83647	Male	35-39 years	Other exposure to mechanical forces	1.07192	2.2408	0.459996	Male	30-34 years	Other exposure to mechanical forces	0.392564	0.858846	0.137261	Male	25-29 years	Physical violence by firearm	124.185	320.021	32.6104	Male	30-34 years	Unintentional firearm injuries	94.0028	200.771	50.7271	Male	30-34 years
Female	35-39 years	Other exposure to mechanical forces	1229.08	3127.9	363.368	Female	35-39 years	Other exposure to mechanical forces	170.202	413.503	66.771	Female	30-34 years	Other exposure to mechanical forces	55.774	151.165	15.9109	Female	35-39 years	Other exposure to mechanical forces	2.78148	7.07864	0.822323	Female	35-39 years	Other exposure to mechanical forces	0.385178	0.935784	0.151107	Female	30-34 years	Other exposure to mechanical forces	0.131679	0.356893	0.0375648	Female	25-29 years	Physical violence by firearm	55.4294	155.08	12.3269	Female	30-34 years	Unintentional firearm injuries	46.5136	118.017	21.7372	Female	30-34 years
Male	40-44 years	Other exposure to mechanical forces	2597.64	5742.66	958.98	Male	40-44 years	Other exposure to mechanical forces	372.166	759.045	174.82	Male	35-39 years	Other exposure to mechanical forces	163.039	370.321	55.1718	Male	40-44 years	Other exposure to mechanical forces	7.36681	16.286	2.71964	Male	40-44 years	Other exposure to mechanical forces	1.05545	2.15263	0.495783	Male	35-39 years	Other exposure to mechanical forces	0.34454	0.782577	0.116591	Male	30-34 years	Physical violence by firearm	126.713	323.866	37.7424	Male	35-39 years	Unintentional firearm injuries	90.9173	179.548	51.7409	Male	35-39 years
Female	40-44 years	Other exposure to mechanical forces	829.949	2056.16	246.848	Female	40-44 years	Other exposure to mechanical forces	121.004	277.384	51.731	Female	35-39 years	Other exposure to mechanical forces	53.9235	140.07	15.1543	Female	40-44 years	Other exposure to mechanical forces	2.59512	6.42927	0.771854	Female	40-44 years	Other exposure to mechanical forces	0.37836	0.867336	0.161755	Female	35-39 years	Other exposure to mechanical forces	0.122032	0.316987	0.0342952	Female	30-34 years	Physical violence by firearm	56.574	158.214	13.6786	Female	35-39 years	Unintentional firearm injuries	42.2342	94.7886	21.4675	Female	35-39 years
Male	45-49 years	Other exposure to mechanical forces	2000.42	4478.95	703.971	Male	45-49 years	Other exposure to mechanical forces	302.429	607.531	148.408	Male	40-44 years	Other exposure to mechanical forces	114.156	255.242	38.8784	Male	45-49 years	Other exposure to mechanical forces	7.32887	16.4094	2.57911	Male	45-49 years	Other exposure to mechanical forces	1.108	2.22579	0.543715	Male	40-44 years	Other exposure to mechanical forces	0.323742	0.723859	0.110258	Male	35-39 years	Physical violence by firearm	88.9681	245.77	24.7742	Male	40-44 years	Unintentional firearm injuries	104.095	180.786	65.2989	Male	40-44 years
Female	45-49 years	Other exposure to mechanical forces	575.471	1466.24	156.477	Female	45-49 years	Other exposure to mechanical forces	90.0957	195.87	40.5398	Female	40-44 years	Other exposure to mechanical forces	36.6354	99.3539	10.3921	Female	45-49 years	Other exposure to mechanical forces	2.3561	6.00311	0.640649	Female	45-49 years	Other exposure to mechanical forces	0.368871	0.801934	0.165979	Female	40-44 years	Other exposure to mechanical forces	0.114553	0.310664	0.0324944	Female	35-39 years	Physical violence by firearm	38.4939	117.508	8.27517	Female	40-44 years	Unintentional firearm injuries	47.0739	96.1641	25.7094	Female	40-44 years
Male	50-54 years	Other exposure to mechanical forces	1593.92	3630.99	544.671	Male	50-54 years	Other exposure to mechanical forces	267.009	519.218	143.703	Male	45-49 years	Other exposure to mechanical forces	88.7292	210.353	28.7209	Male	50-54 years	Other exposure to mechanical forces	6.29882	14.3488	2.15241	Male	50-54 years	Other exposure to mechanical forces	1.05516	2.05183	0.56788	Male	45-49 years	Other exposure to mechanical forces	0.325074	0.770663	0.105224	Male	40-44 years	Physical violence by firearm	76.9274	210.568	21.3139	Male	45-49 years	Unintentional firearm injuries	140.554	236.681	94.572	Male	45-49 years
Female	50-54 years	Other exposure to mechanical forces	475.251	1239.55	131.222	Female	50-54 years	Other exposure to mechanical forces	81.7332	173.141	40.641	Female	45-49 years	Other exposure to mechanical forces	25.7217	69.0929	7.05173	Female	50-54 years	Other exposure to mechanical forces	2.11252	5.5099	0.583291	Female	50-54 years	Other exposure to mechanical forces	0.363309	0.769622	0.180652	Female	45-49 years	Other exposure to mechanical forces	0.10531	0.282881	0.0288713	Female	40-44 years	Physical violence by firearm	32.1432	94.2508	7.0272	Female	45-49 years	Unintentional firearm injuries	62.8616	130.338	37.8796	Female	45-49 years
Male	55-59 years	Other exposure to mechanical forces	1064.41	2353.47	368.142	Male	55-59 years	Other exposure to mechanical forces	212.91	372.853	126.51	Male	50-54 years	Other exposure to mechanical forces	71.791	167.356	24.8347	Male	55-59 years	Other exposure to mechanical forces	4.672	10.3301	1.61589	Male	55-59 years	Other exposure to mechanical forces	0.934528	1.63657	0.555293	Male	50-54 years	Other exposure to mechanical forces	0.283702	0.661354	0.0981409	Male	45-49 years	Physical violence by firearm	79.1949	198.488	21.8995	Male	50-54 years	Unintentional firearm injuries	157.955	265.006	109.478	Male	50-54 years
Female	55-59 years	Other exposure to mechanical forces	397.928	1034.79	106.671	Female	55-59 years	Other exposure to mechanical forces	76.2311	152.279	40.9745	Female	50-54 years	Other exposure to mechanical forces	21.5406	56.603	6.42407	Female	55-59 years	Other exposure to mechanical forces	1.92422	5.00383	0.515821	Female	55-59 years	Other exposure to mechanical forces	0.368624	0.736362	0.198137	Female	50-54 years	Other exposure to mechanical forces	0.0957496	0.251604	0.0285554	Female	45-49 years	Physical violence by firearm	33.3491	101.289	7.24375	Female	50-54 years	Unintentional firearm injuries	71.5535	149.68	44.5963	Female	50-54 years
Male	60-64 years	Other exposure to mechanical forces	664.746	1462.71	234.71	Male	60-64 years	Other exposure to mechanical forces	162.606	263.2	106.017	Male	55-59 years	Other exposure to mechanical forces	49.5039	110.051	17.7362	Male	60-64 years	Other exposure to mechanical forces	3.64311	8.01634	1.28632	Male	60-64 years	Other exposure to mechanical forces	0.891157	1.44246	0.581021	Male	55-59 years	Other exposure to mechanical forces	0.217288	0.483048	0.0778498	Male	50-54 years	Physical violence by firearm	65.8671	168.462	17.8324	Male	55-59 years	Unintentional firearm injuries	132.103	199.673	97.2278	Male	55-59 years
Female	60-64 years	Other exposure to mechanical forces	294.1	788.174	82.6489	Female	60-64 years	Other exposure to mechanical forces	65.0517	126.236	38.6432	Female	55-59 years	Other exposure to mechanical forces	18.3608	49.1049	5.23864	Female	60-64 years	Other exposure to mechanical forces	1.71248	4.58936	0.481246	Female	60-64 years	Other exposure to mechanical forces	0.378782	0.735046	0.225011	Female	55-59 years	Other exposure to mechanical forces	0.0887856	0.237452	0.0253321	Female	50-54 years	Physical violence by firearm	29.5074	82.2682	6.65508	Female	55-59 years	Unintentional firearm injuries	58.3904	106.408	38.8009	Female	55-59 years
Male	65-69 years	Other exposure to mechanical forces	403.857	915.913	143.55	Male	65-69 years	Other exposure to mechanical forces	119.16	181.535	82.8652	Male	60-64 years	Other exposure to mechanical forces	32.3275	72.0396	12.7626	Male	65-69 years	Other exposure to mechanical forces	3.00145	6.80704	1.06686	Male	65-69 years	Other exposure to mechanical forces	0.885597	1.34917	0.615852	Male	60-64 years	Other exposure to mechanical forces	0.17717	0.39481	0.0699447	Male	55-59 years	Physical violence by firearm	44.0964	112.37	10.6122	Male	60-64 years	Unintentional firearm injuries	120.69	168.472	90.6284	Male	60-64 years
Female	65-69 years	Other exposure to mechanical forces	196.688	503.125	57.7428	Female	65-69 years	Other exposure to mechanical forces	52.2628	89.8621	33.8417	Female	60-64 years	Other exposure to mechanical forces	13.9747	36.6043	4.32625	Female	65-69 years	Other exposure to mechanical forces	1.41379	3.61646	0.415055	Female	65-69 years	Other exposure to mechanical forces	0.375664	0.645927	0.243254	Female	60-64 years	Other exposure to mechanical forces	0.0813717	0.213139	0.0251908	Female	55-59 years	Physical violence by firearm	21.4364	62.4547	4.27828	Female	60-64 years	Unintentional firearm injuries	52.7289	86.9411	37.4838	Female	60-64 years
Male	70-74 years	Other exposure to mechanical forces	221.006	525.503	73.3711	Male	70-74 years	Other exposure to mechanical forces	78.8902	118.254	57.6826	Male	65-69 years	Other exposure to mechanical forces	20.5063	45.0568	8.35862	Male	70-74 years	Other exposure to mechanical forces	2.52771	6.01033	0.839165	Male	70-74 years	Other exposure to mechanical forces	0.902289	1.35251	0.659732	Male	65-69 years	Other exposure to mechanical forces	0.152402	0.334861	0.0621211	Male	60-64 years	Physical violence by firearm	36.1213	100.837	7.51113	Male	65-69 years	Unintentional firearm injuries	113.102	154.003	86.5277	Male	65-69 years
Female	70-74 years	Other exposure to mechanical forces	114.928	311.08	30.379	Female	70-74 years	Other exposure to mechanical forces	38.0972	61.4176	26.5838	Female	65-69 years	Other exposure to mechanical forces	9.7233	24.04	3.40055	Female	70-74 years	Other exposure to mechanical forces	1.13643	3.07602	0.300393	Female	70-74 years	Other exposure to mechanical forces	0.376712	0.607309	0.262865	Female	65-69 years	Other exposure to mechanical forces	0.0698909	0.172799	0.0244431	Female	60-64 years	Physical violence by firearm	19.0973	57.9349	3.40802	Female	65-69 years	Unintentional firearm injuries	51.6555	81.7105	37.7896	Female	65-69 years
Male	75-79 years	Other exposure to mechanical forces	103.007	240.594	35.5884	Male	75-79 years	Other exposure to mechanical forces	45.8924	63.2139	34.243	Male	70-74 years	Other exposure to mechanical forces	11.8182	26.6699	4.87224	Male	75-79 years	Other exposure to mechanical forces	2.09772	4.89962	0.724747	Male	75-79 years	Other exposure to mechanical forces	0.934586	1.28733	0.697349	Male	70-74 years	Other exposure to mechanical forces	0.135167	0.30503	0.0557251	Male	65-69 years	Physical violence by firearm	37.2109	96.3602	8.65788	Male	70-74 years	Unintentional firearm injuries	83.1645	111.394	65.5152	Male	70-74 years
Female	75-79 years	Other exposure to mechanical forces	58.6119	155.644	15.7391	Female	75-79 years	Other exposure to mechanical forces	25.0733	36.9387	18.1612	Female	70-74 years	Other exposure to mechanical forces	6.0069	15.0703	2.11862	Female	75-79 years	Other exposure to mechanical forces	0.901717	2.39451	0.242139	Female	75-79 years	Other exposure to mechanical forces	0.385741	0.568285	0.279401	Female	70-74 years	Other exposure to mechanical forces	0.0593973	0.149018	0.0209493	Female	65-69 years	Physical violence by firearm	20.2762	59.7746	3.69731	Female	70-74 years	Unintentional firearm injuries	38.9893	60.0781	28.5379	Female	70-74 years
Male	80-84 years	Other exposure to mechanical forces	45.7703	109.784	15.4585	Male	80-84 years	Other exposure to mechanical forces	22.3801	30.5724	17.1103	Male	75-79 years	Other exposure to mechanical forces	5.89799	12.5232	2.53235	Male	80-84 years	Other exposure to mechanical forces	2.10387	5.04631	0.710561	Male	80-84 years	Other exposure to mechanical forces	1.02872	1.40529	0.786488	Male	75-79 years	Other exposure to mechanical forces	0.120111	0.255032	0.0515706	Male	70-74 years	Physical violence by firearm	35.9958	98.0125	8.4728	Male	75-79 years	Unintentional firearm injuries	55.5935	71.3469	43.9574	Male	75-79 years
Female	80-84 years	Other exposure to mechanical forces	30.3731	83.4548	8.14757	Female	80-84 years	Other exposure to mechanical forces	14.8068	21.5237	11.0505	Female	75-79 years	Other exposure to mechanical forces	3.2962	7.51018	1.271	Female	80-84 years	Other exposure to mechanical forces	0.876985	2.40965	0.235251	Female	80-84 years	Other exposure to mechanical forces	0.427529	0.621471	0.31907	Female	75-79 years	Other exposure to mechanical forces	0.0507105	0.115541	0.0195537	Female	70-74 years	Physical violence by firearm	18.1289	56.9731	3.38808	Female	75-79 years	Unintentional firearm injuries	28.076	41.4567	20.7639	Female	75-79 years
Male	85-89 years	Other exposure to mechanical forces	13.7501	32.3223	4.33453	Male	85-89 years	Other exposure to mechanical forces	7.13993	9.84617	5.53157	Male	80-84 years	Other exposure to mechanical forces	2.70228	5.66944	1.19781	Male	85-89 years	Other exposure to mechanical forces	2.29837	5.40275	0.724527	Male	85-89 years	Other exposure to mechanical forces	1.19346	1.64581	0.924616	Male	80-84 years	Other exposure to mechanical forces	0.124213	0.260601	0.0550584	Male	75-79 years	Physical violence by firearm	29.5314	81.47	6.71642	Male	80-84 years	Unintentional firearm injuries	37.8184	49.2782	29.9861	Male	80-84 years
Female	85-89 years	Other exposure to mechanical forces	12.1963	31.9312	3.007	Female	85-89 years	Other exposure to mechanical forces	6.47584	9.44042	4.88068	Female	80-84 years	Other exposure to mechanical forces	1.78468	4.13706	0.743035	Female	85-89 years	Other exposure to mechanical forces	0.924451	2.4203	0.227922	Female	85-89 years	Other exposure to mechanical forces	0.490852	0.715559	0.369942	Female	80-84 years	Other exposure to mechanical forces	0.0515305	0.119452	0.0214542	Female	75-79 years	Physical violence by firearm	14.2478	44.9338	2.53655	Female	80-84 years	Unintentional firearm injuries	21.6994	32.026	16.1232	Female	80-84 years
Male	90-94 years	Other exposure to mechanical forces	2.02089	4.76049	0.653012	Male	90-94 years	Other exposure to mechanical forces	1.05789	1.44298	0.811316	Male	85-89 years	Other exposure to mechanical forces	0.830734	1.83271	0.373275	Male	90-94 years	Other exposure to mechanical forces	2.81777	6.63764	0.910508	Male	90-94 years	Other exposure to mechanical forces	1.47504	2.01198	1.13123	Male	85-89 years	Other exposure to mechanical forces	0.138859	0.306343	0.0623938	Male	80-84 years	Physical violence by firearm	20.8168	57.8741	4.44407	Male	85-89 years	Unintentional firearm injuries	16.2806	21.7831	12.8413	Male	85-89 years
Female	90-94 years	Other exposure to mechanical forces	3.07087	8.25894	0.776941	Female	90-94 years	Other exposure to mechanical forces	1.74615	2.46031	1.32314	Female	85-89 years	Other exposure to mechanical forces	0.738657	1.73929	0.30618	Female	90-94 years	Other exposure to mechanical forces	1.02041	2.74434	0.258168	Female	90-94 years	Other exposure to mechanical forces	0.580222	0.81753	0.439663	Female	85-89 years	Other exposure to mechanical forces	0.0559883	0.131833	0.0232076	Female	80-84 years	Physical violence by firearm	12.5131	42.3167	2.19121	Female	85-89 years	Unintentional firearm injuries	12.7107	19.6292	9.48791	Female	85-89 years
Male	95+ years	Other exposure to mechanical forces	0.31198	0.808612	0.0764694	Male	95+ years	Other exposure to mechanical forces	0.171063	0.232266	0.129953	Male	90-94 years	Other exposure to mechanical forces	0.122825	0.254755	0.0559676	Male	95+ years	Other exposure to mechanical forces	3.63877	9.43122	0.891898	Male	95+ years	Other exposure to mechanical forces	1.99519	2.70903	1.51571	Male	90-94 years	Other exposure to mechanical forces	0.171257	0.35521	0.0780367	Male	85-89 years	Physical violence by firearm	8.81455	24.1899	2.1121	Male	90-94 years	Unintentional firearm injuries	2.72939	3.82904	2.12586	Male	90-94 years
Female	95+ years	Other exposure to mechanical forces	0.638815	1.94553	0.122912	Female	95+ years	Other exposure to mechanical forces	0.397007	0.554719	0.301102	Female	90-94 years	Other exposure to mechanical forces	0.190961	0.442943	0.0806016	Female	95+ years	Other exposure to mechanical forces	1.19043	3.6255	0.229046	Female	95+ years	Other exposure to mechanical forces	0.739824	1.03372	0.561105	Female	90-94 years	Other exposure to mechanical forces	0.0634539	0.147184	0.0267829	Female	85-89 years	Physical violence by firearm	8.4077	24.0668	1.64361	Female	90-94 years	Unintentional firearm injuries	5.07171	7.72785	3.80124	Female	90-94 years
Male	95+ years	Other road injuries	0.0397006	0.112576	0.008443	Male	95+ years	Other road injuries	0.0505321	0.0630645	0.0408075	Male	95+ years	Other exposure to mechanical forces	0.0193292	0.0413652	0.0083374	Male	95+ years	Other road injuries	0.463047	1.31303	0.0984746	Male	95+ years	Other road injuries	0.58938	0.735551	0.475957	Male	95+ years	Other exposure to mechanical forces	0.225446	0.482461	0.097243	Male	90-94 years	Physical violence by firearm	1.55611	4.06194	0.371871	Male	95+ years	Unintentional firearm injuries	0.354737	0.547746	0.26255	Male	95+ years
Female	95+ years	Other road injuries	0.0329857	0.124167	0.00380846	Female	95+ years	Other road injuries	0.0744775	0.0907429	0.0619748	Female	95+ years	Other exposure to mechanical forces	0.0410549	0.0975317	0.0169693	Female	95+ years	Other road injuries	0.061469	0.231386	0.00709707	Female	95+ years	Other road injuries	0.138789	0.1691	0.11549	Female	95+ years	Other exposure to mechanical forces	0.0765059	0.181751	0.0316223	Female	90-94 years	Physical violence by firearm	3.93891	11.4996	0.744792	Female	95+ years	Unintentional firearm injuries	1.47032	2.43774	1.03877	Female	95+ years
Male	<5 years	Poisoning by carbon monoxide	12.7307	29.3861	4.72414	Male	<5 years	Poisoning by carbon monoxide	1.63491	3.67391	0.669481	Male	<5 years	Poisoning by carbon monoxide	0.57058	1.37984	0.192404	Male	<5 years	Poisoning by carbon monoxide	0.0208935	0.0482282	0.00775323	Male	<5 years	Poisoning by carbon monoxide	0.0026832	0.00602959	0.00109875	Male	<5 years	Poisoning by carbon monoxide	0.000936432	0.00226458	0.000315773	Male	95+ years	Physical violence by firearm	0.255157	0.709971	0.0471567	Male	<5 years	Venomous animal contact	5.15712	16.9471	0.775487	Male	<5 years
Female	<5 years	Poisoning by carbon monoxide	5.32362	14.1561	1.59056	Female	<5 years	Poisoning by carbon monoxide	0.673837	1.8399	0.225884	Female	<5 years	Poisoning by carbon monoxide	0.237271	0.649538	0.067762	Female	<5 years	Poisoning by carbon monoxide	0.00977499	0.0259928	0.00292051	Female	<5 years	Poisoning by carbon monoxide	0.00123727	0.00337834	0.000414758	Female	<5 years	Poisoning by carbon monoxide	0.000435667	0.00119265	0.000124422	Female	95+ years	Physical violence by firearm	1.27341	4.08865	0.185775	Female	<5 years	Venomous animal contact	3.09192	12.6793	0.306718	Female	<5 years
Male	5-9 years	Poisoning by carbon monoxide	18.2632	45.9575	5.35249	Male	5-9 years	Poisoning by carbon monoxide	2.44337	6.05461	0.889472	Male	5-9 years	Poisoning by carbon monoxide	0.807296	2.06918	0.214284	Male	5-9 years	Poisoning by carbon monoxide	0.0335289	0.0843718	0.00982646	Male	5-9 years	Poisoning by carbon monoxide	0.00448569	0.0111155	0.00163295	Male	5-9 years	Poisoning by carbon monoxide	0.00148209	0.00379875	0.000393397	Male	<5 years	Pedestrian road injuries	198.981	441.762	74.6708	Male	5-9 years	Venomous animal contact	4.14368	14.7868	0.484511	Male	5-9 years
Female	5-9 years	Poisoning by carbon monoxide	11.4878	32.6416	2.92384	Female	5-9 years	Poisoning by carbon monoxide	1.48073	4.08626	0.438626	Female	5-9 years	Poisoning by carbon monoxide	0.505749	1.49388	0.113732	Female	5-9 years	Poisoning by carbon monoxide	0.0228514	0.0649302	0.00581605	Female	5-9 years	Poisoning by carbon monoxide	0.00294544	0.00812832	0.000872508	Female	5-9 years	Poisoning by carbon monoxide	0.00100603	0.0029716	0.000226233	Female	<5 years	Pedestrian road injuries	114.369	305.48	37.3721	Female	5-9 years	Venomous animal contact	2.65949	10.8019	0.203736	Female	5-9 years
Male	10-14 years	Poisoning by carbon monoxide	20.9157	53.9446	5.58044	Male	10-14 years	Poisoning by carbon monoxide	2.87093	6.6571	1.03405	Male	10-14 years	Poisoning by carbon monoxide	0.919297	2.44693	0.232357	Male	10-14 years	Poisoning by carbon monoxide	0.0394254	0.101684	0.0105189	Male	10-14 years	Poisoning by carbon monoxide	0.0054116	0.0125484	0.00194915	Male	10-14 years	Poisoning by carbon monoxide	0.00173284	0.00461239	0.000437985	Male	5-9 years	Pedestrian road injuries	583.635	1281.16	219.097	Male	10-14 years	Venomous animal contact	3.58791	14.0026	0.383054	Male	10-14 years
Female	10-14 years	Poisoning by carbon monoxide	18.1798	53.401	4.14436	Female	10-14 years	Poisoning by carbon monoxide	2.3551	6.51149	0.689875	Female	10-14 years	Poisoning by carbon monoxide	0.794529	2.34096	0.172558	Female	10-14 years	Poisoning by carbon monoxide	0.0365617	0.107396	0.00833479	Female	10-14 years	Poisoning by carbon monoxide	0.00473638	0.0130954	0.00138742	Female	10-14 years	Poisoning by carbon monoxide	0.00159789	0.00470794	0.000347035	Female	5-9 years	Pedestrian road injuries	255.787	642.727	85.1826	Female	10-14 years	Venomous animal contact	2.4912	10.4851	0.185617	Female	10-14 years
Male	15-19 years	Poisoning by carbon monoxide	30.079	80.5613	7.7021	Male	15-19 years	Poisoning by carbon monoxide	4.18596	10.6503	1.50574	Male	15-19 years	Poisoning by carbon monoxide	1.31804	3.60523	0.32875	Male	15-19 years	Poisoning by carbon monoxide	0.0461618	0.123636	0.0118203	Male	15-19 years	Poisoning by carbon monoxide	0.00642413	0.0163448	0.00231083	Male	15-19 years	Poisoning by carbon monoxide	0.00202277	0.00553288	0.000504527	Male	10-14 years	Pedestrian road injuries	959	2220.46	362.738	Male	15-19 years	Venomous animal contact	3.94798	14.9795	0.456554	Male	15-19 years
Female	15-19 years	Poisoning by carbon monoxide	27.325	80.4613	5.83136	Female	15-19 years	Poisoning by carbon monoxide	3.61453	10.3662	1.07212	Female	15-19 years	Poisoning by carbon monoxide	1.19117	3.77082	0.257343	Female	15-19 years	Poisoning by carbon monoxide	0.0442709	0.13036	0.00944776	Female	15-19 years	Poisoning by carbon monoxide	0.00585613	0.0167949	0.001737	Female	15-19 years	Poisoning by carbon monoxide	0.00192989	0.00610934	0.000416938	Female	10-14 years	Pedestrian road injuries	363.536	916.262	118.313	Female	15-19 years	Venomous animal contact	3.02333	12.813	0.234079	Female	15-19 years
Male	20-24 years	Poisoning by carbon monoxide	35.5903	90.7021	10.1772	Male	20-24 years	Poisoning by carbon monoxide	5.03823	11.9587	2.07747	Male	20-24 years	Poisoning by carbon monoxide	1.55971	4.2687	0.435888	Male	20-24 years	Poisoning by carbon monoxide	0.0525786	0.133997	0.0150351	Male	20-24 years	Poisoning by carbon monoxide	0.00744313	0.017667	0.0030691	Male	20-24 years	Poisoning by carbon monoxide	0.0023042	0.00630628	0.00064395	Male	15-19 years	Pedestrian road injuries	1843.22	4072.46	694.456	Male	20-24 years	Venomous animal contact	5.0525	18.2397	0.596933	Male	20-24 years
Female	20-24 years	Poisoning by carbon monoxide	25.4147	76.2626	5.53314	Female	20-24 years	Poisoning by carbon monoxide	3.56656	9.47505	1.22533	Female	20-24 years	Poisoning by carbon monoxide	1.11391	3.56267	0.259678	Female	20-24 years	Poisoning by carbon monoxide	0.0392747	0.117853	0.00855067	Female	20-24 years	Poisoning by carbon monoxide	0.0055116	0.0146423	0.00189357	Female	20-24 years	Poisoning by carbon monoxide	0.00172139	0.00550558	0.000401296	Female	15-19 years	Pedestrian road injuries	701.551	1718.06	233.95	Female	20-24 years	Venomous animal contact	4.14913	17.1219	0.297335	Female	20-24 years
Male	25-29 years	Poisoning by carbon monoxide	27.1995	71.2879	7.30016	Male	25-29 years	Poisoning by carbon monoxide	4.08523	9.99152	1.75296	Male	25-29 years	Poisoning by carbon monoxide	1.20516	3.49204	0.33382	Male	25-29 years	Poisoning by carbon monoxide	0.0480951	0.126054	0.0129084	Male	25-29 years	Poisoning by carbon monoxide	0.00722363	0.0176673	0.00309964	Male	25-29 years	Poisoning by carbon monoxide	0.002131	0.00617473	0.000590272	Male	20-24 years	Pedestrian road injuries	3423.4	7550.36	1327.5	Male	25-29 years	Venomous animal contact	6.633	23.9787	0.688784	Male	25-29 years
Female	25-29 years	Poisoning by carbon monoxide	16.007	50.7994	3.28236	Female	25-29 years	Poisoning by carbon monoxide	2.48561	6.80295	0.972286	Female	25-29 years	Poisoning by carbon monoxide	0.714449	2.34219	0.157502	Female	25-29 years	Poisoning by carbon monoxide	0.02984	0.0946993	0.00611892	Female	25-29 years	Poisoning by carbon monoxide	0.00463364	0.0126819	0.00181252	Female	25-29 years	Poisoning by carbon monoxide	0.00133186	0.00436627	0.000293612	Female	20-24 years	Pedestrian road injuries	1344.18	3261.35	441.201	Female	25-29 years	Venomous animal contact	5.86018	23.6965	0.414309	Female	25-29 years
Male	30-34 years	Poisoning by carbon monoxide	14.719	38.9274	3.83881	Male	30-34 years	Poisoning by carbon monoxide	2.64654	5.79023	1.3381	Male	30-34 years	Poisoning by carbon monoxide	0.672935	1.88158	0.192213	Male	30-34 years	Poisoning by carbon monoxide	0.0318897	0.0843389	0.00831705	Male	30-34 years	Poisoning by carbon monoxide	0.00573392	0.0125449	0.00289909	Male	30-34 years	Poisoning by carbon monoxide	0.00145796	0.00407659	0.000416442	Male	25-29 years	Pedestrian road injuries	5516.22	12297.3	2047.25	Male	30-34 years	Venomous animal contact	7.02847	23.2554	0.836233	Male	30-34 years
Female	30-34 years	Poisoning by carbon monoxide	8.35344	25.509	1.6885	Female	30-34 years	Poisoning by carbon monoxide	1.57727	3.63327	0.785003	Female	30-34 years	Poisoning by carbon monoxide	0.38599	1.19516	0.102445	Female	30-34 years	Poisoning by carbon monoxide	0.019722	0.0602254	0.00398646	Female	30-34 years	Poisoning by carbon monoxide	0.00372384	0.00857794	0.00185335	Female	30-34 years	Poisoning by carbon monoxide	0.000911301	0.00282171	0.000241868	Female	25-29 years	Pedestrian road injuries	2244.03	5234.79	738.222	Female	30-34 years	Venomous animal contact	6.3894	24.7154	0.462038	Female	30-34 years
Male	35-39 years	Poisoning by carbon monoxide	8.0307	21.5321	1.88312	Male	35-39 years	Poisoning by carbon monoxide	1.98111	3.77973	1.19202	Male	35-39 years	Poisoning by carbon monoxide	0.394729	1.07153	0.119782	Male	35-39 years	Poisoning by carbon monoxide	0.0169708	0.0455024	0.00397948	Male	35-39 years	Poisoning by carbon monoxide	0.00418655	0.00798746	0.00251901	Male	35-39 years	Poisoning by carbon monoxide	0.000834155	0.0022644	0.000253128	Male	30-34 years	Pedestrian road injuries	6231.66	13892.9	2421.55	Male	35-39 years	Venomous animal contact	5.67265	19.7602	0.693073	Male	35-39 years
Female	35-39 years	Poisoning by carbon monoxide	4.55351	14.167	0.893234	Female	35-39 years	Poisoning by carbon monoxide	1.21136	2.31406	0.727325	Female	35-39 years	Poisoning by carbon monoxide	0.228721	0.669515	0.0643801	Female	35-39 years	Poisoning by carbon monoxide	0.0103049	0.0320608	0.00202145	Female	35-39 years	Poisoning by carbon monoxide	0.00274138	0.00523686	0.00164598	Female	35-39 years	Poisoning by carbon monoxide	0.000517611	0.00151515	0.000145696	Female	30-34 years	Pedestrian road injuries	2605.92	6518.17	875.885	Female	35-39 years	Venomous animal contact	5.13274	19.2117	0.38784	Female	35-39 years
Male	40-44 years	Poisoning by carbon monoxide	3.69912	11.4324	0.789243	Male	40-44 years	Poisoning by carbon monoxide	1.27921	2.31325	0.849857	Male	40-44 years	Poisoning by carbon monoxide	0.200243	0.565923	0.0641035	Male	40-44 years	Poisoning by carbon monoxide	0.0104906	0.0324219	0.00223827	Male	40-44 years	Poisoning by carbon monoxide	0.00362778	0.00656032	0.00241017	Male	40-44 years	Poisoning by carbon monoxide	0.000567883	0.00160494	0.000181796	Male	35-39 years	Pedestrian road injuries	4927.88	10582.4	1848.11	Male	40-44 years	Venomous animal contact	5.06398	16.6372	0.614337	Male	40-44 years
Female	40-44 years	Poisoning by carbon monoxide	1.76134	6.08411	0.299713	Female	40-44 years	Poisoning by carbon monoxide	0.735048	1.29822	0.499781	Female	40-44 years	Poisoning by carbon monoxide	0.102143	0.299074	0.0322629	Female	40-44 years	Poisoning by carbon monoxide	0.00550743	0.019024	0.000937155	Female	40-44 years	Poisoning by carbon monoxide	0.00229838	0.00405933	0.00156273	Female	40-44 years	Poisoning by carbon monoxide	0.000319384	0.000935157	0.000100881	Female	35-39 years	Pedestrian road injuries	2156.11	5218.49	705.212	Female	40-44 years	Venomous animal contact	4.67172	18.1236	0.362311	Female	40-44 years
Male	45-49 years	Poisoning by carbon monoxide	1.78435	6.00389	0.40616	Male	45-49 years	Poisoning by carbon monoxide	0.895353	1.39458	0.65649	Male	45-49 years	Poisoning by carbon monoxide	0.109362	0.307874	0.0413059	Male	45-49 years	Poisoning by carbon monoxide	0.00653725	0.0219962	0.00148803	Male	45-49 years	Poisoning by carbon monoxide	0.00328027	0.00510928	0.00240515	Male	45-49 years	Poisoning by carbon monoxide	0.000400666	0.00112794	0.000151331	Male	40-44 years	Pedestrian road injuries	5167.99	11289.7	1815.19	Male	45-49 years	Venomous animal contact	5.11468	19.3664	0.674795	Male	45-49 years
Female	45-49 years	Poisoning by carbon monoxide	0.812502	3.01018	0.152928	Female	45-49 years	Poisoning by carbon monoxide	0.514028	0.764209	0.375164	Female	45-49 years	Poisoning by carbon monoxide	0.0553244	0.154444	0.0216942	Female	45-49 years	Poisoning by carbon monoxide	0.00332656	0.0123243	0.000626121	Female	45-49 years	Poisoning by carbon monoxide	0.00210454	0.00312883	0.001536	Female	45-49 years	Poisoning by carbon monoxide	0.00022651	0.000632325	8.88e-05	Female	40-44 years	Pedestrian road injuries	2327.13	5709.35	709.295	Female	45-49 years	Venomous animal contact	5.08903	23.1505	0.439698	Female	45-49 years
Male	50-54 years	Poisoning by carbon monoxide	1.19452	3.30789	0.291143	Male	50-54 years	Poisoning by carbon monoxide	0.818583	1.09884	0.631489	Male	50-54 years	Poisoning by carbon monoxide	0.0825245	0.188832	0.0373309	Male	50-54 years	Poisoning by carbon monoxide	0.00472047	0.013072	0.00115053	Male	50-54 years	Poisoning by carbon monoxide	0.00323485	0.00434237	0.0024955	Male	50-54 years	Poisoning by carbon monoxide	0.000326118	0.00074622	0.000147523	Male	45-49 years	Pedestrian road injuries	6400.91	14143	2484.89	Male	50-54 years	Venomous animal contact	4.71523	19.3565	0.596384	Male	50-54 years
Female	50-54 years	Poisoning by carbon monoxide	0.661404	2.1025	0.137632	Female	50-54 years	Poisoning by carbon monoxide	0.486557	0.66964	0.367144	Female	50-54 years	Poisoning by carbon monoxide	0.0475942	0.114153	0.0205569	Female	50-54 years	Poisoning by carbon monoxide	0.00293998	0.00934576	0.000611782	Female	50-54 years	Poisoning by carbon monoxide	0.00216278	0.00297659	0.00163198	Female	50-54 years	Poisoning by carbon monoxide	0.00021156	0.000507416	9.14e-05	Female	45-49 years	Pedestrian road injuries	2849.53	6990.78	927.557	Female	50-54 years	Venomous animal contact	5.25797	26.0411	0.395026	Female	50-54 years
Male	55-59 years	Poisoning by carbon monoxide	1.2016	3.26898	0.311365	Male	55-59 years	Poisoning by carbon monoxide	0.789861	1.07331	0.614104	Male	55-59 years	Poisoning by carbon monoxide	0.0814541	0.19309	0.0373944	Male	55-59 years	Poisoning by carbon monoxide	0.0052742	0.0143485	0.00136667	Male	55-59 years	Poisoning by carbon monoxide	0.00346694	0.00471107	0.00269549	Male	55-59 years	Poisoning by carbon monoxide	0.000357527	0.000847532	0.000164135	Male	50-54 years	Pedestrian road injuries	6967.25	14869.3	2331.15	Male	55-59 years	Venomous animal contact	3.36586	13.0549	0.383312	Male	55-59 years
Female	55-59 years	Poisoning by carbon monoxide	0.662201	1.93004	0.132408	Female	55-59 years	Poisoning by carbon monoxide	0.473899	0.65947	0.361515	Female	55-59 years	Poisoning by carbon monoxide	0.0465579	0.111293	0.0198247	Female	55-59 years	Poisoning by carbon monoxide	0.00320215	0.00933294	0.000640272	Female	55-59 years	Poisoning by carbon monoxide	0.00229159	0.00318894	0.00174814	Female	55-59 years	Poisoning by carbon monoxide	0.000225136	0.000538168	9.59e-05	Female	50-54 years	Pedestrian road injuries	3294.62	7489.08	984.532	Female	55-59 years	Venomous animal contact	3.96315	17.6374	0.309056	Female	55-59 years
Male	60-64 years	Poisoning by carbon monoxide	1.04298	2.99059	0.253396	Male	60-64 years	Poisoning by carbon monoxide	0.687919	0.937063	0.532436	Male	60-64 years	Poisoning by carbon monoxide	0.0713296	0.163048	0.0321186	Male	60-64 years	Poisoning by carbon monoxide	0.00571603	0.0163898	0.00138873	Male	60-64 years	Poisoning by carbon monoxide	0.00377011	0.00513553	0.00291799	Male	60-64 years	Poisoning by carbon monoxide	0.000390919	0.000893576	0.000176025	Male	55-59 years	Pedestrian road injuries	5319.92	11929.3	2038.38	Male	60-64 years	Venomous animal contact	2.72753	10.9711	0.325826	Male	60-64 years
Female	60-64 years	Poisoning by carbon monoxide	0.530393	1.65637	0.100483	Female	60-64 years	Poisoning by carbon monoxide	0.416353	0.567571	0.322792	Female	60-64 years	Poisoning by carbon monoxide	0.0392003	0.0923996	0.0171871	Female	60-64 years	Poisoning by carbon monoxide	0.00308836	0.00964468	0.000585092	Female	60-64 years	Poisoning by carbon monoxide	0.00242433	0.00330484	0.00187955	Female	60-64 years	Poisoning by carbon monoxide	0.000228255	0.000538022	0.000100077	Female	55-59 years	Pedestrian road injuries	2714.52	6768.38	917.554	Female	60-64 years	Venomous animal contact	3.29664	14.8527	0.251444	Female	60-64 years
Male	65-69 years	Poisoning by carbon monoxide	0.845881	2.52112	0.213089	Male	65-69 years	Poisoning by carbon monoxide	0.571636	0.792237	0.442117	Male	65-69 years	Poisoning by carbon monoxide	0.0583165	0.129253	0.0262179	Male	65-69 years	Poisoning by carbon monoxide	0.00628657	0.0187369	0.00158367	Male	65-69 years	Poisoning by carbon monoxide	0.00424839	0.00588789	0.0032858	Male	65-69 years	Poisoning by carbon monoxide	0.000433407	0.000960606	0.000194851	Male	60-64 years	Pedestrian road injuries	4111.97	8847.27	1497.37	Male	65-69 years	Venomous animal contact	2.18482	8.28817	0.262802	Male	65-69 years
Female	65-69 years	Poisoning by carbon monoxide	0.453124	1.35574	0.0905563	Female	65-69 years	Poisoning by carbon monoxide	0.366933	0.487725	0.283963	Female	65-69 years	Poisoning by carbon monoxide	0.0337868	0.0742831	0.0154368	Female	65-69 years	Poisoning by carbon monoxide	0.00325705	0.00974505	0.000650917	Female	65-69 years	Poisoning by carbon monoxide	0.00263751	0.00350576	0.00204112	Female	65-69 years	Poisoning by carbon monoxide	0.000242859	0.000533946	0.00011096	Female	60-64 years	Pedestrian road injuries	2297.89	5402.54	748.799	Female	65-69 years	Venomous animal contact	2.64588	11.3746	0.181066	Female	65-69 years
[truncated: 92 more rows]
[truncated: 22 more columns]
