# Supplementary material for: Insights into epidemiological trends of severe chest injuries: an analysis of age, period, and cohort from 1990 to 2019 using the Global Burden of Disease study 2019
Source: Scand J Trauma Resusc Emerg Med. 2024 Sep 16;32:89. doi: 10.1186/s13049-024-01258-2 (PMC11403847; doi:10.1186/s13049-024-01258-2)
Supplement: Supplementary file 2 — Additional file 2. [file 13049_2024_1258_MOESM2_ESM.zip]

Archive with 11 entries (11 files):
- additional file 2/Additional file 2 Fig. S1.png
- additional file 2/Additional file 2 Fig. S10.png
- additional file 2/Additional file 2 Fig. S11.tif
- additional file 2/Additional file 2 Fig. S2.png
- additional file 2/Additional file 2 Fig. S3.png
- additional file 2/Additional file 2 Fig. S4.png
- additional file 2/Additional file 2 Fig. S5.png
- additional file 2/Additional file 2 Fig. S6.png
- additional file 2/Additional file 2 Fig. S7.png
- additional file 2/Additional file 2 Fig. S8.png
- additional file 2/Additional file 2 Fig. S9.png
